# Supplementary material for: Unrestrictive identification of post-translational modifications in the urine proteome without enrichment
Source: Proteome Sci. 2013 Jan 14;11:1. doi: 10.1186/1477-5956-11-1 (PMC3585864; doi:10.1186/1477-5956-11-1)
Supplement: Additional file 1 — The peptides with in vivo PTMs as found by MODa. [file 1477-5956-11-1-S1.xlsx]

## Sheet: Additional file 1
Spectrum location	Probability	Peptide	Protein	PeptidePosition	Description
PH7.RAW Scans:1831 RT:12.1576min	0.9934	R.SYSCQVTHEGSTVEK+14[Methylation].T	sp|B9A064	192~206	sp|B9A064|IGLL5_HUMAN Immunoglobulin lambda-like polypeptide 5 OS=Homo sapiens GN=IGLL5 PE=2 SV=2
PH55.RAW Scans:1846 RT:11.4880min	0.7925	R.SYS-18[Dehydration]CQVTHEGSTVEK.T		192~206
PH25.RAW Scans:4439 RT:29.4325min	0.5704	M.T+42[Acetylation]DGDYDYLIK.L	sp|O00194	2~11	sp|O00194|RB27B_HUMAN Ras-related protein Rab-27B OS=Homo sapiens GN=RAB27B PE=1 SV=4
PH35.RAW Scans:6884 RT:28.1440min	0.6792	K.S-2[Didehydro]LPGQNEDLVLTGYQVDK.N	sp|P01040	72~89	sp|P01040|CYTA_HUMAN Cystatin-A OS=Homo sapiens GN=CSTA PE=1 SV=1
PH5.RAW Scans:5946 RT:23.6140min	0.8442	K.LLIYDASNLES+14[Methylation]GVPSR.F	sp|P01594	46~61	sp|P01594|KV102_HUMAN Ig kappa chain V-I region AU OS=Homo sapiens PE=1 SV=1
PH35.RAW Scans:5087 RT:21.3590min	0.997	-.EIVMTQSP+16[Oxidation or Hydroxylation]VTLSVSPGER.A	sp|P01624	1~18	sp|P01624|KV306_HUMAN Ig kappa chain V-III region POM OS=Homo sapiens PE=1 SV=1
PH10.RAW Scans:3429 RT:15.4092min	0.9383	K.VYACEVTHQGLSSPVTK+14[Methylation].S	sp|P01834	83~99	sp|P01834|IGKC_HUMAN Ig kappa chain C region OS=Homo sapiens GN=IGKC PE=1 SV=1
PH6.RAW Scans:6300 RT:25.7473min	0.9224	K.NQVSLTCLVK+14[Methylation].G	sp|P01857	244~253	sp|P01857|IGHG1_HUMAN Ig gamma-1 chain C region OS=Homo sapiens GN=IGHG1 PE=1 SV=1
PH7.RAW Scans:5999 RT:26.1358min	0.6175	K.NQVSLTCLVK+14[Methylation].G		244~253
PH55.RAW Scans:6266 RT:25.0562min	0.9539	K.NQVSLTCLVK+14[Methylation].G		244~253
PH10.RAW Scans:6877 RT:26.7878min	0.9799	K.FNWYVDGVEVHNAK+14[Methylation].T		158~171
PH5.RAW Scans:1196 RT:7.0072min	0.536	K.GFYPSDIAVEWESN+16[Oxidation or Hydroxylation]GQPENNYK.T		254~275
PH5.RAW Scans:6540 RT:25.4472min	0.397	K.S-2[Didehydro]TSGGTAALGCLVK.D		17~30
PH8.RAW Scans:8375 RT:36.4053min	0.5634	K.GFYPSD-16[Deoxy]ISVEWESNGQPENNYK.T	sp|P01859	250~271	sp|P01859|IGHG2_HUMAN Ig gamma-2 chain C region OS=Homo sapiens GN=IGHG2 PE=1 SV=2
PH10.RAW Scans:9160 RT:34.9018min	0.4301	K.GFYPSD-16[Deoxy]ISVEWESNGQPENNYK.T		250~271
PH6.RAW Scans:5105 RT:21.8155min	0.9711	R.WLQGSQELPR+14[Methylation].E	sp|P01876	264~273	sp|P01876|IGHA1_HUMAN Ig alpha-1 chain C region OS=Homo sapiens GN=IGHA1 PE=1 SV=2
PH25.RAW Scans:2567 RT:17.9968min	0.9902	R.GETGPAGPP+16[ Hydroxylation]GAPGAPGAPGPVGPAG.K	sp|P02452	1037~1061	sp|P02452|CO1A1_HUMAN Collagen alpha-1(I) chain OS=Homo sapiens GN=COL1A1 PE=1 SV=5
PH3.RAW Scans:1260 RT:10.7745min	0.948	R.EGAPGAEGSP+16[Hydroxylation]GR.D		1015~1026
PH3.RAW Scans:1042 RT:9.4238min	0.9047	R.EGAPGAEGSP+16[Hydroxylation]GR.D		1015~1026
PH3.RAW Scans:2782 RT:16.5923min	0.609	R.GSAGPP+16[Hydroxylation]GATGFPG+16[Oxidation or Hydroxylation]AAGR.V		866~882
PH3.RAW Scans:2531 RT:15.4394min	0.9036	K.GDAGPP+16[Hydroxylation]GPAGPAGPP+16[Hydroxylation]GPIGNVGAP+16[Oxidation or Hydroxylation]GAK.G		836~862
PH35.RAW Scans:3455 RT:15.8144min	0.729	K.GDAGPP+16[Hydroxylation]GPAGPAGP+35PGP-19IGNVGAPGAK.G		836~862
PH35.RAW Scans:3618 RT:16.3336min	0.8505	K.G+16[Oxidation or Hydroxylation]DAGPPGPAGPAGPPGPIGNVGAP+16[Hydroxylation]GAK.G		836~862
PH35.RAW Scans:3985 RT:17.4398min	0.6046	K.GDAGPPG+16[Oxidation or Hydroxylation]PAGPAGPPGPIGNVGAP+16[Hydroxylation]GAK.G		836~862
PH3.RAW Scans:3740 RT:20.8222min	0.9731	K.GDAGPP+16[Hydroxylation]GPAGPAGPP+16[Hydroxylation]GPIGNVGAP+16[Hydroxylation]GAK.G		836~862
PH25.RAW Scans:2495 RT:17.6315min	0.9801	K.GDAGPP+16[Hydroxylation]GPAGPAGPPGPIGN.V		836~855
PH25.RAW Scans:3003 RT:20.5690min	0.9851	K.GDAGPP+16[Hydroxylation]GPAGPAGPPGPI.G		836~853
PH25.RAW Scans:1601 RT:13.2767min	0.9941	K.GDAGPP+16[Hydroxylation]GPAGPAGPP+16[Hydroxylation]GP.I		836~852
PH35.RAW Scans:2871 RT:13.8441min	0.4755	R.GEPGPP+32[dihydroxy]GPAGFAGPP+16[Hydroxylation]GADGQPGAK.G		803~826
PH3.RAW Scans:1308 RT:10.9424min	0.9983	K.DGEAGAQGPP+16[Hydroxylation]GPAGPAGER.G		613~631
PH3.RAW Scans:1352 RT:11.0966min	0.9983	K.DGEAGAQGPP+16[Hydroxylation]GPAGPAGER.G		613~631
PH35.RAW Scans:1777 RT:10.5268min	0.5046	K.DGEAGAQGPP+16[Hydroxylation]GPAGPAGER.G		613~631
PH35.RAW Scans:1828 RT:10.6804min	0.5098	K.DGEAGAQGPP+16[Hydroxylation]GPAGPAGER.G		613~631
PH3.RAW Scans:2261 RT:14.3745min	0.9974	K.DGEAGAQGPP+16[Hydroxylation]GPAGPAGER.G		613~631
PH5.RAW Scans:1187 RT:6.9826min	0.9962	G.KDGEAGAQGPP+16[Hydroxylation]GPAGPAGER.G		612~631
PH55.RAW Scans:1122 RT:7.1131min	0.9986	G.KDGEAGAQGPP+16[Hydroxylation]GPAGPAGER.G		612~631
PH35.RAW Scans:1640 RT:10.1151min	0.3305	K.TGPP+16[Hydroxylation]GPAGQDGR.P		553~564
PH3.RAW Scans:1379 RT:11.1791min	0.8447	K.TGPP+16[Hydroxylation]GPAGQDGR.P		553~564
PH55.RAW Scans:2059 RT:12.0098min	0.9405	K.GEP+16[Hydroxylation]GPVGVQGPP+16[Hydroxylation]GPAGEEGKR.G		449~469
PH35.RAW Scans:2225 RT:11.7890min	0.3063	K.GEP+16[Hydroxylation]GPVGVQGP+16[Hydroxylation]PGPAGEEGK.R		449~468
PH35.RAW Scans:1884 RT:10.8342min	0.5871	R.G+32[dihydroxy]EPGPPGPAGAAGPAGNP+16[Hydroxylation]GADGQPGAK.G		371~397
PH35.RAW Scans:1811 RT:10.6370min	0.5342	K.DGPP+16[Hydroxylation]GPAGNTGAPGSP+32[dihydroxy]GVSGPK+16[Oxidation or Hydroxylation].G	sp|P02461	902~923	sp|P02461|CO3A1_HUMAN Collagen alpha-1(III) chain OS=Homo sapiens GN=COL3A1 PE=1 SV=4
PH3.RAW Scans:817 RT:7.1856min	0.8554	R.DGNP+16[Hydroxylation]GSDGLP+16[Hydroxylation]GR.D		1013~1024
PH3.RAW Scans:926 RT:8.2337min	0.9618	R.DGNP+16[Hydroxylation]GSDGLP+16[Hydroxylation]GR.D		1013~1024
PH3.RAW Scans:973 RT:8.7376min	0.8554	R.DGNP+16[Hydroxylation]GSDGLP+16[Hydroxylation]GR.D		1013~1024
PH3.RAW Scans:1019 RT:9.2410min	0.9208	R.DGNP+16[Hydroxylation]GSDGLP+16[Hydroxylation]GR.D		1013~1024
PH3.RAW Scans:1219 RT:10.6330min	0.8747	R.DGNPGSDGLP+16[Hydroxylation]GR.D		1013~1024
PH35.RAW Scans:923 RT:6.8863min	0.8836	R.DGNP+16[Hydroxylation]GSDGLP+16[Hydroxylation]GR.D		1013~1024
PH35.RAW Scans:1345 RT:8.7212min	0.494	R.DGNPGSDGLP+16[Hydroxylation]GR.D		1013~1024
PH35.RAW Scans:1440 RT:9.2314min	0.8593	R.DGNPGSDGLP+16[Hydroxylation]GR.D		1013~1024
PH35.RAW Scans:1542 RT:9.7358min	0.8077	R.DGNPGSDGLP+16[Hydroxylation]GR.D		1013~1024
PH35.RAW Scans:1674 RT:10.2439min	0.9526	R.DGNPGSDGLP+16[Hydroxylation]GR.D		1013~1024
PH35.RAW Scans:1855 RT:10.7594min	0.969	R.DGNP+16[Hydroxylation]GSDGLPGR.D		1013~1024
PH3.RAW Scans:1933 RT:12.9867min	0.9262	R.DGNPGSDGLP+16[Hydroxylation]GR.D		1013~1024
PH3.RAW Scans:2099 RT:13.7427min	0.8077	R.DGNPGSDGLP+16[Hydroxylation]GR.D		1013~1024
PH3.RAW Scans:1378 RT:11.1770min	0.2698	K.DGPPGPAGN+17TGAPGSP+16[Hydroxylation]GVSGPK.G		902~923
PH35.RAW Scans:1978 RT:11.0798min	0.8958	K.DGPPGPAGN+17TGAPGSP+16[Hydroxylation]GVSGPK.G		902~923
PH3.RAW Scans:2273 RT:14.4205min	0.5227	K.DGPP+16[Hydroxylation]GPAGNTGAPGS+32[dihydroxy]PGVSGPK.G		902~923
PH25.RAW Scans:1529 RT:12.9464min	0.989	K.GEGGPP+16[Hydroxylation]GVAGPP+16[Hydroxylation]GGSGP.A		834~850
PH6.RAW Scans:5303 RT:22.4698min	0.4719	R.TVAACNLPIVR+14[Methylation].G	sp|P02760	283~293	sp|P02760|AMBP_HUMAN Protein AMBP OS=Homo sapiens GN=AMBP PE=1 SV=1
PH6.RAW Scans:4011 RT:18.3485min	0.9444	K.N+16[Oxidation or Hydroxylation]WGLSVYADKPETTK.E	sp|P02763	139~153	sp|P02763|A1AG1_HUMAN Alpha-1-acid glycoprotein 1 OS=Homo sapiens GN=ORM1 PE=1 SV=1
PH55.RAW Scans:3194 RT:15.2262min	0.7061	K.N+16[Oxidation or Hydroxylation]WGLSVYADKPETTK.E		139~153
PH6.RAW Scans:1507 RT:11.1543min	0.4592	R.QHMDSDSSPSSSSTYCNQM+32[dihydroxy]MR.R	sp|P07998	39~59	sp|P07998|RNAS1_HUMAN Ribonuclease pancreatic OS=Homo sapiens GN=RNASE1 PE=1 SV=4
PH55.RAW Scans:1693 RT:11.0880min	0.3004	R.QHMDSDSSPSSSSTYCNQM+32[dihydroxy]MR.R		39~59
PH35.RAW Scans:852 RT:6.7233min	0.9941	K.AGVET-18[Dehydration]TTPSK.Q	sp|P0CG05	51~60	sp|P0CG05|LAC2_HUMAN Ig lambda-2 chain C regions OS=Homo sapiens GN=IGLC2 PE=1 SV=1
PH3.RAW Scans:8366 RT:43.6407min	0.2838	R.YAQTPANM+32[dihydroxy]FYIVACDNR.D	sp|P10153	125~141	sp|P10153|RNAS2_HUMAN Non-secretory ribonuclease OS=Homo sapiens GN=RNASE2 PE=1 SV=2
PH5.RAW Scans:7421 RT:28.3987min	0.6671	R.YAQTPAN+16[Oxidation or Hydroxylation]MFYIVACDNR.D		125~141
PH3.RAW Scans:8873 RT:46.3495min	0.9973	R.YAQTPAN+16[Oxidation or Hydroxylation]MFYIVACDNR.D		125~141
PH5.RAW Scans:1666 RT:10.0111min	0.9922	R.YAQTPAN+16[Oxidation or Hydroxylation]MFYIVACDNR.D		125~141
PH5.RAW Scans:3119 RT:14.1430min	0.8379	R.YAQTPAN+16[Oxidation or Hydroxylation]MFYIVACDNR.D		125~141
PH5.RAW Scans:3222 RT:14.3904min	0.7301	R.YAQTPAN+16[Oxidation or Hydroxylation]MFYIVACDNR.D		125~141
PH5.RAW Scans:5180 RT:20.8282min	0.8976	R.YAQTPAN+16[Oxidation or Hydroxylation]MFYIVACDNR.D		125~141
PH5.RAW Scans:7471 RT:28.5865min	0.9763	R.YAQTPAN+16[Oxidation or Hydroxylation]MFYIVACDNR.D		125~141
PH3.RAW Scans:9094 RT:47.5735min	0.9987	R.YAQTP+16[Oxidation or Hydroxylation]ANMFYIVACDNR.D		125~141
PH3.RAW Scans:9350 RT:49.0107min	0.5778	R.YAQTP+16[Oxidation or Hydroxylation]ANMFYIVACDNR.D		125~141
PH6.RAW Scans:4272 RT:19.1092min	0.4228	R.RDPP+32[dihydroxy]QYPVVPVHLDR.I		145~159
PH6.RAW Scans:5904 RT:24.4530min	0.7453	R.DPPQYPVVPVHLDR+14[Methylation].I		146~159
PH10.RAW Scans:3282 RT:15.0133min	0.9964	N.AMQVINNYQR+14[Methylation].R		53~62
PH10.RAW Scans:4820 RT:19.6670min	0.6865	R.WGYSSTAITR+14[Methylation].Q	sp|P10253	376~385	sp|P10253|LYAG_HUMAN Lysosomal alpha-glucosidase OS=Homo sapiens GN=GAA PE=1 SV=4
PH3.RAW Scans:8558 RT:44.5717min	0.4621	R.Y+16[Oxidation or Hydroxylation]MMIVDPAISSSGPAGSYR.P		438~456
PH3.RAW Scans:8231 RT:42.9545min	0.9998	R.Y+16[Oxidation or Hydroxylation]MMIVDPAISSSGPAGSYR.P		438~456
PH6.RAW Scans:1709 RT:11.6978min	0.337	K.K-1[Lysine oxidation to aminoadipic semialdehyde]PDVCPSSTSSLR.S	sp|P13284	233~245	sp|P13284|GILT_HUMAN Gamma-interferon-inducible lysosomal thiol reductase OS=Homo sapiens GN=IFI30 PE=1 SV=3
PH35.RAW Scans:1707 RT:10.3407min	0.3456	K.TGPIGPQGAPGK+16[Oxidation or Hydroxylation].P	sp|P20908	1422~1433	sp|P20908|CO5A1_HUMAN Collagen alpha-1(V) chain OS=Homo sapiens GN=COL5A1 PE=1 SV=3
PH35.RAW Scans:1567 RT:9.8303min	0.337	K.TGPIGPQGAP+16[Hydroxylation]GK.P		1422~1433
PH5.RAW Scans:3030 RT:13.9257min	0.9127	R.IDSGS-2[Didehydro]EVIVGVNK.Y	sp|P22033	479~491	sp|P22033|MUTA_HUMAN Methylmalonyl-CoA mutase, mitochondrial OS=Homo sapiens GN=MUT PE=1 SV=4
PH10.RAW Scans:869 RT:6.1240min	0.9859	R.GPAGHPGPP+32[dihydroxy]GADGAQGR-19R.G	sp|P25940	1106~1123	sp|P25940|CO5A3_HUMAN Collagen alpha-3(V) chain OS=Homo sapiens GN=COL5A3 PE=1 SV=3
PH7.RAW Scans:1662 RT:11.7423min	0.9983	R.HS-18[Dehydration]PQEAPHVQYER.L	sp|P26992	25~37	sp|P26992|CNTFR_HUMAN Ciliary neurotrophic factor receptor subunit alpha OS=Homo sapiens GN=CNTFR PE=1 SV=2
PH55.RAW Scans:4933 RT:20.7000min	0.306	R.Y+16[Oxidation or Hydroxylation]MGLPTPEDNLDHYR.N	sp|P27487	670~684	sp|P27487|DPP4_HUMAN Dipeptidyl peptidase 4 OS=Homo sapiens GN=DPP4 PE=1 SV=2
PH3.RAW Scans:2679 RT:16.1717min	0.9174	K.C+16[Oxidation or Hydroxylation]DMEVSCPDGYTCCR.L	sp|P28799	284~298	sp|P28799|GRN_HUMAN Granulins OS=Homo sapiens GN=GRN PE=1 SV=2
PH3.RAW Scans:5764 RT:30.3360min	0.7781	R.YEDEEC+32[dihydroxy]TLPIAGR.H	sp|P35555	962~974	sp|P35555|FBN1_HUMAN Fibrillin-1 OS=Homo sapiens GN=FBN1 PE=1 SV=3
PH10.RAW Scans:4949 RT:20.1090min	0.5107	R.GS-2[Didehydro]TGVAAAAGLHR.Y	sp|P54802	79~91	sp|P54802|ANAG_HUMAN Alpha-N-acetylglucosaminidase OS=Homo sapiens GN=NAGLU PE=1 SV=2
PH8.RAW Scans:2085 RT:12.8674min	0.8428	R.HPPPP+1PFQNQQR+1[Deamidation]PPR.R	sp|Q16378	82~96	sp|Q16378|PROL4_HUMAN Proline-rich protein 4 OS=Homo sapiens GN=PRR4 PE=1 SV=3
PH10.RAW Scans:4135 RT:17.5265min	0.761	R.YLQGSSVQLR+14[Methylation].S	sp|Q6EMK4	483~492	sp|Q6EMK4|VASN_HUMAN Vasorin OS=Homo sapiens GN=VASN PE=1 SV=1
PH55.RAW Scans:2106 RT:12.1201min	0.9921	R.ESHVTLAS-18[Dehydration]PEETR.C		315~327
PH6.RAW Scans:3454 RT:16.6610min	0.9955	R.HIQPGAFDT-18[Dehydration]LDR.L		138~149
PH7.RAW Scans:3139 RT:15.5520min	0.9932	R.ATCLN+16[Oxidation or Hydroxylation]TPLSYECHCQR.G	sp|Q7Z7M0	1089~1104	sp|Q7Z7M0|MEGF8_HUMAN Multiple epidermal growth factor-like domains protein 8 OS=Homo sapiens GN=MEGF8 PE=1 SV=2
PH35.RAW Scans:7795 RT:31.6393min	0.9966	M.S+42[Acetylation]DEFSLADALPEHSPAK.T	sp|Q8NDC0	2~18	sp|Q8NDC0|MISSL_HUMAN MAPK-interacting and spindle-stabilizing protein-like OS=Homo sapiens GN=MAPK1IP1L PE=1 SV=4
PH35.RAW Scans:7919 RT:32.1453min	0.9994	M.S+42[Acetylation]DEFSLADALPEHSPAK.T		2~18
PH8.RAW Scans:6396 RT:28.4640min	0.8256	K.Y+16[Oxidation or Hydroxylation]WCRPPQIFLCDK.I	sp|Q9UGN4	48~60	sp|Q9UGN4|CLM8_HUMAN CMRF35-like molecule 8 OS=Homo sapiens GN=CD300A PE=1 SV=2
PH3.RAW Scans:7445 RT:38.8167min	0.8363	R.YGGEEEDQPIYLAVK+16[Oxidation or Hydroxylation].G	sp|Q9UMX5	55~69	sp|Q9UMX5|NENF_HUMAN Neudesin OS=Homo sapiens GN=NENF PE=1 SV=1
PH6.RAW Scans:2548 RT:14.1400min	0.7548	K.VHTECCH+1GDLLECADD+14[Methylation]R.A	tr|A6NBZ8	265~281	tr|A6NBZ8|A6NBZ8_HUMAN Uncharacterized protein OS=Homo sapiens GN=ALB PE=4 SV=2
PH5.RAW Scans:3459 RT:15.0987min	0.9577	K.VHTECCH+14[Methylation]GDLLECADDR.A		265~281
PH5.RAW Scans:2504 RT:12.4538min	0.9092	K.CC-17AAADPHECYAK+14[Methylation].V		384~396
PH8.RAW Scans:1640 RT:11.7472min	0.9441	K.CCAAADPHECYAK+14[Methylation].V		384~396
PH3.RAW Scans:3058 RT:17.8803min	0.9294	K.CC-17AAADPHECYAK+14[Methylation].V		384~396
PH3.RAW Scans:3243 RT:18.6283min	0.8522	R.ETYGEMADCCAK+14[Methylation].Q		106~117
PH35.RAW Scans:5816 RT:24.2272min	0.7127	K.K+44[Carboxylation]VPQVSTPTLVEVSR.N		438~452
PH8.RAW Scans:9184 RT:39.5633min	0.4074	K.SHCIAEVEN+16[Oxidation or Hydroxylation]DEMPADLPSLAADFVESK.D		311~337
PH8.RAW Scans:9875 RT:42.2573min	0.8761	K.SHCIAEVEN+16[Oxidation or Hydroxylation]DEMPADLPSLAADFVESK.D		311~337
PH5.RAW Scans:7128 RT:27.4048min	0.7221	K.Q+15[Methyl+Deamidated]NCELFEQLGEYK.F		414~426
PH6.RAW Scans:2562 RT:14.1852min	0.9956	K.VHTECCHGDLLECADDR+14[Methylation].A		265~281
PH10.RAW Scans:5928 RT:23.4340min	0.9834	K.FQNALLVR+14[Methylation].Y		427~434
PH10.RAW Scans:5155 RT:20.7145min	0.9857	K.KVPQVSTPTLVEVS+14[Methylation]R.N		438~452
PH6.RAW Scans:4465 RT:19.8545min	0.7798	K.KVP+1QVSTPT-18[Dehydration]LVEVSR.N		438~452
PH7.RAW Scans:4123 RT:19.1812min	0.9996	K.KVPQVSTPT-18[Dehydration]LVEVSR.N		438~452
PH8.RAW Scans:4322 RT:20.5340min	0.9969	K.KVPQVSTPT-18[Dehydration]LVEVSR.N		438~452
PH8.RAW Scans:4446 RT:21.0430min	0.9974	K.KVPQVSTPT-18[Dehydration]LVEVSR.N		438~452
PH10.RAW Scans:4739 RT:19.3843min	0.9898	K.KVPQVSTPT-18[Dehydration]LVEVSR.N		438~452
PH55.RAW Scans:4616 RT:19.7033min	0.8761	K.KVP+1QVSTPT-18[Dehydration]LVEVSR.N		438~452
PH3.RAW Scans:8161 RT:42.6332min	0.6838	K.FELTGIPPAPR+14[Methylation].G	tr|A8K7Q2	223~233	tr|A8K7Q2|A8K7Q2_HUMAN Heat shock cognate 71 kDa protein OS=Homo sapiens GN=HSPA8 PE=2 SV=1
PH3.RAW Scans:10636 RT:59.1560min	0.6522	R.D+56TLDNDIMLIK+14[Methylation].L	tr|B1AN99	114~124	tr|B1AN99|B1AN99_HUMAN Protease, serine, 3 (Fragment) OS=Homo sapiens GN=PRSS3 PE=3 SV=1
PH3.RAW Scans:10473 RT:57.5665min	0.9915	H.NIK-13VLEGNEQFINAAK+14[Methylation].I		89~104
PH3.RAW Scans:9840 RT:51.6812min	0.9813	H.NIK-13VLEGNEQFINAAK+14[Methylation].I		89~104
PH5.RAW Scans:7418 RT:28.3925min	0.9992	R.LGEHNIK-13VLEGNEQFINAAK+14[Methylation].I		85~104
PH5.RAW Scans:8154 RT:30.9882min	0.993	R.LGEHNI-13KVLEGNEQFINAAK+14[Methylation].I		85~104
PH5.RAW Scans:9057 RT:34.0987min	0.9285	R.LGEHNIK-13VLEGNEQFINAAK+14[Methylation].I		85~104
PH5.RAW Scans:9509 RT:35.6435min	0.9998	R.LGEHNIK-13VLEGNEQFINAAK+14[Methylation].I		85~104
PH5.RAW Scans:10106 RT:37.7007min	0.9836	R.LGEHNIK-13VLEGNEQFINAAK+14[Methylation].I		85~104
PH5.RAW Scans:11033 RT:40.7940min	0.9435	R.LGEHNIK-13VLEGNEQFINAAK+14[Methylation].I		85~104
PH5.RAW Scans:12832 RT:46.9633min	0.6973	R.LGEHNI-13KVLEGNEQFINAAK+14[Methylation].I		85~104
PH5.RAW Scans:13391 RT:49.0140min	0.9435	R.LGEHNI-13KVLEGNEQFINAAK+14[Methylation].I		85~104
PH5.RAW Scans:13529 RT:49.5330min	0.9996	R.LGEHNIK-13VLEGNEQFINAAK+14[Methylation].I		85~104
PH6.RAW Scans:6885 RT:27.7122min	0.9694	R.LGEHNI-13KVLEGNEQFINAAK+14[Methylation].I		85~104
PH6.RAW Scans:7051 RT:28.2250min	0.9892	R.L-13GEHNIKVLEGNEQFINAAK+14[Methylation].I		85~104
PH6.RAW Scans:7559 RT:30.5498min	0.9975	R.LGEHNIKV-13LEGNEQFINAAK+14[Methylation].I		85~104
PH8.RAW Scans:6371 RT:28.3672min	0.6044	R.LGEHNIK-13VLEGNEQFINAAK+14[Methylation].I		85~104
PH55.RAW Scans:7152 RT:28.3487min	0.9998	R.LGEHNIK-13VLEGNEQFINAAK+14[Methylation].I		85~104
PH55.RAW Scans:8699 RT:33.5103min	0.849	R.LGEHNIK-13VLEGNEQFINAAK+14[Methylation].I		85~104
PH55.RAW Scans:9540 RT:36.6768min	0.859	R.LGEHNI-13KVLEGNEQFINAAK+14[Methylation].I		85~104
PH55.RAW Scans:9691 RT:37.2190min	0.8117	R.LGEHNIK-13VLEGNEQFINAAK+14[Methylation].I		85~104
PH55.RAW Scans:10791 RT:41.1565min	0.9018	R.LGEHNIK-13VLEGNEQFINAAK+14[Methylation].I		85~104
PH5.RAW Scans:7335 RT:28.0900min	0.9885	R.LGEHNIK-13VLEGNEQFIN+14[Methylation]AAK.I		85~104
PH5.RAW Scans:7789 RT:29.6238min	0.9686	R.LGEHNIK-13VLEGNEQFIN+14[Methylation]AAK.I		85~104
PH5.RAW Scans:8347 RT:31.6775min	0.9921	R.LGEHNIK-13VLEGNEQFIN+14[Methylation]AAK.I		85~104
PH5.RAW Scans:11231 RT:41.4600min	0.9946	R.LGEHNIK-13VLEGNEQFIN+14[Methylation]AAK.I		85~104
PH5.RAW Scans:12301 RT:45.0853min	0.9776	R.LGEHNIK-13VLEGNEQFIN+14[Methylation]AAK.I		85~104
PH5.RAW Scans:13617 RT:49.8580min	0.9995	R.LGEHNIK-13VLEGNEQFIN+14[Methylation]AAK.I		85~104
PH55.RAW Scans:7680 RT:30.0530min	0.9952	R.LGEHNIK-13VLEGNEQFIN+14[Methylation]AAK.I		85~104
PH3.RAW Scans:8245 RT:43.0377min	0.9968	Y.N+30[hydroxymethyl]RDTLDNDIMLIK.L		112~124
PH25.RAW Scans:6874 RT:43.1792min	0.9983	Y.N+30[hydroxymethyl]RDTLDNDIMLIK.L		112~124
PH25.RAW Scans:6969 RT:43.6902min	0.9977	Y.N+30[hydroxymethyl]RDTLDNDIMLIK.L		112~124
PH5.RAW Scans:3667 RT:15.6544min	0.9473	R.LGPGMADICK+14[Methylation].N	tr|B1AVU8	233~242	tr|B1AVU8|B1AVU8_HUMAN Proactivator polypeptide OS=Homo sapiens GN=PSAP PE=4 SV=1
PH3.RAW Scans:3120 RT:18.1472min	0.3246	R.L+14[Methylation]GPGM+43ADICK.N		233~242
PH25.RAW Scans:4446 RT:29.4747min	0.8977	K.AIPVAQDLNAPSDWD+80[Phosphorylation]SR.G	tr|B2RDA1	190~206	tr|B2RDA1|B2RDA1_HUMAN Osteopontin OS=Homo sapiens GN=SPP1 PE=2 SV=1
PH5.RAW Scans:1410 RT:8.1318min	0.9392	K.YPDAVATWLNPDPSQK+14[Methylation].Q		36~51
PH5.RAW Scans:1564 RT:9.3071min	0.7719	K.YPDAVATWLNPDPSQK+14[Methylation].Q		36~51
PH5.RAW Scans:6937 RT:26.8485min	0.7207	K.YPDAVATWL+32[dihydroxy]NPDPSQK.Q		36~51
PH5.RAW Scans:1375 RT:7.8864min	0.9249	K.YPDAVATWLNPDPS+14[Methylation]QK.Q		36~51
PH3.RAW Scans:9533 RT:49.9853min	0.8951	K.AIPVAQDLNAPSDWDS+14[Methylation]R.G		190~206
PH3.RAW Scans:9227 RT:48.3210min	0.8665	K.AIPVAQDLNAPSDWDS+14[Methylation]R.G		190~206
PH3.RAW Scans:5983 RT:31.3610min	0.4856	K.AIPVAQDLNAPS-2[Didehydro]DWDSR.G		190~206
PH3.RAW Scans:1100 RT:9.9553min	0.4892	R.ISHELDSAS+80[Phosphorylation]SEVN.-		288~300
PH25.RAW Scans:1820 RT:14.2355min	0.3913	R.ISHELDSAS+80[Phosphorylation]SEVN.-		288~300
PH3.RAW Scans:3452 RT:19.5795min	0.3363	K.ANDES+80[Phosphorylation]NEHSDVIDSQELSK.V		236~254
PH6.RAW Scans:1700 RT:11.6790min	0.4033	R.GKDS+80[Phosphorylation]YETSQLDDQSAETHSHK.Q		207~227
PH3.RAW Scans:5113 RT:27.2937min	0.9819	K.AIPVAQDLNAPSDWDS+80[Phosphorylation]R.G		190~206
PH35.RAW Scans:6788 RT:27.7573min	0.9823	K.AIPVAQDLNAPSDWDS+80[Phosphorylation]R.G		190~206
PH5.RAW Scans:6791 RT:26.3945min	0.655	K.YPDAVAT+32[dihydroxy]WLNPDPSQK.Q		36~51
PH10.RAW Scans:3813 RT:16.5865min	0.7303	K.LHNLNSN+16[Oxidation or Hydroxylation]WFPAGSK.P	tr|B3KTI1	229~242	tr|B3KTI1|B3KTI1_HUMAN Alpha-amylase 2B OS=Homo sapiens GN=AMY2B PE=2 SV=1
PH10.RAW Scans:4659 RT:19.1552min	0.5632	K.LHNLNSN+16[Oxidation or Hydroxylation]WFPAGSK.P		229~242
PH6.RAW Scans:2977 RT:15.3786min	0.9242	R.ALVFVDNHDNQR+14[Methylation].G		307~318
PH7.RAW Scans:3128 RT:15.5237min	0.9796	R.ALVFVDNHDNQR+14[Methylation].G		307~318
PH5.RAW Scans:9343 RT:35.0910min	0.9581	K.ENFLFLTPDC+14[Methylation]K.S	tr|B4DPP8	197~207	tr|B4DPP8|B4DPP8_HUMAN Kininogen-1 OS=Homo sapiens GN=KNG1 PE=2 SV=1
PH35.RAW Scans:8781 RT:35.2840min	0.7478	R.D+44[Carboxylation]IPTNSPELEETLTHTITK.L		258~276
PH35.RAW Scans:7574 RT:30.7743min	0.514	R.DIPTNSPELEETLTH+14[Methylation]TITK.L		258~276
PH6.RAW Scans:11570 RT:45.6297min	0.7473	K.K-1[Lysine oxidation to aminoadipic semialdehyde]YFIDFVAR.E		304~312
PH7.RAW Scans:7963 RT:33.3093min	0.8357	K.K-1[Lysine oxidation to aminoadipic semialdehyde]YFIDFVAR.E		304~312
PH7.RAW Scans:10131 RT:41.5272min	0.8331	K.K-1[Lysine oxidation to aminoadipic semialdehyde]YFIDFVAR.E		304~312
PH10.RAW Scans:10205 RT:38.6815min	0.9589	K.K-1[Lysine oxidation to aminoadipic semialdehyde]YFIDFVAR.E		304~312
PH55.RAW Scans:10462 RT:40.0037min	0.9211	K.K-1[Lysine oxidation to aminoadipic semialdehyde]YFIDFVAR.E		304~312
PH55.RAW Scans:12810 RT:48.7452min	0.723	K.K-1[Lysine oxidation to aminoadipic semialdehyde]YFIDFVAR.E		304~312
PH55.RAW Scans:12967 RT:49.3282min	0.7701	K.K-1[Lysine oxidation to aminoadipic semialdehyde]YFIDFVAR.E		304~312
PH5.RAW Scans:1588 RT:9.4655min	0.7177	K.LGQSLDCN+16[Oxidation or Hydroxylation]AEVYVVPWEK.K		333~350
PH7.RAW Scans:5409 RT:24.0437min	0.5603	K.YNSQNQ+1SNNQFVLYR+14[Methylation].I		32~46
PH8.RAW Scans:5410 RT:24.6235min	0.914	K.YNSQNQ+1SNNQFVLYR+14[Methylation].I		32~46
PH10.RAW Scans:5885 RT:23.2940min	0.9991	K.YNSQNQSNNQFVLYR+14[Methylation].I		32~46
PH10.RAW Scans:5936 RT:23.4570min	0.9536	K.YNSQNQSNNQFVLYR+14[Methylation].I		32~46
PH35.RAW Scans:1701 RT:10.3212min	0.4409	K.AAT-18[Dehydration]GECTATVGK.R		90~101
PH3.RAW Scans:3162 RT:18.3288min	0.2221	K.G+32[dihydroxy]YPGLKGDEGEAGDPGD+16[Oxidation or Hydroxylation]DNNDIAPR.L	tr|B4DRR8	541~565	tr|B4DRR8|B4DRR8_HUMAN Collagen alpha-1(VI) chain OS=Homo sapiens GN=COL6A1 PE=2 SV=1
PH35.RAW Scans:690 RT:6.2973min	0.9144	R.GDP+16[Oxidation or Hydroxylation]GEAGPQGDQGR.E		443~456
PH3.RAW Scans:7111 RT:37.1437min	0.7992	R.GPWC+16[Oxidation or Hydroxylation]YVSGEAGVPEK.R	tr|B4DRR9	79~93	tr|B4DRR9|B4DRR9_HUMAN HGFL OS=Homo sapiens GN=PIK3IP1 PE=2 SV=1
PH3.RAW Scans:7536 RT:39.3190min	0.2974	R.GPWC+16[Oxidation or Hydroxylation]YVSGEAGVPEK.R		79~93
PH5.RAW Scans:6081 RT:23.9957min	0.8185	R.GPWCYVSGEAGVPE+14[Methylation]K.R		79~93
PH6.RAW Scans:5856 RT:24.2980min	0.9	R.GPWCYVSGEAGVPEK+14[Methylation].R		79~93
PH55.RAW Scans:5895 RT:23.7972min	0.9976	R.GPWCYVSGEAGVPEK+14[Methylation].R		79~93
PH55.RAW Scans:6048 RT:24.3137min	0.9967	R.GPWCYVSGEAGVPEK+14[Methylation].R		79~93
PH3.RAW Scans:4481 RT:24.2780min	0.5642	R.GPWCY+16[Oxidation or Hydroxylation]VSGEAGVPEK.R		79~93
PH5.RAW Scans:5331 RT:21.3087min	0.8758	R.GPWC+16[Oxidation or Hydroxylation]YVSGEAGVPEK.R		79~93
PH10.RAW Scans:5073 RT:20.4797min	0.9609	K.CVN+16[Oxidation or Hydroxylation]HYGGYLCLPK.T	tr|B4DW75	3~15	tr|B4DW75|B4DW75_HUMAN EGF containing fibulin-like extracellular matrix protein 1 OS=Homo sapiens GN=EFEMP1 PE=2 SV=1
PH10.RAW Scans:5231 RT:21.0043min	0.6239	K.CVN+16[Oxidation or Hydroxylation]HYGGYLCLPK.T		3~15
PH3.RAW Scans:4802 RT:25.7980min	0.9835	R.TSSYLCQYQCVN+16[Oxidation or Hydroxylation]EPGK.F		162~177
PH3.RAW Scans:5012 RT:26.8545min	0.8774	R.TSSYLCQYQCVN+16[Oxidation or Hydroxylation]EPGK.F		162~177
PH3.RAW Scans:5639 RT:29.7567min	0.6888	R.TSSYLC+1QYQCVN+16[Oxidation or Hydroxylation]EPGK.F		162~177
PH3.RAW Scans:4853 RT:26.0380min	0.8351	R.TSSYLCQYQCVN+16[Oxidation or Hydroxylation]EPGK.F		162~177
PH3.RAW Scans:5510 RT:29.1395min	0.9305	R.TSSYLC+1QYQCVN+16[Oxidation or Hydroxylation]EPGK.F		162~177
PH8.RAW Scans:2369 RT:13.6713min	0.5561	R.HTVSGGSLLMAR+16[Oxidation or Hydroxylation].A	tr|B4DYV8	40~51	tr|B4DYV8|B4DYV8_HUMAN Roundabout homolog 4 OS=Homo sapiens GN=ROBO4 PE=2 SV=1
PH35.RAW Scans:2090 RT:11.3673min	0.9615	K.AGAAAGGP+16[Oxidation or Hydroxylation]GVSGVCVCK.S	tr|B4E1N2	98~114	tr|B4E1N2|B4E1N2_HUMAN Insulin-like growth factor binding protein 7 OS=Homo sapiens GN=IGFBP7 PE=2 SV=1
PH55.RAW Scans:7282 RT:28.7838min	0.9945	K.YPIEH+14[Methylation]GIVTNWDDMEK.I	tr|B4E335	69~84	tr|B4E335|B4E335_HUMAN Actin, cytoplasmic 1, N-terminally processed OS=Homo sapiens GN=ACTB PE=2 SV=1
PH55.RAW Scans:7543 RT:29.6017min	0.9996	K.YPIEH+14[Methylation]GIVTNWDDMEK.I		69~84
PH55.RAW Scans:7698 RT:30.1188min	0.9982	K.YPIEH+14[Methylation]GIVTNWDDMEK.I		69~84
PH55.RAW Scans:7850 RT:30.6297min	0.9978	K.YPIEH+14[Methylation]GIVTNWDDMEK.I		69~84
PH55.RAW Scans:8028 RT:31.2652min	0.9914	K.YPIEH+14[Methylation]GIVTNWDDMEK.I		69~84
PH55.RAW Scans:8224 RT:31.8995min	0.9031	K.YPIEH+14[Methylation]GIVTNWDDMEK.I		69~84
PH55.RAW Scans:8313 RT:32.1990min	0.9759	K.YPIEH+14[Methylation]GIVTNWDDMEK.I		69~84
PH55.RAW Scans:8403 RT:32.5028min	0.8888	K.YPIEH+14[Methylation]GIVTNWDDMEK.I		69~84
PH55.RAW Scans:8602 RT:33.1787min	0.2975	K.YPIEH+14[Methylation]GIVTNWDDMEK.I		69~84
PH55.RAW Scans:8622 RT:33.2410min	0.6273	K.YPIEH+14[Methylation]GIVTNWDDMEK.I		69~84
PH3.RAW Scans:4572 RT:24.7097min	0.9626	K.VNS-18[Dehydration]DGGLVALR.N	tr|B7Z590	75~85	tr|B7Z590|B7Z590_HUMAN Cadherin-13 OS=Homo sapiens GN=CDH13 PE=2 SV=1
PH3.RAW Scans:2963 RT:17.4365min	0.7254	K.EDSCQLGYSAGPCM+32[dihydroxy]GMTSR.Y	tr|B7Z8R6	169~187	tr|B7Z8R6|B7Z8R6_HUMAN Trypstatin OS=Homo sapiens GN=AMBP PE=2 SV=1
PH3.RAW Scans:3816 RT:21.1485min	0.7722	K.EDSCQLGYSAGP+16[Oxidation or Hydroxylation]CMGMTSR.Y		169~187
PH55.RAW Scans:2526 RT:13.3702min	0.908	K.KEDSCQLGYSAGP+16[Oxidation or Hydroxylation]CMGMTSR.Y		168~187
PH35.RAW Scans:5711 RT:23.9058min	0.5367	R.AVLPQEEEGS-18[Dehydration]GGGQLVTEVTK.K		147~167
PH5.RAW Scans:2168 RT:11.6575min	0.9883	R.VVAQGVGIPEDSIFT-18[Dehydration]MADR.G		108~126
PH10.RAW Scans:881 RT:6.1528min	0.9768	R.HHGPT-18[Dehydration]ITAK.L		82~90
PH6.RAW Scans:3529 RT:16.8872min	0.6995	R.KYDT-18[Dehydration]DH+19SGFIETEELK.N	tr|B7Z9J4	52~67	tr|B7Z9J4|B7Z9J4_HUMAN Calbindin OS=Homo sapiens GN=CALB1 PE=2 SV=1
PH25.RAW Scans:3355 RT:22.7900min	0.9902	P.D+14[Methylation]DAAVDTSSEITTK.D	tr|B8ZZA1	23~36	tr|B8ZZA1|B8ZZA1_HUMAN Thymosin alpha-1 OS=Homo sapiens GN=PTMA PE=4 SV=1
PH25.RAW Scans:8914 RT:55.7473min	0.9983	P.D+14[Methylation]DAAVDTSSEITTK.D		23~36
PH3.RAW Scans:8067 RT:42.1270min	0.9366	R.LIQN+16[Oxidation or Hydroxylation]MDATTEPCTDFFK.Y	tr|C9IYX7	69~85	tr|C9IYX7|C9IYX7_HUMAN Neprilysin (Fragment) OS=Homo sapiens GN=MME PE=4 SV=1
PH25.RAW Scans:7063 RT:44.1783min	0.9898	Q.LL+14[Methylation]LKDFLR.Y	tr|C9JQ37	371~378	tr|C9JQ37|C9JQ37_HUMAN HCG2039851, isoform CRA_a OS=Homo sapiens GN=KALRN PE=4 SV=1
PH3.RAW Scans:5707 RT:30.0757min	0.9475	R.NPDSSTTGP+16[Oxidation or Hydroxylation]WCYTTDPTVR.R		149~167
PH3.RAW Scans:4434 RT:24.0928min	0.751	R.NPDSSTTGP+32[dihydroxy]WCYTTDPTVR.R		149~167
PH6.RAW Scans:10342 RT:40.9445min	0.9537	R.R+1[Deamidation]QECSIPVCGQDQVTVAMTPR.S		168~188
PH6.RAW Scans:10473 RT:41.4533min	0.5124	R.R+1[Deamidation]QECSIPVCGQDQVTVAMTPR.S		168~188
PH6.RAW Scans:12534 RT:49.4380min	0.5714	R.R+1[Deamidation]QECSIPVCGQDQVTVAMTPR.S		168~188
PH55.RAW Scans:12849 RT:48.8862min	0.5378	R.R+1[Deamidation]QECSIPVCGQDQVTVAMTPR.S		168~188
PH6.RAW Scans:6337 RT:25.8898min	0.8683	R.SGIECQLWR+14[Methylation].S		115~123
PH7.RAW Scans:5964 RT:26.0212min	0.9403	R.SGIECQLWR+14[Methylation].S		115~123
PH7.RAW Scans:6111 RT:26.5277min	0.9948	R.SGIECQLWR+14[Methylation].S		115~123
PH3.RAW Scans:8294 RT:43.2610min	0.7987	R.NPDSSTTGPWCYTTDPT+14[Methylation]VR.R		149~167
PH7.RAW Scans:3898 RT:18.3687min	0.9632	K.HST-18[Dehydration]IFENLANK.A	tr|C9JVG0	99~109	tr|C9JVG0|C9JVG0_HUMAN Serotransferrin (Fragment) OS=Homo sapiens GN=TF PE=4 SV=1
PH3.RAW Scans:7686 RT:40.1308min	0.259	K.QNLLAPQNAVS+80[Phosphorylation]SEETNDFKQETLPSK.S	tr|C9JXD2	52~77	tr|C9JXD2|C9JXD2_HUMAN Osteopontin OS=Homo sapiens GN=SPP1 PE=4 SV=1
PH3.RAW Scans:4290 RT:23.3745min	0.7662	K.QNLLAPQNAVSS+80[Phosphorylation]EETNDFK.Q		52~70
PH3.RAW Scans:4531 RT:24.4930min	0.5554	K.QNLLAPQNAVSS+80[Phosphorylation]EETNDFK.Q		52~70
PH3.RAW Scans:4532 RT:24.4952min	0.9921	K.QNLLAPQNAVSS+80[Phosphorylation]EETNDFK.Q		52~70
PH3.RAW Scans:4632 RT:25.0078min	0.997	K.QNLLAPQNAVSS+80[Phosphorylation]EETNDFK.Q		52~70
PH3.RAW Scans:4634 RT:25.0122min	0.9973	K.QNLLAPQNAVSS+80[Phosphorylation]EETNDFK.Q		52~70
PH10.RAW Scans:6063 RT:23.8573min	0.8266	K.QNLLAPQNAVSS+80[Phosphorylation]EETNDFK.Q		52~70
PH10.RAW Scans:6232 RT:24.4368min	0.9097	K.QNLLAPQNAVSS+80[Phosphorylation]EETNDFK.Q		52~70
PH25.RAW Scans:3681 RT:24.8738min	0.3372	K.QNLLAPQNAVSS+80[Phosphorylation]EETNDFK.Q		52~70
PH25.RAW Scans:3699 RT:24.9988min	0.8995	K.QNLLAPQNAVSS+80[Phosphorylation]EETNDFK.Q		52~70
PH25.RAW Scans:3756 RT:25.3892min	0.8673	K.QNLLAPQNAVSS+80[Phosphorylation]EETNDFK.Q		52~70
PH25.RAW Scans:3773 RT:25.5138min	0.9887	K.QNLLAPQNAVSS+80[Phosphorylation]EETNDFK.Q		52~70
PH25.RAW Scans:4667 RT:30.7535min	0.6854	K.Q-17NLLAPQNAVSS+80[Phosphorylation]EETNDFK.Q		52~70
PH3.RAW Scans:4954 RT:26.5143min	0.7229	K.QNLLAPQNAVS+160[pyrophosphorylation]SEETNDFK.Q		52~70
PH3.RAW Scans:5023 RT:26.9063min	0.4692	K.QNLLAPQNAVSS++160[pyrophosphorylation]EETNDFK.Q		52~70
PH3.RAW Scans:5494 RT:29.0672min	0.2396	K.QNLLAPQNAVS++160[pyrophosphorylation]SEETNDFK.Q		52~70
PH3.RAW Scans:5870 RT:30.8270min	0.3417	K.QNLLAPQNAVS++160[pyrophosphorylation]SEETNDFK.Q		52~70
PH3.RAW Scans:5981 RT:31.3563min	0.6796	K.QNLLAPQNAVS++160[pyrophosphorylation]SEETNDFK.Q		52~70
PH3.RAW Scans:6520 RT:34.0660min	0.4143	K.Q-17NLLAPQNAVS+160[pyrophosphorylation]SEETNDFK.Q		52~70
PH3.RAW Scans:6616 RT:34.5798min	0.228	K.Q-17NLLAPQNAVS+160[pyrophosphorylation]SEETNDFK.Q		52~70
PH10.RAW Scans:6574 RT:25.7538min	0.4301	K.QNLLAPQNAVS+160[pyrophosphorylation]SEETNDFK.Q		52~70
PH10.RAW Scans:6724 RT:26.2682min	0.4387	K.QNLLAPQNAVS+160[pyrophosphorylation]SEETNDFK.Q		52~70
PH25.RAW Scans:5124 RT:33.5725min	0.2216	K.Q-17NLLAPQNAVS+160[pyrophosphorylation]SEETNDFK.Q		52~70
PH25.RAW Scans:5296 RT:34.5955min	0.3242	K.Q-17NLLAPQNAVS+160[pyrophosphorylation]SEETNDFK.Q		52~70
PH35.RAW Scans:6379 RT:26.1223min	0.304	K.QNLLAPQNAVS+160[pyrophosphorylation]SEETNDFK.Q		52~70
PH35.RAW Scans:6503 RT:26.6315min	0.5094	K.QNLLAPQNAVS+160[pyrophosphorylation]SEETNDFK.Q		52~70
PH35.RAW Scans:6638 RT:27.1537min	0.2424	K.QNLLAPQNAVS+160[pyrophosphorylation]SEETNDFK.Q		52~70
PH35.RAW Scans:8404 RT:33.9177min	0.228	K.Q-17NLLAPQNAVS+160[pyrophosphorylation]SEETNDFK.Q		52~70
PH3.RAW Scans:8531 RT:44.4355min	0.5232	K.QNLLAPQNAVS+160[pyrophosphorylation]SEETNDFK.Q		52~70
PH10.RAW Scans:7278 RT:28.1698min	0.989	R.AVCGGVLVHP+16[Oxidation or Hydroxylation]QWVLTAAH.C	tr|C9JXH3	48~65	tr|C9JXH3|C9JXH3_HUMAN Prostate-specific antigen OS=Homo sapiens GN=KLK3 PE=3 SV=1
PH55.RAW Scans:3427 RT:15.8246min	0.6694	K.GLP+16[Oxidation or Hydroxylation]GLAGDHGEFGEK.G	tr|D6R934	61~75	tr|D6R934|D6R934_HUMAN Complement C1q subcomponent subunit B OS=Homo sapiens GN=C1QB PE=4 SV=1
PH35.RAW Scans:2483 RT:12.6592min	0.9506	K.AVAVT-18[Dehydration]LQSH.-	tr|D6RED8	253~261	tr|D6RED8|D6RED8_HUMAN Protein YIPF3 OS=Homo sapiens GN=YIPF3 PE=4 SV=1
PH35.RAW Scans:2145 RT:11.5148min	0.977	R.GPTGPIGPP+16[Oxidation or Hydroxylation]GPAGQPGDK.G	tr|E7ENY8	762~779	tr|E7ENY8|E7ENY8_HUMAN Collagen alpha-1(III) chain OS=Homo sapiens GN=COL3A1 PE=4 SV=1
PH3.RAW Scans:2704 RT:16.2746min	0.9283	R.GPTGPIGPP+16[Oxidation or Hydroxylation]GPAGQPGDK.G		762~779
PH35.RAW Scans:1597 RT:9.9703min	0.8802	K.GEP+16[Oxidation or Hydroxylation]GGPGADGVPGK.D		744~757
PH3.RAW Scans:1276 RT:10.8320min	0.9691	K.NGET+1GPQGPP+16[Oxidation or Hydroxylation]GPTGPGGDK.G		611~629
PH3.RAW Scans:2192 RT:14.1078min	0.8565	K.NGETGPQGPP+16[Oxidation or Hydroxylation]GPTGPGGDK.G		611~629
PH3.RAW Scans:2405 RT:14.9429min	0.969	G.KNGETGPQGPP+18GPTGPGGDKGDTGPP+16[Oxidation or Hydroxylation]GPQG.L		610~639
PH3.RAW Scans:757 RT:6.9378min	0.2889	K.GEVGPAGSPGSN+17GAP+16[Oxidation or Hydroxylation]GQR.G		351~368
PH35.RAW Scans:858 RT:6.7417min	0.6998	K.GEVGPAGSP+16[Oxidation or Hydroxylation]GSNGAP+33GQ-17R.G		351~368
PH35.RAW Scans:965 RT:6.9884min	0.4069	K.GEVGPAGSP+16[Oxidation or Hydroxylation]GSNGAPGQR+17.G		351~368
PH35.RAW Scans:1695 RT:10.3086min	0.3753	K.GEVGPAGSP+16[Oxidation or Hydroxylation]GSNGAP+16[Oxidation or Hydroxylation]GQR.G		351~368
PH3.RAW Scans:1492 RT:11.5297min	0.9462	K.GEVGPAGSP+16[Oxidation or Hydroxylation]GSNGAP+33GQ-17R.G		351~368
PH3.RAW Scans:1524 RT:11.6316min	0.6001	K.GEVGPAGSP+16[Oxidation or Hydroxylation]GSNGAP+16[Oxidation or Hydroxylation]GQR.G		351~368
PH25.RAW Scans:7108 RT:44.3967min	0.9985	M.S+42[Acetylation]TLLINQPQYAWLK.E	tr|E7EPT3	57~70	tr|E7EPT3|E7EPT3_HUMAN Alpha-aminoadipic semialdehyde dehydrogenase OS=Homo sapiens GN=ALDH7A1 PE=3 SV=1
PH8.RAW Scans:6498 RT:28.8835min	0.9336	R.LGEHNIEV-14LEGNEQFINAAK+14[Methylation].I	tr|E7EQ64	87~106	tr|E7EQ64|E7EQ64_HUMAN Alpha-trypsin chain 2 OS=Homo sapiens GN=PRSS1 PE=3 SV=1
PH25.RAW Scans:7576 RT:46.8657min	0.9737	M.S+42[Acetylation]SSGTPDLPVLLTDLK.I	tr|E7ER57	2~17	tr|E7ER57|E7ER57_HUMAN Uncharacterized protein OS=Homo sapiens GN=ALDH1A1 PE=3 SV=1
PH25.RAW Scans:7672 RT:47.3925min	0.4617	M.S+42[Acetylation]SSGTPDLPVLLTDLK.I		2~17
PH5.RAW Scans:2284 RT:11.9358min	0.8824	K.CIN+16[Oxidation or Hydroxylation]TEGGYVCR.C	tr|E7EVD2	888~898	tr|E7EVD2|E7EVD2_HUMAN Epidermal growth factor OS=Homo sapiens GN=EGF PE=4 SV=1
PH55.RAW Scans:2253 RT:12.4791min	0.8008	K.CIN+16[Oxidation or Hydroxylation]TEGGYVCR.C		888~898
PH3.RAW Scans:6718 RT:35.1648min	0.9394	K.QS-18[Dehydration]VIEMANLDGSK.R		663~675
PH35.RAW Scans:5604 RT:23.5508min	0.5848	R.ITYVPITGGTP+16[Oxidation or Hydroxylation]SMVTVDGTK.T	tr|E9PC84	1469~1488	tr|E9PC84|E9PC84_HUMAN Tenascin OS=Homo sapiens GN=TNC PE=4 SV=1
PH5.RAW Scans:584 RT:4.1203min	0.7778	K.INFAC+32[dihydroxy]SYPLDMK.V	tr|E9PEA4	454~465	tr|E9PEA4|E9PEA4_HUMAN Uromodulin, secreted form OS=Homo sapiens GN=UMOD PE=4 SV=1
PH35.RAW Scans:4213 RT:18.2793min	0.601	R.D+16[Oxidation or Hydroxylation]WVSVVTPAR.D		409~418
PH3.RAW Scans:6175 RT:32.3815min	0.9802	R.D+16[Oxidation or Hydroxylation]WVSVVTPAR.D		409~418
PH3.RAW Scans:7534 RT:39.3048min	0.9875	K.INFACSYPLDMK+16[Oxidation or Hydroxylation].V		454~465
PH5.RAW Scans:7130 RT:27.4090min	0.9989	V.N+16[Oxidation or Hydroxylation]VVGSYLCVCPAGYR.G		161~175
PH5.RAW Scans:7286 RT:27.9077min	0.9957	V.N+16[Oxidation or Hydroxylation]VVGSYLCVCPAGYR.G		161~175
PH5.RAW Scans:7433 RT:28.4330min	0.9957	V.N+16[Oxidation or Hydroxylation]VVGSYLCVCPAGYR.G		161~175
PH6.RAW Scans:7702 RT:31.0820min	0.9994	T.CVN+16[Oxidation or Hydroxylation]VVGSYLCVCPAGYR.G		159~175
PH7.RAW Scans:7373 RT:31.0960min	0.9892	T.CVN+16[Oxidation or Hydroxylation]VVGSYLCVCPAGYR.G		159~175
PH8.RAW Scans:7103 RT:31.3362min	0.9887	T.CVN+16[Oxidation or Hydroxylation]VVGSYLCVCPAGYR.G		159~175
PH10.RAW Scans:7993 RT:30.6968min	0.9996	T.CVN+16[Oxidation or Hydroxylation]VVGSYLCVCPAGYR.G		159~175
PH3.RAW Scans:7619 RT:39.7757min	0.9914	N.SSCVN+16[Oxidation or Hydroxylation]TPGSFSCVCPEGFR.L		114~132
PH5.RAW Scans:4944 RT:20.0675min	0.9416	R.MAETCVPVLR+14[Methylation].C		246~255
PH5.RAW Scans:5107 RT:20.5893min	0.7267	R.MAETCVPVLR+14[Methylation].C		246~255
PH6.RAW Scans:5851 RT:24.2812min	0.8937	K.VFMYLSDS+14[Methylation]R.C		390~398
PH35.RAW Scans:2414 RT:12.4436min	0.6805	R.DGPCGT-18[Dehydration]VLTR.N		419~428
PH3.RAW Scans:4438 RT:24.1018min	0.999	R.STEYGEGYACDT-18[Dehydration]DLR.G		219~233
PH3.RAW Scans:5891 RT:30.9162min	0.4949	R.MAET+32[dihydroxy]CVPVLR.C		246~255
PH35.RAW Scans:8656 RT:34.8757min	0.4735	K.DIFTGLIGP+16[Oxidation or Hydroxylation]MK.I	tr|E9PFZ2	548~558	tr|E9PFZ2|E9PFZ2_HUMAN Ceruloplasmin OS=Homo sapiens GN=CP PE=4 SV=1
PH35.RAW Scans:7628 RT:30.9540min	0.74	K.EGEAVVLPEVEPGLT+14[Methylation]AR.E	tr|E9PHH3	101~117	tr|E9PHH3|E9PHH3_HUMAN Syndecan-1 OS=Homo sapiens GN=SDC1 PE=4 SV=1
PH55.RAW Scans:2301 RT:12.6004min	0.9992	S.LQCYNCPNPTADCK+14[Methylation].T	tr|E9PI80	26~39	tr|E9PI80|E9PI80_HUMAN CD59 glycoprotein OS=Homo sapiens GN=CD59 PE=4 SV=1
PH10.RAW Scans:5728 RT:22.7340min	0.9872	K.CIN+16[Oxidation or Hydroxylation]HYGGYLCLPR.S	tr|E9PKA3	71~83	tr|E9PKA3|E9PKA3_HUMAN EGF-containing fibulin-like extracellular matrix protein 2 (Fragment) OS=Homo sapiens GN=EFEMP2 PE=4 SV=1
PH10.RAW Scans:5734 RT:22.7538min	0.6804	K.CIN+16[Oxidation or Hydroxylation]HYGGYLCLPR.S		71~83
PH10.RAW Scans:5876 RT:23.2610min	0.9186	K.CIN+16[Oxidation or Hydroxylation]HYGGYLCLPR.S		71~83
PH5.RAW Scans:3505 RT:15.2289min	0.7638	R.ENELTYYCC+14[Methylation]K.K	tr|E9PNW4	81~90	tr|E9PNW4|E9PNW4_HUMAN CD59 glycoprotein OS=Homo sapiens GN=CD59 PE=4 SV=1
PH6.RAW Scans:2691 RT:14.5447min	0.942	K.FEHC+32[dihydroxy]NFNDVTTR.L		67~78
PH55.RAW Scans:2930 RT:14.5330min	0.5774	K.FEHC+32[dihydroxy]NFNDVTTR.L		67~78
PH7.RAW Scans:3350 RT:16.2504min	0.9399	R.LRENELTYYCCK+14[Methylation].K		79~90
PH8.RAW Scans:3792 RT:18.4282min	0.8934	R.LRENELTYYCCK+14[Methylation].K		79~90
PH8.RAW Scans:3939 RT:18.9763min	0.93	R.LRENELTYYCCK+14[Methylation].K		79~90
PH10.RAW Scans:3868 RT:16.7270min	0.969	R.LRENELTYYCCK+14[Methylation].K		79~90
PH7.RAW Scans:2773 RT:14.6330min	0.9985	K.FEHCNFNDVTTR+14[Methylation].L		67~78
PH8.RAW Scans:3088 RT:15.9722min	0.9669	K.FEHCNFNDVTTR+14[Methylation].L		67~78
PH8.RAW Scans:2932 RT:15.4617min	0.965	K.FEHCNFNDVTT+14[Methylation]R.L		67~78
PH10.RAW Scans:3213 RT:14.8348min	0.6736	K.FEHCNFNDVT+14[Methylation]TR.L		67~78
PH6.RAW Scans:2789 RT:14.8127min	0.8932	R.LRENELT-18[Dehydration]YYCCK.K		79~90
PH7.RAW Scans:2938 RT:15.0446min	0.9895	R.LRENELT-18[Dehydration]YYCCK.K		79~90
PH55.RAW Scans:2231 RT:12.4271min	0.9701	K.FEHC+16[Oxidation or Hydroxylation]NFNDVTTR.L		67~78
PH10.RAW Scans:3550 RT:15.7916min	0.8297	R.YPNQVYYR+14[Methylation].P	tr|F5GY30	96~103	tr|F5GY30|F5GY30_HUMAN Major prion protein OS=Homo sapiens GN=PRNP PE=3 SV=1
PH8.RAW Scans:2501 RT:14.0597min	0.8178	R.Y-2[Didehydro]PNQVYYR.P		96~103
PH10.RAW Scans:1215 RT:7.0253min	0.9877	P.GIAGHHGDQGAP+16[Oxidation or Hydroxylation]GSVGPAGPR.G	tr|F5H299	1034~1054	tr|F5H299|F5H299_HUMAN Collagen alpha-2(I) chain OS=Homo sapiens GN=COL1A2 PE=4 SV=1
PH8.RAW Scans:2902 RT:15.3540min	0.9152	R.G+16[Oxidation or Hydroxylation]YPGNIGPVGAAGAP+16[Oxidation or Hydroxylation]GPHGPVGPAGK.H		950~975
PH3.RAW Scans:624 RT:6.4234min	0.973	R.DGNPGNDGPP+16[Oxidation or Hydroxylation]GR.D		928~939
PH35.RAW Scans:663 RT:6.2345min	0.9911	R.DGNPGNDGPP+16[Oxidation or Hydroxylation]GR.D		928~939
PH3.RAW Scans:1102 RT:9.9691min	0.9859	R.DGNPGNDGPP+16[Oxidation or Hydroxylation]GR.D		928~939
PH35.RAW Scans:1758 RT:10.4823min	0.9723	R.GPP+16[Oxidation or Hydroxylation]GAVGSP+16[Oxidation or Hydroxylation]GVNGAP+16[Oxidation or Hydroxylation]GEAGR.D		908~927
PH3.RAW Scans:2179 RT:14.0611min	0.9526	R.GPP+16[Oxidation or Hydroxylation]GAVGSPG+16[Oxidation or Hydroxylation]VNGAPGE+16[Oxidation or Hydroxylation]AGR.D		908~927
PH35.RAW Scans:6540 RT:26.7852min	0.9454	R.GLP+16[Oxidation or Hydroxylation]GVAGAVGEPG+16[Oxidation or Hydroxylation]PLGIAGPP+16[Oxidation or Hydroxylation]GAR.G		884~907
PH35.RAW Scans:6672 RT:27.2995min	0.9245	R.G+16[Oxidation or Hydroxylation]LPGVAGAVGEPGP+16[Oxidation or Hydroxylation]LGIAGPP+16[Oxidation or Hydroxylation]GAR.G		884~907
PH35.RAW Scans:6803 RT:27.8150min	0.9854	R.G+16[Oxidation or Hydroxylation]LPGVAGAVGEPG+16[Oxidation or Hydroxylation]PLGIAGPP+16[Oxidation or Hydroxylation]GAR.G		884~907
PH3.RAW Scans:8501 RT:44.2843min	0.7575	R.G+16[Oxidation or Hydroxylation]LPGVAGAVGEPG+16[Oxidation or Hydroxylation]PLGIAGP+16[Oxidation or Hydroxylation]PGAR.G		884~907
PH25.RAW Scans:2952 RT:20.2853min	0.9884	R.GLPG+16[Oxidation or Hydroxylation]VAGAVGEP+16[Oxidation or Hydroxylation]GP.L		884~897
PH3.RAW Scans:3036 RT:17.7787min	0.7848	R.T+58GEVGAVGP+16[Oxidation or Hydroxylation]PGFAGEK.G		832~847
PH5.RAW Scans:3173 RT:14.2800min	0.9106	R.TGEVGAVGP+16[Oxidation or Hydroxylation]PGFAGEK.G		832~847
PH7.RAW Scans:3125 RT:15.5178min	0.3056	R.TGEVGAVGPP+16[Oxidation or Hydroxylation]GFAGEK.G		832~847
PH8.RAW Scans:3000 RT:15.6725min	0.9449	R.TGEVGAVGPP+16[Oxidation or Hydroxylation]GFAGEK.G		832~847
PH35.RAW Scans:3090 RT:14.5205min	0.8633	R.TGEVGAVGPP+16[Oxidation or Hydroxylation]GFAGEK.G		832~847
PH35.RAW Scans:3248 RT:15.0444min	0.9942	R.TGEVGAVGPP+16[Oxidation or Hydroxylation]GFAGEK.G		832~847
PH35.RAW Scans:4300 RT:18.5740min	0.8569	R.TGEVGAVGPP+16[Oxidation or Hydroxylation]GFAGEK.G		832~847
PH35.RAW Scans:4441 RT:19.1202min	0.9543	R.TGEVGAVGPP+16[Oxidation or Hydroxylation]GFAGEK.G		832~847
PH35.RAW Scans:9836 RT:39.2495min	0.838	R.TGEVGAVGPP+16[Oxidation or Hydroxylation]GFAGEK.G		832~847
PH35.RAW Scans:9987 RT:39.8768min	0.8849	R.TGEVGAVGPP+16[Oxidation or Hydroxylation]GFAGEK.G		832~847
PH35.RAW Scans:10200 RT:40.6902min	0.482	R.TGEVGAVGPP+16[Oxidation or Hydroxylation]GFAGEK.G		832~847
PH35.RAW Scans:10464 RT:41.7602min	0.8874	R.TGEVGAVGPP+16[Oxidation or Hydroxylation]GFAGEK.G		832~847
PH35.RAW Scans:10629 RT:42.4345min	0.8797	R.TGEVGAVGPP+16[Oxidation or Hydroxylation]GFAGEK.G		832~847
PH35.RAW Scans:11481 RT:45.8922min	0.6789	R.TGEVGAVGPP+16[Oxidation or Hydroxylation]GFAGEK.G		832~847
PH35.RAW Scans:11650 RT:46.5622min	0.2401	R.TGEVGAVGPP+16[Oxidation or Hydroxylation]GFAGEK.G		832~847
PH35.RAW Scans:13092 RT:52.2128min	0.5186	R.TGEVGAVGP+16[Oxidation or Hydroxylation]PGFAGEK.G		832~847
PH35.RAW Scans:13493 RT:55.9698min	0.7149	R.TGEVGAVGPP+16[Oxidation or Hydroxylation]GFAGEK.G		832~847
PH35.RAW Scans:13592 RT:56.5945min	0.895	R.TGEVGAVGPP+16[Oxidation or Hydroxylation]GFAGEK.G		832~847
PH35.RAW Scans:13710 RT:57.2623min	0.4439	R.TGEVGAVGPP+16[Oxidation or Hydroxylation]GFAGEK.G		832~847
PH35.RAW Scans:13784 RT:57.7960min	0.7719	R.TGEVGAVGPP+16[Oxidation or Hydroxylation]GFAGEK.G		832~847
PH35.RAW Scans:13850 RT:58.3123min	0.6949	R.TGEVGAVGPP+16[Oxidation or Hydroxylation]GFAGEK.G		832~847
PH35.RAW Scans:13919 RT:58.8248min	0.5479	R.TGEVGAVGPP+16[Oxidation or Hydroxylation]GFAGEK.G		832~847
PH45.RAW Scans:3282 RT:14.0102min	0.9604	R.TGEVGAVGPP+16[Oxidation or Hydroxylation]GFAGEK.G		832~847
PH3.RAW Scans:85 RT:0.9357min	0.4874	R.TGEVGAVGPP+16[Oxidation or Hydroxylation]GFAGEK.G		832~847
PH3.RAW Scans:104 RT:1.1595min	0.4989	R.TGEVGAVGPP+16[Oxidation or Hydroxylation]GFAGEK.G		832~847
PH3.RAW Scans:200 RT:2.1950min	0.5496	R.TGEVGAVGPP+16[Oxidation or Hydroxylation]GFAGEK.G		832~847
PH3.RAW Scans:225 RT:2.4221min	0.5479	R.TGEVGAVGPP+16[Oxidation or Hydroxylation]GFAGEK.G		832~847
PH3.RAW Scans:328 RT:3.5401min	0.5925	R.TGEVGAVGPP+16[Oxidation or Hydroxylation]GFAGEK.G		832~847
PH3.RAW Scans:390 RT:4.2254min	0.5301	R.TGEVGAVGP+16[Oxidation or Hydroxylation]PGFAGEK.G		832~847
PH3.RAW Scans:616 RT:6.4004min	0.5114	R.TGEVGAVGPP+16[Oxidation or Hydroxylation]GFAGEK.G		832~847
PH3.RAW Scans:702 RT:6.7439min	0.5855	R.TGEVGAVGPP+16[Oxidation or Hydroxylation]GFAGEK.G		832~847
PH3.RAW Scans:710 RT:6.7853min	0.361	R.TGEVGAVGPP+16[Oxidation or Hydroxylation]GFAGEK.G		832~847
PH3.RAW Scans:764 RT:6.9678min	0.4928	R.TGEVGAVGPP+16[Oxidation or Hydroxylation]GFAGEK.G		832~847
PH3.RAW Scans:3753 RT:20.8802min	0.9808	R.TGEVGAVGPP+16[Oxidation or Hydroxylation]GFAGEK.G		832~847
PH4.RAW Scans:3297 RT:14.2899min	0.5567	R.TGEVGAVGPP+16[Oxidation or Hydroxylation]GFAGEK.G		832~847
PH3.RAW Scans:4188 RT:22.8810min	0.4546	R.TGEVGAVGPP+16[Oxidation or Hydroxylation]GFAGEK.G		832~847
PH5.RAW Scans:6683 RT:25.9880min	0.4005	R.TGEVGAVGPP+16[Oxidation or Hydroxylation]GFAGEK.G		832~847
PH35.RAW Scans:696 RT:6.3182min	0.9096	R.GPSGPP+16[Oxidation or Hydroxylation]GPDGNK.G		611~622
PH3.RAW Scans:1147 RT:10.3350min	0.936	R.GPSGPP+16[Oxidation or Hydroxylation]GPDGNK.G		611~622
PH5.RAW Scans:2220 RT:11.7775min	0.9978	R.GPP+16[Oxidation or Hydroxylation]GESGAAGPTGPIGSR.G		593~610
PH35.RAW Scans:2045 RT:11.2543min	0.996	R.GPP+16[Oxidation or Hydroxylation]GESGAAGPTGPIGSR.G		593~610
PH3.RAW Scans:2629 RT:15.9162min	0.986	R.GPP+16[Oxidation or Hydroxylation]GESGAAGPTGPIGSR.G		593~610
PH3.RAW Scans:2525 RT:15.4095min	0.9998	R.GPP+16[Oxidation or Hydroxylation]GESGAAGPTGPIGSR.G		593~610
PH6.RAW Scans:3799 RT:17.7037min	0.9578	R.GLHGEFGLP+16[Oxidation or Hydroxylation]GPAGPR.G		575~589
PH7.RAW Scans:3716 RT:17.8168min	0.3934	R.GLHGEFGLP+16[Oxidation or Hydroxylation]GPAGPR.G		575~589
PH7.RAW Scans:3879 RT:18.3240min	0.9851	R.GLHGEFGLP+16[Oxidation or Hydroxylation]GPAGPR.G		575~589
PH3.RAW Scans:5489 RT:29.0502min	0.3285	K.EGPVGLP+16[Oxidation or Hydroxylation]GIDGR.P		466~477
PH55.RAW Scans:1106 RT:7.0510min	0.514	K.GEP+16[Oxidation or Hydroxylation]GSAGPQGPPGPSGEEGKR.G		362~382
PH35.RAW Scans:860 RT:6.7457min	0.937	K.GEP+16[Oxidation or Hydroxylation]GSAGPQGP+32[dihydroxy]PGPSGEEGK.R		362~381
PH35.RAW Scans:885 RT:6.8002min	0.9826	K.G+16[Oxidation or Hydroxylation]EPGSAGPQGPP+16[Oxidation or Hydroxylation]GPSGEEGK.R		362~381
PH35.RAW Scans:936 RT:6.9185min	0.9987	K.GEP+16[Oxidation or Hydroxylation]GSAGPQGPP+16[Oxidation or Hydroxylation]GPSGEEGK.R		362~381
PH35.RAW Scans:1267 RT:8.2101min	0.4472	K.GEPGSAGPQGPP+16[Oxidation or Hydroxylation]GPSGEEGK.R		362~381
PH35.RAW Scans:1733 RT:10.4187min	0.9657	K.GEPGS+16[Oxidation or Hydroxylation]AGPQGPP+16[Oxidation or Hydroxylation]GPSGEEGK.R		362~381
PH3.RAW Scans:1423 RT:11.3178min	0.9924	K.GEP+16[Oxidation or Hydroxylation]GSAGPQGPP+16[Oxidation or Hydroxylation]GPSGEEGK.R		362~381
PH3.RAW Scans:1612 RT:11.9100min	0.9273	K.GEPGSAGPQGPP+16[Oxidation or Hydroxylation]GPSGEEGK.R		362~381
PH7.RAW Scans:3093 RT:15.4469min	0.928	R.GLHGEFGLP+32[dihydroxy]GPAGPR.G		575~589
PH7.RAW Scans:3141 RT:15.5561min	0.7451	R.G+57LHGEFGLP+32[dihydroxy]GPAGPR.G		575~589
PH10.RAW Scans:3665 RT:16.1481min	0.675	R.GLHGEFGLP+32[dihydroxy]GPAGPR.G		575~589
PH5.RAW Scans:2176 RT:11.6747min	0.9406	R.CVN+16[Oxidation or Hydroxylation]TYGSYECK.C	tr|F5H2N7	1111~1121	tr|F5H2N7|F5H2N7_HUMAN Fibrillin-1 OS=Homo sapiens GN=FBN1 PE=4 SV=1
PH6.RAW Scans:5966 RT:24.6733min	0.9153	R.K-1[Lysine oxidation to aminoadipic semialdehyde]DPNQVELWGLK.E	tr|F5H877	170~181	tr|F5H877|F5H877_HUMAN Kunitz-type protease inhibitor 1 OS=Homo sapiens GN=SPINT1 PE=4 SV=1
PH35.RAW Scans:3122 RT:14.6198min	0.9994	C.D+16[Oxidation or Hydroxylation]IQMTQSPSSLSASVGDR.V	tr|F8VX91	21~38	tr|F8VX91|F8VX91_HUMAN Uncharacterized protein OS=Homo sapiens PE=4 SV=1
PH35.RAW Scans:3272 RT:15.1179min	0.9928	C.D+16[Oxidation or Hydroxylation]IQMTQSPSSLSASVGDR.V		21~38
PH10.RAW Scans:2636 RT:13.3059min	0.8525	K.K-1[Lysine oxidation to aminoadipic semialdehyde]PDCYYSIGR.E	tr|F8W111	135~144	tr|F8W111|F8W111_HUMAN Carboxypeptidase M (Fragment) OS=Homo sapiens GN=CPM PE=4 SV=1
PH10.RAW Scans:2450 RT:12.8530min	0.2738	R.RP+16[Oxidation or Hydroxylation]SSQGWASPQVAGR.R	tr|F8WAD0	283~297	tr|F8WAD0|F8WAD0_HUMAN ADAMTS-like protein 4 OS=Homo sapiens GN=ADAMTSL4 PE=4 SV=1
PH8.RAW Scans:2152 RT:13.0472min	0.3807	R.SPPGKPQGPPQQEGNNPQGPPPPAGGNPQQPQAPPAGQPQGPPR+1[Deamidation]PPQGGR.P	tr|G3V1M9	143~192	tr|G3V1M9|G3V1M9_HUMAN HCG26567, isoform CRA_b OS=Homo sapiens GN=PRB1 PE=4 SV=1
PH10.RAW Scans:8464 RT:32.3680min	0.594	R.CKPVNTFVH+2EPLVDVQNVCFQE+14[Methylation]K.V	tr|G3V357	28~50	tr|G3V357|G3V357_HUMAN Ribonuclease pancreatic OS=Homo sapiens GN=RNASE1 PE=3 SV=1
PH55.RAW Scans:12193 RT:46.4223min	0.9737	R.CK-1[Lysine oxidation to aminoadipic semialdehyde]PVNTFVHEPLVDVQNVCFQEK.V		28~50
PH10.RAW Scans:8933 RT:34.0305min	0.5186	R.CKPVNTFVHEPLVDVQ+14[Methylation]NVCFQEK.V		28~50
PH10.RAW Scans:7620 RT:29.3720min	0.9989	R.HIIVACEGS-18[Dehydration]PYVPVHF.D		93~108
PH10.RAW Scans:2145 RT:12.0785min	0.6788	R.CHCSPGYVAEAGPPH+14[Methylation]CTAK.E	tr|G3V3X5	1758~1776	tr|G3V3X5|G3V3X5_HUMAN Latent-transforming growth factor beta-binding protein 2 OS=Homo sapiens GN=LTBP2 PE=4 SV=1
PH8.RAW Scans:1760 RT:12.0630min	0.9996	R.CHCS-18[Dehydration]PGYVAEAGPPHCTAK.E		1758~1776
PH8.RAW Scans:1607 RT:11.6683min	0.9537	R.CHC+16[Oxidation or Hydroxylation]SPGYVAEAGPPHCTAK.E		1758~1776
PH5.RAW Scans:2421 RT:12.2522min	0.4976	R.K-1[Lysine oxidation to aminoadipic semialdehyde]ASLALIR.K	tr|G3V4V5	542~549	tr|G3V4V5|G3V4V5_HUMAN E3 ubiquitin-protein ligase HECTD1 (Fragment) OS=Homo sapiens GN=HECTD1 PE=4 SV=1
PH6.RAW Scans:7163 RT:28.7737min	0.891	R.FLR+1[Deamidation]PGDDSSHDLMLLR.L	tr|G3XAE3	110~125	tr|G3XAE3|G3XAE3_HUMAN Kallikrein 3, (Prostate specific antigen), isoform CRA_n OS=Homo sapiens GN=KLK3 PE=3 SV=1
PH3.RAW Scans:2188 RT:14.0989min	0.471	K.GEVGPP+16[Oxidation or Hydroxylation]GPAGSAGAR.G	tr|G8JLI4	735~749	tr|G8JLI4|G8JLI4_HUMAN Collagen alpha-1(II) chain OS=Homo sapiens GN=COL2A1 PE=4 SV=1
PH3.RAW Scans:1362 RT:11.1243min	0.9483	K.DGETGAAGPP+16[Oxidation or Hydroxylation]GPAGPAGER.G		566~584
PH3.RAW Scans:1567 RT:11.7618min	0.9539	K.GPP+16[Oxidation or Hydroxylation]GPQGPAGEQGPR.G		51~65
PH3.RAW Scans:2022 RT:13.4268min	0.8938	K.GPP+16[Oxidation or Hydroxylation]GPQGPAGEQGPR.G		51~65
PH3.RAW Scans:1928 RT:12.9712min	0.5244	R.NGNP+17GEVGFAGSP+16[Oxidation or Hydroxylation]GAR.G	tr|H7C157	89~104	tr|H7C157|H7C157_HUMAN Collagen alpha-2(V) chain OS=Homo sapiens GN=COL5A2 PE=4 SV=1
PH3.RAW Scans:4810 RT:25.8363min	0.361	K.EGNPGPLGPIGP+32[dihydroxy]PGVR.G		827~842
PH3.RAW Scans:4728 RT:25.4768min	0.3544	K.EGNPGPLGPIGP+32[dihydroxy]PGVR.G		827~842
PH25.RAW Scans:6481 RT:41.3095min	0.8809	-.M+42[Acetylation]DFQQLADVAEK.W	tr|B8ZZW9	1~12	tr|B8ZZW9|B8ZZW9_HUMAN UPF0452 protein C7orf41 OS=Homo sapiens GN=C7orf41 PE=4 SV=1
PH25.RAW Scans:4895 RT:32.0843min	0.6882	K.LEATINELV-1[Amidation].-	tr|B1ALW1	77~85	tr|B1ALW1|B1ALW1_HUMAN Thioredoxin OS=Homo sapiens GN=TXN PE=4 SV=1

## Sheet: Sheet2
The four proteins in blue are the proteins that are deleted in the latest uniprot human proteomics.
Spectrum location	Probability	Peptide	Protein	PeptidePosition	Description
PH7.RAW Scans:1831 RT:12.1576min	0.9934	R.SYSCQVTHEGSTVEK+14[Methylation].T	sp|B9A064	192~206	sp|B9A064|IGLL5_HUMAN Immunoglobulin lambda-like polypeptide 5 OS=Homo sapiens GN=IGLL5 PE=2 SV=2
PH55.RAW Scans:1846 RT:11.4880min	0.7925	R.SYS-18[Dehydration]CQVTHEGSTVEK.T		192~206
PH25.RAW Scans:4439 RT:29.4325min	0.5704	M.T+42[Acetylation]DGDYDYLIK.L	sp|O00194	2~11	sp|O00194|RB27B_HUMAN Ras-related protein Rab-27B OS=Homo sapiens GN=RAB27B PE=1 SV=4
PH35.RAW Scans:6884 RT:28.1440min	0.6792	K.S-2[Didehydro]LPGQNEDLVLTGYQVDK.N	sp|P01040	72~89	sp|P01040|CYTA_HUMAN Cystatin-A OS=Homo sapiens GN=CSTA PE=1 SV=1
PH5.RAW Scans:5946 RT:23.6140min	0.8442	K.LLIYDASNLES+14[Methylation]GVPSR.F	sp|P01594	46~61	sp|P01594|KV102_HUMAN Ig kappa chain V-I region AU OS=Homo sapiens PE=1 SV=1
PH35.RAW Scans:5087 RT:21.3590min	0.997	-.EIVMTQSP+16[Oxidation or Hydroxylation]VTLSVSPGER.A	sp|P01624	1~18	sp|P01624|KV306_HUMAN Ig kappa chain V-III region POM OS=Homo sapiens PE=1 SV=1
PH10.RAW Scans:3429 RT:15.4092min	0.9383	K.VYACEVTHQGLSSPVTK+14[Methylation].S	sp|P01834	83~99	sp|P01834|IGKC_HUMAN Ig kappa chain C region OS=Homo sapiens GN=IGKC PE=1 SV=1
PH6.RAW Scans:6300 RT:25.7473min	0.9224	K.NQVSLTCLVK+14[Methylation].G	sp|P01857	244~253	sp|P01857|IGHG1_HUMAN Ig gamma-1 chain C region OS=Homo sapiens GN=IGHG1 PE=1 SV=1
PH7.RAW Scans:5999 RT:26.1358min	0.6175	K.NQVSLTCLVK+14[Methylation].G		244~253
PH55.RAW Scans:6266 RT:25.0562min	0.9539	K.NQVSLTCLVK+14[Methylation].G		244~253
PH10.RAW Scans:6877 RT:26.7878min	0.9799	K.FNWYVDGVEVHNAK+14[Methylation].T		158~171
PH5.RAW Scans:1196 RT:7.0072min	0.536	K.GFYPSDIAVEWESN+16[Oxidation or Hydroxylation]GQPENNYK.T		254~275
PH5.RAW Scans:6540 RT:25.4472min	0.397	K.S-2[Didehydro]TSGGTAALGCLVK.D		17~30
PH8.RAW Scans:8375 RT:36.4053min	0.5634	K.GFYPSD-16[Deoxy]ISVEWESNGQPENNYK.T	sp|P01859	250~271	sp|P01859|IGHG2_HUMAN Ig gamma-2 chain C region OS=Homo sapiens GN=IGHG2 PE=1 SV=2
PH10.RAW Scans:9160 RT:34.9018min	0.4301	K.GFYPSD-16[Deoxy]ISVEWESNGQPENNYK.T		250~271
PH6.RAW Scans:5105 RT:21.8155min	0.9711	R.WLQGSQELPR+14[Methylation].E	sp|P01876	264~273	sp|P01876|IGHA1_HUMAN Ig alpha-1 chain C region OS=Homo sapiens GN=IGHA1 PE=1 SV=2
PH25.RAW Scans:2567 RT:17.9968min	0.9902	R.GETGPAGPP+16[ Hydroxylation]GAPGAPGAPGPVGPAG.K	sp|P02452	1037~1061	sp|P02452|CO1A1_HUMAN Collagen alpha-1(I) chain OS=Homo sapiens GN=COL1A1 PE=1 SV=5
PH3.RAW Scans:1260 RT:10.7745min	0.948	R.EGAPGAEGSP+16[Hydroxylation]GR.D		1015~1026
PH3.RAW Scans:1042 RT:9.4238min	0.9047	R.EGAPGAEGSP+16[Hydroxylation]GR.D		1015~1026
PH3.RAW Scans:2782 RT:16.5923min	0.609	R.GSAGPP+16[Hydroxylation]GATGFPG+16[Oxidation or Hydroxylation]AAGR.V		866~882
PH3.RAW Scans:2531 RT:15.4394min	0.9036	K.GDAGPP+16[Hydroxylation]GPAGPAGPP+16[Hydroxylation]GPIGNVGAP+16[Oxidation or Hydroxylation]GAK.G		836~862
PH35.RAW Scans:3455 RT:15.8144min	0.729	K.GDAGPP+16[Hydroxylation]GPAGPAGP+35PGP-19IGNVGAPGAK.G		836~862
PH35.RAW Scans:3618 RT:16.3336min	0.8505	K.G+16[Oxidation or Hydroxylation]DAGPPGPAGPAGPPGPIGNVGAP+16[Hydroxylation]GAK.G		836~862
PH35.RAW Scans:3985 RT:17.4398min	0.6046	K.GDAGPPG+16[Oxidation or Hydroxylation]PAGPAGPPGPIGNVGAP+16[Hydroxylation]GAK.G		836~862
PH3.RAW Scans:3740 RT:20.8222min	0.9731	K.GDAGPP+16[Hydroxylation]GPAGPAGPP+16[Hydroxylation]GPIGNVGAP+16[Hydroxylation]GAK.G		836~862
PH25.RAW Scans:2495 RT:17.6315min	0.9801	K.GDAGPP+16[Hydroxylation]GPAGPAGPPGPIGN.V		836~855
PH25.RAW Scans:3003 RT:20.5690min	0.9851	K.GDAGPP+16[Hydroxylation]GPAGPAGPPGPI.G		836~853
PH25.RAW Scans:1601 RT:13.2767min	0.9941	K.GDAGPP+16[Hydroxylation]GPAGPAGPP+16[Hydroxylation]GP.I		836~852
PH35.RAW Scans:2871 RT:13.8441min	0.4755	R.GEPGPP+32[dihydroxy]GPAGFAGPP+16[Hydroxylation]GADGQPGAK.G		803~826
PH3.RAW Scans:1308 RT:10.9424min	0.9983	K.DGEAGAQGPP+16[Hydroxylation]GPAGPAGER.G		613~631
PH3.RAW Scans:1352 RT:11.0966min	0.9983	K.DGEAGAQGPP+16[Hydroxylation]GPAGPAGER.G		613~631
PH35.RAW Scans:1777 RT:10.5268min	0.5046	K.DGEAGAQGPP+16[Hydroxylation]GPAGPAGER.G		613~631
PH35.RAW Scans:1828 RT:10.6804min	0.5098	K.DGEAGAQGPP+16[Hydroxylation]GPAGPAGER.G		613~631
PH3.RAW Scans:2261 RT:14.3745min	0.9974	K.DGEAGAQGPP+16[Hydroxylation]GPAGPAGER.G		613~631
PH5.RAW Scans:1187 RT:6.9826min	0.9962	G.KDGEAGAQGPP+16[Hydroxylation]GPAGPAGER.G		612~631
PH55.RAW Scans:1122 RT:7.1131min	0.9986	G.KDGEAGAQGPP+16[Hydroxylation]GPAGPAGER.G		612~631
PH35.RAW Scans:1640 RT:10.1151min	0.3305	K.TGPP+16[Hydroxylation]GPAGQDGR.P		553~564
PH3.RAW Scans:1379 RT:11.1791min	0.8447	K.TGPP+16[Hydroxylation]GPAGQDGR.P		553~564
PH55.RAW Scans:2059 RT:12.0098min	0.9405	K.GEP+16[Hydroxylation]GPVGVQGPP+16[Hydroxylation]GPAGEEGKR.G		449~469
PH35.RAW Scans:2225 RT:11.7890min	0.3063	K.GEP+16[Hydroxylation]GPVGVQGP+16[Hydroxylation]PGPAGEEGK.R		449~468
PH35.RAW Scans:1884 RT:10.8342min	0.5871	R.G+32[dihydroxy]EPGPPGPAGAAGPAGNP+16[Hydroxylation]GADGQPGAK.G		371~397
PH35.RAW Scans:1811 RT:10.6370min	0.5342	K.DGPP+16[Hydroxylation]GPAGNTGAPGSP+32[dihydroxy]GVSGPK+16[Oxidation or Hydroxylation].G	sp|P02461	902~923	sp|P02461|CO3A1_HUMAN Collagen alpha-1(III) chain OS=Homo sapiens GN=COL3A1 PE=1 SV=4
PH3.RAW Scans:817 RT:7.1856min	0.8554	R.DGNP+16[Hydroxylation]GSDGLP+16[Hydroxylation]GR.D		1013~1024
PH3.RAW Scans:926 RT:8.2337min	0.9618	R.DGNP+16[Hydroxylation]GSDGLP+16[Hydroxylation]GR.D		1013~1024
PH3.RAW Scans:973 RT:8.7376min	0.8554	R.DGNP+16[Hydroxylation]GSDGLP+16[Hydroxylation]GR.D		1013~1024
PH3.RAW Scans:1019 RT:9.2410min	0.9208	R.DGNP+16[Hydroxylation]GSDGLP+16[Hydroxylation]GR.D		1013~1024
PH3.RAW Scans:1219 RT:10.6330min	0.8747	R.DGNPGSDGLP+16[Hydroxylation]GR.D		1013~1024
PH35.RAW Scans:923 RT:6.8863min	0.8836	R.DGNP+16[Hydroxylation]GSDGLP+16[Hydroxylation]GR.D		1013~1024
PH35.RAW Scans:1345 RT:8.7212min	0.494	R.DGNPGSDGLP+16[Hydroxylation]GR.D		1013~1024
PH35.RAW Scans:1440 RT:9.2314min	0.8593	R.DGNPGSDGLP+16[Hydroxylation]GR.D		1013~1024
PH35.RAW Scans:1542 RT:9.7358min	0.8077	R.DGNPGSDGLP+16[Hydroxylation]GR.D		1013~1024
PH35.RAW Scans:1674 RT:10.2439min	0.9526	R.DGNPGSDGLP+16[Hydroxylation]GR.D		1013~1024
PH35.RAW Scans:1855 RT:10.7594min	0.969	R.DGNP+16[Hydroxylation]GSDGLPGR.D		1013~1024
PH3.RAW Scans:1933 RT:12.9867min	0.9262	R.DGNPGSDGLP+16[Hydroxylation]GR.D		1013~1024
PH3.RAW Scans:2099 RT:13.7427min	0.8077	R.DGNPGSDGLP+16[Hydroxylation]GR.D		1013~1024
PH3.RAW Scans:1378 RT:11.1770min	0.2698	K.DGPPGPAGN+17TGAPGSP+16[Hydroxylation]GVSGPK.G		902~923
PH35.RAW Scans:1978 RT:11.0798min	0.8958	K.DGPPGPAGN+17TGAPGSP+16[Hydroxylation]GVSGPK.G		902~923
PH3.RAW Scans:2273 RT:14.4205min	0.5227	K.DGPP+16[Hydroxylation]GPAGNTGAPGS+32[dihydroxy]PGVSGPK.G		902~923
PH25.RAW Scans:1529 RT:12.9464min	0.989	K.GEGGPP+16[Hydroxylation]GVAGPP+16[Hydroxylation]GGSGP.A		834~850
PH6.RAW Scans:5303 RT:22.4698min	0.4719	R.TVAACNLPIVR+14[Methylation].G	sp|P02760	283~293	sp|P02760|AMBP_HUMAN Protein AMBP OS=Homo sapiens GN=AMBP PE=1 SV=1
PH6.RAW Scans:4011 RT:18.3485min	0.9444	K.N+16[Oxidation or Hydroxylation]WGLSVYADKPETTK.E	sp|P02763	139~153	sp|P02763|A1AG1_HUMAN Alpha-1-acid glycoprotein 1 OS=Homo sapiens GN=ORM1 PE=1 SV=1
PH55.RAW Scans:3194 RT:15.2262min	0.7061	K.N+16[Oxidation or Hydroxylation]WGLSVYADKPETTK.E		139~153
PH6.RAW Scans:1507 RT:11.1543min	0.4592	R.QHMDSDSSPSSSSTYCNQM+32[dihydroxy]MR.R	sp|P07998	39~59	sp|P07998|RNAS1_HUMAN Ribonuclease pancreatic OS=Homo sapiens GN=RNASE1 PE=1 SV=4
PH55.RAW Scans:1693 RT:11.0880min	0.3004	R.QHMDSDSSPSSSSTYCNQM+32[dihydroxy]MR.R		39~59
PH35.RAW Scans:852 RT:6.7233min	0.9941	K.AGVET-18[Dehydration]TTPSK.Q	sp|P0CG05	51~60	sp|P0CG05|LAC2_HUMAN Ig lambda-2 chain C regions OS=Homo sapiens GN=IGLC2 PE=1 SV=1
PH3.RAW Scans:8366 RT:43.6407min	0.2838	R.YAQTPANM+32[dihydroxy]FYIVACDNR.D	sp|P10153	125~141	sp|P10153|RNAS2_HUMAN Non-secretory ribonuclease OS=Homo sapiens GN=RNASE2 PE=1 SV=2
PH5.RAW Scans:7421 RT:28.3987min	0.6671	R.YAQTPAN+16[Oxidation or Hydroxylation]MFYIVACDNR.D		125~141
PH3.RAW Scans:8873 RT:46.3495min	0.9973	R.YAQTPAN+16[Oxidation or Hydroxylation]MFYIVACDNR.D		125~141
PH5.RAW Scans:1666 RT:10.0111min	0.9922	R.YAQTPAN+16[Oxidation or Hydroxylation]MFYIVACDNR.D		125~141
PH5.RAW Scans:3119 RT:14.1430min	0.8379	R.YAQTPAN+16[Oxidation or Hydroxylation]MFYIVACDNR.D		125~141
PH5.RAW Scans:3222 RT:14.3904min	0.7301	R.YAQTPAN+16[Oxidation or Hydroxylation]MFYIVACDNR.D		125~141
PH5.RAW Scans:5180 RT:20.8282min	0.8976	R.YAQTPAN+16[Oxidation or Hydroxylation]MFYIVACDNR.D		125~141
PH5.RAW Scans:7471 RT:28.5865min	0.9763	R.YAQTPAN+16[Oxidation or Hydroxylation]MFYIVACDNR.D		125~141
PH3.RAW Scans:9094 RT:47.5735min	0.9987	R.YAQTP+16[Oxidation or Hydroxylation]ANMFYIVACDNR.D		125~141
PH3.RAW Scans:9350 RT:49.0107min	0.5778	R.YAQTP+16[Oxidation or Hydroxylation]ANMFYIVACDNR.D		125~141
PH6.RAW Scans:4272 RT:19.1092min	0.4228	R.RDPP+32[dihydroxy]QYPVVPVHLDR.I		145~159
PH6.RAW Scans:5904 RT:24.4530min	0.7453	R.DPPQYPVVPVHLDR+14[Methylation].I		146~159
PH10.RAW Scans:3282 RT:15.0133min	0.9964	N.AMQVINNYQR+14[Methylation].R		53~62
PH10.RAW Scans:4820 RT:19.6670min	0.6865	R.WGYSSTAITR+14[Methylation].Q	sp|P10253	376~385	sp|P10253|LYAG_HUMAN Lysosomal alpha-glucosidase OS=Homo sapiens GN=GAA PE=1 SV=4
PH3.RAW Scans:8558 RT:44.5717min	0.4621	R.Y+16[Oxidation or Hydroxylation]MMIVDPAISSSGPAGSYR.P		438~456
PH3.RAW Scans:8231 RT:42.9545min	0.9998	R.Y+16[Oxidation or Hydroxylation]MMIVDPAISSSGPAGSYR.P		438~456
PH6.RAW Scans:1709 RT:11.6978min	0.337	K.K-1[Lysine oxidation to aminoadipic semialdehyde]PDVCPSSTSSLR.S	sp|P13284	233~245	sp|P13284|GILT_HUMAN Gamma-interferon-inducible lysosomal thiol reductase OS=Homo sapiens GN=IFI30 PE=1 SV=3
PH35.RAW Scans:1707 RT:10.3407min	0.3456	K.TGPIGPQGAPGK+16[Oxidation or Hydroxylation].P	sp|P20908	1422~1433	sp|P20908|CO5A1_HUMAN Collagen alpha-1(V) chain OS=Homo sapiens GN=COL5A1 PE=1 SV=3
PH35.RAW Scans:1567 RT:9.8303min	0.337	K.TGPIGPQGAP+16[Hydroxylation]GK.P		1422~1433
PH5.RAW Scans:3030 RT:13.9257min	0.9127	R.IDSGS-2[Didehydro]EVIVGVNK.Y	sp|P22033	479~491	sp|P22033|MUTA_HUMAN Methylmalonyl-CoA mutase, mitochondrial OS=Homo sapiens GN=MUT PE=1 SV=4
PH10.RAW Scans:869 RT:6.1240min	0.9859	R.GPAGHPGPP+32[dihydroxy]GADGAQGR-19R.G	sp|P25940	1106~1123	sp|P25940|CO5A3_HUMAN Collagen alpha-3(V) chain OS=Homo sapiens GN=COL5A3 PE=1 SV=3
PH7.RAW Scans:1662 RT:11.7423min	0.9983	R.HS-18[Dehydration]PQEAPHVQYER.L	sp|P26992	25~37	sp|P26992|CNTFR_HUMAN Ciliary neurotrophic factor receptor subunit alpha OS=Homo sapiens GN=CNTFR PE=1 SV=2
PH55.RAW Scans:4933 RT:20.7000min	0.306	R.Y+16[Oxidation or Hydroxylation]MGLPTPEDNLDHYR.N	sp|P27487	670~684	sp|P27487|DPP4_HUMAN Dipeptidyl peptidase 4 OS=Homo sapiens GN=DPP4 PE=1 SV=2
PH3.RAW Scans:2679 RT:16.1717min	0.9174	K.C+16[Oxidation or Hydroxylation]DMEVSCPDGYTCCR.L	sp|P28799	284~298	sp|P28799|GRN_HUMAN Granulins OS=Homo sapiens GN=GRN PE=1 SV=2
PH3.RAW Scans:5764 RT:30.3360min	0.7781	R.YEDEEC+32[dihydroxy]TLPIAGR.H	sp|P35555	962~974	sp|P35555|FBN1_HUMAN Fibrillin-1 OS=Homo sapiens GN=FBN1 PE=1 SV=3
PH10.RAW Scans:4949 RT:20.1090min	0.5107	R.GS-2[Didehydro]TGVAAAAGLHR.Y	sp|P54802	79~91	sp|P54802|ANAG_HUMAN Alpha-N-acetylglucosaminidase OS=Homo sapiens GN=NAGLU PE=1 SV=2
PH8.RAW Scans:2085 RT:12.8674min	0.8428	R.HPPPP+1PFQNQQR+1[Deamidation]PPR.R	sp|Q16378	82~96	sp|Q16378|PROL4_HUMAN Proline-rich protein 4 OS=Homo sapiens GN=PRR4 PE=1 SV=3
PH10.RAW Scans:4135 RT:17.5265min	0.761	R.YLQGSSVQLR+14[Methylation].S	sp|Q6EMK4	483~492	sp|Q6EMK4|VASN_HUMAN Vasorin OS=Homo sapiens GN=VASN PE=1 SV=1
PH55.RAW Scans:2106 RT:12.1201min	0.9921	R.ESHVTLAS-18[Dehydration]PEETR.C		315~327
PH6.RAW Scans:3454 RT:16.6610min	0.9955	R.HIQPGAFDT-18[Dehydration]LDR.L		138~149
PH7.RAW Scans:3139 RT:15.5520min	0.9932	R.ATCLN+16[Oxidation or Hydroxylation]TPLSYECHCQR.G	sp|Q7Z7M0	1089~1104	sp|Q7Z7M0|MEGF8_HUMAN Multiple epidermal growth factor-like domains protein 8 OS=Homo sapiens GN=MEGF8 PE=1 SV=2
PH35.RAW Scans:7795 RT:31.6393min	0.9966	M.S+42[Acetylation]DEFSLADALPEHSPAK.T	sp|Q8NDC0	2~18	sp|Q8NDC0|MISSL_HUMAN MAPK-interacting and spindle-stabilizing protein-like OS=Homo sapiens GN=MAPK1IP1L PE=1 SV=4
PH35.RAW Scans:7919 RT:32.1453min	0.9994	M.S+42[Acetylation]DEFSLADALPEHSPAK.T		2~18
PH8.RAW Scans:6396 RT:28.4640min	0.8256	K.Y+16[Oxidation or Hydroxylation]WCRPPQIFLCDK.I	sp|Q9UGN4	48~60	sp|Q9UGN4|CLM8_HUMAN CMRF35-like molecule 8 OS=Homo sapiens GN=CD300A PE=1 SV=2
PH3.RAW Scans:7445 RT:38.8167min	0.8363	R.YGGEEEDQPIYLAVK+16[Oxidation or Hydroxylation].G	sp|Q9UMX5	55~69	sp|Q9UMX5|NENF_HUMAN Neudesin OS=Homo sapiens GN=NENF PE=1 SV=1
PH6.RAW Scans:2548 RT:14.1400min	0.7548	K.VHTECCH+1GDLLECADD+14[Methylation]R.A	tr|A6NBZ8	265~281	tr|A6NBZ8|A6NBZ8_HUMAN Uncharacterized protein OS=Homo sapiens GN=ALB PE=4 SV=2
PH5.RAW Scans:3459 RT:15.0987min	0.9577	K.VHTECCH+14[Methylation]GDLLECADDR.A		265~281
PH5.RAW Scans:2504 RT:12.4538min	0.9092	K.CC-17AAADPHECYAK+14[Methylation].V		384~396
PH8.RAW Scans:1640 RT:11.7472min	0.9441	K.CCAAADPHECYAK+14[Methylation].V		384~396
PH3.RAW Scans:3058 RT:17.8803min	0.9294	K.CC-17AAADPHECYAK+14[Methylation].V		384~396
PH3.RAW Scans:3243 RT:18.6283min	0.8522	R.ETYGEMADCCAK+14[Methylation].Q		106~117
PH35.RAW Scans:5816 RT:24.2272min	0.7127	K.K+44[Carboxylation]VPQVSTPTLVEVSR.N		438~452
PH8.RAW Scans:9184 RT:39.5633min	0.4074	K.SHCIAEVEN+16[Oxidation or Hydroxylation]DEMPADLPSLAADFVESK.D		311~337
PH8.RAW Scans:9875 RT:42.2573min	0.8761	K.SHCIAEVEN+16[Oxidation or Hydroxylation]DEMPADLPSLAADFVESK.D		311~337
PH5.RAW Scans:7128 RT:27.4048min	0.7221	K.Q+15[Methyl+Deamidated]NCELFEQLGEYK.F		414~426
PH6.RAW Scans:2562 RT:14.1852min	0.9956	K.VHTECCHGDLLECADDR+14[Methylation].A		265~281
PH10.RAW Scans:5928 RT:23.4340min	0.9834	K.FQNALLVR+14[Methylation].Y		427~434
PH10.RAW Scans:5155 RT:20.7145min	0.9857	K.KVPQVSTPTLVEVS+14[Methylation]R.N		438~452
PH6.RAW Scans:4465 RT:19.8545min	0.7798	K.KVP+1QVSTPT-18[Dehydration]LVEVSR.N		438~452
PH7.RAW Scans:4123 RT:19.1812min	0.9996	K.KVPQVSTPT-18[Dehydration]LVEVSR.N		438~452
PH8.RAW Scans:4322 RT:20.5340min	0.9969	K.KVPQVSTPT-18[Dehydration]LVEVSR.N		438~452
PH8.RAW Scans:4446 RT:21.0430min	0.9974	K.KVPQVSTPT-18[Dehydration]LVEVSR.N		438~452
PH10.RAW Scans:4739 RT:19.3843min	0.9898	K.KVPQVSTPT-18[Dehydration]LVEVSR.N		438~452
PH55.RAW Scans:4616 RT:19.7033min	0.8761	K.KVP+1QVSTPT-18[Dehydration]LVEVSR.N		438~452
PH3.RAW Scans:8161 RT:42.6332min	0.6838	K.FELTGIPPAPR+14[Methylation].G	tr|A8K7Q2	223~233	tr|A8K7Q2|A8K7Q2_HUMAN Heat shock cognate 71 kDa protein OS=Homo sapiens GN=HSPA8 PE=2 SV=1
PH3.RAW Scans:10636 RT:59.1560min	0.6522	R.D+56TLDNDIMLIK+14[Methylation].L	tr|B1AN99	114~124	tr|B1AN99|B1AN99_HUMAN Protease, serine, 3 (Fragment) OS=Homo sapiens GN=PRSS3 PE=3 SV=1
PH3.RAW Scans:10473 RT:57.5665min	0.9915	H.NIK-13VLEGNEQFINAAK+14[Methylation].I		89~104
PH3.RAW Scans:9840 RT:51.6812min	0.9813	H.NIK-13VLEGNEQFINAAK+14[Methylation].I		89~104
PH5.RAW Scans:7418 RT:28.3925min	0.9992	R.LGEHNIK-13VLEGNEQFINAAK+14[Methylation].I		85~104
PH5.RAW Scans:8154 RT:30.9882min	0.993	R.LGEHNI-13KVLEGNEQFINAAK+14[Methylation].I		85~104
PH5.RAW Scans:9057 RT:34.0987min	0.9285	R.LGEHNIK-13VLEGNEQFINAAK+14[Methylation].I		85~104
PH5.RAW Scans:9509 RT:35.6435min	0.9998	R.LGEHNIK-13VLEGNEQFINAAK+14[Methylation].I		85~104
PH5.RAW Scans:10106 RT:37.7007min	0.9836	R.LGEHNIK-13VLEGNEQFINAAK+14[Methylation].I		85~104
PH5.RAW Scans:11033 RT:40.7940min	0.9435	R.LGEHNIK-13VLEGNEQFINAAK+14[Methylation].I		85~104
PH5.RAW Scans:12832 RT:46.9633min	0.6973	R.LGEHNI-13KVLEGNEQFINAAK+14[Methylation].I		85~104
PH5.RAW Scans:13391 RT:49.0140min	0.9435	R.LGEHNI-13KVLEGNEQFINAAK+14[Methylation].I		85~104
PH5.RAW Scans:13529 RT:49.5330min	0.9996	R.LGEHNIK-13VLEGNEQFINAAK+14[Methylation].I		85~104
PH6.RAW Scans:6885 RT:27.7122min	0.9694	R.LGEHNI-13KVLEGNEQFINAAK+14[Methylation].I		85~104
PH6.RAW Scans:7051 RT:28.2250min	0.9892	R.L-13GEHNIKVLEGNEQFINAAK+14[Methylation].I		85~104
PH6.RAW Scans:7559 RT:30.5498min	0.9975	R.LGEHNIKV-13LEGNEQFINAAK+14[Methylation].I		85~104
PH8.RAW Scans:6371 RT:28.3672min	0.6044	R.LGEHNIK-13VLEGNEQFINAAK+14[Methylation].I		85~104
PH55.RAW Scans:7152 RT:28.3487min	0.9998	R.LGEHNIK-13VLEGNEQFINAAK+14[Methylation].I		85~104
PH55.RAW Scans:8699 RT:33.5103min	0.849	R.LGEHNIK-13VLEGNEQFINAAK+14[Methylation].I		85~104
PH55.RAW Scans:9540 RT:36.6768min	0.859	R.LGEHNI-13KVLEGNEQFINAAK+14[Methylation].I		85~104
PH55.RAW Scans:9691 RT:37.2190min	0.8117	R.LGEHNIK-13VLEGNEQFINAAK+14[Methylation].I		85~104
PH55.RAW Scans:10791 RT:41.1565min	0.9018	R.LGEHNIK-13VLEGNEQFINAAK+14[Methylation].I		85~104
PH5.RAW Scans:7335 RT:28.0900min	0.9885	R.LGEHNIK-13VLEGNEQFIN+14[Methylation]AAK.I		85~104
PH5.RAW Scans:7789 RT:29.6238min	0.9686	R.LGEHNIK-13VLEGNEQFIN+14[Methylation]AAK.I		85~104
PH5.RAW Scans:8347 RT:31.6775min	0.9921	R.LGEHNIK-13VLEGNEQFIN+14[Methylation]AAK.I		85~104
PH5.RAW Scans:11231 RT:41.4600min	0.9946	R.LGEHNIK-13VLEGNEQFIN+14[Methylation]AAK.I		85~104
PH5.RAW Scans:12301 RT:45.0853min	0.9776	R.LGEHNIK-13VLEGNEQFIN+14[Methylation]AAK.I		85~104
PH5.RAW Scans:13617 RT:49.8580min	0.9995	R.LGEHNIK-13VLEGNEQFIN+14[Methylation]AAK.I		85~104
PH55.RAW Scans:7680 RT:30.0530min	0.9952	R.LGEHNIK-13VLEGNEQFIN+14[Methylation]AAK.I		85~104
PH3.RAW Scans:8245 RT:43.0377min	0.9968	Y.N+30[hydroxymethyl]RDTLDNDIMLIK.L		112~124
PH25.RAW Scans:6874 RT:43.1792min	0.9983	Y.N+30[hydroxymethyl]RDTLDNDIMLIK.L		112~124
PH25.RAW Scans:6969 RT:43.6902min	0.9977	Y.N+30[hydroxymethyl]RDTLDNDIMLIK.L		112~124
PH5.RAW Scans:3667 RT:15.6544min	0.9473	R.LGPGMADICK+14[Methylation].N	tr|B1AVU8	233~242	tr|B1AVU8|B1AVU8_HUMAN Proactivator polypeptide OS=Homo sapiens GN=PSAP PE=4 SV=1
PH3.RAW Scans:3120 RT:18.1472min	0.3246	R.L+14[Methylation]GPGM+43ADICK.N		233~242
PH25.RAW Scans:4446 RT:29.4747min	0.8977	K.AIPVAQDLNAPSDWD+80[Phosphorylation]SR.G	tr|B2RDA1	190~206	tr|B2RDA1|B2RDA1_HUMAN Osteopontin OS=Homo sapiens GN=SPP1 PE=2 SV=1
PH5.RAW Scans:1410 RT:8.1318min	0.9392	K.YPDAVATWLNPDPSQK+14[Methylation].Q		36~51
PH5.RAW Scans:1564 RT:9.3071min	0.7719	K.YPDAVATWLNPDPSQK+14[Methylation].Q		36~51
PH5.RAW Scans:6937 RT:26.8485min	0.7207	K.YPDAVATWL+32[dihydroxy]NPDPSQK.Q		36~51
PH5.RAW Scans:1375 RT:7.8864min	0.9249	K.YPDAVATWLNPDPS+14[Methylation]QK.Q		36~51
PH3.RAW Scans:9533 RT:49.9853min	0.8951	K.AIPVAQDLNAPSDWDS+14[Methylation]R.G		190~206
PH3.RAW Scans:9227 RT:48.3210min	0.8665	K.AIPVAQDLNAPSDWDS+14[Methylation]R.G		190~206
PH3.RAW Scans:5983 RT:31.3610min	0.4856	K.AIPVAQDLNAPS-2[Didehydro]DWDSR.G		190~206
PH3.RAW Scans:1100 RT:9.9553min	0.4892	R.ISHELDSAS+80[Phosphorylation]SEVN.-		288~300
PH25.RAW Scans:1820 RT:14.2355min	0.3913	R.ISHELDSAS+80[Phosphorylation]SEVN.-		288~300
PH3.RAW Scans:3452 RT:19.5795min	0.3363	K.ANDES+80[Phosphorylation]NEHSDVIDSQELSK.V		236~254
PH6.RAW Scans:1700 RT:11.6790min	0.4033	R.GKDS+80[Phosphorylation]YETSQLDDQSAETHSHK.Q		207~227
PH3.RAW Scans:5113 RT:27.2937min	0.9819	K.AIPVAQDLNAPSDWDS+80[Phosphorylation]R.G		190~206
PH35.RAW Scans:6788 RT:27.7573min	0.9823	K.AIPVAQDLNAPSDWDS+80[Phosphorylation]R.G		190~206
PH5.RAW Scans:6791 RT:26.3945min	0.655	K.YPDAVAT+32[dihydroxy]WLNPDPSQK.Q		36~51
PH10.RAW Scans:3813 RT:16.5865min	0.7303	K.LHNLNSN+16[Oxidation or Hydroxylation]WFPAGSK.P	tr|B3KTI1	229~242	tr|B3KTI1|B3KTI1_HUMAN Alpha-amylase 2B OS=Homo sapiens GN=AMY2B PE=2 SV=1
PH10.RAW Scans:4659 RT:19.1552min	0.5632	K.LHNLNSN+16[Oxidation or Hydroxylation]WFPAGSK.P		229~242
PH6.RAW Scans:2977 RT:15.3786min	0.9242	R.ALVFVDNHDNQR+14[Methylation].G		307~318
PH7.RAW Scans:3128 RT:15.5237min	0.9796	R.ALVFVDNHDNQR+14[Methylation].G		307~318
PH5.RAW Scans:9343 RT:35.0910min	0.9581	K.ENFLFLTPDC+14[Methylation]K.S	tr|B4DPP8	197~207	tr|B4DPP8|B4DPP8_HUMAN Kininogen-1 OS=Homo sapiens GN=KNG1 PE=2 SV=1
PH35.RAW Scans:8781 RT:35.2840min	0.7478	R.D+44[Carboxylation]IPTNSPELEETLTHTITK.L		258~276
PH35.RAW Scans:7574 RT:30.7743min	0.514	R.DIPTNSPELEETLTH+14[Methylation]TITK.L		258~276
PH6.RAW Scans:11570 RT:45.6297min	0.7473	K.K-1[Lysine oxidation to aminoadipic semialdehyde]YFIDFVAR.E		304~312
PH7.RAW Scans:7963 RT:33.3093min	0.8357	K.K-1[Lysine oxidation to aminoadipic semialdehyde]YFIDFVAR.E		304~312
PH7.RAW Scans:10131 RT:41.5272min	0.8331	K.K-1[Lysine oxidation to aminoadipic semialdehyde]YFIDFVAR.E		304~312
PH10.RAW Scans:10205 RT:38.6815min	0.9589	K.K-1[Lysine oxidation to aminoadipic semialdehyde]YFIDFVAR.E		304~312
PH55.RAW Scans:10462 RT:40.0037min	0.9211	K.K-1[Lysine oxidation to aminoadipic semialdehyde]YFIDFVAR.E		304~312
PH55.RAW Scans:12810 RT:48.7452min	0.723	K.K-1[Lysine oxidation to aminoadipic semialdehyde]YFIDFVAR.E		304~312
PH55.RAW Scans:12967 RT:49.3282min	0.7701	K.K-1[Lysine oxidation to aminoadipic semialdehyde]YFIDFVAR.E		304~312
PH5.RAW Scans:1588 RT:9.4655min	0.7177	K.LGQSLDCN+16[Oxidation or Hydroxylation]AEVYVVPWEK.K		333~350
PH7.RAW Scans:5409 RT:24.0437min	0.5603	K.YNSQNQ+1SNNQFVLYR+14[Methylation].I		32~46
PH8.RAW Scans:5410 RT:24.6235min	0.914	K.YNSQNQ+1SNNQFVLYR+14[Methylation].I		32~46
PH10.RAW Scans:5885 RT:23.2940min	0.9991	K.YNSQNQSNNQFVLYR+14[Methylation].I		32~46
PH10.RAW Scans:5936 RT:23.4570min	0.9536	K.YNSQNQSNNQFVLYR+14[Methylation].I		32~46
PH35.RAW Scans:1701 RT:10.3212min	0.4409	K.AAT-18[Dehydration]GECTATVGK.R		90~101
PH3.RAW Scans:3162 RT:18.3288min	0.2221	K.G+32[dihydroxy]YPGLKGDEGEAGDPGD+16[Oxidation or Hydroxylation]DNNDIAPR.L	tr|B4DRR8	541~565	tr|B4DRR8|B4DRR8_HUMAN Collagen alpha-1(VI) chain OS=Homo sapiens GN=COL6A1 PE=2 SV=1
PH35.RAW Scans:690 RT:6.2973min	0.9144	R.GDP+16[Oxidation or Hydroxylation]GEAGPQGDQGR.E		443~456
PH3.RAW Scans:7111 RT:37.1437min	0.7992	R.GPWC+16[Oxidation or Hydroxylation]YVSGEAGVPEK.R	tr|B4DRR9	79~93	tr|B4DRR9|B4DRR9_HUMAN HGFL OS=Homo sapiens GN=PIK3IP1 PE=2 SV=1
PH3.RAW Scans:7536 RT:39.3190min	0.2974	R.GPWC+16[Oxidation or Hydroxylation]YVSGEAGVPEK.R		79~93
PH5.RAW Scans:6081 RT:23.9957min	0.8185	R.GPWCYVSGEAGVPE+14[Methylation]K.R		79~93
PH6.RAW Scans:5856 RT:24.2980min	0.9	R.GPWCYVSGEAGVPEK+14[Methylation].R		79~93
PH55.RAW Scans:5895 RT:23.7972min	0.9976	R.GPWCYVSGEAGVPEK+14[Methylation].R		79~93
PH55.RAW Scans:6048 RT:24.3137min	0.9967	R.GPWCYVSGEAGVPEK+14[Methylation].R		79~93
PH3.RAW Scans:4481 RT:24.2780min	0.5642	R.GPWCY+16[Oxidation or Hydroxylation]VSGEAGVPEK.R		79~93
PH5.RAW Scans:5331 RT:21.3087min	0.8758	R.GPWC+16[Oxidation or Hydroxylation]YVSGEAGVPEK.R		79~93
PH10.RAW Scans:5073 RT:20.4797min	0.9609	K.CVN+16[Oxidation or Hydroxylation]HYGGYLCLPK.T	tr|B4DW75	3~15	tr|B4DW75|B4DW75_HUMAN EGF containing fibulin-like extracellular matrix protein 1 OS=Homo sapiens GN=EFEMP1 PE=2 SV=1
PH10.RAW Scans:5231 RT:21.0043min	0.6239	K.CVN+16[Oxidation or Hydroxylation]HYGGYLCLPK.T		3~15
PH3.RAW Scans:4802 RT:25.7980min	0.9835	R.TSSYLCQYQCVN+16[Oxidation or Hydroxylation]EPGK.F		162~177
PH3.RAW Scans:5012 RT:26.8545min	0.8774	R.TSSYLCQYQCVN+16[Oxidation or Hydroxylation]EPGK.F		162~177
PH3.RAW Scans:5639 RT:29.7567min	0.6888	R.TSSYLC+1QYQCVN+16[Oxidation or Hydroxylation]EPGK.F		162~177
PH3.RAW Scans:4853 RT:26.0380min	0.8351	R.TSSYLCQYQCVN+16[Oxidation or Hydroxylation]EPGK.F		162~177
PH3.RAW Scans:5510 RT:29.1395min	0.9305	R.TSSYLC+1QYQCVN+16[Oxidation or Hydroxylation]EPGK.F		162~177
PH8.RAW Scans:2369 RT:13.6713min	0.5561	R.HTVSGGSLLMAR+16[Oxidation or Hydroxylation].A	tr|B4DYV8	40~51	tr|B4DYV8|B4DYV8_HUMAN Roundabout homolog 4 OS=Homo sapiens GN=ROBO4 PE=2 SV=1
PH35.RAW Scans:2090 RT:11.3673min	0.9615	K.AGAAAGGP+16[Oxidation or Hydroxylation]GVSGVCVCK.S	tr|B4E1N2	98~114	tr|B4E1N2|B4E1N2_HUMAN Insulin-like growth factor binding protein 7 OS=Homo sapiens GN=IGFBP7 PE=2 SV=1
PH55.RAW Scans:7282 RT:28.7838min	0.9945	K.YPIEH+14[Methylation]GIVTNWDDMEK.I	tr|B4E335	69~84	tr|B4E335|B4E335_HUMAN Actin, cytoplasmic 1, N-terminally processed OS=Homo sapiens GN=ACTB PE=2 SV=1
PH55.RAW Scans:7543 RT:29.6017min	0.9996	K.YPIEH+14[Methylation]GIVTNWDDMEK.I		69~84
PH55.RAW Scans:7698 RT:30.1188min	0.9982	K.YPIEH+14[Methylation]GIVTNWDDMEK.I		69~84
PH55.RAW Scans:7850 RT:30.6297min	0.9978	K.YPIEH+14[Methylation]GIVTNWDDMEK.I		69~84
PH55.RAW Scans:8028 RT:31.2652min	0.9914	K.YPIEH+14[Methylation]GIVTNWDDMEK.I		69~84
PH55.RAW Scans:8224 RT:31.8995min	0.9031	K.YPIEH+14[Methylation]GIVTNWDDMEK.I		69~84
PH55.RAW Scans:8313 RT:32.1990min	0.9759	K.YPIEH+14[Methylation]GIVTNWDDMEK.I		69~84
PH55.RAW Scans:8403 RT:32.5028min	0.8888	K.YPIEH+14[Methylation]GIVTNWDDMEK.I		69~84
PH55.RAW Scans:8602 RT:33.1787min	0.2975	K.YPIEH+14[Methylation]GIVTNWDDMEK.I		69~84
PH55.RAW Scans:8622 RT:33.2410min	0.6273	K.YPIEH+14[Methylation]GIVTNWDDMEK.I		69~84
PH3.RAW Scans:4572 RT:24.7097min	0.9626	K.VNS-18[Dehydration]DGGLVALR.N	tr|B7Z590	75~85	tr|B7Z590|B7Z590_HUMAN Cadherin-13 OS=Homo sapiens GN=CDH13 PE=2 SV=1
PH3.RAW Scans:2963 RT:17.4365min	0.7254	K.EDSCQLGYSAGPCM+32[dihydroxy]GMTSR.Y	tr|B7Z8R6	169~187	tr|B7Z8R6|B7Z8R6_HUMAN Trypstatin OS=Homo sapiens GN=AMBP PE=2 SV=1
PH3.RAW Scans:3816 RT:21.1485min	0.7722	K.EDSCQLGYSAGP+16[Oxidation or Hydroxylation]CMGMTSR.Y		169~187
PH55.RAW Scans:2526 RT:13.3702min	0.908	K.KEDSCQLGYSAGP+16[Oxidation or Hydroxylation]CMGMTSR.Y		168~187
PH35.RAW Scans:5711 RT:23.9058min	0.5367	R.AVLPQEEEGS-18[Dehydration]GGGQLVTEVTK.K		147~167
PH5.RAW Scans:2168 RT:11.6575min	0.9883	R.VVAQGVGIPEDSIFT-18[Dehydration]MADR.G		108~126
PH10.RAW Scans:881 RT:6.1528min	0.9768	R.HHGPT-18[Dehydration]ITAK.L		82~90
PH6.RAW Scans:3529 RT:16.8872min	0.6995	R.KYDT-18[Dehydration]DH+19SGFIETEELK.N	tr|B7Z9J4	52~67	tr|B7Z9J4|B7Z9J4_HUMAN Calbindin OS=Homo sapiens GN=CALB1 PE=2 SV=1
PH25.RAW Scans:3355 RT:22.7900min	0.9902	P.D+14[Methylation]DAAVDTSSEITTK.D	tr|B8ZZA1	23~36	tr|B8ZZA1|B8ZZA1_HUMAN Thymosin alpha-1 OS=Homo sapiens GN=PTMA PE=4 SV=1
PH25.RAW Scans:8914 RT:55.7473min	0.9983	P.D+14[Methylation]DAAVDTSSEITTK.D		23~36
PH3.RAW Scans:8067 RT:42.1270min	0.9366	R.LIQN+16[Oxidation or Hydroxylation]MDATTEPCTDFFK.Y	tr|C9IYX7	69~85	tr|C9IYX7|C9IYX7_HUMAN Neprilysin (Fragment) OS=Homo sapiens GN=MME PE=4 SV=1
PH25.RAW Scans:7063 RT:44.1783min	0.9898	Q.LL+14[Methylation]LKDFLR.Y	tr|C9JQ37	371~378	tr|C9JQ37|C9JQ37_HUMAN HCG2039851, isoform CRA_a OS=Homo sapiens GN=KALRN PE=4 SV=1
PH3.RAW Scans:5707 RT:30.0757min	0.9475	R.NPDSSTTGP+16[Oxidation or Hydroxylation]WCYTTDPTVR.R		149~167
PH3.RAW Scans:4434 RT:24.0928min	0.751	R.NPDSSTTGP+32[dihydroxy]WCYTTDPTVR.R		149~167
PH6.RAW Scans:10342 RT:40.9445min	0.9537	R.R+1[Deamidation]QECSIPVCGQDQVTVAMTPR.S		168~188
PH6.RAW Scans:10473 RT:41.4533min	0.5124	R.R+1[Deamidation]QECSIPVCGQDQVTVAMTPR.S		168~188
PH6.RAW Scans:12534 RT:49.4380min	0.5714	R.R+1[Deamidation]QECSIPVCGQDQVTVAMTPR.S		168~188
PH55.RAW Scans:12849 RT:48.8862min	0.5378	R.R+1[Deamidation]QECSIPVCGQDQVTVAMTPR.S		168~188
PH6.RAW Scans:6337 RT:25.8898min	0.8683	R.SGIECQLWR+14[Methylation].S		115~123
PH7.RAW Scans:5964 RT:26.0212min	0.9403	R.SGIECQLWR+14[Methylation].S		115~123
PH7.RAW Scans:6111 RT:26.5277min	0.9948	R.SGIECQLWR+14[Methylation].S		115~123
PH3.RAW Scans:8294 RT:43.2610min	0.7987	R.NPDSSTTGPWCYTTDPT+14[Methylation]VR.R		149~167
PH7.RAW Scans:3898 RT:18.3687min	0.9632	K.HST-18[Dehydration]IFENLANK.A	tr|C9JVG0	99~109	tr|C9JVG0|C9JVG0_HUMAN Serotransferrin (Fragment) OS=Homo sapiens GN=TF PE=4 SV=1
PH3.RAW Scans:7686 RT:40.1308min	0.259	K.QNLLAPQNAVS+80[Phosphorylation]SEETNDFKQETLPSK.S	tr|C9JXD2	52~77	tr|C9JXD2|C9JXD2_HUMAN Osteopontin OS=Homo sapiens GN=SPP1 PE=4 SV=1
PH3.RAW Scans:4290 RT:23.3745min	0.7662	K.QNLLAPQNAVSS+80[Phosphorylation]EETNDFK.Q		52~70
PH3.RAW Scans:4531 RT:24.4930min	0.5554	K.QNLLAPQNAVSS+80[Phosphorylation]EETNDFK.Q		52~70
PH3.RAW Scans:4532 RT:24.4952min	0.9921	K.QNLLAPQNAVSS+80[Phosphorylation]EETNDFK.Q		52~70
PH3.RAW Scans:4632 RT:25.0078min	0.997	K.QNLLAPQNAVSS+80[Phosphorylation]EETNDFK.Q		52~70
PH3.RAW Scans:4634 RT:25.0122min	0.9973	K.QNLLAPQNAVSS+80[Phosphorylation]EETNDFK.Q		52~70
PH10.RAW Scans:6063 RT:23.8573min	0.8266	K.QNLLAPQNAVSS+80[Phosphorylation]EETNDFK.Q		52~70
PH10.RAW Scans:6232 RT:24.4368min	0.9097	K.QNLLAPQNAVSS+80[Phosphorylation]EETNDFK.Q		52~70
PH25.RAW Scans:3681 RT:24.8738min	0.3372	K.QNLLAPQNAVSS+80[Phosphorylation]EETNDFK.Q		52~70
PH25.RAW Scans:3699 RT:24.9988min	0.8995	K.QNLLAPQNAVSS+80[Phosphorylation]EETNDFK.Q		52~70
PH25.RAW Scans:3756 RT:25.3892min	0.8673	K.QNLLAPQNAVSS+80[Phosphorylation]EETNDFK.Q		52~70
PH25.RAW Scans:3773 RT:25.5138min	0.9887	K.QNLLAPQNAVSS+80[Phosphorylation]EETNDFK.Q		52~70
PH25.RAW Scans:4667 RT:30.7535min	0.6854	K.Q-17NLLAPQNAVSS+80[Phosphorylation]EETNDFK.Q		52~70
PH3.RAW Scans:4954 RT:26.5143min	0.7229	K.QNLLAPQNAVS+160[pyrophosphorylation]SEETNDFK.Q		52~70
PH3.RAW Scans:5023 RT:26.9063min	0.4692	K.QNLLAPQNAVSS++160[pyrophosphorylation]EETNDFK.Q		52~70
PH3.RAW Scans:5494 RT:29.0672min	0.2396	K.QNLLAPQNAVS++160[pyrophosphorylation]SEETNDFK.Q		52~70
PH3.RAW Scans:5870 RT:30.8270min	0.3417	K.QNLLAPQNAVS++160[pyrophosphorylation]SEETNDFK.Q		52~70
PH3.RAW Scans:5981 RT:31.3563min	0.6796	K.QNLLAPQNAVS++160[pyrophosphorylation]SEETNDFK.Q		52~70
PH3.RAW Scans:6520 RT:34.0660min	0.4143	K.Q-17NLLAPQNAVS+160[pyrophosphorylation]SEETNDFK.Q		52~70
PH3.RAW Scans:6616 RT:34.5798min	0.228	K.Q-17NLLAPQNAVS+160[pyrophosphorylation]SEETNDFK.Q		52~70
PH10.RAW Scans:6574 RT:25.7538min	0.4301	K.QNLLAPQNAVS+160[pyrophosphorylation]SEETNDFK.Q		52~70
PH10.RAW Scans:6724 RT:26.2682min	0.4387	K.QNLLAPQNAVS+160[pyrophosphorylation]SEETNDFK.Q		52~70
PH25.RAW Scans:5124 RT:33.5725min	0.2216	K.Q-17NLLAPQNAVS+160[pyrophosphorylation]SEETNDFK.Q		52~70
PH25.RAW Scans:5296 RT:34.5955min	0.3242	K.Q-17NLLAPQNAVS+160[pyrophosphorylation]SEETNDFK.Q		52~70
PH35.RAW Scans:6379 RT:26.1223min	0.304	K.QNLLAPQNAVS+160[pyrophosphorylation]SEETNDFK.Q		52~70
PH35.RAW Scans:6503 RT:26.6315min	0.5094	K.QNLLAPQNAVS+160[pyrophosphorylation]SEETNDFK.Q		52~70
PH35.RAW Scans:6638 RT:27.1537min	0.2424	K.QNLLAPQNAVS+160[pyrophosphorylation]SEETNDFK.Q		52~70
PH35.RAW Scans:8404 RT:33.9177min	0.228	K.Q-17NLLAPQNAVS+160[pyrophosphorylation]SEETNDFK.Q		52~70
PH3.RAW Scans:8531 RT:44.4355min	0.5232	K.QNLLAPQNAVS+160[pyrophosphorylation]SEETNDFK.Q		52~70
PH10.RAW Scans:7278 RT:28.1698min	0.989	R.AVCGGVLVHP+16[Oxidation or Hydroxylation]QWVLTAAH.C	tr|C9JXH3	48~65	tr|C9JXH3|C9JXH3_HUMAN Prostate-specific antigen OS=Homo sapiens GN=KLK3 PE=3 SV=1
PH55.RAW Scans:3427 RT:15.8246min	0.6694	K.GLP+16[Oxidation or Hydroxylation]GLAGDHGEFGEK.G	tr|D6R934	61~75	tr|D6R934|D6R934_HUMAN Complement C1q subcomponent subunit B OS=Homo sapiens GN=C1QB PE=4 SV=1
PH35.RAW Scans:2483 RT:12.6592min	0.9506	K.AVAVT-18[Dehydration]LQSH.-	tr|D6RED8	253~261	tr|D6RED8|D6RED8_HUMAN Protein YIPF3 OS=Homo sapiens GN=YIPF3 PE=4 SV=1
PH35.RAW Scans:2145 RT:11.5148min	0.977	R.GPTGPIGPP+16[Oxidation or Hydroxylation]GPAGQPGDK.G	tr|E7ENY8	762~779	tr|E7ENY8|E7ENY8_HUMAN Collagen alpha-1(III) chain OS=Homo sapiens GN=COL3A1 PE=4 SV=1
PH3.RAW Scans:2704 RT:16.2746min	0.9283	R.GPTGPIGPP+16[Oxidation or Hydroxylation]GPAGQPGDK.G		762~779
PH35.RAW Scans:1597 RT:9.9703min	0.8802	K.GEP+16[Oxidation or Hydroxylation]GGPGADGVPGK.D		744~757
PH3.RAW Scans:1276 RT:10.8320min	0.9691	K.NGET+1GPQGPP+16[Oxidation or Hydroxylation]GPTGPGGDK.G		611~629
PH3.RAW Scans:2192 RT:14.1078min	0.8565	K.NGETGPQGPP+16[Oxidation or Hydroxylation]GPTGPGGDK.G		611~629
PH3.RAW Scans:2405 RT:14.9429min	0.969	G.KNGETGPQGPP+18GPTGPGGDKGDTGPP+16[Oxidation or Hydroxylation]GPQG.L		610~639
PH3.RAW Scans:757 RT:6.9378min	0.2889	K.GEVGPAGSPGSN+17GAP+16[Oxidation or Hydroxylation]GQR.G		351~368
PH35.RAW Scans:858 RT:6.7417min	0.6998	K.GEVGPAGSP+16[Oxidation or Hydroxylation]GSNGAP+33GQ-17R.G		351~368
PH35.RAW Scans:965 RT:6.9884min	0.4069	K.GEVGPAGSP+16[Oxidation or Hydroxylation]GSNGAPGQR+17.G		351~368
PH35.RAW Scans:1695 RT:10.3086min	0.3753	K.GEVGPAGSP+16[Oxidation or Hydroxylation]GSNGAP+16[Oxidation or Hydroxylation]GQR.G		351~368
PH3.RAW Scans:1492 RT:11.5297min	0.9462	K.GEVGPAGSP+16[Oxidation or Hydroxylation]GSNGAP+33GQ-17R.G		351~368
PH3.RAW Scans:1524 RT:11.6316min	0.6001	K.GEVGPAGSP+16[Oxidation or Hydroxylation]GSNGAP+16[Oxidation or Hydroxylation]GQR.G		351~368
PH25.RAW Scans:7108 RT:44.3967min	0.9985	M.S+42[Acetylation]TLLINQPQYAWLK.E	tr|E7EPT3	57~70	tr|E7EPT3|E7EPT3_HUMAN Alpha-aminoadipic semialdehyde dehydrogenase OS=Homo sapiens GN=ALDH7A1 PE=3 SV=1
PH8.RAW Scans:6498 RT:28.8835min	0.9336	R.LGEHNIEV-14LEGNEQFINAAK+14[Methylation].I	tr|E7EQ64	87~106	tr|E7EQ64|E7EQ64_HUMAN Alpha-trypsin chain 2 OS=Homo sapiens GN=PRSS1 PE=3 SV=1
PH25.RAW Scans:7576 RT:46.8657min	0.9737	M.S+42[Acetylation]SSGTPDLPVLLTDLK.I	tr|E7ER57	2~17	tr|E7ER57|E7ER57_HUMAN Uncharacterized protein OS=Homo sapiens GN=ALDH1A1 PE=3 SV=1
PH25.RAW Scans:7672 RT:47.3925min	0.4617	M.S+42[Acetylation]SSGTPDLPVLLTDLK.I		2~17
PH5.RAW Scans:2284 RT:11.9358min	0.8824	K.CIN+16[Oxidation or Hydroxylation]TEGGYVCR.C	tr|E7EVD2	888~898	tr|E7EVD2|E7EVD2_HUMAN Epidermal growth factor OS=Homo sapiens GN=EGF PE=4 SV=1
PH55.RAW Scans:2253 RT:12.4791min	0.8008	K.CIN+16[Oxidation or Hydroxylation]TEGGYVCR.C		888~898
PH3.RAW Scans:6718 RT:35.1648min	0.9394	K.QS-18[Dehydration]VIEMANLDGSK.R		663~675
PH35.RAW Scans:5604 RT:23.5508min	0.5848	R.ITYVPITGGTP+16[Oxidation or Hydroxylation]SMVTVDGTK.T	tr|E9PC84	1469~1488	tr|E9PC84|E9PC84_HUMAN Tenascin OS=Homo sapiens GN=TNC PE=4 SV=1
PH5.RAW Scans:584 RT:4.1203min	0.7778	K.INFAC+32[dihydroxy]SYPLDMK.V	tr|E9PEA4	454~465	tr|E9PEA4|E9PEA4_HUMAN Uromodulin, secreted form OS=Homo sapiens GN=UMOD PE=4 SV=1
PH35.RAW Scans:4213 RT:18.2793min	0.601	R.D+16[Oxidation or Hydroxylation]WVSVVTPAR.D		409~418
PH3.RAW Scans:6175 RT:32.3815min	0.9802	R.D+16[Oxidation or Hydroxylation]WVSVVTPAR.D		409~418
PH3.RAW Scans:7534 RT:39.3048min	0.9875	K.INFACSYPLDMK+16[Oxidation or Hydroxylation].V		454~465
PH5.RAW Scans:7130 RT:27.4090min	0.9989	V.N+16[Oxidation or Hydroxylation]VVGSYLCVCPAGYR.G		161~175
PH5.RAW Scans:7286 RT:27.9077min	0.9957	V.N+16[Oxidation or Hydroxylation]VVGSYLCVCPAGYR.G		161~175
PH5.RAW Scans:7433 RT:28.4330min	0.9957	V.N+16[Oxidation or Hydroxylation]VVGSYLCVCPAGYR.G		161~175
PH6.RAW Scans:7702 RT:31.0820min	0.9994	T.CVN+16[Oxidation or Hydroxylation]VVGSYLCVCPAGYR.G		159~175
PH7.RAW Scans:7373 RT:31.0960min	0.9892	T.CVN+16[Oxidation or Hydroxylation]VVGSYLCVCPAGYR.G		159~175
PH8.RAW Scans:7103 RT:31.3362min	0.9887	T.CVN+16[Oxidation or Hydroxylation]VVGSYLCVCPAGYR.G		159~175
PH10.RAW Scans:7993 RT:30.6968min	0.9996	T.CVN+16[Oxidation or Hydroxylation]VVGSYLCVCPAGYR.G		159~175
PH3.RAW Scans:7619 RT:39.7757min	0.9914	N.SSCVN+16[Oxidation or Hydroxylation]TPGSFSCVCPEGFR.L		114~132
PH5.RAW Scans:4944 RT:20.0675min	0.9416	R.MAETCVPVLR+14[Methylation].C		246~255
PH5.RAW Scans:5107 RT:20.5893min	0.7267	R.MAETCVPVLR+14[Methylation].C		246~255
PH6.RAW Scans:5851 RT:24.2812min	0.8937	K.VFMYLSDS+14[Methylation]R.C		390~398
PH35.RAW Scans:2414 RT:12.4436min	0.6805	R.DGPCGT-18[Dehydration]VLTR.N		419~428
PH3.RAW Scans:4438 RT:24.1018min	0.999	R.STEYGEGYACDT-18[Dehydration]DLR.G		219~233
PH3.RAW Scans:5891 RT:30.9162min	0.4949	R.MAET+32[dihydroxy]CVPVLR.C		246~255
PH35.RAW Scans:8656 RT:34.8757min	0.4735	K.DIFTGLIGP+16[Oxidation or Hydroxylation]MK.I	tr|E9PFZ2	548~558	tr|E9PFZ2|E9PFZ2_HUMAN Ceruloplasmin OS=Homo sapiens GN=CP PE=4 SV=1
PH35.RAW Scans:7628 RT:30.9540min	0.74	K.EGEAVVLPEVEPGLT+14[Methylation]AR.E	tr|E9PHH3	101~117	tr|E9PHH3|E9PHH3_HUMAN Syndecan-1 OS=Homo sapiens GN=SDC1 PE=4 SV=1
PH55.RAW Scans:2301 RT:12.6004min	0.9992	S.LQCYNCPNPTADCK+14[Methylation].T	tr|E9PI80	26~39	tr|E9PI80|E9PI80_HUMAN CD59 glycoprotein OS=Homo sapiens GN=CD59 PE=4 SV=1
PH10.RAW Scans:5728 RT:22.7340min	0.9872	K.CIN+16[Oxidation or Hydroxylation]HYGGYLCLPR.S	tr|E9PKA3	71~83	tr|E9PKA3|E9PKA3_HUMAN EGF-containing fibulin-like extracellular matrix protein 2 (Fragment) OS=Homo sapiens GN=EFEMP2 PE=4 SV=1
PH10.RAW Scans:5734 RT:22.7538min	0.6804	K.CIN+16[Oxidation or Hydroxylation]HYGGYLCLPR.S		71~83
PH10.RAW Scans:5876 RT:23.2610min	0.9186	K.CIN+16[Oxidation or Hydroxylation]HYGGYLCLPR.S		71~83
PH5.RAW Scans:3505 RT:15.2289min	0.7638	R.ENELTYYCC+14[Methylation]K.K	tr|E9PNW4	81~90	tr|E9PNW4|E9PNW4_HUMAN CD59 glycoprotein OS=Homo sapiens GN=CD59 PE=4 SV=1
PH6.RAW Scans:2691 RT:14.5447min	0.942	K.FEHC+32[dihydroxy]NFNDVTTR.L		67~78
PH55.RAW Scans:2930 RT:14.5330min	0.5774	K.FEHC+32[dihydroxy]NFNDVTTR.L		67~78
PH7.RAW Scans:3350 RT:16.2504min	0.9399	R.LRENELTYYCCK+14[Methylation].K		79~90
PH8.RAW Scans:3792 RT:18.4282min	0.8934	R.LRENELTYYCCK+14[Methylation].K		79~90
PH8.RAW Scans:3939 RT:18.9763min	0.93	R.LRENELTYYCCK+14[Methylation].K		79~90
PH10.RAW Scans:3868 RT:16.7270min	0.969	R.LRENELTYYCCK+14[Methylation].K		79~90
PH7.RAW Scans:2773 RT:14.6330min	0.9985	K.FEHCNFNDVTTR+14[Methylation].L		67~78
PH8.RAW Scans:3088 RT:15.9722min	0.9669	K.FEHCNFNDVTTR+14[Methylation].L		67~78
PH8.RAW Scans:2932 RT:15.4617min	0.965	K.FEHCNFNDVTT+14[Methylation]R.L		67~78
PH10.RAW Scans:3213 RT:14.8348min	0.6736	K.FEHCNFNDVT+14[Methylation]TR.L		67~78
PH6.RAW Scans:2789 RT:14.8127min	0.8932	R.LRENELT-18[Dehydration]YYCCK.K		79~90
PH7.RAW Scans:2938 RT:15.0446min	0.9895	R.LRENELT-18[Dehydration]YYCCK.K		79~90
PH55.RAW Scans:2231 RT:12.4271min	0.9701	K.FEHC+16[Oxidation or Hydroxylation]NFNDVTTR.L		67~78
PH10.RAW Scans:3550 RT:15.7916min	0.8297	R.YPNQVYYR+14[Methylation].P	tr|F5GY30	96~103	tr|F5GY30|F5GY30_HUMAN Major prion protein OS=Homo sapiens GN=PRNP PE=3 SV=1
PH8.RAW Scans:2501 RT:14.0597min	0.8178	R.Y-2[Didehydro]PNQVYYR.P		96~103
PH10.RAW Scans:1215 RT:7.0253min	0.9877	P.GIAGHHGDQGAP+16[Oxidation or Hydroxylation]GSVGPAGPR.G	tr|F5H299	1034~1054	tr|F5H299|F5H299_HUMAN Collagen alpha-2(I) chain OS=Homo sapiens GN=COL1A2 PE=4 SV=1
PH8.RAW Scans:2902 RT:15.3540min	0.9152	R.G+16[Oxidation or Hydroxylation]YPGNIGPVGAAGAP+16[Oxidation or Hydroxylation]GPHGPVGPAGK.H		950~975
PH3.RAW Scans:624 RT:6.4234min	0.973	R.DGNPGNDGPP+16[Oxidation or Hydroxylation]GR.D		928~939
PH35.RAW Scans:663 RT:6.2345min	0.9911	R.DGNPGNDGPP+16[Oxidation or Hydroxylation]GR.D		928~939
PH3.RAW Scans:1102 RT:9.9691min	0.9859	R.DGNPGNDGPP+16[Oxidation or Hydroxylation]GR.D		928~939
PH35.RAW Scans:1758 RT:10.4823min	0.9723	R.GPP+16[Oxidation or Hydroxylation]GAVGSP+16[Oxidation or Hydroxylation]GVNGAP+16[Oxidation or Hydroxylation]GEAGR.D		908~927
PH3.RAW Scans:2179 RT:14.0611min	0.9526	R.GPP+16[Oxidation or Hydroxylation]GAVGSPG+16[Oxidation or Hydroxylation]VNGAPGE+16[Oxidation or Hydroxylation]AGR.D		908~927
PH35.RAW Scans:6540 RT:26.7852min	0.9454	R.GLP+16[Oxidation or Hydroxylation]GVAGAVGEPG+16[Oxidation or Hydroxylation]PLGIAGPP+16[Oxidation or Hydroxylation]GAR.G		884~907
PH35.RAW Scans:6672 RT:27.2995min	0.9245	R.G+16[Oxidation or Hydroxylation]LPGVAGAVGEPGP+16[Oxidation or Hydroxylation]LGIAGPP+16[Oxidation or Hydroxylation]GAR.G		884~907
PH35.RAW Scans:6803 RT:27.8150min	0.9854	R.G+16[Oxidation or Hydroxylation]LPGVAGAVGEPG+16[Oxidation or Hydroxylation]PLGIAGPP+16[Oxidation or Hydroxylation]GAR.G		884~907
PH3.RAW Scans:8501 RT:44.2843min	0.7575	R.G+16[Oxidation or Hydroxylation]LPGVAGAVGEPG+16[Oxidation or Hydroxylation]PLGIAGP+16[Oxidation or Hydroxylation]PGAR.G		884~907
PH25.RAW Scans:2952 RT:20.2853min	0.9884	R.GLPG+16[Oxidation or Hydroxylation]VAGAVGEP+16[Oxidation or Hydroxylation]GP.L		884~897
PH3.RAW Scans:3036 RT:17.7787min	0.7848	R.T+58GEVGAVGP+16[Oxidation or Hydroxylation]PGFAGEK.G		832~847
PH5.RAW Scans:3173 RT:14.2800min	0.9106	R.TGEVGAVGP+16[Oxidation or Hydroxylation]PGFAGEK.G		832~847
PH7.RAW Scans:3125 RT:15.5178min	0.3056	R.TGEVGAVGPP+16[Oxidation or Hydroxylation]GFAGEK.G		832~847
PH8.RAW Scans:3000 RT:15.6725min	0.9449	R.TGEVGAVGPP+16[Oxidation or Hydroxylation]GFAGEK.G		832~847
PH35.RAW Scans:3090 RT:14.5205min	0.8633	R.TGEVGAVGPP+16[Oxidation or Hydroxylation]GFAGEK.G		832~847
PH35.RAW Scans:3248 RT:15.0444min	0.9942	R.TGEVGAVGPP+16[Oxidation or Hydroxylation]GFAGEK.G		832~847
PH35.RAW Scans:4300 RT:18.5740min	0.8569	R.TGEVGAVGPP+16[Oxidation or Hydroxylation]GFAGEK.G		832~847
PH35.RAW Scans:4441 RT:19.1202min	0.9543	R.TGEVGAVGPP+16[Oxidation or Hydroxylation]GFAGEK.G		832~847
PH35.RAW Scans:9836 RT:39.2495min	0.838	R.TGEVGAVGPP+16[Oxidation or Hydroxylation]GFAGEK.G		832~847
PH35.RAW Scans:9987 RT:39.8768min	0.8849	R.TGEVGAVGPP+16[Oxidation or Hydroxylation]GFAGEK.G		832~847
PH35.RAW Scans:10200 RT:40.6902min	0.482	R.TGEVGAVGPP+16[Oxidation or Hydroxylation]GFAGEK.G		832~847
PH35.RAW Scans:10464 RT:41.7602min	0.8874	R.TGEVGAVGPP+16[Oxidation or Hydroxylation]GFAGEK.G		832~847
PH35.RAW Scans:10629 RT:42.4345min	0.8797	R.TGEVGAVGPP+16[Oxidation or Hydroxylation]GFAGEK.G		832~847
PH35.RAW Scans:11481 RT:45.8922min	0.6789	R.TGEVGAVGPP+16[Oxidation or Hydroxylation]GFAGEK.G		832~847
PH35.RAW Scans:11650 RT:46.5622min	0.2401	R.TGEVGAVGPP+16[Oxidation or Hydroxylation]GFAGEK.G		832~847
PH35.RAW Scans:13092 RT:52.2128min	0.5186	R.TGEVGAVGP+16[Oxidation or Hydroxylation]PGFAGEK.G		832~847
PH35.RAW Scans:13493 RT:55.9698min	0.7149	R.TGEVGAVGPP+16[Oxidation or Hydroxylation]GFAGEK.G		832~847
PH35.RAW Scans:13592 RT:56.5945min	0.895	R.TGEVGAVGPP+16[Oxidation or Hydroxylation]GFAGEK.G		832~847
PH35.RAW Scans:13710 RT:57.2623min	0.4439	R.TGEVGAVGPP+16[Oxidation or Hydroxylation]GFAGEK.G		832~847
PH35.RAW Scans:13784 RT:57.7960min	0.7719	R.TGEVGAVGPP+16[Oxidation or Hydroxylation]GFAGEK.G		832~847
PH35.RAW Scans:13850 RT:58.3123min	0.6949	R.TGEVGAVGPP+16[Oxidation or Hydroxylation]GFAGEK.G		832~847
PH35.RAW Scans:13919 RT:58.8248min	0.5479	R.TGEVGAVGPP+16[Oxidation or Hydroxylation]GFAGEK.G		832~847
PH45.RAW Scans:3282 RT:14.0102min	0.9604	R.TGEVGAVGPP+16[Oxidation or Hydroxylation]GFAGEK.G		832~847
PH3.RAW Scans:85 RT:0.9357min	0.4874	R.TGEVGAVGPP+16[Oxidation or Hydroxylation]GFAGEK.G		832~847
PH3.RAW Scans:104 RT:1.1595min	0.4989	R.TGEVGAVGPP+16[Oxidation or Hydroxylation]GFAGEK.G		832~847
PH3.RAW Scans:200 RT:2.1950min	0.5496	R.TGEVGAVGPP+16[Oxidation or Hydroxylation]GFAGEK.G		832~847
PH3.RAW Scans:225 RT:2.4221min	0.5479	R.TGEVGAVGPP+16[Oxidation or Hydroxylation]GFAGEK.G		832~847
PH3.RAW Scans:328 RT:3.5401min	0.5925	R.TGEVGAVGPP+16[Oxidation or Hydroxylation]GFAGEK.G		832~847
PH3.RAW Scans:390 RT:4.2254min	0.5301	R.TGEVGAVGP+16[Oxidation or Hydroxylation]PGFAGEK.G		832~847
PH3.RAW Scans:616 RT:6.4004min	0.5114	R.TGEVGAVGPP+16[Oxidation or Hydroxylation]GFAGEK.G		832~847
PH3.RAW Scans:702 RT:6.7439min	0.5855	R.TGEVGAVGPP+16[Oxidation or Hydroxylation]GFAGEK.G		832~847
PH3.RAW Scans:710 RT:6.7853min	0.361	R.TGEVGAVGPP+16[Oxidation or Hydroxylation]GFAGEK.G		832~847
PH3.RAW Scans:764 RT:6.9678min	0.4928	R.TGEVGAVGPP+16[Oxidation or Hydroxylation]GFAGEK.G		832~847
PH3.RAW Scans:3753 RT:20.8802min	0.9808	R.TGEVGAVGPP+16[Oxidation or Hydroxylation]GFAGEK.G		832~847
PH4.RAW Scans:3297 RT:14.2899min	0.5567	R.TGEVGAVGPP+16[Oxidation or Hydroxylation]GFAGEK.G		832~847
PH3.RAW Scans:4188 RT:22.8810min	0.4546	R.TGEVGAVGPP+16[Oxidation or Hydroxylation]GFAGEK.G		832~847
PH5.RAW Scans:6683 RT:25.9880min	0.4005	R.TGEVGAVGPP+16[Oxidation or Hydroxylation]GFAGEK.G		832~847
PH35.RAW Scans:696 RT:6.3182min	0.9096	R.GPSGPP+16[Oxidation or Hydroxylation]GPDGNK.G		611~622
PH3.RAW Scans:1147 RT:10.3350min	0.936	R.GPSGPP+16[Oxidation or Hydroxylation]GPDGNK.G		611~622
PH5.RAW Scans:2220 RT:11.7775min	0.9978	R.GPP+16[Oxidation or Hydroxylation]GESGAAGPTGPIGSR.G		593~610
PH35.RAW Scans:2045 RT:11.2543min	0.996	R.GPP+16[Oxidation or Hydroxylation]GESGAAGPTGPIGSR.G		593~610
PH3.RAW Scans:2629 RT:15.9162min	0.986	R.GPP+16[Oxidation or Hydroxylation]GESGAAGPTGPIGSR.G		593~610
PH3.RAW Scans:2525 RT:15.4095min	0.9998	R.GPP+16[Oxidation or Hydroxylation]GESGAAGPTGPIGSR.G		593~610
PH6.RAW Scans:3799 RT:17.7037min	0.9578	R.GLHGEFGLP+16[Oxidation or Hydroxylation]GPAGPR.G		575~589
PH7.RAW Scans:3716 RT:17.8168min	0.3934	R.GLHGEFGLP+16[Oxidation or Hydroxylation]GPAGPR.G		575~589
PH7.RAW Scans:3879 RT:18.3240min	0.9851	R.GLHGEFGLP+16[Oxidation or Hydroxylation]GPAGPR.G		575~589
PH3.RAW Scans:5489 RT:29.0502min	0.3285	K.EGPVGLP+16[Oxidation or Hydroxylation]GIDGR.P		466~477
PH55.RAW Scans:1106 RT:7.0510min	0.514	K.GEP+16[Oxidation or Hydroxylation]GSAGPQGPPGPSGEEGKR.G		362~382
PH35.RAW Scans:860 RT:6.7457min	0.937	K.GEP+16[Oxidation or Hydroxylation]GSAGPQGP+32[dihydroxy]PGPSGEEGK.R		362~381
PH35.RAW Scans:885 RT:6.8002min	0.9826	K.G+16[Oxidation or Hydroxylation]EPGSAGPQGPP+16[Oxidation or Hydroxylation]GPSGEEGK.R		362~381
PH35.RAW Scans:936 RT:6.9185min	0.9987	K.GEP+16[Oxidation or Hydroxylation]GSAGPQGPP+16[Oxidation or Hydroxylation]GPSGEEGK.R		362~381
PH35.RAW Scans:1267 RT:8.2101min	0.4472	K.GEPGSAGPQGPP+16[Oxidation or Hydroxylation]GPSGEEGK.R		362~381
PH35.RAW Scans:1733 RT:10.4187min	0.9657	K.GEPGS+16[Oxidation or Hydroxylation]AGPQGPP+16[Oxidation or Hydroxylation]GPSGEEGK.R		362~381
PH3.RAW Scans:1423 RT:11.3178min	0.9924	K.GEP+16[Oxidation or Hydroxylation]GSAGPQGPP+16[Oxidation or Hydroxylation]GPSGEEGK.R		362~381
PH3.RAW Scans:1612 RT:11.9100min	0.9273	K.GEPGSAGPQGPP+16[Oxidation or Hydroxylation]GPSGEEGK.R		362~381
PH7.RAW Scans:3093 RT:15.4469min	0.928	R.GLHGEFGLP+32[dihydroxy]GPAGPR.G		575~589
PH7.RAW Scans:3141 RT:15.5561min	0.7451	R.G+57LHGEFGLP+32[dihydroxy]GPAGPR.G		575~589
PH10.RAW Scans:3665 RT:16.1481min	0.675	R.GLHGEFGLP+32[dihydroxy]GPAGPR.G		575~589
PH5.RAW Scans:2176 RT:11.6747min	0.9406	R.CVN+16[Oxidation or Hydroxylation]TYGSYECK.C	tr|F5H2N7	1111~1121	tr|F5H2N7|F5H2N7_HUMAN Fibrillin-1 OS=Homo sapiens GN=FBN1 PE=4 SV=1
PH6.RAW Scans:5966 RT:24.6733min	0.9153	R.K-1[Lysine oxidation to aminoadipic semialdehyde]DPNQVELWGLK.E	tr|F5H877	170~181	tr|F5H877|F5H877_HUMAN Kunitz-type protease inhibitor 1 OS=Homo sapiens GN=SPINT1 PE=4 SV=1
PH35.RAW Scans:3122 RT:14.6198min	0.9994	C.D+16[Oxidation or Hydroxylation]IQMTQSPSSLSASVGDR.V	tr|F8VX91	21~38	tr|F8VX91|F8VX91_HUMAN Uncharacterized protein OS=Homo sapiens PE=4 SV=1
PH35.RAW Scans:3272 RT:15.1179min	0.9928	C.D+16[Oxidation or Hydroxylation]IQMTQSPSSLSASVGDR.V		21~38
PH10.RAW Scans:2636 RT:13.3059min	0.8525	K.K-1[Lysine oxidation to aminoadipic semialdehyde]PDCYYSIGR.E	tr|F8W111	135~144	tr|F8W111|F8W111_HUMAN Carboxypeptidase M (Fragment) OS=Homo sapiens GN=CPM PE=4 SV=1
PH10.RAW Scans:2450 RT:12.8530min	0.2738	R.RP+16[Oxidation or Hydroxylation]SSQGWASPQVAGR.R	tr|F8WAD0	283~297	tr|F8WAD0|F8WAD0_HUMAN ADAMTS-like protein 4 OS=Homo sapiens GN=ADAMTSL4 PE=4 SV=1
PH8.RAW Scans:2152 RT:13.0472min	0.3807	R.SPPGKPQGPPQQEGNNPQGPPPPAGGNPQQPQAPPAGQPQGPPR+1[Deamidation]PPQGGR.P	tr|G3V1M9	143~192	tr|G3V1M9|G3V1M9_HUMAN HCG26567, isoform CRA_b OS=Homo sapiens GN=PRB1 PE=4 SV=1
PH10.RAW Scans:8464 RT:32.3680min	0.594	R.CKPVNTFVH+2EPLVDVQNVCFQE+14[Methylation]K.V	tr|G3V357	28~50	tr|G3V357|G3V357_HUMAN Ribonuclease pancreatic OS=Homo sapiens GN=RNASE1 PE=3 SV=1
PH55.RAW Scans:12193 RT:46.4223min	0.9737	R.CK-1[Lysine oxidation to aminoadipic semialdehyde]PVNTFVHEPLVDVQNVCFQEK.V		28~50
PH10.RAW Scans:8933 RT:34.0305min	0.5186	R.CKPVNTFVHEPLVDVQ+14[Methylation]NVCFQEK.V		28~50
PH10.RAW Scans:7620 RT:29.3720min	0.9989	R.HIIVACEGS-18[Dehydration]PYVPVHF.D		93~108
PH10.RAW Scans:2145 RT:12.0785min	0.6788	R.CHCSPGYVAEAGPPH+14[Methylation]CTAK.E	tr|G3V3X5	1758~1776	tr|G3V3X5|G3V3X5_HUMAN Latent-transforming growth factor beta-binding protein 2 OS=Homo sapiens GN=LTBP2 PE=4 SV=1
PH8.RAW Scans:1760 RT:12.0630min	0.9996	R.CHCS-18[Dehydration]PGYVAEAGPPHCTAK.E		1758~1776
PH8.RAW Scans:1607 RT:11.6683min	0.9537	R.CHC+16[Oxidation or Hydroxylation]SPGYVAEAGPPHCTAK.E		1758~1776
PH5.RAW Scans:2421 RT:12.2522min	0.4976	R.K-1[Lysine oxidation to aminoadipic semialdehyde]ASLALIR.K	tr|G3V4V5	542~549	tr|G3V4V5|G3V4V5_HUMAN E3 ubiquitin-protein ligase HECTD1 (Fragment) OS=Homo sapiens GN=HECTD1 PE=4 SV=1
PH6.RAW Scans:7163 RT:28.7737min	0.891	R.FLR+1[Deamidation]PGDDSSHDLMLLR.L	tr|G3XAE3	110~125	tr|G3XAE3|G3XAE3_HUMAN Kallikrein 3, (Prostate specific antigen), isoform CRA_n OS=Homo sapiens GN=KLK3 PE=3 SV=1
PH3.RAW Scans:2188 RT:14.0989min	0.471	K.GEVGPP+16[Oxidation or Hydroxylation]GPAGSAGAR.G	tr|G8JLI4	735~749	tr|G8JLI4|G8JLI4_HUMAN Collagen alpha-1(II) chain OS=Homo sapiens GN=COL2A1 PE=4 SV=1
PH3.RAW Scans:1362 RT:11.1243min	0.9483	K.DGETGAAGPP+16[Oxidation or Hydroxylation]GPAGPAGER.G		566~584
PH3.RAW Scans:1567 RT:11.7618min	0.9539	K.GPP+16[Oxidation or Hydroxylation]GPQGPAGEQGPR.G		51~65
PH3.RAW Scans:2022 RT:13.4268min	0.8938	K.GPP+16[Oxidation or Hydroxylation]GPQGPAGEQGPR.G		51~65
PH3.RAW Scans:1928 RT:12.9712min	0.5244	R.NGNP+17GEVGFAGSP+16[Oxidation or Hydroxylation]GAR.G	tr|H7C157	89~104	tr|H7C157|H7C157_HUMAN Collagen alpha-2(V) chain OS=Homo sapiens GN=COL5A2 PE=4 SV=1
PH3.RAW Scans:4810 RT:25.8363min	0.361	K.EGNPGPLGPIGP+32[dihydroxy]PGVR.G		827~842
PH3.RAW Scans:4728 RT:25.4768min	0.3544	K.EGNPGPLGPIGP+32[dihydroxy]PGVR.G		827~842
PH25.RAW Scans:6481 RT:41.3095min	0.8809	-.M+42[Acetylation]DFQQLADVAEK.W	tr|B8ZZW9	1~12	tr|B8ZZW9|B8ZZW9_HUMAN UPF0452 protein C7orf41 OS=Homo sapiens GN=C7orf41 PE=4 SV=1
PH25.RAW Scans:4895 RT:32.0843min	0.6882	K.LEATINELV-1[Amidation].-	tr|B1ALW1	77~85	tr|B1ALW1|B1ALW1_HUMAN Thioredoxin OS=Homo sapiens GN=TXN PE=4 SV=1
