# Supplementary material for: Unrestrictive identification of post-translational modifications in the urine proteome without enrichment
Source: Proteome Sci. 2013 Jan 14;11:1. doi: 10.1186/1477-5956-11-1 (PMC3585864; doi:10.1186/1477-5956-11-1)
Supplement: Additional file 2 — The peptides with in vivo PTMs as found by PEAKS 6. [file 1477-5956-11-1-S2.xlsx]

## Sheet: Additional file 2
Protein Group	Protein ID	Protein Accession	Peptide	Unique	-10lgP	Mass	ppm	m/z	Z	RT	Scan	#Spec	Start	End	PTM	Description
1	8	sp|P02768|ALBU_HUMAN	K.YIC(+57.02)ENQD(+15.99)SISSK.L	N	35.24	1458.63	-0.4	730.322	2	10.84	202136	2	287	298	Y	Serum albumin OS=Homo sapiens GN=ALB PE=1 SV=2
1	8	sp|P02768|ALBU_HUMAN	K.LKEC(+57.02)C(+57.02)EK(+15.99)PLLEK.S	N	8.62	1561.78	-0.8	521.602	3	12.03	701780	1	299	310	Y	Serum albumin OS=Homo sapiens GN=ALB PE=1 SV=2
1	8	sp|P02768|ALBU_HUMAN	K.QN(+15.99)C(+57.02)ELFEQLGEYK.F	N	33.54	1672.74	-1.7	837.376	2	27.43	207462	3	414	426	Y	Serum albumin OS=Homo sapiens GN=ALB PE=1 SV=2
1	8	sp|P02768|ALBU_HUMAN	R.LS(+79.97)QRFPKAEFAEVSK(+42.02).L	N	8.17	1857.91	0.7	620.312	3	20.22	105111	1	243	257	Y	Serum albumin OS=Homo sapiens GN=ALB PE=1 SV=2
1	8	sp|P02768|ALBU_HUMAN	K.VHTEC(+57.02)C(+57.02)HGDLLEC(+57.02)ADD(+14.02)R.A	N	21.23	2099.85	-1.9	700.955	3	14.13	602548	1	265	281	Y	Serum albumin OS=Homo sapiens GN=ALB PE=1 SV=2
1	8	sp|P02768|ALBU_HUMAN	M.FLYEYAR(+14.02).R	N	9.09	974.486	1.1	488.251	2	21.3	704660	1	354	360	Y	Serum albumin OS=Homo sapiens GN=ALB PE=1 SV=2
1	8	sp|P02768|ALBU_HUMAN	K.LVTDLTK(+14.02).V	N	9.88	802.48	0.2	402.247	2	12.65	202831	1	258	264	Y	Serum albumin OS=Homo sapiens GN=ALB PE=1 SV=2
1	8	sp|P02768|ALBU_HUMAN	K.QTALVELVK(+14.02).H	N	10.73	1013.61	0.4	507.813	2	25.44	1206366	1	550	558	Y	Serum albumin OS=Homo sapiens GN=ALB PE=1 SV=2
1	8	sp|P02768|ALBU_HUMAN	K.Q(-17.03)TALVELVK(+14.02).H	N	12.56	996.586	-1.8	499.299	2	39.36	407548	1	550	558	Y	Serum albumin OS=Homo sapiens GN=ALB PE=1 SV=2
1	8	sp|P02768|ALBU_HUMAN	K.Q(+.98)N(+.98)C(+57.02)ELFEQLGEYK(+14.02).F	N	14.45	1672.73	2.8	837.374	2	29.24	507679	1	414	426	Y	Serum albumin OS=Homo sapiens GN=ALB PE=1 SV=2
1	8	sp|P02768|ALBU_HUMAN	K.LKEC(+57.02)C(+57.02)EKPLLEK(+14.02).S	N	15.05	1559.81	0.2	520.942	3	12.74	702085	1	299	310	Y	Serum albumin OS=Homo sapiens GN=ALB PE=1 SV=2
1	8	sp|P02768|ALBU_HUMAN	K.FQN(+.98)ALLVR(+14.02).Y	N	15.6	974.555	-1.8	488.284	2	24.47	1206095	1	427	434	Y	Serum albumin OS=Homo sapiens GN=ALB PE=1 SV=2
1	8	sp|P02768|ALBU_HUMAN	Q.YLQQC(+57.02)PFEDHVK(+14.02).L	Y	18.81	1576.73	-4	789.371	2	17.11	703527	1	54	65	Y	Serum albumin OS=Homo sapiens GN=ALB PE=1 SV=2
1	8	sp|P02768|ALBU_HUMAN	K.YLYEIAR(+14.02).R	N	20.45	940.502	-2	471.257	2	20.25	604586	4	162	168	Y	Serum albumin OS=Homo sapiens GN=ALB PE=1 SV=2
1	8	sp|P02768|ALBU_HUMAN	F.AQYLQQC(+57.02)PFEDHVK(+14.02).L	Y	22.36	1775.83	-2.6	888.92	2	19.42	704172	1	52	65	Y	Serum albumin OS=Homo sapiens GN=ALB PE=1 SV=2
1	8	sp|P02768|ALBU_HUMAN	K.LC(+57.02)TVATLR(+14.02).E	Y	23.32	946.527	0.3	474.271	2	18.33	803766	3	98	105	Y	Serum albumin OS=Homo sapiens GN=ALB PE=1 SV=2
1	8	sp|P02768|ALBU_HUMAN	K.AAC(+57.02)LLPK(+14.02).L	N	24.25	785.447	0.5	393.731	2	16.04	703309	1	199	205	Y	Serum albumin OS=Homo sapiens GN=ALB PE=1 SV=2
1	8	sp|P02768|ALBU_HUMAN	K.FQNALLVR(+14.02).Y	N	24.67	973.571	-1.4	487.792	2	23.67	805160	4	427	434	Y	Serum albumin OS=Homo sapiens GN=ALB PE=1 SV=2
1	8	sp|P02768|ALBU_HUMAN	K.QNC(+57.02)ELFEQLGEYK(+14.02).F	N	25.7	1670.76	-1.2	836.387	2	34.08	509055	1	414	426	Y	Serum albumin OS=Homo sapiens GN=ALB PE=1 SV=2
1	8	sp|P02768|ALBU_HUMAN	K.FQ(+.98)NALLVR(+14.02).Y	N	26.26	974.555	-2.1	488.284	2	24.83	606017	3	427	434	Y	Serum albumin OS=Homo sapiens GN=ALB PE=1 SV=2
1	8	sp|P02768|ALBU_HUMAN	K.Q(-17.03)NC(+57.02)ELFEQLGEYK(+14.02).F	N	28.26	1653.73	1.6	827.876	2	41.17	407886	1	414	426	Y	Serum albumin OS=Homo sapiens GN=ALB PE=1 SV=2
1	8	sp|P02768|ALBU_HUMAN	K.VPQVSTPTLVEVSR(+14.02).N	N	28.98	1524.85	-2.2	763.431	2	23.31	106031	1	439	452	Y	Serum albumin OS=Homo sapiens GN=ALB PE=1 SV=2
1	8	sp|P02768|ALBU_HUMAN	K.EC(+57.02)C(+57.02)EKPLLEK(+14.02).S	N	29.94	1318.63	-1.1	660.32	2	12.66	602102	1	301	310	Y	Serum albumin OS=Homo sapiens GN=ALB PE=1 SV=2
1	8	sp|P02768|ALBU_HUMAN	K.SLHTLFGDK(+14.02).L	Y	34.3	1030.54	0.2	516.28	2	19.79	904858	2	89	97	Y	Serum albumin OS=Homo sapiens GN=ALB PE=1 SV=2
1	8	sp|P02768|ALBU_HUMAN	K.VHTEC(+57.02)C(+57.02)HGDLLEC(+57.02)ADDR(+14.02).A	N	45.39	2099.85	-6.3	1050.92	2	14.18	602562	1	265	281	Y	Serum albumin OS=Homo sapiens GN=ALB PE=1 SV=2
1	8	sp|P02768|ALBU_HUMAN	K.KVPQVSTPTLVEVSR(+14.02).N	N	45.59	1652.95	-1.2	551.989	3	21.33	905325	4	438	452	Y	Serum albumin OS=Homo sapiens GN=ALB PE=1 SV=2
1	8	sp|P02768|ALBU_HUMAN	R.ETYGEMADC(+57.02)C(+57.02)AK(+14.02).Q	Y	47.86	1447.54	-1	724.777	2	12.19	202673	2	106	117	Y	Serum albumin OS=Homo sapiens GN=ALB PE=1 SV=2
1	8	sp|P02768|ALBU_HUMAN	K.C(+57.02)C(+57.02)AAADPHEC(+57.02)YAK(+14.02).V	N	51.76	1565.61	-2.2	783.809	2	11.74	801640	1	384	396	Y	Serum albumin OS=Homo sapiens GN=ALB PE=1 SV=2
1	8	sp|P02768|ALBU_HUMAN	K.LVAAS(-18.01)QAAL.G	N	11.42	824.476	-1.6	413.244	2	15.74	1002141	2	599	607	Y	Serum albumin OS=Homo sapiens GN=ALB PE=1 SV=2
1	8	sp|P02768|ALBU_HUMAN	K.S(-18.01)LHTLFGDK.L	Y	11.66	998.519	0.2	500.267	2	16.55	703409	1	89	97	Y	Serum albumin OS=Homo sapiens GN=ALB PE=1 SV=2
1	8	sp|P02768|ALBU_HUMAN	K.KVPQVS(-18.01)TPTLVEVSR.N	N	15.81	1620.92	1.1	541.314	3	18.82	604173	1	438	452	Y	Serum albumin OS=Homo sapiens GN=ALB PE=1 SV=2
1	8	sp|P02768|ALBU_HUMAN	K.LVAAS(-18.01)QAALGL	N	34.36	994.581	-0.4	498.298	2	29.64	1004477	5	599	609	Y	Serum albumin OS=Homo sapiens GN=ALB PE=1 SV=2
1	8	sp|P02768|ALBU_HUMAN	K.T(-18.01)PVSDR.V	N	10.65	655.329	1.1	328.672	2	2.78	200392	1	491	496	Y	Serum albumin OS=Homo sapiens GN=ALB PE=1 SV=2
1	8	sp|P02768|ALBU_HUMAN	L.HT(-18.01)LFGDK.L	Y	13.71	798.402	-2.9	400.207	2	18.9	803922	3	91	97	Y	Serum albumin OS=Homo sapiens GN=ALB PE=1 SV=2
1	8	sp|P02768|ALBU_HUMAN	K.LVT(-18.01)DLTK.V	N	22.38	770.454	0.1	386.234	2	12	1102298	1	258	264	Y	Serum albumin OS=Homo sapiens GN=ALB PE=1 SV=2
1	8	sp|P02768|ALBU_HUMAN	R.E(+57.02)T(-18.01)YGEMADC(+57.02)C(+57.02)AK.Q	Y	28.11	1472.54	1.7	737.277	2	15.57	1002094	1	106	117	Y	Serum albumin OS=Homo sapiens GN=ALB PE=1 SV=2
1	8	sp|P02768|ALBU_HUMAN	K.KVPQ(+.98)VSTPT(-18.01)LVEVSR.N	N	30.93	1621.9	-0.6	541.642	3	19.85	604465	1	438	452	Y	Serum albumin OS=Homo sapiens GN=ALB PE=1 SV=2
1	8	sp|P02768|ALBU_HUMAN	K.SLHT(-18.01)LFGDK.L	Y	33.39	998.519	-0.6	500.266	2	18.1	703804	5	89	97	Y	Serum albumin OS=Homo sapiens GN=ALB PE=1 SV=2
1	8	sp|P02768|ALBU_HUMAN	K.QT(-18.01)ALVELVK.H	N	34.86	981.586	0.8	491.801	2	20.07	105062	20	550	558	Y	Serum albumin OS=Homo sapiens GN=ALB PE=1 SV=2
1	8	sp|P02768|ALBU_HUMAN	K.KVPQVSTPT(-18.01)LVEVSR.N	N	47.99	1620.92	-0.9	541.313	3	19.69	704233	4	438	452	Y	Serum albumin OS=Homo sapiens GN=ALB PE=1 SV=2
1	8	sp|P02768|ALBU_HUMAN	R.E(+57.02)TY(-18.01)GEMADC(+57.02)C(+57.02)AK.Q	Y	31.12	1472.54	0.6	737.276	2	14.33	402254	1	106	117	Y	Serum albumin OS=Homo sapiens GN=ALB PE=1 SV=2
1	8	sp|P02768|ALBU_HUMAN	F.AQYLQQC(+57.02)P(+31.99)FEDHVK.L	Y	22.24	1793.8	-0.2	897.909	2	18.01	1204120	1	52	65	Y	Serum albumin OS=Homo sapiens GN=ALB PE=1 SV=2
1	8	sp|P02768|ALBU_HUMAN	K.Q(+.98)NC(+57.02)E(+43.99)LFEQLGEYK.F	N	33.82	1701.72	-9.4	851.859	2	34.29	406568	1	414	426	Y	Serum albumin OS=Homo sapiens GN=ALB PE=1 SV=2
1	8	sp|P02768|ALBU_HUMAN	K.VHTEC(+57.02)C(+57.02)HGD(+31.97)LLEC(+57.02)ADDR.A	N	10.16	2117.8	8.3	1059.92	2	13.6	502920	1	265	281	Y	Serum albumin OS=Homo sapiens GN=ALB PE=1 SV=2
1	8	sp|P02768|ALBU_HUMAN	K.T(+162.05)C(+57.02)VADESAENC(+57.02)DKSLHTLFGDK.L	Y	11.24	2658.14	-0.6	1330.08	2	22.12	1205420	2	76	97	Y	Serum albumin OS=Homo sapiens GN=ALB PE=1 SV=2
1	8	sp|P02768|ALBU_HUMAN	K.KQT(+162.05)ALVELVK.H	N	21.24	1289.74	-0.1	430.922	3	15.84	703262	1	549	558	Y	Serum albumin OS=Homo sapiens GN=ALB PE=1 SV=2
1	8	sp|P02768|ALBU_HUMAN	K.A(+162.05)EFAEVSKLVTDLTK.V	N	10.04	1811.94	0.1	604.987	3	41.43	910947	1	250	264	Y	Serum albumin OS=Homo sapiens GN=ALB PE=1 SV=2
1	8	sp|P02768|ALBU_HUMAN	K.K(+162.05)YLYEIAR.R	Y	10.94	1216.63	-1	609.324	2	15.31	703036	3	161	168	Y	Serum albumin OS=Homo sapiens GN=ALB PE=1 SV=2
1	8	sp|P02768|ALBU_HUMAN	K.K(+162.05)QTALVELVK.H	N	13.05	1289.74	-0.9	645.879	2	18.66	803858	6	549	558	Y	Serum albumin OS=Homo sapiens GN=ALB PE=1 SV=2
1	8	sp|P02768|ALBU_HUMAN	R.A(+162.05)DLAKYIC(+57.02)ENQDSISSK.L	N	29.16	2102.97	-2.3	701.995	3	19.58	504797	5	282	298	Y	Serum albumin OS=Homo sapiens GN=ALB PE=1 SV=2
1	9	tr|E7ESU5|E7ESU5_HUMAN	K.YIC(+57.02)ENQD(+15.99)SISSK.L	N	35.24	1458.63	-0.4	730.322	2	10.84	202136	2	296	307	Y	Serum albumin OS=Homo sapiens GN=ALB PE=4 SV=2
1	9	tr|E7ESU5|E7ESU5_HUMAN	K.LKEC(+57.02)C(+57.02)EK(+15.99)PLLEK.S	N	8.62	1561.78	-0.8	521.602	3	12.03	701780	1	308	319	Y	Serum albumin OS=Homo sapiens GN=ALB PE=4 SV=2
1	9	tr|E7ESU5|E7ESU5_HUMAN	K.QN(+15.99)C(+57.02)ELFEQLGEYK.F	N	33.54	1672.74	-1.7	837.376	2	27.43	207462	3	423	435	Y	Serum albumin OS=Homo sapiens GN=ALB PE=4 SV=2
1	9	tr|E7ESU5|E7ESU5_HUMAN	R.LS(+79.97)QRFPKAEFAEVSK(+42.02).L	N	8.17	1857.91	0.7	620.312	3	20.22	105111	1	252	266	Y	Serum albumin OS=Homo sapiens GN=ALB PE=4 SV=2
1	9	tr|E7ESU5|E7ESU5_HUMAN	K.VHTEC(+57.02)C(+57.02)HGDLLEC(+57.02)ADD(+14.02)R.A	N	21.23	2099.85	-1.9	700.955	3	14.13	602548	1	274	290	Y	Serum albumin OS=Homo sapiens GN=ALB PE=4 SV=2
1	9	tr|E7ESU5|E7ESU5_HUMAN	M.FLYEYAR(+14.02).R	N	9.09	974.486	1.1	488.251	2	21.3	704660	1	363	369	Y	Serum albumin OS=Homo sapiens GN=ALB PE=4 SV=2
1	9	tr|E7ESU5|E7ESU5_HUMAN	K.LVTDLTK(+14.02).V	N	9.88	802.48	0.2	402.247	2	12.65	202831	1	267	273	Y	Serum albumin OS=Homo sapiens GN=ALB PE=4 SV=2
1	9	tr|E7ESU5|E7ESU5_HUMAN	K.QTALVELVK(+14.02).H	N	10.73	1013.61	0.4	507.813	2	25.44	1206366	1	559	567	Y	Serum albumin OS=Homo sapiens GN=ALB PE=4 SV=2
1	9	tr|E7ESU5|E7ESU5_HUMAN	K.Q(-17.03)TALVELVK(+14.02).H	N	12.56	996.586	-1.8	499.299	2	39.36	407548	1	559	567	Y	Serum albumin OS=Homo sapiens GN=ALB PE=4 SV=2
1	9	tr|E7ESU5|E7ESU5_HUMAN	K.Q(+.98)N(+.98)C(+57.02)ELFEQLGEYK(+14.02).F	N	14.45	1672.73	2.8	837.374	2	29.24	507679	1	423	435	Y	Serum albumin OS=Homo sapiens GN=ALB PE=4 SV=2
1	9	tr|E7ESU5|E7ESU5_HUMAN	K.LKEC(+57.02)C(+57.02)EKPLLEK(+14.02).S	N	15.05	1559.81	0.2	520.942	3	12.74	702085	1	308	319	Y	Serum albumin OS=Homo sapiens GN=ALB PE=4 SV=2
1	9	tr|E7ESU5|E7ESU5_HUMAN	K.FQN(+.98)ALLVR(+14.02).Y	N	15.6	974.555	-1.8	488.284	2	24.47	1206095	1	436	443	Y	Serum albumin OS=Homo sapiens GN=ALB PE=4 SV=2
1	9	tr|E7ESU5|E7ESU5_HUMAN	Q.YLQQC(+57.02)PFEDHVK(+14.02).L	Y	18.81	1576.73	-4	789.371	2	17.11	703527	1	63	74	Y	Serum albumin OS=Homo sapiens GN=ALB PE=4 SV=2
1	9	tr|E7ESU5|E7ESU5_HUMAN	K.YLYEIAR(+14.02).R	N	20.45	940.502	-2	471.257	2	20.25	604586	4	171	177	Y	Serum albumin OS=Homo sapiens GN=ALB PE=4 SV=2
1	9	tr|E7ESU5|E7ESU5_HUMAN	F.AQYLQQC(+57.02)PFEDHVK(+14.02).L	Y	22.36	1775.83	-2.6	888.92	2	19.42	704172	1	61	74	Y	Serum albumin OS=Homo sapiens GN=ALB PE=4 SV=2
1	9	tr|E7ESU5|E7ESU5_HUMAN	K.LC(+57.02)TVATLR(+14.02).E	Y	23.32	946.527	0.3	474.271	2	18.33	803766	3	107	114	Y	Serum albumin OS=Homo sapiens GN=ALB PE=4 SV=2
1	9	tr|E7ESU5|E7ESU5_HUMAN	K.AAC(+57.02)LLPK(+14.02).L	N	24.25	785.447	0.5	393.731	2	16.04	703309	1	208	214	Y	Serum albumin OS=Homo sapiens GN=ALB PE=4 SV=2
1	9	tr|E7ESU5|E7ESU5_HUMAN	K.FQNALLVR(+14.02).Y	N	24.67	973.571	-1.4	487.792	2	23.67	805160	4	436	443	Y	Serum albumin OS=Homo sapiens GN=ALB PE=4 SV=2
1	9	tr|E7ESU5|E7ESU5_HUMAN	K.QNC(+57.02)ELFEQLGEYK(+14.02).F	N	25.7	1670.76	-1.2	836.387	2	34.08	509055	1	423	435	Y	Serum albumin OS=Homo sapiens GN=ALB PE=4 SV=2
1	9	tr|E7ESU5|E7ESU5_HUMAN	K.FQ(+.98)NALLVR(+14.02).Y	N	26.26	974.555	-2.1	488.284	2	24.83	606017	3	436	443	Y	Serum albumin OS=Homo sapiens GN=ALB PE=4 SV=2
1	9	tr|E7ESU5|E7ESU5_HUMAN	K.Q(-17.03)NC(+57.02)ELFEQLGEYK(+14.02).F	N	28.26	1653.73	1.6	827.876	2	41.17	407886	1	423	435	Y	Serum albumin OS=Homo sapiens GN=ALB PE=4 SV=2
1	9	tr|E7ESU5|E7ESU5_HUMAN	K.VPQVSTPTLVEVSR(+14.02).N	N	28.98	1524.85	-2.2	763.431	2	23.31	106031	1	448	461	Y	Serum albumin OS=Homo sapiens GN=ALB PE=4 SV=2
1	9	tr|E7ESU5|E7ESU5_HUMAN	K.EC(+57.02)C(+57.02)EKPLLEK(+14.02).S	N	29.94	1318.63	-1.1	660.32	2	12.66	602102	1	310	319	Y	Serum albumin OS=Homo sapiens GN=ALB PE=4 SV=2
1	9	tr|E7ESU5|E7ESU5_HUMAN	K.SLHTLFGDK(+14.02).L	Y	34.3	1030.54	0.2	516.28	2	19.79	904858	2	98	106	Y	Serum albumin OS=Homo sapiens GN=ALB PE=4 SV=2
1	9	tr|E7ESU5|E7ESU5_HUMAN	K.VHTEC(+57.02)C(+57.02)HGDLLEC(+57.02)ADDR(+14.02).A	N	45.39	2099.85	-6.3	1050.92	2	14.18	602562	1	274	290	Y	Serum albumin OS=Homo sapiens GN=ALB PE=4 SV=2
1	9	tr|E7ESU5|E7ESU5_HUMAN	K.KVPQVSTPTLVEVSR(+14.02).N	N	45.59	1652.95	-1.2	551.989	3	21.33	905325	4	447	461	Y	Serum albumin OS=Homo sapiens GN=ALB PE=4 SV=2
1	9	tr|E7ESU5|E7ESU5_HUMAN	R.ETYGEMADC(+57.02)C(+57.02)AK(+14.02).Q	Y	47.86	1447.54	-1	724.777	2	12.19	202673	2	115	126	Y	Serum albumin OS=Homo sapiens GN=ALB PE=4 SV=2
1	9	tr|E7ESU5|E7ESU5_HUMAN	K.C(+57.02)C(+57.02)AAADPHEC(+57.02)YAK(+14.02).V	N	51.76	1565.61	-2.2	783.809	2	11.74	801640	1	393	405	Y	Serum albumin OS=Homo sapiens GN=ALB PE=4 SV=2
1	9	tr|E7ESU5|E7ESU5_HUMAN	K.LVAAS(-18.01)QAAL.G	N	11.42	824.476	-1.6	413.244	2	15.74	1002141	2	608	616	Y	Serum albumin OS=Homo sapiens GN=ALB PE=4 SV=2
1	9	tr|E7ESU5|E7ESU5_HUMAN	K.S(-18.01)LHTLFGDK.L	Y	11.66	998.519	0.2	500.267	2	16.55	703409	1	98	106	Y	Serum albumin OS=Homo sapiens GN=ALB PE=4 SV=2
1	9	tr|E7ESU5|E7ESU5_HUMAN	K.KVPQVS(-18.01)TPTLVEVSR.N	N	15.81	1620.92	1.1	541.314	3	18.82	604173	1	447	461	Y	Serum albumin OS=Homo sapiens GN=ALB PE=4 SV=2
1	9	tr|E7ESU5|E7ESU5_HUMAN	K.LVAAS(-18.01)QAALGL	N	34.36	994.581	-0.4	498.298	2	29.64	1004477	5	608	618	Y	Serum albumin OS=Homo sapiens GN=ALB PE=4 SV=2
1	9	tr|E7ESU5|E7ESU5_HUMAN	K.T(-18.01)PVSDR.V	N	10.65	655.329	1.1	328.672	2	2.78	200392	1	500	505	Y	Serum albumin OS=Homo sapiens GN=ALB PE=4 SV=2
1	9	tr|E7ESU5|E7ESU5_HUMAN	L.HT(-18.01)LFGDK.L	Y	13.71	798.402	-2.9	400.207	2	18.9	803922	3	100	106	Y	Serum albumin OS=Homo sapiens GN=ALB PE=4 SV=2
1	9	tr|E7ESU5|E7ESU5_HUMAN	K.LVT(-18.01)DLTK.V	N	22.38	770.454	0.1	386.234	2	12	1102298	1	267	273	Y	Serum albumin OS=Homo sapiens GN=ALB PE=4 SV=2
1	9	tr|E7ESU5|E7ESU5_HUMAN	R.E(+57.02)T(-18.01)YGEMADC(+57.02)C(+57.02)AK.Q	Y	28.11	1472.54	1.7	737.277	2	15.57	1002094	1	115	126	Y	Serum albumin OS=Homo sapiens GN=ALB PE=4 SV=2
1	9	tr|E7ESU5|E7ESU5_HUMAN	K.KVPQ(+.98)VSTPT(-18.01)LVEVSR.N	N	30.93	1621.9	-0.6	541.642	3	19.85	604465	1	447	461	Y	Serum albumin OS=Homo sapiens GN=ALB PE=4 SV=2
1	9	tr|E7ESU5|E7ESU5_HUMAN	K.SLHT(-18.01)LFGDK.L	Y	33.39	998.519	-0.6	500.266	2	18.1	703804	5	98	106	Y	Serum albumin OS=Homo sapiens GN=ALB PE=4 SV=2
1	9	tr|E7ESU5|E7ESU5_HUMAN	K.QT(-18.01)ALVELVK.H	N	34.86	981.586	0.8	491.801	2	20.07	105062	20	559	567	Y	Serum albumin OS=Homo sapiens GN=ALB PE=4 SV=2
1	9	tr|E7ESU5|E7ESU5_HUMAN	K.KVPQVSTPT(-18.01)LVEVSR.N	N	47.99	1620.92	-0.9	541.313	3	19.69	704233	4	447	461	Y	Serum albumin OS=Homo sapiens GN=ALB PE=4 SV=2
1	9	tr|E7ESU5|E7ESU5_HUMAN	R.E(+57.02)TY(-18.01)GEMADC(+57.02)C(+57.02)AK.Q	Y	31.12	1472.54	0.6	737.276	2	14.33	402254	1	115	126	Y	Serum albumin OS=Homo sapiens GN=ALB PE=4 SV=2
1	9	tr|E7ESU5|E7ESU5_HUMAN	F.AQYLQQC(+57.02)P(+31.99)FEDHVK.L	Y	22.24	1793.8	-0.2	897.909	2	18.01	1204120	1	61	74	Y	Serum albumin OS=Homo sapiens GN=ALB PE=4 SV=2
1	9	tr|E7ESU5|E7ESU5_HUMAN	K.Q(+.98)NC(+57.02)E(+43.99)LFEQLGEYK.F	N	33.82	1701.72	-9.4	851.859	2	34.29	406568	1	423	435	Y	Serum albumin OS=Homo sapiens GN=ALB PE=4 SV=2
1	9	tr|E7ESU5|E7ESU5_HUMAN	K.VHTEC(+57.02)C(+57.02)HGD(+31.97)LLEC(+57.02)ADDR.A	N	10.16	2117.8	8.3	1059.92	2	13.6	502920	1	274	290	Y	Serum albumin OS=Homo sapiens GN=ALB PE=4 SV=2
1	9	tr|E7ESU5|E7ESU5_HUMAN	K.T(+162.05)C(+57.02)VADESAENC(+57.02)DKSLHTLFGDK.L	Y	11.24	2658.14	-0.6	1330.08	2	22.12	1205420	2	85	106	Y	Serum albumin OS=Homo sapiens GN=ALB PE=4 SV=2
1	9	tr|E7ESU5|E7ESU5_HUMAN	K.KQT(+162.05)ALVELVK.H	N	21.24	1289.74	-0.1	430.922	3	15.84	703262	1	558	567	Y	Serum albumin OS=Homo sapiens GN=ALB PE=4 SV=2
1	9	tr|E7ESU5|E7ESU5_HUMAN	K.A(+162.05)EFAEVSKLVTDLTK.V	N	10.04	1811.94	0.1	604.987	3	41.43	910947	1	259	273	Y	Serum albumin OS=Homo sapiens GN=ALB PE=4 SV=2
1	9	tr|E7ESU5|E7ESU5_HUMAN	K.K(+162.05)YLYEIAR.R	Y	10.94	1216.63	-1	609.324	2	15.31	703036	3	170	177	Y	Serum albumin OS=Homo sapiens GN=ALB PE=4 SV=2
1	9	tr|E7ESU5|E7ESU5_HUMAN	K.K(+162.05)QTALVELVK.H	N	13.05	1289.74	-0.9	645.879	2	18.66	803858	6	558	567	Y	Serum albumin OS=Homo sapiens GN=ALB PE=4 SV=2
1	9	tr|E7ESU5|E7ESU5_HUMAN	R.A(+162.05)DLAKYIC(+57.02)ENQDSISSK.L	N	29.16	2102.97	-2.3	701.995	3	19.58	504797	5	291	307	Y	Serum albumin OS=Homo sapiens GN=ALB PE=4 SV=2
2	16	tr|D6RHD5|D6RHD5_HUMAN	K.YIC(+57.02)ENQD(+15.99)SISSK.L	N	35.24	1458.63	-0.4	730.322	2	10.84	202136	2	137	148	Y	Serum albumin OS=Homo sapiens GN=ALB PE=4 SV=1
2	16	tr|D6RHD5|D6RHD5_HUMAN	K.LKEC(+57.02)C(+57.02)EK(+15.99)PLLEK.S	N	8.62	1561.78	-0.8	521.602	3	12.03	701780	1	149	160	Y	Serum albumin OS=Homo sapiens GN=ALB PE=4 SV=1
2	16	tr|D6RHD5|D6RHD5_HUMAN	K.QN(+15.99)C(+57.02)ELFEQLGEYK.F	N	33.54	1672.74	-1.7	837.376	2	27.43	207462	3	264	276	Y	Serum albumin OS=Homo sapiens GN=ALB PE=4 SV=1
2	16	tr|D6RHD5|D6RHD5_HUMAN	R.LS(+79.97)QRFPKAEFAEVSK(+42.02).L	N	8.17	1857.91	0.7	620.312	3	20.22	105111	1	93	107	Y	Serum albumin OS=Homo sapiens GN=ALB PE=4 SV=1
2	16	tr|D6RHD5|D6RHD5_HUMAN	K.VHTEC(+57.02)C(+57.02)HGDLLEC(+57.02)ADD(+14.02)R.A	N	21.23	2099.85	-1.9	700.955	3	14.13	602548	1	115	131	Y	Serum albumin OS=Homo sapiens GN=ALB PE=4 SV=1
2	16	tr|D6RHD5|D6RHD5_HUMAN	M.FLYEYAR(+14.02).R	N	9.09	974.486	1.1	488.251	2	21.3	704660	1	204	210	Y	Serum albumin OS=Homo sapiens GN=ALB PE=4 SV=1
2	16	tr|D6RHD5|D6RHD5_HUMAN	K.LVTDLTK(+14.02).V	N	9.88	802.48	0.2	402.247	2	12.65	202831	1	108	114	Y	Serum albumin OS=Homo sapiens GN=ALB PE=4 SV=1
2	16	tr|D6RHD5|D6RHD5_HUMAN	K.QTALVELVK(+14.02).H	N	10.73	1013.61	0.4	507.813	2	25.44	1206366	1	400	408	Y	Serum albumin OS=Homo sapiens GN=ALB PE=4 SV=1
2	16	tr|D6RHD5|D6RHD5_HUMAN	K.Q(-17.03)TALVELVK(+14.02).H	N	12.56	996.586	-1.8	499.299	2	39.36	407548	1	400	408	Y	Serum albumin OS=Homo sapiens GN=ALB PE=4 SV=1
2	16	tr|D6RHD5|D6RHD5_HUMAN	K.Q(+.98)N(+.98)C(+57.02)ELFEQLGEYK(+14.02).F	N	14.45	1672.73	2.8	837.374	2	29.24	507679	1	264	276	Y	Serum albumin OS=Homo sapiens GN=ALB PE=4 SV=1
2	16	tr|D6RHD5|D6RHD5_HUMAN	K.LKEC(+57.02)C(+57.02)EKPLLEK(+14.02).S	N	15.05	1559.81	0.2	520.942	3	12.74	702085	1	149	160	Y	Serum albumin OS=Homo sapiens GN=ALB PE=4 SV=1
2	16	tr|D6RHD5|D6RHD5_HUMAN	K.FQN(+.98)ALLVR(+14.02).Y	N	15.6	974.555	-1.8	488.284	2	24.47	1206095	1	277	284	Y	Serum albumin OS=Homo sapiens GN=ALB PE=4 SV=1
2	16	tr|D6RHD5|D6RHD5_HUMAN	L.YLYEIAR(+14.02).R	N	20.45	940.502	-2	471.257	2	20.25	604586	4	12	18	Y	Serum albumin OS=Homo sapiens GN=ALB PE=4 SV=1
2	16	tr|D6RHD5|D6RHD5_HUMAN	K.AAC(+57.02)LLPK(+14.02).L	N	24.25	785.447	0.5	393.731	2	16.04	703309	1	49	55	Y	Serum albumin OS=Homo sapiens GN=ALB PE=4 SV=1
2	16	tr|D6RHD5|D6RHD5_HUMAN	K.FQNALLVR(+14.02).Y	N	24.67	973.571	-1.4	487.792	2	23.67	805160	4	277	284	Y	Serum albumin OS=Homo sapiens GN=ALB PE=4 SV=1
2	16	tr|D6RHD5|D6RHD5_HUMAN	K.QNC(+57.02)ELFEQLGEYK(+14.02).F	N	25.7	1670.76	-1.2	836.387	2	34.08	509055	1	264	276	Y	Serum albumin OS=Homo sapiens GN=ALB PE=4 SV=1
2	16	tr|D6RHD5|D6RHD5_HUMAN	K.FQ(+.98)NALLVR(+14.02).Y	N	26.26	974.555	-2.1	488.284	2	24.83	606017	3	277	284	Y	Serum albumin OS=Homo sapiens GN=ALB PE=4 SV=1
2	16	tr|D6RHD5|D6RHD5_HUMAN	K.Q(-17.03)NC(+57.02)ELFEQLGEYK(+14.02).F	N	28.26	1653.73	1.6	827.876	2	41.17	407886	1	264	276	Y	Serum albumin OS=Homo sapiens GN=ALB PE=4 SV=1
2	16	tr|D6RHD5|D6RHD5_HUMAN	K.VPQVSTPTLVEVSR(+14.02).N	N	28.98	1524.85	-2.2	763.431	2	23.31	106031	1	289	302	Y	Serum albumin OS=Homo sapiens GN=ALB PE=4 SV=1
2	16	tr|D6RHD5|D6RHD5_HUMAN	K.EC(+57.02)C(+57.02)EKPLLEK(+14.02).S	N	29.94	1318.63	-1.1	660.32	2	12.66	602102	1	151	160	Y	Serum albumin OS=Homo sapiens GN=ALB PE=4 SV=1
2	16	tr|D6RHD5|D6RHD5_HUMAN	K.VHTEC(+57.02)C(+57.02)HGDLLEC(+57.02)ADDR(+14.02).A	N	45.39	2099.85	-6.3	1050.92	2	14.18	602562	1	115	131	Y	Serum albumin OS=Homo sapiens GN=ALB PE=4 SV=1
2	16	tr|D6RHD5|D6RHD5_HUMAN	K.KVPQVSTPTLVEVSR(+14.02).N	N	45.59	1652.95	-1.2	551.989	3	21.33	905325	4	288	302	Y	Serum albumin OS=Homo sapiens GN=ALB PE=4 SV=1
2	16	tr|D6RHD5|D6RHD5_HUMAN	K.C(+57.02)C(+57.02)AAADPHEC(+57.02)YAK(+14.02).V	N	51.76	1565.61	-2.2	783.809	2	11.74	801640	1	234	246	Y	Serum albumin OS=Homo sapiens GN=ALB PE=4 SV=1
2	16	tr|D6RHD5|D6RHD5_HUMAN	K.LVAAS(-18.01)QAAL.G	N	11.42	824.476	-1.6	413.244	2	15.74	1002141	2	449	457	Y	Serum albumin OS=Homo sapiens GN=ALB PE=4 SV=1
2	16	tr|D6RHD5|D6RHD5_HUMAN	K.KVPQVS(-18.01)TPTLVEVSR.N	N	15.81	1620.92	1.1	541.314	3	18.82	604173	1	288	302	Y	Serum albumin OS=Homo sapiens GN=ALB PE=4 SV=1
2	16	tr|D6RHD5|D6RHD5_HUMAN	K.LVAAS(-18.01)QAALGL	N	34.36	994.581	-0.4	498.298	2	29.64	1004477	5	449	459	Y	Serum albumin OS=Homo sapiens GN=ALB PE=4 SV=1
2	16	tr|D6RHD5|D6RHD5_HUMAN	K.T(-18.01)PVSDR.V	N	10.65	655.329	1.1	328.672	2	2.78	200392	1	341	346	Y	Serum albumin OS=Homo sapiens GN=ALB PE=4 SV=1
2	16	tr|D6RHD5|D6RHD5_HUMAN	K.LVT(-18.01)DLTK.V	N	22.38	770.454	0.1	386.234	2	12	1102298	1	108	114	Y	Serum albumin OS=Homo sapiens GN=ALB PE=4 SV=1
2	16	tr|D6RHD5|D6RHD5_HUMAN	K.KVPQ(+.98)VSTPT(-18.01)LVEVSR.N	N	30.93	1621.9	-0.6	541.642	3	19.85	604465	1	288	302	Y	Serum albumin OS=Homo sapiens GN=ALB PE=4 SV=1
2	16	tr|D6RHD5|D6RHD5_HUMAN	K.QT(-18.01)ALVELVK.H	N	34.86	981.586	0.8	491.801	2	20.07	105062	20	400	408	Y	Serum albumin OS=Homo sapiens GN=ALB PE=4 SV=1
2	16	tr|D6RHD5|D6RHD5_HUMAN	K.KVPQVSTPT(-18.01)LVEVSR.N	N	47.99	1620.92	-0.9	541.313	3	19.69	704233	4	288	302	Y	Serum albumin OS=Homo sapiens GN=ALB PE=4 SV=1
2	16	tr|D6RHD5|D6RHD5_HUMAN	K.Q(+.98)NC(+57.02)E(+43.99)LFEQLGEYK.F	N	33.82	1701.72	-9.4	851.859	2	34.29	406568	1	264	276	Y	Serum albumin OS=Homo sapiens GN=ALB PE=4 SV=1
2	16	tr|D6RHD5|D6RHD5_HUMAN	K.VHTEC(+57.02)C(+57.02)HGD(+31.97)LLEC(+57.02)ADDR.A	N	10.16	2117.8	8.3	1059.92	2	13.6	502920	1	115	131	Y	Serum albumin OS=Homo sapiens GN=ALB PE=4 SV=1
2	16	tr|D6RHD5|D6RHD5_HUMAN	K.KQT(+162.05)ALVELVK.H	N	21.24	1289.74	-0.1	430.922	3	15.84	703262	1	399	408	Y	Serum albumin OS=Homo sapiens GN=ALB PE=4 SV=1
2	16	tr|D6RHD5|D6RHD5_HUMAN	K.A(+162.05)EFAEVSKLVTDLTK.V	N	10.04	1811.94	0.1	604.987	3	41.43	910947	1	100	114	Y	Serum albumin OS=Homo sapiens GN=ALB PE=4 SV=1
2	16	tr|D6RHD5|D6RHD5_HUMAN	K.K(+162.05)QTALVELVK.H	N	13.05	1289.74	-0.9	645.879	2	18.66	803858	6	399	408	Y	Serum albumin OS=Homo sapiens GN=ALB PE=4 SV=1
2	16	tr|D6RHD5|D6RHD5_HUMAN	R.A(+162.05)DLAKYIC(+57.02)ENQDSISSK.L	N	29.16	2102.97	-2.3	701.995	3	19.58	504797	5	132	148	Y	Serum albumin OS=Homo sapiens GN=ALB PE=4 SV=1
3	23	tr|C9JKR2|C9JKR2_HUMAN	K.YIC(+57.02)ENQD(+15.99)SISSK.L	N	35.24	1458.63	-0.4	730.322	2	10.84	202136	2	95	106	Y	Albumin_ isoform CRA_k OS=Homo sapiens GN=ALB PE=4 SV=1
3	23	tr|C9JKR2|C9JKR2_HUMAN	K.LKEC(+57.02)C(+57.02)EK(+15.99)PLLEK.S	N	8.62	1561.78	-0.8	521.602	3	12.03	701780	1	107	118	Y	Albumin_ isoform CRA_k OS=Homo sapiens GN=ALB PE=4 SV=1
3	23	tr|C9JKR2|C9JKR2_HUMAN	K.QN(+15.99)C(+57.02)ELFEQLGEYK.F	N	33.54	1672.74	-1.7	837.376	2	27.43	207462	3	222	234	Y	Albumin_ isoform CRA_k OS=Homo sapiens GN=ALB PE=4 SV=1
3	23	tr|C9JKR2|C9JKR2_HUMAN	R.LS(+79.97)QRFPKAEFAEVSK(+42.02).L	N	8.17	1857.91	0.7	620.312	3	20.22	105111	1	51	65	Y	Albumin_ isoform CRA_k OS=Homo sapiens GN=ALB PE=4 SV=1
3	23	tr|C9JKR2|C9JKR2_HUMAN	K.ALAVARLS(+79.97)QR.F	Y	11.6	1163.62	-8.8	582.811	2	32.08	1208277	1	45	54	Y	Albumin_ isoform CRA_k OS=Homo sapiens GN=ALB PE=4 SV=1
3	23	tr|C9JKR2|C9JKR2_HUMAN	K.VHTEC(+57.02)C(+57.02)HGDLLEC(+57.02)ADD(+14.02)R.A	N	21.23	2099.85	-1.9	700.955	3	14.13	602548	1	73	89	Y	Albumin_ isoform CRA_k OS=Homo sapiens GN=ALB PE=4 SV=1
3	23	tr|C9JKR2|C9JKR2_HUMAN	M.FLYEYAR(+14.02).R	N	9.09	974.486	1.1	488.251	2	21.3	704660	1	162	168	Y	Albumin_ isoform CRA_k OS=Homo sapiens GN=ALB PE=4 SV=1
3	23	tr|C9JKR2|C9JKR2_HUMAN	K.LVTDLTK(+14.02).V	N	9.88	802.48	0.2	402.247	2	12.65	202831	1	66	72	Y	Albumin_ isoform CRA_k OS=Homo sapiens GN=ALB PE=4 SV=1
3	23	tr|C9JKR2|C9JKR2_HUMAN	K.QTALVELVK(+14.02).H	N	10.73	1013.61	0.4	507.813	2	25.44	1206366	1	358	366	Y	Albumin_ isoform CRA_k OS=Homo sapiens GN=ALB PE=4 SV=1
3	23	tr|C9JKR2|C9JKR2_HUMAN	K.Q(-17.03)TALVELVK(+14.02).H	N	12.56	996.586	-1.8	499.299	2	39.36	407548	1	358	366	Y	Albumin_ isoform CRA_k OS=Homo sapiens GN=ALB PE=4 SV=1
3	23	tr|C9JKR2|C9JKR2_HUMAN	K.Q(+.98)N(+.98)C(+57.02)ELFEQLGEYK(+14.02).F	N	14.45	1672.73	2.8	837.374	2	29.24	507679	1	222	234	Y	Albumin_ isoform CRA_k OS=Homo sapiens GN=ALB PE=4 SV=1
3	23	tr|C9JKR2|C9JKR2_HUMAN	K.LKEC(+57.02)C(+57.02)EKPLLEK(+14.02).S	N	15.05	1559.81	0.2	520.942	3	12.74	702085	1	107	118	Y	Albumin_ isoform CRA_k OS=Homo sapiens GN=ALB PE=4 SV=1
3	23	tr|C9JKR2|C9JKR2_HUMAN	K.FQN(+.98)ALLVR(+14.02).Y	N	15.6	974.555	-1.8	488.284	2	24.47	1206095	1	235	242	Y	Albumin_ isoform CRA_k OS=Homo sapiens GN=ALB PE=4 SV=1
3	23	tr|C9JKR2|C9JKR2_HUMAN	K.FQNALLVR(+14.02).Y	N	24.67	973.571	-1.4	487.792	2	23.67	805160	4	235	242	Y	Albumin_ isoform CRA_k OS=Homo sapiens GN=ALB PE=4 SV=1
3	23	tr|C9JKR2|C9JKR2_HUMAN	K.QNC(+57.02)ELFEQLGEYK(+14.02).F	N	25.7	1670.76	-1.2	836.387	2	34.08	509055	1	222	234	Y	Albumin_ isoform CRA_k OS=Homo sapiens GN=ALB PE=4 SV=1
3	23	tr|C9JKR2|C9JKR2_HUMAN	K.FQ(+.98)NALLVR(+14.02).Y	N	26.26	974.555	-2.1	488.284	2	24.83	606017	3	235	242	Y	Albumin_ isoform CRA_k OS=Homo sapiens GN=ALB PE=4 SV=1
3	23	tr|C9JKR2|C9JKR2_HUMAN	K.Q(-17.03)NC(+57.02)ELFEQLGEYK(+14.02).F	N	28.26	1653.73	1.6	827.876	2	41.17	407886	1	222	234	Y	Albumin_ isoform CRA_k OS=Homo sapiens GN=ALB PE=4 SV=1
3	23	tr|C9JKR2|C9JKR2_HUMAN	K.VPQVSTPTLVEVSR(+14.02).N	N	28.98	1524.85	-2.2	763.431	2	23.31	106031	1	247	260	Y	Albumin_ isoform CRA_k OS=Homo sapiens GN=ALB PE=4 SV=1
3	23	tr|C9JKR2|C9JKR2_HUMAN	K.EC(+57.02)C(+57.02)EKPLLEK(+14.02).S	N	29.94	1318.63	-1.1	660.32	2	12.66	602102	1	109	118	Y	Albumin_ isoform CRA_k OS=Homo sapiens GN=ALB PE=4 SV=1
3	23	tr|C9JKR2|C9JKR2_HUMAN	K.VHTEC(+57.02)C(+57.02)HGDLLEC(+57.02)ADDR(+14.02).A	N	45.39	2099.85	-6.3	1050.92	2	14.18	602562	1	73	89	Y	Albumin_ isoform CRA_k OS=Homo sapiens GN=ALB PE=4 SV=1
3	23	tr|C9JKR2|C9JKR2_HUMAN	K.KVPQVSTPTLVEVSR(+14.02).N	N	45.59	1652.95	-1.2	551.989	3	21.33	905325	4	246	260	Y	Albumin_ isoform CRA_k OS=Homo sapiens GN=ALB PE=4 SV=1
3	23	tr|C9JKR2|C9JKR2_HUMAN	K.C(+57.02)C(+57.02)AAADPHEC(+57.02)YAK(+14.02).V	N	51.76	1565.61	-2.2	783.809	2	11.74	801640	1	192	204	Y	Albumin_ isoform CRA_k OS=Homo sapiens GN=ALB PE=4 SV=1
3	23	tr|C9JKR2|C9JKR2_HUMAN	K.LVAAS(-18.01)QAAL.G	N	11.42	824.476	-1.6	413.244	2	15.74	1002141	2	407	415	Y	Albumin_ isoform CRA_k OS=Homo sapiens GN=ALB PE=4 SV=1
3	23	tr|C9JKR2|C9JKR2_HUMAN	K.KVPQVS(-18.01)TPTLVEVSR.N	N	15.81	1620.92	1.1	541.314	3	18.82	604173	1	246	260	Y	Albumin_ isoform CRA_k OS=Homo sapiens GN=ALB PE=4 SV=1
3	23	tr|C9JKR2|C9JKR2_HUMAN	K.LVAAS(-18.01)QAALGL	N	34.36	994.581	-0.4	498.298	2	29.64	1004477	5	407	417	Y	Albumin_ isoform CRA_k OS=Homo sapiens GN=ALB PE=4 SV=1
3	23	tr|C9JKR2|C9JKR2_HUMAN	K.T(-18.01)PVSDR.V	N	10.65	655.329	1.1	328.672	2	2.78	200392	1	299	304	Y	Albumin_ isoform CRA_k OS=Homo sapiens GN=ALB PE=4 SV=1
3	23	tr|C9JKR2|C9JKR2_HUMAN	K.LVT(-18.01)DLTK.V	N	22.38	770.454	0.1	386.234	2	12	1102298	1	66	72	Y	Albumin_ isoform CRA_k OS=Homo sapiens GN=ALB PE=4 SV=1
3	23	tr|C9JKR2|C9JKR2_HUMAN	K.KVPQ(+.98)VSTPT(-18.01)LVEVSR.N	N	30.93	1621.9	-0.6	541.642	3	19.85	604465	1	246	260	Y	Albumin_ isoform CRA_k OS=Homo sapiens GN=ALB PE=4 SV=1
3	23	tr|C9JKR2|C9JKR2_HUMAN	K.QT(-18.01)ALVELVK.H	N	34.86	981.586	0.8	491.801	2	20.07	105062	20	358	366	Y	Albumin_ isoform CRA_k OS=Homo sapiens GN=ALB PE=4 SV=1
3	23	tr|C9JKR2|C9JKR2_HUMAN	K.KVPQVSTPT(-18.01)LVEVSR.N	N	47.99	1620.92	-0.9	541.313	3	19.69	704233	4	246	260	Y	Albumin_ isoform CRA_k OS=Homo sapiens GN=ALB PE=4 SV=1
3	23	tr|C9JKR2|C9JKR2_HUMAN	K.Q(+.98)NC(+57.02)E(+43.99)LFEQLGEYK.F	N	33.82	1701.72	-9.4	851.859	2	34.29	406568	1	222	234	Y	Albumin_ isoform CRA_k OS=Homo sapiens GN=ALB PE=4 SV=1
3	23	tr|C9JKR2|C9JKR2_HUMAN	K.VHTEC(+57.02)C(+57.02)HGD(+31.97)LLEC(+57.02)ADDR.A	N	10.16	2117.8	8.3	1059.92	2	13.6	502920	1	73	89	Y	Albumin_ isoform CRA_k OS=Homo sapiens GN=ALB PE=4 SV=1
3	23	tr|C9JKR2|C9JKR2_HUMAN	K.KQT(+162.05)ALVELVK.H	N	21.24	1289.74	-0.1	430.922	3	15.84	703262	1	357	366	Y	Albumin_ isoform CRA_k OS=Homo sapiens GN=ALB PE=4 SV=1
3	23	tr|C9JKR2|C9JKR2_HUMAN	K.A(+162.05)EFAEVSKLVTDLTK.V	N	10.04	1811.94	0.1	604.987	3	41.43	910947	1	58	72	Y	Albumin_ isoform CRA_k OS=Homo sapiens GN=ALB PE=4 SV=1
3	23	tr|C9JKR2|C9JKR2_HUMAN	K.K(+162.05)QTALVELVK.H	N	13.05	1289.74	-0.9	645.879	2	18.66	803858	6	357	366	Y	Albumin_ isoform CRA_k OS=Homo sapiens GN=ALB PE=4 SV=1
3	23	tr|C9JKR2|C9JKR2_HUMAN	R.A(+162.05)DLAKYIC(+57.02)ENQDSISSK.L	N	29.16	2102.97	-2.3	701.995	3	19.58	504797	5	90	106	Y	Albumin_ isoform CRA_k OS=Homo sapiens GN=ALB PE=4 SV=1
4	13	tr|E9PEA4|E9PEA4_HUMAN	Y.C(+57.02)TDPSSVEGTC(+57.02)EEC(+57.02)SID(+15.99)EDC(+57.02)K.S	Y	12.97	2492.89	0	1247.45	2	12.15	1102335	1	320	340	Y	Uromodulin_ secreted form OS=Homo sapiens GN=UMOD PE=4 SV=1
4	13	tr|E9PEA4|E9PEA4_HUMAN	R.STEYGEGYAC(+57.02)D(+15.99)TDLR.G	Y	19.63	1751.69	-1.1	876.854	2	13.67	103072	1	219	233	Y	Uromodulin_ secreted form OS=Homo sapiens GN=UMOD PE=4 SV=1
4	13	tr|E9PEA4|E9PEA4_HUMAN	R.D(+15.99)GPC(+57.02)GTVLTR.N	Y	29.41	1090.51	-6	546.258	2	13.2	401983	3	419	428	Y	Uromodulin_ secreted form OS=Homo sapiens GN=UMOD PE=4 SV=1
4	13	tr|E9PEA4|E9PEA4_HUMAN	R.D(+15.99)WVSVVTPAR.D	Y	47.86	1144.59	-1.2	573.3	2	24.36	106344	5	409	418	Y	Uromodulin_ secreted form OS=Homo sapiens GN=UMOD PE=4 SV=1
4	13	tr|E9PEA4|E9PEA4_HUMAN	C.VN(+15.99)VVGSYLC(+57.02)VC(+57.02)PAGYR.G	Y	29.12	1828.86	0.5	915.438	2	29.88	208220	1	160	175	Y	Uromodulin_ secreted form OS=Homo sapiens GN=UMOD PE=4 SV=1
4	13	tr|E9PEA4|E9PEA4_HUMAN	N.SSC(+57.02)VN(+15.99)TPGSFSC(+57.02)VC(+57.02)PEGFR.L	Y	40.09	2162.88	-3.6	1082.44	2	22.97	206067	2	114	132	Y	Uromodulin_ secreted form OS=Homo sapiens GN=UMOD PE=4 SV=1
4	13	tr|E9PEA4|E9PEA4_HUMAN	V.N(+15.99)VVGSYLC(+57.02)VC(+57.02)PAGYR.G	Y	46.49	1729.79	-2.5	865.901	2	27.4	507130	5	161	175	Y	Uromodulin_ secreted form OS=Homo sapiens GN=UMOD PE=4 SV=1
4	13	tr|E9PEA4|E9PEA4_HUMAN	T.C(+57.02)VN(+15.99)VVGSYLC(+57.02)VC(+57.02)PAGYR.G	Y	46.77	1988.89	0.9	995.453	2	31.08	607702	6	159	175	Y	Uromodulin_ secreted form OS=Homo sapiens GN=UMOD PE=4 SV=1
4	13	tr|E9PEA4|E9PEA4_HUMAN	R.DGP(+15.99)C(+57.02)GTVLTR.N	Y	13.8	1090.51	1.5	546.262	2	12.79	1102528	2	419	428	Y	Uromodulin_ secreted form OS=Homo sapiens GN=UMOD PE=4 SV=1
4	13	tr|E9PEA4|E9PEA4_HUMAN	R.D(+42.01)GP(+15.99)C(+57.02)GTVLTR.N	Y	18.87	1132.52	0	567.266	2	14.7	402350	1	419	428	Y	Uromodulin_ secreted form OS=Homo sapiens GN=UMOD PE=4 SV=1
4	13	tr|E9PEA4|E9PEA4_HUMAN	R.TLDEYWR(+15.99).S	Y	12.79	997.451	-2.8	499.731	2	15.22	203629	1	212	218	Y	Uromodulin_ secreted form OS=Homo sapiens GN=UMOD PE=4 SV=1
4	13	tr|E9PEA4|E9PEA4_HUMAN	T.C(+57.02)VNVVGSY(+15.99)LC(+57.02)VC(+57.02)PAGYR.G	Y	14.32	1988.89	-0.5	663.971	3	31.65	1208147	2	159	175	Y	Uromodulin_ secreted form OS=Homo sapiens GN=UMOD PE=4 SV=1
4	13	tr|E9PEA4|E9PEA4_HUMAN	K.INFAC(+57.02)SY(+15.99)PLDMK.V	Y	23.64	1473.66	-3.9	737.836	2	28.3	207749	2	454	465	Y	Uromodulin_ secreted form OS=Homo sapiens GN=UMOD PE=4 SV=1
4	13	tr|E9PEA4|E9PEA4_HUMAN	K.VS(+79.97)LGKCQLK.S	Y	9.42	1054.52	4.5	528.272	2	24.92	206704	1	375	383	Y	Uromodulin_ secreted form OS=Homo sapiens GN=UMOD PE=4 SV=1
4	13	tr|E9PEA4|E9PEA4_HUMAN	R.DWVS(+79.97)VVT(+79.97)PAR.D	Y	12.12	1288.53	-1.8	645.269	2	33.7	209428	1	409	418	Y	Uromodulin_ secreted form OS=Homo sapiens GN=UMOD PE=4 SV=1
4	13	tr|E9PEA4|E9PEA4_HUMAN	K.QD(-18.01)FNIT(+79.97)DISLLEHR.L	Y	10.27	1761.81	-4	588.274	3	33.63	1208733	1	352	365	Y	Uromodulin_ secreted form OS=Homo sapiens GN=UMOD PE=4 SV=1
4	13	tr|E9PEA4|E9PEA4_HUMAN	R.DWVS(+79.97)VVT(+79.97)PAR.D	Y	12.12	1288.53	-1.8	645.269	2	33.7	209428	1	409	418	Y	Uromodulin_ secreted form OS=Homo sapiens GN=UMOD PE=4 SV=1
4	13	tr|E9PEA4|E9PEA4_HUMAN	R.D(+14.02)W(+43.99)VSVVTPAR.D	Y	13.86	1186.6	0.5	594.307	2	29.49	405584	1	409	418	Y	Uromodulin_ secreted form OS=Homo sapiens GN=UMOD PE=4 SV=1
4	13	tr|E9PEA4|E9PEA4_HUMAN	K.YFIIQD(+14.02)R.C	Y	26.24	967.513	0.6	484.764	2	21.59	605039	1	553	559	Y	Uromodulin_ secreted form OS=Homo sapiens GN=UMOD PE=4 SV=1
4	13	tr|E9PEA4|E9PEA4_HUMAN	M.VSALNIR(+14.02).V	Y	12.71	785.476	0.8	393.745	2	18.44	803796	2	476	482	Y	Uromodulin_ secreted form OS=Homo sapiens GN=UMOD PE=4 SV=1
4	13	tr|E9PEA4|E9PEA4_HUMAN	R.FSVQM(+15.99)FR(+14.02).F	Y	16.61	943.459	-0.5	472.736	2	32.08	406114	1	581	587	Y	Uromodulin_ secreted form OS=Homo sapiens GN=UMOD PE=4 SV=1
4	13	tr|E9PEA4|E9PEA4_HUMAN	R.DGPC(+57.02)GTVLTR(+14.02).N	Y	19.66	1088.53	-3.2	545.27	2	12.94	202934	2	419	428	Y	Uromodulin_ secreted form OS=Homo sapiens GN=UMOD PE=4 SV=1
4	13	tr|E9PEA4|E9PEA4_HUMAN	N.VVGSYLC(+57.02)VC(+57.02)PAGYR(+14.02).G	Y	22.44	1613.77	-0.8	807.891	2	26.59	805919	1	162	175	Y	Uromodulin_ secreted form OS=Homo sapiens GN=UMOD PE=4 SV=1
4	13	tr|E9PEA4|E9PEA4_HUMAN	R.VLNLGPITR(+14.02).K	Y	27.4	995.613	-0.1	498.814	2	24.62	705566	3	631	639	Y	Uromodulin_ secreted form OS=Homo sapiens GN=UMOD PE=4 SV=1
4	13	tr|E9PEA4|E9PEA4_HUMAN	K.YFIIQDR(+14.02).C	Y	27.67	967.513	-0.6	484.763	2	22.11	605197	3	553	559	Y	Uromodulin_ secreted form OS=Homo sapiens GN=UMOD PE=4 SV=1
4	13	tr|E9PEA4|E9PEA4_HUMAN	R.TLDEYWR(+14.02).S	Y	27.8	995.471	-3.6	498.741	2	24.1	605794	1	212	218	Y	Uromodulin_ secreted form OS=Homo sapiens GN=UMOD PE=4 SV=1
4	13	tr|E9PEA4|E9PEA4_HUMAN	K.VFMYLSDSR(+14.02).C	Y	33.58	1130.54	-4.6	566.276	2	24.28	605851	2	390	398	Y	Uromodulin_ secreted form OS=Homo sapiens GN=UMOD PE=4 SV=1
4	13	tr|E9PEA4|E9PEA4_HUMAN	R.MAETC(+57.02)VPVLR(+14.02).C	Y	35	1188.6	-1.6	595.306	2	20.06	504944	2	246	255	Y	Uromodulin_ secreted form OS=Homo sapiens GN=UMOD PE=4 SV=1
4	13	tr|E9PEA4|E9PEA4_HUMAN	R.DWVSVVTPAR(+14.02).D	Y	37.55	1142.61	0.6	572.312	2	25.84	206955	3	409	418	Y	Uromodulin_ secreted form OS=Homo sapiens GN=UMOD PE=4 SV=1
4	13	tr|E9PEA4|E9PEA4_HUMAN	R.DWVS(-18.01)VVTPAR.D	Y	9.43	1110.58	1.8	556.299	2	24.26	106318	2	409	418	Y	Uromodulin_ secreted form OS=Homo sapiens GN=UMOD PE=4 SV=1
4	13	tr|E9PEA4|E9PEA4_HUMAN	R.MAET(-18.01)C(+57.02)VPVLR.C	Y	13.81	1156.57	-2.7	579.292	2	17.26	104228	3	246	255	Y	Uromodulin_ secreted form OS=Homo sapiens GN=UMOD PE=4 SV=1
4	13	tr|E9PEA4|E9PEA4_HUMAN	R.DGPC(+57.02)GT(-18.01)VLTR.N	Y	20.37	1056.5	-3.1	529.257	2	11.53	102343	1	419	428	Y	Uromodulin_ secreted form OS=Homo sapiens GN=UMOD PE=4 SV=1
4	13	tr|E9PEA4|E9PEA4_HUMAN	R.DWVSVVT(-18.01)PAR.D	Y	22.12	1110.58	4.1	556.301	2	23.76	106200	1	409	418	Y	Uromodulin_ secreted form OS=Homo sapiens GN=UMOD PE=4 SV=1
4	13	tr|E9PEA4|E9PEA4_HUMAN	R.STEYGEGYAC(+57.02)DT(-18.01)DLR.G	Y	61.88	1717.69	-1.6	859.85	2	15.24	203633	1	219	233	Y	Uromodulin_ secreted form OS=Homo sapiens GN=UMOD PE=4 SV=1
4	13	tr|E9PEA4|E9PEA4_HUMAN	R.STEYGEGY(+31.99)AC(+57.02)DTDLR.G	Y	19.61	1767.69	-9.7	884.843	2	15.75	103736	1	219	233	Y	Uromodulin_ secreted form OS=Homo sapiens GN=UMOD PE=4 SV=1
4	13	tr|E9PEA4|E9PEA4_HUMAN	R.LEC(+57.02)GANDMKVSLGK(+31.99)C(+57.02)QLK.S	Y	9.5	2081.99	1.4	1042	2	33.55	108998	1	366	383	Y	Uromodulin_ secreted form OS=Homo sapiens GN=UMOD PE=4 SV=1
4	13	tr|E9PEA4|E9PEA4_HUMAN	R.MAETC(+57.02)VPVL(+14.02)R.C	Y	19.75	1188.6	-1.3	595.306	2	20.22	205271	1	246	255	Y	Uromodulin_ secreted form OS=Homo sapiens GN=UMOD PE=4 SV=1
4	13	tr|E9PEA4|E9PEA4_HUMAN	R.D(+31.97)WVSVVTPAR.D	Y	24.18	1160.56	1.6	581.291	2	59.64	115389	8	409	418	Y	Uromodulin_ secreted form OS=Homo sapiens GN=UMOD PE=4 SV=1
4	13	tr|E9PEA4|E9PEA4_HUMAN	R.D(+14.02)W(+43.99)VSVVTPAR.D	Y	13.86	1186.6	0.5	594.307	2	29.49	405584	1	409	418	Y	Uromodulin_ secreted form OS=Homo sapiens GN=UMOD PE=4 SV=1
5	7	sp|P01042|KNG1_HUMAN	K.LGQSLD(+15.99)C(+57.02)NAEVYVVPWEK.K	N	23.04	2122	-4.8	1062	2	32.53	209061	1	345	362	Y	Kininogen-1 OS=Homo sapiens GN=KNG1 PE=1 SV=2
5	7	sp|P01042|KNG1_HUMAN	K.ENFLFLTPD(+15.99)C(+57.02)K.S	N	46.18	1398.65	1.1	700.332	2	32.46	209039	1	209	219	Y	Kininogen-1 OS=Homo sapiens GN=KNG1 PE=1 SV=2
5	7	sp|P01042|KNG1_HUMAN	K.LGQSLDC(+57.02)NAEVYVVPWEK(+15.99).K	N	17.48	2122	-7.5	1062	2	37.01	210405	2	345	362	Y	Kininogen-1 OS=Homo sapiens GN=KNG1 PE=1 SV=2
5	7	sp|P01042|KNG1_HUMAN	R.IASFSQN(+15.99)C(+57.02)DIYPGK.D	N	19.15	1614.73	-2.3	808.373	2	15.96	103807	1	241	254	Y	Kininogen-1 OS=Homo sapiens GN=KNG1 PE=1 SV=2
5	7	sp|P01042|KNG1_HUMAN	K.LGQSLDC(+57.02)N(+15.99)AEVYVVPWEK.K	N	22.1	2122	-1.1	1062.01	2	33.05	209230	1	345	362	Y	Kininogen-1 OS=Homo sapiens GN=KNG1 PE=1 SV=2
5	7	sp|P01042|KNG1_HUMAN	K.RPP(+15.99)GFSPF.R	N	8.97	919.455	0.3	460.735	2	21.72	605078	1	381	388	Y	Kininogen-1 OS=Homo sapiens GN=KNG1 PE=1 SV=2
5	7	sp|P01042|KNG1_HUMAN	K.RP(+15.99)PGFSPFR.S	N	9.9	1075.56	-0.2	538.785	2	17.71	803599	1	381	389	Y	Kininogen-1 OS=Homo sapiens GN=KNG1 PE=1 SV=2
5	7	sp|P01042|KNG1_HUMAN	K.LGQSLDC(+57.02)NAEVYVVP(+15.99)WEK.K	N	12.87	2122	-5.1	1062	2	33.26	108923	1	345	362	Y	Kininogen-1 OS=Homo sapiens GN=KNG1 PE=1 SV=2
5	7	sp|P01042|KNG1_HUMAN	K.RPP(+15.99)GFSPFR.S	N	33.77	1075.56	-0.3	538.785	2	16.14	903662	3	381	389	Y	Kininogen-1 OS=Homo sapiens GN=KNG1 PE=1 SV=2
5	7	sp|P01042|KNG1_HUMAN	K.IYPTVNCQPLGMIS(+79.97)LMK.R	N	9.6	1986.94	0.3	663.32	3	38.19	910071	3	364	380	Y	Kininogen-1 OS=Homo sapiens GN=KNG1 PE=1 SV=2
5	7	sp|P01042|KNG1_HUMAN	K.AATGE(+57.02)C(+57.02)TAT(+79.97)VGKR.S	N	8.45	1457.63	-0.6	486.885	3	12.6	1202305	1	102	114	Y	Kininogen-1 OS=Homo sapiens GN=KNG1 PE=1 SV=2
5	7	sp|P01042|KNG1_HUMAN	K.LGQ(+.98)SLDC(+57.02)NAE(+14.02)VYVVPWEK.K	N	10.8	2121.01	0.1	1061.51	2	34	1208834	2	345	362	Y	Kininogen-1 OS=Homo sapiens GN=KNG1 PE=1 SV=2
5	7	sp|P01042|KNG1_HUMAN	K.LGQSLDC(+57.02)N(+.98)AEVYVVPWE(+14.02)K.K	N	15.81	2121.01	-2.3	1061.51	2	41.51	211768	1	345	362	Y	Kininogen-1 OS=Homo sapiens GN=KNG1 PE=1 SV=2
5	7	sp|P01042|KNG1_HUMAN	K.TWQDC(+57.02)EYK(+14.02).D	N	23.7	1142.47	-0.4	572.242	2	14.79	1203026	1	90	97	Y	Kininogen-1 OS=Homo sapiens GN=KNG1 PE=1 SV=2
5	7	sp|P01042|KNG1_HUMAN	K.YNSQ(+.98)NQSNNQFVLYR(+14.02).I	N	30.07	1888.87	-7.2	945.436	2	24.04	705409	1	44	58	Y	Kininogen-1 OS=Homo sapiens GN=KNG1 PE=1 SV=2
5	7	sp|P01042|KNG1_HUMAN	K.YFIDFVAR(+14.02).E	N	32.97	1043.54	1.5	522.78	2	34.75	909125	5	317	324	Y	Kininogen-1 OS=Homo sapiens GN=KNG1 PE=1 SV=2
5	7	sp|P01042|KNG1_HUMAN	R.Q(-17.03)VVAGLNFR(+14.02).I	N	36.55	999.55	1.8	500.783	2	36.7	407026	1	188	196	Y	Kininogen-1 OS=Homo sapiens GN=KNG1 PE=1 SV=2
5	7	sp|P01042|KNG1_HUMAN	K.ENFLFLTPDC(+57.02)K(+14.02).S	N	43.65	1396.67	-0.3	699.342	2	35.09	509343	1	209	219	Y	Kininogen-1 OS=Homo sapiens GN=KNG1 PE=1 SV=2
5	7	sp|P01042|KNG1_HUMAN	K.YNSQNQSNNQFVLYR(+14.02).I	N	45.15	1887.89	-1.6	944.949	2	23.89	906073	3	44	58	Y	Kininogen-1 OS=Homo sapiens GN=KNG1 PE=1 SV=2
5	7	sp|P01042|KNG1_HUMAN	K.YNSQN(+.98)QSNNQFVLYR(+14.02).I	N	58.79	1888.87	-3	945.44	2	24.62	805410	2	44	58	Y	Kininogen-1 OS=Homo sapiens GN=KNG1 PE=1 SV=2
5	7	sp|P01042|KNG1_HUMAN	K.LGQSLDC(+57.02)NAEVYVVPWEK(+14.02).K	N	64.37	2120.02	0.5	1061.02	2	36.14	509658	1	345	362	Y	Kininogen-1 OS=Homo sapiens GN=KNG1 PE=1 SV=2
5	7	sp|P01042|KNG1_HUMAN	K.AAT(-18.01)GEC(+57.02)TATVGK.R	N	34.5	1146.53	1.7	574.275	2	6.78	1100879	2	102	113	Y	Kininogen-1 OS=Homo sapiens GN=KNG1 PE=1 SV=2
5	7	sp|P01042|KNG1_HUMAN	K.T(+203.08)EHLASSSEDSTTPSAQTQEK.T	Y	13.41	2436.08	3.2	1219.05	2	6.84	501135	1	521	541	Y	Kininogen-1 OS=Homo sapiens GN=KNG1 PE=1 SV=2
5	7	sp|P01042|KNG1_HUMAN	K.RPP(+31.99)GFSPFR.S	N	8.79	1091.55	1.3	364.858	3	15.56	703147	1	381	389	Y	Kininogen-1 OS=Homo sapiens GN=KNG1 PE=1 SV=2
5	7	sp|P01042|KNG1_HUMAN	K.T(+42.01)W(+15.99)QDC(+57.02)EYK.D	N	21.4	1186.46	0.2	594.237	2	13.87	402132	1	90	97	Y	Kininogen-1 OS=Homo sapiens GN=KNG1 PE=1 SV=2
6	3	tr|B4DPP8|B4DPP8_HUMAN	K.LGQSLD(+15.99)C(+57.02)NAEVYVVPWEK.K	N	23.04	2122	-4.8	1062	2	32.53	209061	1	333	350	Y	Kininogen-1 OS=Homo sapiens GN=KNG1 PE=2 SV=1
6	3	tr|B4DPP8|B4DPP8_HUMAN	K.ENFLFLTPD(+15.99)C(+57.02)K.S	N	46.18	1398.65	1.1	700.332	2	32.46	209039	1	197	207	Y	Kininogen-1 OS=Homo sapiens GN=KNG1 PE=2 SV=1
6	3	tr|B4DPP8|B4DPP8_HUMAN	K.LGQSLDC(+57.02)NAEVYVVPWEK(+15.99).K	N	17.48	2122	-7.5	1062	2	37.01	210405	2	333	350	Y	Kininogen-1 OS=Homo sapiens GN=KNG1 PE=2 SV=1
6	3	tr|B4DPP8|B4DPP8_HUMAN	R.IASFSQN(+15.99)C(+57.02)DIYPGK.D	N	19.15	1614.73	-2.3	808.373	2	15.96	103807	1	229	242	Y	Kininogen-1 OS=Homo sapiens GN=KNG1 PE=2 SV=1
6	3	tr|B4DPP8|B4DPP8_HUMAN	K.LGQSLDC(+57.02)N(+15.99)AEVYVVPWEK.K	N	22.1	2122	-1.1	1062.01	2	33.05	209230	1	333	350	Y	Kininogen-1 OS=Homo sapiens GN=KNG1 PE=2 SV=1
6	3	tr|B4DPP8|B4DPP8_HUMAN	K.RPP(+15.99)GFSPF.R	N	8.97	919.455	0.3	460.735	2	21.72	605078	1	369	376	Y	Kininogen-1 OS=Homo sapiens GN=KNG1 PE=2 SV=1
6	3	tr|B4DPP8|B4DPP8_HUMAN	K.RP(+15.99)PGFSPFR.S	N	9.9	1075.56	-0.2	538.785	2	17.71	803599	1	369	377	Y	Kininogen-1 OS=Homo sapiens GN=KNG1 PE=2 SV=1
6	3	tr|B4DPP8|B4DPP8_HUMAN	K.LGQSLDC(+57.02)NAEVYVVP(+15.99)WEK.K	N	12.87	2122	-5.1	1062	2	33.26	108923	1	333	350	Y	Kininogen-1 OS=Homo sapiens GN=KNG1 PE=2 SV=1
6	3	tr|B4DPP8|B4DPP8_HUMAN	K.RPP(+15.99)GFSPFR.S	N	33.77	1075.56	-0.3	538.785	2	16.14	903662	3	369	377	Y	Kininogen-1 OS=Homo sapiens GN=KNG1 PE=2 SV=1
6	3	tr|B4DPP8|B4DPP8_HUMAN	K.IYPTVNCQPLGMIS(+79.97)LMK.R	N	9.6	1986.94	0.3	663.32	3	38.19	910071	3	352	368	Y	Kininogen-1 OS=Homo sapiens GN=KNG1 PE=2 SV=1
6	3	tr|B4DPP8|B4DPP8_HUMAN	R.IGEIKE(+57.02)ETT(+79.97)S(+79.97)HLR.S	N	9.96	1728.75	0.6	577.257	3	12.34	601968	1	381	393	Y	Kininogen-1 OS=Homo sapiens GN=KNG1 PE=2 SV=1
6	3	tr|B4DPP8|B4DPP8_HUMAN	K.AATGE(+57.02)C(+57.02)TAT(+79.97)VGKR.S	N	8.45	1457.63	-0.6	486.885	3	12.6	1202305	1	90	102	Y	Kininogen-1 OS=Homo sapiens GN=KNG1 PE=2 SV=1
6	3	tr|B4DPP8|B4DPP8_HUMAN	R.IGEIKE(+57.02)ETT(+79.97)S(+79.97)HLR.S	N	9.96	1728.75	0.6	577.257	3	12.34	601968	1	381	393	Y	Kininogen-1 OS=Homo sapiens GN=KNG1 PE=2 SV=1
6	3	tr|B4DPP8|B4DPP8_HUMAN	K.LGQ(+.98)SLDC(+57.02)NAE(+14.02)VYVVPWEK.K	N	10.8	2121.01	0.1	1061.51	2	34	1208834	2	333	350	Y	Kininogen-1 OS=Homo sapiens GN=KNG1 PE=2 SV=1
6	3	tr|B4DPP8|B4DPP8_HUMAN	K.LGQSLDC(+57.02)N(+.98)AEVYVVPWE(+14.02)K.K	N	15.81	2121.01	-2.3	1061.51	2	41.51	211768	1	333	350	Y	Kininogen-1 OS=Homo sapiens GN=KNG1 PE=2 SV=1
6	3	tr|B4DPP8|B4DPP8_HUMAN	K.TWQDC(+57.02)EYK(+14.02).D	N	23.7	1142.47	-0.4	572.242	2	14.79	1203026	1	78	85	Y	Kininogen-1 OS=Homo sapiens GN=KNG1 PE=2 SV=1
6	3	tr|B4DPP8|B4DPP8_HUMAN	K.YNSQ(+.98)NQSNNQFVLYR(+14.02).I	N	30.07	1888.87	-7.2	945.436	2	24.04	705409	1	32	46	Y	Kininogen-1 OS=Homo sapiens GN=KNG1 PE=2 SV=1
6	3	tr|B4DPP8|B4DPP8_HUMAN	K.YFIDFVAR(+14.02).E	N	32.97	1043.54	1.5	522.78	2	34.75	909125	5	305	312	Y	Kininogen-1 OS=Homo sapiens GN=KNG1 PE=2 SV=1
6	3	tr|B4DPP8|B4DPP8_HUMAN	R.Q(-17.03)VVAGLNFR(+14.02).I	N	36.55	999.55	1.8	500.783	2	36.7	407026	1	176	184	Y	Kininogen-1 OS=Homo sapiens GN=KNG1 PE=2 SV=1
6	3	tr|B4DPP8|B4DPP8_HUMAN	K.ENFLFLTPDC(+57.02)K(+14.02).S	N	43.65	1396.67	-0.3	699.342	2	35.09	509343	1	197	207	Y	Kininogen-1 OS=Homo sapiens GN=KNG1 PE=2 SV=1
6	3	tr|B4DPP8|B4DPP8_HUMAN	K.YNSQNQSNNQFVLYR(+14.02).I	N	45.15	1887.89	-1.6	944.949	2	23.89	906073	3	32	46	Y	Kininogen-1 OS=Homo sapiens GN=KNG1 PE=2 SV=1
6	3	tr|B4DPP8|B4DPP8_HUMAN	K.YNSQN(+.98)QSNNQFVLYR(+14.02).I	N	58.79	1888.87	-3	945.44	2	24.62	805410	2	32	46	Y	Kininogen-1 OS=Homo sapiens GN=KNG1 PE=2 SV=1
6	3	tr|B4DPP8|B4DPP8_HUMAN	K.LGQSLDC(+57.02)NAEVYVVPWEK(+14.02).K	N	64.37	2120.02	0.5	1061.02	2	36.14	509658	1	333	350	Y	Kininogen-1 OS=Homo sapiens GN=KNG1 PE=2 SV=1
6	3	tr|B4DPP8|B4DPP8_HUMAN	K.AAT(-18.01)GEC(+57.02)TATVGK.R	N	34.5	1146.53	1.7	574.275	2	6.78	1100879	2	90	101	Y	Kininogen-1 OS=Homo sapiens GN=KNG1 PE=2 SV=1
6	3	tr|B4DPP8|B4DPP8_HUMAN	K.RPP(+31.99)GFSPFR.S	N	8.79	1091.55	1.3	364.858	3	15.56	703147	1	369	377	Y	Kininogen-1 OS=Homo sapiens GN=KNG1 PE=2 SV=1
6	3	tr|B4DPP8|B4DPP8_HUMAN	K.T(+42.01)W(+15.99)QDC(+57.02)EYK.D	N	21.4	1186.46	0.2	594.237	2	13.87	402132	1	78	85	Y	Kininogen-1 OS=Homo sapiens GN=KNG1 PE=2 SV=1
7	133	tr|B1AVU8|B1AVU8_HUMAN	R.LGPGMAD(+15.99)IC(+57.02)K.N	N	11.33	1076.5	-1.2	539.256	2	14.6	103387	1	233	242	Y	Proactivator polypeptide OS=Homo sapiens GN=PSAP PE=4 SV=1
7	133	tr|B1AVU8|B1AVU8_HUMAN	R.LGPGMADIC(+57.02)K(+15.99).N	N	18.8	1076.5	-0.3	539.257	2	13.26	102929	1	233	242	Y	Proactivator polypeptide OS=Homo sapiens GN=PSAP PE=4 SV=1
7	133	tr|B1AVU8|B1AVU8_HUMAN	R.L(+57.02)GP(+15.99)GMADIC(+57.02)K.N	N	12.25	1133.52	-3.5	567.766	2	11.31	102252	1	233	242	Y	Proactivator polypeptide OS=Homo sapiens GN=PSAP PE=4 SV=1
7	133	tr|B1AVU8|B1AVU8_HUMAN	K.NYISQY(+15.99)SEIAIQMMMHM(+15.99)QPK.E	Y	12.23	2474.11	-1.2	825.71	3	42.8	810017	1	243	262	Y	Proactivator polypeptide OS=Homo sapiens GN=PSAP PE=4 SV=1
7	133	tr|B1AVU8|B1AVU8_HUMAN	D.N(+.98)GD(+14.02)VC(+57.02)QDC(+57.02)IQMVTDIQTAVR.T	N	12.26	2337.04	-8.2	780.014	3	40.05	910577	1	194	213	Y	Proactivator polypeptide OS=Homo sapiens GN=PSAP PE=4 SV=1
7	133	tr|B1AVU8|B1AVU8_HUMAN	R.LGPGM(+15.99)ADIC(+57.02)K(+14.02).N	N	10.79	1090.52	2	546.266	2	12.66	502584	1	233	242	Y	Proactivator polypeptide OS=Homo sapiens GN=PSAP PE=4 SV=1
7	133	tr|B1AVU8|B1AVU8_HUMAN	R.LGPGMADIC(+57.02)K(+14.02).N	N	42.44	1074.52	-0.6	538.267	2	15.65	503667	1	233	242	Y	Proactivator polypeptide OS=Homo sapiens GN=PSAP PE=4 SV=1
7	133	tr|B1AVU8|B1AVU8_HUMAN	K.DVVTAAGDMLK(+14.02).D	N	49.83	1132.58	0	567.297	2	30.07	1107383	1	68	78	Y	Proactivator polypeptide OS=Homo sapiens GN=PSAP PE=4 SV=1
7	133	tr|B1AVU8|B1AVU8_HUMAN	R.TNS(+203.08)TFVQALVEHVK.E	N	26.59	1774.91	-0.3	592.644	3	37.24	609355	5	214	227	Y	Proactivator polypeptide OS=Homo sapiens GN=PSAP PE=4 SV=1
7	133	tr|B1AVU8|B1AVU8_HUMAN	R.TN(+203.08)STFVQALVEH.V	Y	20.26	1547.75	0.1	774.881	2	28.07	1106869	2	214	225	Y	Proactivator polypeptide OS=Homo sapiens GN=PSAP PE=4 SV=1
7	133	tr|B1AVU8|B1AVU8_HUMAN	K.TC(+57.02)DWLPKPN(+203.08)M(+15.99)SASC(+57.02)K.E	Y	22.88	2012.86	0.2	1007.44	2	15.37	602974	1	93	107	Y	Proactivator polypeptide OS=Homo sapiens GN=PSAP PE=4 SV=1
7	133	tr|B1AVU8|B1AVU8_HUMAN	R.T(+57.02)N(+203.08)STFVQALVEHVK.E	N	26.46	1831.93	0.1	916.973	2	34.08	1208856	3	214	227	Y	Proactivator polypeptide OS=Homo sapiens GN=PSAP PE=4 SV=1
7	133	tr|B1AVU8|B1AVU8_HUMAN	K.TC(+57.02)DWLPKPN(+203.08)MSASC(+57.02)K.E	Y	29.06	1996.87	-0.3	666.63	3	19.13	704115	5	93	107	Y	Proactivator polypeptide OS=Homo sapiens GN=PSAP PE=4 SV=1
7	133	tr|B1AVU8|B1AVU8_HUMAN	R.TN(+203.08)STFVQALVEHVK(+57.02).E	N	41.21	1831.93	-1.5	916.972	2	33.49	908777	8	214	227	Y	Proactivator polypeptide OS=Homo sapiens GN=PSAP PE=4 SV=1
7	133	tr|B1AVU8|B1AVU8_HUMAN	R.TN(+203.08)STFVQ(+.98)ALVEHVK.E	N	45.95	1775.89	-0.1	888.954	2	39.5	1210323	9	214	227	Y	Proactivator polypeptide OS=Homo sapiens GN=PSAP PE=4 SV=1
7	133	tr|B1AVU8|B1AVU8_HUMAN	R.TN(+203.08)STFVQALVEHVK.E	N	56.15	1774.91	0.3	888.463	2	35.09	708422	140	214	227	Y	Proactivator polypeptide OS=Homo sapiens GN=PSAP PE=4 SV=1
7	133	tr|B1AVU8|B1AVU8_HUMAN	K.DN(+203.08)ATEEEILVYLEK.T	N	57.07	1867.89	-2.5	934.952	2	38.06	110277	10	79	92	Y	Proactivator polypeptide OS=Homo sapiens GN=PSAP PE=4 SV=1
7	133	tr|B1AVU8|B1AVU8_HUMAN	R.TNST(+203.08)FVQALVEHVK.E	N	14.35	1774.91	0	592.644	3	47.52	612057	4	214	227	Y	Proactivator polypeptide OS=Homo sapiens GN=PSAP PE=4 SV=1
7	133	tr|B1AVU8|B1AVU8_HUMAN	R.T(+203.08)NSTFVQALVEHVK.E	N	31.73	1774.91	-0.3	888.462	2	46.68	611843	3	214	227	Y	Proactivator polypeptide OS=Homo sapiens GN=PSAP PE=4 SV=1
7	133	tr|B1AVU8|B1AVU8_HUMAN	K.NYISQY(+31.99)SEIAIQMMMHMQPK.E	Y	14.28	2474.11	-2.4	825.709	3	51.4	613043	2	243	262	Y	Proactivator polypeptide OS=Homo sapiens GN=PSAP PE=4 SV=1
8	32	tr|C9JEX1|C9JEX1_HUMAN	K.LGQSLD(+15.99)C(+57.02)NAEVYVVPWEK.K	N	23.04	2122	-4.8	1062	2	32.53	209061	1	309	326	Y	Kininogen-1 OS=Homo sapiens GN=KNG1 PE=4 SV=1
8	32	tr|C9JEX1|C9JEX1_HUMAN	K.LGQSLDC(+57.02)NAEVYVVPWEK(+15.99).K	N	17.48	2122	-7.5	1062	2	37.01	210405	2	309	326	Y	Kininogen-1 OS=Homo sapiens GN=KNG1 PE=4 SV=1
8	32	tr|C9JEX1|C9JEX1_HUMAN	R.IASFSQN(+15.99)C(+57.02)DIYPGK.D	N	19.15	1614.73	-2.3	808.373	2	15.96	103807	1	205	218	Y	Kininogen-1 OS=Homo sapiens GN=KNG1 PE=4 SV=1
8	32	tr|C9JEX1|C9JEX1_HUMAN	K.LGQSLDC(+57.02)N(+15.99)AEVYVVPWEK.K	N	22.1	2122	-1.1	1062.01	2	33.05	209230	1	309	326	Y	Kininogen-1 OS=Homo sapiens GN=KNG1 PE=4 SV=1
8	32	tr|C9JEX1|C9JEX1_HUMAN	K.RPP(+15.99)GFSPF.R	N	8.97	919.455	0.3	460.735	2	21.72	605078	1	345	352	Y	Kininogen-1 OS=Homo sapiens GN=KNG1 PE=4 SV=1
8	32	tr|C9JEX1|C9JEX1_HUMAN	K.RP(+15.99)PGFSPFR.S	N	9.9	1075.56	-0.2	538.785	2	17.71	803599	1	345	353	Y	Kininogen-1 OS=Homo sapiens GN=KNG1 PE=4 SV=1
8	32	tr|C9JEX1|C9JEX1_HUMAN	K.LGQSLDC(+57.02)NAEVYVVP(+15.99)WEK.K	N	12.87	2122	-5.1	1062	2	33.26	108923	1	309	326	Y	Kininogen-1 OS=Homo sapiens GN=KNG1 PE=4 SV=1
8	32	tr|C9JEX1|C9JEX1_HUMAN	K.RPP(+15.99)GFSPFR.S	N	33.77	1075.56	-0.3	538.785	2	16.14	903662	3	345	353	Y	Kininogen-1 OS=Homo sapiens GN=KNG1 PE=4 SV=1
8	32	tr|C9JEX1|C9JEX1_HUMAN	K.IYPTVNCQPLGMIS(+79.97)LMK.R	N	9.6	1986.94	0.3	663.32	3	38.19	910071	3	328	344	Y	Kininogen-1 OS=Homo sapiens GN=KNG1 PE=4 SV=1
8	32	tr|C9JEX1|C9JEX1_HUMAN	R.IGEIKE(+57.02)ETT(+79.97)S(+79.97)HLR.S	N	9.96	1728.75	0.6	577.257	3	12.34	601968	1	357	369	Y	Kininogen-1 OS=Homo sapiens GN=KNG1 PE=4 SV=1
8	32	tr|C9JEX1|C9JEX1_HUMAN	K.AATGE(+57.02)C(+57.02)TAT(+79.97)VGKR.S	N	8.45	1457.63	-0.6	486.885	3	12.6	1202305	1	102	114	Y	Kininogen-1 OS=Homo sapiens GN=KNG1 PE=4 SV=1
8	32	tr|C9JEX1|C9JEX1_HUMAN	R.IGEIKE(+57.02)ETT(+79.97)S(+79.97)HLR.S	N	9.96	1728.75	0.6	577.257	3	12.34	601968	1	357	369	Y	Kininogen-1 OS=Homo sapiens GN=KNG1 PE=4 SV=1
8	32	tr|C9JEX1|C9JEX1_HUMAN	K.LGQ(+.98)SLDC(+57.02)NAE(+14.02)VYVVPWEK.K	N	10.8	2121.01	0.1	1061.51	2	34	1208834	2	309	326	Y	Kininogen-1 OS=Homo sapiens GN=KNG1 PE=4 SV=1
8	32	tr|C9JEX1|C9JEX1_HUMAN	K.LGQSLDC(+57.02)N(+.98)AEVYVVPWE(+14.02)K.K	N	15.81	2121.01	-2.3	1061.51	2	41.51	211768	1	309	326	Y	Kininogen-1 OS=Homo sapiens GN=KNG1 PE=4 SV=1
8	32	tr|C9JEX1|C9JEX1_HUMAN	K.TWQDC(+57.02)EYK(+14.02).D	N	23.7	1142.47	-0.4	572.242	2	14.79	1203026	1	90	97	Y	Kininogen-1 OS=Homo sapiens GN=KNG1 PE=4 SV=1
8	32	tr|C9JEX1|C9JEX1_HUMAN	K.YNSQ(+.98)NQSNNQFVLYR(+14.02).I	N	30.07	1888.87	-7.2	945.436	2	24.04	705409	1	44	58	Y	Kininogen-1 OS=Homo sapiens GN=KNG1 PE=4 SV=1
8	32	tr|C9JEX1|C9JEX1_HUMAN	K.YFIDFVAR(+14.02).E	N	32.97	1043.54	1.5	522.78	2	34.75	909125	5	281	288	Y	Kininogen-1 OS=Homo sapiens GN=KNG1 PE=4 SV=1
8	32	tr|C9JEX1|C9JEX1_HUMAN	K.YNSQNQSNNQFVLYR(+14.02).I	N	45.15	1887.89	-1.6	944.949	2	23.89	906073	3	44	58	Y	Kininogen-1 OS=Homo sapiens GN=KNG1 PE=4 SV=1
8	32	tr|C9JEX1|C9JEX1_HUMAN	K.YNSQN(+.98)QSNNQFVLYR(+14.02).I	N	58.79	1888.87	-3	945.44	2	24.62	805410	2	44	58	Y	Kininogen-1 OS=Homo sapiens GN=KNG1 PE=4 SV=1
8	32	tr|C9JEX1|C9JEX1_HUMAN	K.LGQSLDC(+57.02)NAEVYVVPWEK(+14.02).K	N	64.37	2120.02	0.5	1061.02	2	36.14	509658	1	309	326	Y	Kininogen-1 OS=Homo sapiens GN=KNG1 PE=4 SV=1
8	32	tr|C9JEX1|C9JEX1_HUMAN	K.AAT(-18.01)GEC(+57.02)TATVGK.R	N	34.5	1146.53	1.7	574.275	2	6.78	1100879	2	102	113	Y	Kininogen-1 OS=Homo sapiens GN=KNG1 PE=4 SV=1
8	32	tr|C9JEX1|C9JEX1_HUMAN	K.RPP(+31.99)GFSPFR.S	N	8.79	1091.55	1.3	364.858	3	15.56	703147	1	345	353	Y	Kininogen-1 OS=Homo sapiens GN=KNG1 PE=4 SV=1
8	32	tr|C9JEX1|C9JEX1_HUMAN	R.A(+42.01)QR(+31.99)QDTGEC(+57.02)TDNAYIDIQLR.I	Y	10.05	2440.09	-9.5	814.364	3	51.09	812060	1	185	204	Y	Kininogen-1 OS=Homo sapiens GN=KNG1 PE=4 SV=1
8	32	tr|C9JEX1|C9JEX1_HUMAN	K.T(+42.01)W(+15.99)QDC(+57.02)EYK.D	N	21.4	1186.46	0.2	594.237	2	13.87	402132	1	90	97	Y	Kininogen-1 OS=Homo sapiens GN=KNG1 PE=4 SV=1
9	58	sp|P01857|IGHG1_HUMAN	K.N(+.98)QVSLTC(+57.02)LVK(+15.99).G	N	28.96	1177.6	0.1	589.808	2	28.04	405272	2	244	253	Y	Ig gamma-1 chain C region OS=Homo sapiens GN=IGHG1 PE=1 SV=1
9	58	sp|P01857|IGHG1_HUMAN	K.FN(+15.99)WYVDGVEVHNAK.T	N	30.68	1692.79	-1.1	847.401	2	24.12	1205990	1	158	171	Y	Ig gamma-1 chain C region OS=Homo sapiens GN=IGHG1 PE=1 SV=1
9	58	sp|P01857|IGHG1_HUMAN	K.T(+42.01)TP(+15.99)PVLDSDGSFFLYSK.L	Y	18.53	1930.92	-5.3	966.462	2	39.55	809181	1	276	292	Y	Ig gamma-1 chain C region OS=Homo sapiens GN=IGHG1 PE=1 SV=1
9	58	sp|P01857|IGHG1_HUMAN	K.TTPPVLDSDGS(+79.97)FFLYSKLTVDK.S	Y	9.02	2509.2	0.5	837.409	3	48.73	513321	1	276	297	Y	Ig gamma-1 chain C region OS=Homo sapiens GN=IGHG1 PE=1 SV=1
9	58	sp|P01857|IGHG1_HUMAN	K.TTPPVLDSDGSFFLYS(+79.97)KLTVDK(+27.99).S	Y	9.56	2537.2	0.3	846.74	3	40.43	910667	1	276	297	Y	Ig gamma-1 chain C region OS=Homo sapiens GN=IGHG1 PE=1 SV=1
9	58	sp|P01857|IGHG1_HUMAN	K.TTPPVLD(+14.02)S(+79.97)DGSFFLYSK.L	Y	11.25	1966.9	-2.7	984.453	2	48.24	1007849	1	276	292	Y	Ig gamma-1 chain C region OS=Homo sapiens GN=IGHG1 PE=1 SV=1
9	58	sp|P01857|IGHG1_HUMAN	K.TTPPVLD(+14.02)S(+79.97)DGSFFLYSK.L	Y	11.25	1966.9	-2.7	984.453	2	48.24	1007849	1	276	292	Y	Ig gamma-1 chain C region OS=Homo sapiens GN=IGHG1 PE=1 SV=1
9	58	sp|P01857|IGHG1_HUMAN	K.TTPPVLDSDGSFFLYSK(+14.02).L	Y	23.15	1886.93	-1.1	944.471	2	37.64	909919	1	276	292	Y	Ig gamma-1 chain C region OS=Homo sapiens GN=IGHG1 PE=1 SV=1
9	58	sp|P01857|IGHG1_HUMAN	K.N(+.98)QVSLTC(+57.02)LVK(+14.02).G	N	27.48	1175.62	2.8	588.82	2	31.97	406091	2	244	253	Y	Ig gamma-1 chain C region OS=Homo sapiens GN=IGHG1 PE=1 SV=1
9	58	sp|P01857|IGHG1_HUMAN	K.NQVSLTC(+57.02)LVK(+14.02).G	N	40.52	1174.64	1.1	588.327	2	25.05	1206266	4	244	253	Y	Ig gamma-1 chain C region OS=Homo sapiens GN=IGHG1 PE=1 SV=1
9	58	sp|P01857|IGHG1_HUMAN	K.GFYPSDIAVEWES(-18.01)NGQPEN(+.98)NYK.T	N	15.18	2526.1	-4.6	1264.05	2	40.67	211509	1	254	275	Y	Ig gamma-1 chain C region OS=Homo sapiens GN=IGHG1 PE=1 SV=1
9	58	sp|P01857|IGHG1_HUMAN	K.TTPPVLDSDGS(-18.01)FFLY.S	N	17.49	1639.78	-1.3	820.895	2	46.61	408914	2	276	290	Y	Ig gamma-1 chain C region OS=Homo sapiens GN=IGHG1 PE=1 SV=1
9	58	sp|P01857|IGHG1_HUMAN	K.TTPPVLDSDGS(-18.01)FFLYSK.L	Y	27.13	1854.9	-0.3	619.308	3	35.54	909346	2	276	292	Y	Ig gamma-1 chain C region OS=Homo sapiens GN=IGHG1 PE=1 SV=1
9	58	sp|P01857|IGHG1_HUMAN	K.GFY(-18.01)PSDIAVEWESNGQ(+.98)PENNYK.T	N	15.28	2526.1	-4	1264.05	2	40.15	211349	1	254	275	Y	Ig gamma-1 chain C region OS=Homo sapiens GN=IGHG1 PE=1 SV=1
9	58	sp|P01857|IGHG1_HUMAN	K.T(+42.01)TP(+15.99)PVLDSDGSFFLYSK.L	Y	18.53	1930.92	-5.3	966.462	2	39.55	809181	1	276	292	Y	Ig gamma-1 chain C region OS=Homo sapiens GN=IGHG1 PE=1 SV=1
10	190	sp|P07998|RNAS1_HUMAN	R.C(+57.02)KPVNTFVHEPLVDVQN(+.98)VC(+57.02)FQE(+14.02)K.V	Y	8.41	2801.35	1.9	934.793	3	31.85	908316	1	68	90	Y	Ribonuclease pancreatic OS=Homo sapiens GN=RNASE1 PE=1 SV=4
10	190	sp|P07998|RNAS1_HUMAN	R.C(+57.02)KPVN(+.98)TFVHE(+14.02)PLVDVQNVC(+57.02)FQEK.V	Y	10.8	2801.35	-9	934.783	3	34.03	908933	1	68	90	Y	Ribonuclease pancreatic OS=Homo sapiens GN=RNASE1 PE=1 SV=4
10	190	sp|P07998|RNAS1_HUMAN	R.C(+57.02)KPVNTFVHE(+14.02)PLVDVQN(+.98)VC(+57.02)FQEK.V	Y	10.89	2801.35	-2.5	934.789	3	30.3	907881	1	68	90	Y	Ribonuclease pancreatic OS=Homo sapiens GN=RNASE1 PE=1 SV=4
10	190	sp|P07998|RNAS1_HUMAN	R.C(+57.02)KPVN(+.98)TFVHEPLVDVQNVC(+57.02)FQE(+14.02)K.V	Y	12.93	2801.35	-1.3	934.79	3	38.49	910152	2	68	90	Y	Ribonuclease pancreatic OS=Homo sapiens GN=RNASE1 PE=1 SV=4
10	190	sp|P07998|RNAS1_HUMAN	R.YPNC(+57.02)AYR(+14.02).T	Y	13.72	956.417	1.3	479.217	2	12.74	902406	1	120	126	Y	Ribonuclease pancreatic OS=Homo sapiens GN=RNASE1 PE=1 SV=4
10	190	sp|P07998|RNAS1_HUMAN	F.VHEPLVDVQNVC(+57.02)FQEK(+14.02).V	Y	46.56	1953.96	-4.4	977.984	2	25.27	705754	3	75	90	Y	Ribonuclease pancreatic OS=Homo sapiens GN=RNASE1 PE=1 SV=4
10	190	sp|P07998|RNAS1_HUMAN	C.EGS(-18.01)PYVPVHFDASVEDST	Y	14.77	1916.84	-4.5	959.424	2	33.13	406330	1	139	156	Y	Ribonuclease pancreatic OS=Homo sapiens GN=RNASE1 PE=1 SV=4
10	190	sp|P07998|RNAS1_HUMAN	R.HIIVAC(+57.02)EGS(-18.01)PYVPVHF.D	Y	27.77	1805.89	-6.8	602.967	3	32.19	707669	3	133	148	Y	Ribonuclease pancreatic OS=Homo sapiens GN=RNASE1 PE=1 SV=4
10	190	sp|P07998|RNAS1_HUMAN	R.C(+57.02)KPVN(+.98)T(-18.01)FVHEPLVDVQNVC(+57.02)FQEK.V	Y	53.46	2769.33	-3.6	1385.66	2	32.35	908460	15	68	90	Y	Ribonuclease pancreatic OS=Homo sapiens GN=RNASE1 PE=1 SV=4
10	190	sp|P07998|RNAS1_HUMAN	C.EGSPY(-18.01)VPVHFDASVEDST	Y	24.04	1916.84	0.1	959.429	2	33.74	406448	1	139	156	Y	Ribonuclease pancreatic OS=Homo sapiens GN=RNASE1 PE=1 SV=4
11	127	tr|C9JIZ6|C9JIZ6_HUMAN	D.N(+.98)GD(+14.02)VC(+57.02)QDC(+57.02)IQMVTDIQTAVR.T	N	12.26	2337.04	-8.2	780.014	3	40.05	910577	1	194	213	Y	Proactivator polypeptide OS=Homo sapiens GN=PSAP PE=4 SV=1
11	127	tr|C9JIZ6|C9JIZ6_HUMAN	R.LGPGM(+15.99)ADIC(+57.02)K(+14.02).N	N	10.79	1090.52	2	546.266	2	12.66	502584	1	233	242	Y	Proactivator polypeptide OS=Homo sapiens GN=PSAP PE=4 SV=1
11	127	tr|C9JIZ6|C9JIZ6_HUMAN	R.LGPGMADIC(+57.02)K(+14.02).N	N	42.44	1074.52	-0.6	538.267	2	15.65	503667	1	233	242	Y	Proactivator polypeptide OS=Homo sapiens GN=PSAP PE=4 SV=1
11	127	tr|C9JIZ6|C9JIZ6_HUMAN	K.DVVTAAGDMLK(+14.02).D	N	49.83	1132.58	0	567.297	2	30.07	1107383	1	68	78	Y	Proactivator polypeptide OS=Homo sapiens GN=PSAP PE=4 SV=1
11	127	tr|C9JIZ6|C9JIZ6_HUMAN	R.TNS(+203.08)TFVQALVEHVK.E	N	26.59	1774.91	-0.3	592.644	3	37.24	609355	5	214	227	Y	Proactivator polypeptide OS=Homo sapiens GN=PSAP PE=4 SV=1
11	127	tr|C9JIZ6|C9JIZ6_HUMAN	R.T(+57.02)N(+203.08)STFVQALVEHVK.E	N	26.46	1831.93	0.1	916.973	2	34.08	1208856	3	214	227	Y	Proactivator polypeptide OS=Homo sapiens GN=PSAP PE=4 SV=1
11	127	tr|C9JIZ6|C9JIZ6_HUMAN	R.TN(+203.08)STFVQALVEHVK(+57.02).E	N	41.21	1831.93	-1.5	916.972	2	33.49	908777	8	214	227	Y	Proactivator polypeptide OS=Homo sapiens GN=PSAP PE=4 SV=1
11	127	tr|C9JIZ6|C9JIZ6_HUMAN	R.TN(+203.08)STFVQ(+.98)ALVEHVK.E	N	45.95	1775.89	-0.1	888.954	2	39.5	1210323	9	214	227	Y	Proactivator polypeptide OS=Homo sapiens GN=PSAP PE=4 SV=1
11	127	tr|C9JIZ6|C9JIZ6_HUMAN	R.TN(+203.08)STFVQALVEHVK.E	N	56.15	1774.91	0.3	888.463	2	35.09	708422	140	214	227	Y	Proactivator polypeptide OS=Homo sapiens GN=PSAP PE=4 SV=1
11	127	tr|C9JIZ6|C9JIZ6_HUMAN	K.DN(+203.08)ATEEEILVYLEK.T	N	57.07	1867.89	-2.5	934.952	2	38.06	110277	10	79	92	Y	Proactivator polypeptide OS=Homo sapiens GN=PSAP PE=4 SV=1
11	127	tr|C9JIZ6|C9JIZ6_HUMAN	R.TNST(+203.08)FVQALVEHVK.E	N	14.35	1774.91	0	592.644	3	47.52	612057	4	214	227	Y	Proactivator polypeptide OS=Homo sapiens GN=PSAP PE=4 SV=1
11	127	tr|C9JIZ6|C9JIZ6_HUMAN	R.T(+203.08)NSTFVQALVEHVK.E	N	31.73	1774.91	-0.3	888.462	2	46.68	611843	3	214	227	Y	Proactivator polypeptide OS=Homo sapiens GN=PSAP PE=4 SV=1
12	33	sp|P10253|LYAG_HUMAN	R.ITLWN(+15.99)R.D	N	14.39	817.445	0.5	409.73	2	16.89	1203791	1	276	281	Y	Lysosomal alpha-glucosidase OS=Homo sapiens GN=GAA PE=1 SV=4
12	33	sp|P10253|LYAG_HUMAN	R.PLFLE(+14.02)FPK.D	Y	10.16	1003.57	-0.7	502.794	2	39.96	610075	1	726	733	Y	Lysosomal alpha-glucosidase OS=Homo sapiens GN=GAA PE=1 SV=4
12	33	sp|P10253|LYAG_HUMAN	Q.TVPVE(+14.02)ALGSLPPPPAAPR.E	Y	26.68	1782	0.6	595.009	3	31.28	1107720	1	777	794	Y	Lysosomal alpha-glucosidase OS=Homo sapiens GN=GAA PE=1 SV=4
12	33	sp|P10253|LYAG_HUMAN	R.AGYIIPLQGPGLTTTE(+14.02)SR.Q	Y	36.07	1887.01	-3.3	944.509	2	30.44	508011	1	820	837	Y	Lysosomal alpha-glucosidase OS=Homo sapiens GN=GAA PE=1 SV=4
12	33	sp|P10253|LYAG_HUMAN	R.WGYSSTAITR(+14.02).Q	Y	43.15	1154.57	0	578.293	2	19.66	904820	1	376	385	Y	Lysosomal alpha-glucosidase OS=Homo sapiens GN=GAA PE=1 SV=4
12	33	sp|P10253|LYAG_HUMAN	K.LENLSSS(+203.08)EMGYTATLTR.T	Y	26.46	2074.97	1.6	692.666	3	24.13	1105784	1	138	154	Y	Lysosomal alpha-glucosidase OS=Homo sapiens GN=GAA PE=1 SV=4
12	33	sp|P10253|LYAG_HUMAN	K.LENLS(+203.08)SSEMGYTATLTR.T	Y	35.41	2074.97	1.9	692.666	3	22.86	105868	1	138	154	Y	Lysosomal alpha-glucosidase OS=Homo sapiens GN=GAA PE=1 SV=4
12	33	sp|P10253|LYAG_HUMAN	R.N(+203.08)NTIVNELVR.V	Y	25.36	1373.72	-0.6	687.864	2	20.45	105179	3	882	891	Y	Lysosomal alpha-glucosidase OS=Homo sapiens GN=GAA PE=1 SV=4
12	33	sp|P10253|LYAG_HUMAN	K.LEN(+203.08)LSSSEMGYTATLTR.T	Y	47.6	2074.97	-0.2	1038.49	2	22.89	206040	5	138	154	Y	Lysosomal alpha-glucosidase OS=Homo sapiens GN=GAA PE=1 SV=4
13	49	sp|P02760|AMBP_HUMAN	R.V(+57.02)VAQGVGIP(+15.99)EDSIFTMADR.G	Y	15.41	2077.01	5.4	1039.52	2	31.36	1107736	1	167	185	Y	Protein AMBP OS=Homo sapiens GN=AMBP PE=1 SV=1
13	49	sp|P02760|AMBP_HUMAN	K.WYNLAIGSTC(+57.02)P(+15.99)WLK.K	Y	22.94	1723.84	2.5	862.929	2	37.77	1209849	1	44	57	Y	Protein AMBP OS=Homo sapiens GN=AMBP PE=1 SV=1
13	49	sp|P02760|AMBP_HUMAN	R.GEC(+57.02)VP(+15.99)GEQEPEPILIPR.V	Y	35.01	1934.94	-1.1	968.476	2	25.66	1106254	2	186	202	Y	Protein AMBP OS=Homo sapiens GN=AMBP PE=1 SV=1
13	49	sp|P02760|AMBP_HUMAN	R.EY(+15.99)C(+57.02)GVPGDGDEELLR.F	Y	14.85	1723.74	-2.6	862.873	2	19.66	104923	1	335	349	Y	Protein AMBP OS=Homo sapiens GN=AMBP PE=1 SV=1
13	49	sp|P02760|AMBP_HUMAN	R.R(+42.01)AVLPQEE(+14.02)EGSGGGQLVTEVTK.K	Y	10.01	2339.2	0.8	780.74	3	39.53	809177	1	205	226	Y	Protein AMBP OS=Homo sapiens GN=AMBP PE=1 SV=1
13	49	sp|P02760|AMBP_HUMAN	R.RAVLPQ(+.98)E(+14.02)EE(+14.02)GSGGGQLVTEVTK.K	Y	10.49	2312.19	-1.9	771.734	3	47.94	513099	1	205	226	Y	Protein AMBP OS=Homo sapiens GN=AMBP PE=1 SV=1
13	49	sp|P02760|AMBP_HUMAN	L.WAFDAVK(+14.02).G	Y	14.02	849.438	2.1	425.727	2	26.66	606574	1	303	309	Y	Protein AMBP OS=Homo sapiens GN=AMBP PE=1 SV=1
13	49	sp|P02760|AMBP_HUMAN	R.TVAAC(+57.02)NLPIVR(+14.02).G	Y	23.92	1226.68	-2.8	614.346	2	22.08	1205406	2	283	293	Y	Protein AMBP OS=Homo sapiens GN=AMBP PE=1 SV=1
13	49	sp|P02760|AMBP_HUMAN	R.HHGPTITAK(+14.02).L	Y	24.5	974.53	1.9	325.851	3	11.39	901866	1	141	149	Y	Protein AMBP OS=Homo sapiens GN=AMBP PE=1 SV=1
13	49	sp|P02760|AMBP_HUMAN	R.ETLLQDFR(+14.02).V	Y	28.96	1034.54	0.8	518.278	2	31.6	508327	1	159	166	Y	Protein AMBP OS=Homo sapiens GN=AMBP PE=1 SV=1
13	49	sp|P02760|AMBP_HUMAN	R.VVAQGVGIPEDS(-18.01)IFTMADR.G	Y	38.35	1985.99	-1	663.003	3	36.9	109960	2	167	185	Y	Protein AMBP OS=Homo sapiens GN=AMBP PE=1 SV=1
13	49	sp|P02760|AMBP_HUMAN	R.AVLPQEEEGS(-18.01)GGGQLVTEVTK.K	Y	49.14	2109.06	-3.4	1055.53	2	23.9	1105711	1	206	226	Y	Protein AMBP OS=Homo sapiens GN=AMBP PE=1 SV=1
13	49	sp|P02760|AMBP_HUMAN	R.MTVSTLVLGEGATEAEISMTST(-18.01)R.W	Y	10.23	2365.15	2.9	789.393	3	35.3	109486	1	63	85	Y	Protein AMBP OS=Homo sapiens GN=AMBP PE=1 SV=1
13	49	sp|P02760|AMBP_HUMAN	R.MTVSTLVLGEGAT(-18.01)EAE.I	Y	11.26	1588.77	3.8	795.393	2	51.17	913521	2	63	78	Y	Protein AMBP OS=Homo sapiens GN=AMBP PE=1 SV=1
13	49	sp|P02760|AMBP_HUMAN	R.HHGPT(-18.01)ITAK.L	Y	14.44	942.504	-4.9	472.257	2	6.26	900926	1	141	149	Y	Protein AMBP OS=Homo sapiens GN=AMBP PE=1 SV=1
13	49	sp|P02760|AMBP_HUMAN	R.E(+57.02)T(-18.01)LLQDFR.V	Y	23.18	1059.53	1.8	530.776	2	35.9	1005495	4	159	166	Y	Protein AMBP OS=Homo sapiens GN=AMBP PE=1 SV=1
13	49	sp|P02760|AMBP_HUMAN	R.ET(-18.01)LLQDFR.V	Y	24.41	1002.51	-3.5	502.262	2	37.13	1005728	1	159	166	Y	Protein AMBP OS=Homo sapiens GN=AMBP PE=1 SV=1
13	49	sp|P02760|AMBP_HUMAN	R.KGVC(+57.02)EET(-18.01)SGAYEK.T	Y	31.19	1438.64	2	480.555	3	7.07	601017	1	88	100	Y	Protein AMBP OS=Homo sapiens GN=AMBP PE=1 SV=1
13	49	sp|P02760|AMBP_HUMAN	R.VVAQGVGIPEDSIFT(-18.01)MADR.G	Y	51.32	1985.99	1.7	663.004	3	37.72	1109443	2	167	185	Y	Protein AMBP OS=Homo sapiens GN=AMBP PE=1 SV=1
13	49	sp|P02760|AMBP_HUMAN	R.EY(-18.01)C(+57.02)GVPGDGDEELLR.F	Y	23.99	1689.73	0.1	845.872	2	23.29	206167	2	335	349	Y	Protein AMBP OS=Homo sapiens GN=AMBP PE=1 SV=1
13	49	sp|P02760|AMBP_HUMAN	R.E(+57.02)Y(-18.01)C(+57.02)GVPGDGDEELLR.F	Y	34.22	1746.75	0	874.383	2	27.7	1004133	2	335	349	Y	Protein AMBP OS=Homo sapiens GN=AMBP PE=1 SV=1
13	49	sp|P02760|AMBP_HUMAN	R.AVLPQEEEGSGGGQLVTE(+43.99)VTKK.E	Y	9.33	2299.15	-1.8	767.391	3	33.51	1208700	1	206	227	Y	Protein AMBP OS=Homo sapiens GN=AMBP PE=1 SV=1
15	67	sp|P10451-4|OSTP_HUMAN	K.AIPVAQDLNAPSDWD(+15.99)S(+79.97)R.G	N	9.08	1949.85	-3.9	975.929	2	28.34	1004261	1	182	198	Y	Isoform D of Osteopontin OS=Homo sapiens GN=SPP1
15	67	sp|P10451-4|OSTP_HUMAN	K.AIPVAQDLNAPSD(+15.99)WDSR.G	N	12.64	1869.89	-5.8	624.299	3	22.88	1105422	1	182	198	Y	Isoform D of Osteopontin OS=Homo sapiens GN=SPP1
15	67	sp|P10451-4|OSTP_HUMAN	R.G(+42.01)D(+15.99)SVVYGLR.S	N	18.4	1022.5	-0.4	512.259	2	20.54	403673	1	138	146	Y	Isoform D of Osteopontin OS=Homo sapiens GN=SPP1
15	67	sp|P10451-4|OSTP_HUMAN	K.AIPVAQDLNAPS(+79.97)D(+15.99)WDSR.G	N	23.79	1949.85	-2	975.931	2	27.09	405067	1	182	198	Y	Isoform D of Osteopontin OS=Homo sapiens GN=SPP1
15	67	sp|P10451-4|OSTP_HUMAN	K.AIPVAQDLNAPSDWD(+15.99)SR.G	N	49.69	1869.89	-2.7	935.947	2	21.06	105334	5	182	198	Y	Isoform D of Osteopontin OS=Homo sapiens GN=SPP1
15	67	sp|P10451-4|OSTP_HUMAN	K.YPDAVATWLN(+15.99)PDPSQK.Q	N	44.79	1816.86	-1.5	909.438	2	23.83	1105688	2	36	51	Y	Isoform D of Osteopontin OS=Homo sapiens GN=SPP1
15	67	sp|P10451-4|OSTP_HUMAN	K.AIPVAQDLNAP(+15.99)SDWDS(+79.97)R.G	N	9.37	1949.85	0.7	975.934	2	24.24	906170	1	182	198	Y	Isoform D of Osteopontin OS=Homo sapiens GN=SPP1
15	67	sp|P10451-4|OSTP_HUMAN	K.AIPVAQDLNAP(+15.99)SDWDSR.G	N	17.62	1869.89	-5.2	935.945	2	26.1	106825	2	182	198	Y	Isoform D of Osteopontin OS=Homo sapiens GN=SPP1
15	67	sp|P10451-4|OSTP_HUMAN	K.A(+42.01)IP(+15.99)VAQDLNAPSDWDSR.G	N	27.99	1911.9	3.4	956.959	2	29.97	405681	1	182	198	Y	Isoform D of Osteopontin OS=Homo sapiens GN=SPP1
15	67	sp|P10451-4|OSTP_HUMAN	K.Q(-17.03)NLLAPQNAVS(+79.97)SEET(+79.97)NDFK.Q	Y	8.42	2246.91	-6.6	1124.46	2	29.35	405558	1	52	70	Y	Isoform D of Osteopontin OS=Homo sapiens GN=SPP1
15	67	sp|P10451-4|OSTP_HUMAN	K.AIPVAQDLNAPSDWD(+15.99)S(+79.97)R.G	N	9.08	1949.85	-3.9	975.929	2	28.34	1004261	1	182	198	Y	Isoform D of Osteopontin OS=Homo sapiens GN=SPP1
15	67	sp|P10451-4|OSTP_HUMAN	L.LAPQNAVSS(+79.97)EET(+79.97)NDFK.Q	Y	9.23	1908.75	1.9	955.386	2	17.63	403008	1	55	70	Y	Isoform D of Osteopontin OS=Homo sapiens GN=SPP1
15	67	sp|P10451-4|OSTP_HUMAN	K.AIPVAQDLN(+.98)APSDWDS(+79.97)R.G	N	9.32	1934.84	-0.9	968.427	2	37.99	407281	1	182	198	Y	Isoform D of Osteopontin OS=Homo sapiens GN=SPP1
15	67	sp|P10451-4|OSTP_HUMAN	K.AIPVAQDLNAP(+15.99)SDWDS(+79.97)R.G	N	9.37	1949.85	0.7	975.934	2	24.24	906170	1	182	198	Y	Isoform D of Osteopontin OS=Homo sapiens GN=SPP1
15	67	sp|P10451-4|OSTP_HUMAN	K.Q(-17.03)NLLAPQNAVS(+79.97)S(+79.97)EETNDFKQETLPSK.S	Y	9.68	3030.33	-0.3	1011.12	3	31.55	406019	1	52	77	Y	Isoform D of Osteopontin OS=Homo sapiens GN=SPP1
15	67	sp|P10451-4|OSTP_HUMAN	K.QNLLAPQNAVS(+79.97)SEETNDFKQETLPSK.S	Y	9.74	2967.39	-0.3	990.136	3	23.62	106153	2	52	77	Y	Isoform D of Osteopontin OS=Homo sapiens GN=SPP1
15	67	sp|P10451-4|OSTP_HUMAN	R.EFHS(+79.97)HEFHSHEDM(+15.99)LVVDPK.S	N	10.29	2415	1.8	806.008	3	15.09	602881	2	250	268	Y	Isoform D of Osteopontin OS=Homo sapiens GN=SPP1
15	67	sp|P10451-4|OSTP_HUMAN	K.QNLLAPQNAVS(+79.97)SEET(+79.97)NDFKQETLPSK.S	Y	10.34	3047.35	-1.8	1016.79	3	27.33	1106682	1	52	77	Y	Isoform D of Osteopontin OS=Homo sapiens GN=SPP1
15	67	sp|P10451-4|OSTP_HUMAN	R.RPDIQYPDATDEDITSHMES(+79.97)EELNGAYK.A	N	10.6	3303.39	-4.7	1102.13	3	27.85	507269	1	154	181	Y	Isoform D of Osteopontin OS=Homo sapiens GN=SPP1
15	67	sp|P10451-4|OSTP_HUMAN	K.FRIS(+79.97)HELDSASS(+79.97)EVN	N	11.28	1849.73	-0.7	925.871	2	20.65	105230	1	278	292	Y	Isoform D of Osteopontin OS=Homo sapiens GN=SPP1
15	67	sp|P10451-4|OSTP_HUMAN	R.RPDIQ(+.98)YPDATDEDITSHMES(+79.97)EELNGAYK.A	N	11.38	3304.38	-5	1102.46	3	49.05	214025	1	154	181	Y	Isoform D of Osteopontin OS=Homo sapiens GN=SPP1
15	67	sp|P10451-4|OSTP_HUMAN	K.QNLLAPQNAVS(+79.97)SEETN(+.98)DFKQETLPSK.S	Y	11.93	2968.37	-1.3	990.463	3	22.72	105819	1	52	77	Y	Isoform D of Osteopontin OS=Homo sapiens GN=SPP1
15	67	sp|P10451-4|OSTP_HUMAN	R.I(+57.02)SHELDS(+79.97)ASSEVN	N	12.3	1523.61	2.6	762.816	2	12.27	401722	1	280	292	Y	Isoform D of Osteopontin OS=Homo sapiens GN=SPP1
15	67	sp|P10451-4|OSTP_HUMAN	K.QNLLAPQNAVSS(+79.97)EET(+79.97)NDFK.Q	Y	12.58	2263.94	-1.5	755.653	3	26.47	1106465	1	52	70	Y	Isoform D of Osteopontin OS=Homo sapiens GN=SPP1
15	67	sp|P10451-4|OSTP_HUMAN	R.ISHELDS(+79.97)AS(+79.97)SEVN	N	12.63	1546.56	1.3	774.288	2	13.54	402052	1	280	292	Y	Isoform D of Osteopontin OS=Homo sapiens GN=SPP1
15	67	sp|P10451-4|OSTP_HUMAN	R.EFHSHEFHS(+79.97)HEDMLVVDPK.S	N	13.05	2399	-0.2	800.675	3	30.33	806852	3	250	268	Y	Isoform D of Osteopontin OS=Homo sapiens GN=SPP1
15	67	sp|P10451-4|OSTP_HUMAN	K.Q(-17.03)ADS(+79.97)GSS(+79.97)EEKQLYNK.Y	N	14.03	1825.68	-1.5	913.846	2	14.94	402404	1	21	35	Y	Isoform D of Osteopontin OS=Homo sapiens GN=SPP1
15	67	sp|P10451-4|OSTP_HUMAN	K.FRISHELDS(+79.97)AS(+79.97)SEVN	N	14.92	1849.73	-1.7	925.87	2	20.62	205377	2	278	292	Y	Isoform D of Osteopontin OS=Homo sapiens GN=SPP1
15	67	sp|P10451-4|OSTP_HUMAN	K.AIPVAQDLNAPSDWD(+14.02)S(+79.97)R.G	N	15.11	1947.87	-0.8	974.943	2	30.16	1004574	1	182	198	Y	Isoform D of Osteopontin OS=Homo sapiens GN=SPP1
15	67	sp|P10451-4|OSTP_HUMAN	K.FRIS(+79.97)HELDSASSE.V	N	15.19	1556.65	-2.3	779.331	2	17.57	504198	2	278	290	Y	Isoform D of Osteopontin OS=Homo sapiens GN=SPP1
15	67	sp|P10451-4|OSTP_HUMAN	R.RPDIQYPDATDEDIT(+79.97)SHMES(+79.97)EELN(+.98)GAYK.A	N	16.01	3384.34	-4.3	1129.12	3	27.47	907081	1	154	181	Y	Isoform D of Osteopontin OS=Homo sapiens GN=SPP1
15	67	sp|P10451-4|OSTP_HUMAN	R.I(+57.02)SHELDSAS(+79.97)SEVN	N	16.04	1523.61	1	762.815	2	13.24	1001593	1	280	292	Y	Isoform D of Osteopontin OS=Homo sapiens GN=SPP1
15	67	sp|P10451-4|OSTP_HUMAN	R.ISHELDSAS(+79.97)S(+79.97)EVN	N	16.33	1546.56	-1.6	774.285	2	13.01	401942	1	280	292	Y	Isoform D of Osteopontin OS=Homo sapiens GN=SPP1
15	67	sp|P10451-4|OSTP_HUMAN	D.LNAPSDWDS(+79.97)R.G	N	16.73	1239.49	-1.6	620.752	2	15.42	1103351	4	189	198	Y	Isoform D of Osteopontin OS=Homo sapiens GN=SPP1
15	67	sp|P10451-4|OSTP_HUMAN	R.GKDS(+79.97)YETSQLDDQSAETHSHK.Q	N	16.81	2442	-1.7	1222	2	11.47	1201839	1	199	219	Y	Isoform D of Osteopontin OS=Homo sapiens GN=SPP1
15	67	sp|P10451-4|OSTP_HUMAN	K.FRIS(+79.97)HELDS(+79.97)AS(+79.97)SEVN	N	17.08	1929.69	-0.5	965.854	2	23.62	106154	5	278	292	Y	Isoform D of Osteopontin OS=Homo sapiens GN=SPP1
15	67	sp|P10451-4|OSTP_HUMAN	N.LLAPQNAVS(+79.97)SEETNDFK.Q	Y	17.72	1941.87	-0.3	971.943	2	22.33	1003279	1	54	70	Y	Isoform D of Osteopontin OS=Homo sapiens GN=SPP1
15	67	sp|P10451-4|OSTP_HUMAN	R.EFHS(+79.97)HEFHSHEDMLVVDPK.S	N	17.83	2399	-0.8	800.675	3	18.71	904519	5	250	268	Y	Isoform D of Osteopontin OS=Homo sapiens GN=SPP1
15	67	sp|P10451-4|OSTP_HUMAN	K.QNLLAPQNAVS(+79.97)S(+79.97)EETNDFKQETLPSK.S	Y	18	3047.35	-2.6	1016.79	3	26.3	1106425	6	52	77	Y	Isoform D of Osteopontin OS=Homo sapiens GN=SPP1
15	67	sp|P10451-4|OSTP_HUMAN	K.F(+57.02)RIS(+79.97)HELDSASSEVN	N	18.04	1826.78	-3.2	914.396	2	22.42	205898	2	278	292	Y	Isoform D of Osteopontin OS=Homo sapiens GN=SPP1
15	67	sp|P10451-4|OSTP_HUMAN	K.FRIS(+79.97)HELDSAS(+79.97)SEVN	N	19.69	1849.73	0.5	925.872	2	21.13	1105021	5	278	292	Y	Isoform D of Osteopontin OS=Homo sapiens GN=SPP1
15	67	sp|P10451-4|OSTP_HUMAN	K.AIPVAQD(+57.02)LNAPSDWDS(+79.97)R.G	N	20.28	1990.88	-6.6	996.44	2	27.88	1004176	1	182	198	Y	Isoform D of Osteopontin OS=Homo sapiens GN=SPP1
15	67	sp|P10451-4|OSTP_HUMAN	V.AQDLNAPSDWDS(+79.97)R.G	N	21.17	1553.61	-0.5	777.814	2	17.21	402916	2	186	198	Y	Isoform D of Osteopontin OS=Homo sapiens GN=SPP1
15	67	sp|P10451-4|OSTP_HUMAN	Q.DLNAPSDWDS(+79.97)R.G	N	21.33	1354.52	0.2	678.267	2	17.92	403072	1	188	198	Y	Isoform D of Osteopontin OS=Homo sapiens GN=SPP1
15	67	sp|P10451-4|OSTP_HUMAN	K.A(+43.01)IPVAQDLNAPS(+79.97)DWDSR.G	N	21.78	1976.86	-1.5	989.437	2	35.68	406826	2	182	198	Y	Isoform D of Osteopontin OS=Homo sapiens GN=SPP1
15	67	sp|P10451-4|OSTP_HUMAN	R.KANDESNEHSDVIDSQELS(+79.97)K.V	N	22.65	2323.98	-2.7	1162.99	2	12.17	502388	1	227	246	Y	Isoform D of Osteopontin OS=Homo sapiens GN=SPP1
15	67	sp|P10451-4|OSTP_HUMAN	R.KANDES(+79.97)NEHSDVIDS(+79.97)QELSK.V	N	23.19	2403.95	-4.8	1202.97	2	12.07	102522	1	227	246	Y	Isoform D of Osteopontin OS=Homo sapiens GN=SPP1
15	67	sp|P10451-4|OSTP_HUMAN	K.FRIS(+79.97)HELDSASSEVN(+.98)	N	23.73	1770.75	-2.7	886.378	2	22.74	205989	1	278	292	Y	Isoform D of Osteopontin OS=Homo sapiens GN=SPP1
15	67	sp|P10451-4|OSTP_HUMAN	K.AIPVAQDLNAPS(+79.97)D(+15.99)WDSR.G	N	23.79	1949.85	-2	975.931	2	27.09	405067	1	182	198	Y	Isoform D of Osteopontin OS=Homo sapiens GN=SPP1
15	67	sp|P10451-4|OSTP_HUMAN	K.QNLLAPQNAVS(+79.97)S(+79.97)EETN(+.98)DFK.Q	Y	24.57	2264.92	-0.2	1133.47	2	25.43	404721	1	52	70	Y	Isoform D of Osteopontin OS=Homo sapiens GN=SPP1
15	67	sp|P10451-4|OSTP_HUMAN	K.FRIS(+79.97)HELDS(+79.97)ASSEVN	N	24.9	1849.73	-2	925.87	2	22.41	905630	6	278	292	Y	Isoform D of Osteopontin OS=Homo sapiens GN=SPP1
15	67	sp|P10451-4|OSTP_HUMAN	K.AIPVAQDLNAPSDWDS(+79.97)R(+31.99).G	N	24.97	1965.85	-1.4	983.929	2	28.92	405466	1	182	198	Y	Isoform D of Osteopontin OS=Homo sapiens GN=SPP1
15	67	sp|P10451-4|OSTP_HUMAN	K.Q(-17.03)NLLAPQNAVS(+79.97)SEETNDFK.Q	Y	25.36	2166.95	3.6	1084.48	2	30.75	405852	1	52	70	Y	Isoform D of Osteopontin OS=Homo sapiens GN=SPP1
15	67	sp|P10451-4|OSTP_HUMAN	R.ISHELDS(+79.97)ASSEVN	N	25.8	1466.59	-0.7	734.303	2	6.92	400752	6	280	292	Y	Isoform D of Osteopontin OS=Homo sapiens GN=SPP1
15	67	sp|P10451-4|OSTP_HUMAN	R.EFHS(+79.97)HEFHS(+79.97)HEDMLVVDPK.S	N	26.35	2478.97	-1	827.33	3	17.84	904235	17	250	268	Y	Isoform D of Osteopontin OS=Homo sapiens GN=SPP1
15	67	sp|P10451-4|OSTP_HUMAN	K.QNLLAPQN(+.98)AVSS(+79.97)EET(+79.97)NDFK.Q	Y	26.42	2264.92	1.1	1133.47	2	26.01	1106355	1	52	70	Y	Isoform D of Osteopontin OS=Homo sapiens GN=SPP1
15	67	sp|P10451-4|OSTP_HUMAN	K.FRIS(+79.97)HELDS(+79.97)ASS(+79.97)EVN	N	28.35	1929.69	-1.5	965.853	2	23.96	1105733	2	278	292	Y	Isoform D of Osteopontin OS=Homo sapiens GN=SPP1
15	67	sp|P10451-4|OSTP_HUMAN	K.AIPVAQD(+21.98)LNAPSDWDS(+79.97)R.G	N	28.51	1955.84	-1.4	978.925	2	28.11	405291	3	182	198	Y	Isoform D of Osteopontin OS=Homo sapiens GN=SPP1
15	67	sp|P10451-4|OSTP_HUMAN	K.DS(+79.97)YETSQLDDQSAETHSHK.Q	N	29.23	2256.88	-0.2	753.301	3	10.72	202081	2	201	219	Y	Isoform D of Osteopontin OS=Homo sapiens GN=SPP1
15	67	sp|P10451-4|OSTP_HUMAN	Q.NLLAPQNAVS(+79.97)S(+79.97)EETNDFK.Q	Y	30.01	2135.88	-2.3	1068.95	2	26.87	405019	1	53	70	Y	Isoform D of Osteopontin OS=Homo sapiens GN=SPP1
15	67	sp|P10451-4|OSTP_HUMAN	K.AIPVAQDLNAPS(+79.97)DWDS(+79.97)R.G	N	30.15	2013.82	-1.8	1007.92	2	29.5	405586	2	182	198	Y	Isoform D of Osteopontin OS=Homo sapiens GN=SPP1
15	67	sp|P10451-4|OSTP_HUMAN	A.IPVAQDLNAPSDWDS(+79.97)R.G	N	30.19	1862.82	-2.2	932.415	2	25.82	404807	1	183	198	Y	Isoform D of Osteopontin OS=Homo sapiens GN=SPP1
15	67	sp|P10451-4|OSTP_HUMAN	K.QNLLAPQN(+.98)AVS(+79.97)SEETNDFK.Q	Y	30.54	2184.96	3	1093.49	2	26.61	1003942	1	52	70	Y	Isoform D of Osteopontin OS=Homo sapiens GN=SPP1
15	67	sp|P10451-4|OSTP_HUMAN	R.GKDSYETSQLDDQS(+79.97)AETHSHK.Q	N	30.97	2442	-0.8	815.006	3	11.46	1201833	1	199	219	Y	Isoform D of Osteopontin OS=Homo sapiens GN=SPP1
15	67	sp|P10451-4|OSTP_HUMAN	R.ISHELDSAS(+79.97)SEVN	N	31.9	1466.59	-0.1	734.303	2	12.31	401734	7	280	292	Y	Isoform D of Osteopontin OS=Homo sapiens GN=SPP1
15	67	sp|P10451-4|OSTP_HUMAN	K.A(+57.02)IPVAQDLNAPSDWDS(+79.97)R.G	N	32.06	1990.88	3.6	996.45	2	28.37	1004266	2	182	198	Y	Isoform D of Osteopontin OS=Homo sapiens GN=SPP1
15	67	sp|P10451-4|OSTP_HUMAN	R.GKDSYETS(+79.97)QLDDQSAETHSHK.Q	N	32.56	2442	-2.1	1222	2	11.65	601694	1	199	219	Y	Isoform D of Osteopontin OS=Homo sapiens GN=SPP1
15	67	sp|P10451-4|OSTP_HUMAN	K.Q(-17.03)NLLAPQNAVS(+79.97)S(+79.97)EETNDFK.Q	Y	34.25	2246.91	-1.1	1124.46	2	34.06	406520	7	52	70	Y	Isoform D of Osteopontin OS=Homo sapiens GN=SPP1
15	67	sp|P10451-4|OSTP_HUMAN	K.ANDESNEHS(+79.97)DVIDS(+79.97)QELSK.V	N	34.28	2275.85	-2	1138.93	2	14.3	402246	1	228	246	Y	Isoform D of Osteopontin OS=Homo sapiens GN=SPP1
15	67	sp|P10451-4|OSTP_HUMAN	R.ISHELDSASS(+79.97)EVN	N	34.37	1466.59	1.5	734.305	2	13.05	1001557	3	280	292	Y	Isoform D of Osteopontin OS=Homo sapiens GN=SPP1
15	67	sp|P10451-4|OSTP_HUMAN	K.QNLLAPQNAVS(+79.97)SEETN(+.98)DFK.Q	Y	35.32	2184.96	0.3	1093.49	2	24.33	1003600	1	52	70	Y	Isoform D of Osteopontin OS=Homo sapiens GN=SPP1
15	67	sp|P10451-4|OSTP_HUMAN	N.LLAPQNAVSS(+79.97)EETNDFK.Q	Y	35.58	1941.87	-1.6	971.942	2	22.86	1003364	1	54	70	Y	Isoform D of Osteopontin OS=Homo sapiens GN=SPP1
15	67	sp|P10451-4|OSTP_HUMAN	N.LLAPQNAVS(+79.97)S(+79.97)EETNDFK.Q	Y	36.26	2021.84	-1.3	1011.93	2	23.53	404326	8	54	70	Y	Isoform D of Osteopontin OS=Homo sapiens GN=SPP1
15	67	sp|P10451-4|OSTP_HUMAN	K.AIPVAQDLNAPSDW(+31.99)DS(+79.97)R.G	N	36.78	1965.85	-2	983.929	2	28.07	405281	4	182	198	Y	Isoform D of Osteopontin OS=Homo sapiens GN=SPP1
15	67	sp|P10451-4|OSTP_HUMAN	I.PVAQDLNAPSDWDS(+79.97)R.G	N	37.82	1749.74	-4.2	875.871	2	27.73	405212	2	184	198	Y	Isoform D of Osteopontin OS=Homo sapiens GN=SPP1
15	67	sp|P10451-4|OSTP_HUMAN	K.DSYETSQLDDQS(+79.97)AETHSHK.Q	N	40.14	2256.88	-2.3	1129.45	2	11.4	502064	1	201	219	Y	Isoform D of Osteopontin OS=Homo sapiens GN=SPP1
15	67	sp|P10451-4|OSTP_HUMAN	K.QNLLAPQNAVS(+79.97)SEET(+79.97)NDFK.Q	Y	42.02	2263.94	-6.8	1132.97	2	28.38	1106948	6	52	70	Y	Isoform D of Osteopontin OS=Homo sapiens GN=SPP1
15	67	sp|P10451-4|OSTP_HUMAN	K.ANDES(+79.97)NEHSDVIDSQELSK.V	N	42.14	2195.89	-2.2	1098.95	2	13.09	102870	2	228	246	Y	Isoform D of Osteopontin OS=Homo sapiens GN=SPP1
15	67	sp|P10451-4|OSTP_HUMAN	K.AIPVAQDLNAPS(+79.97)DWDSR.G	N	42.63	1933.86	-0.9	967.935	2	28.81	405439	3	182	198	Y	Isoform D of Osteopontin OS=Homo sapiens GN=SPP1
15	67	sp|P10451-4|OSTP_HUMAN	K.AIPVAQDLNAPSDW(+15.99)DS(+79.97)R.G	N	42.67	1949.85	0	975.933	2	24.4	404508	7	182	198	Y	Isoform D of Osteopontin OS=Homo sapiens GN=SPP1
15	67	sp|P10451-4|OSTP_HUMAN	R.GKDSYET(+79.97)SQLDDQS(+79.97)AETHSHK.Q	N	44.79	2521.96	-0.6	841.661	3	11.16	501964	2	199	219	Y	Isoform D of Osteopontin OS=Homo sapiens GN=SPP1
15	67	sp|P10451-4|OSTP_HUMAN	K.FRIS(+79.97)HELDSASSEVN	N	48.5	1769.76	-2.1	885.886	2	21.1	505269	11	278	292	Y	Isoform D of Osteopontin OS=Homo sapiens GN=SPP1
15	67	sp|P10451-4|OSTP_HUMAN	K.QNLLAPQNAVSS(+79.97)EETNDFK.Q	Y	49.01	2183.97	0.9	1093	2	23.97	404410	7	52	70	Y	Isoform D of Osteopontin OS=Homo sapiens GN=SPP1
15	67	sp|P10451-4|OSTP_HUMAN	K.Q(-17.03)NLLAPQNAVSS(+79.97)EETNDFK.Q	Y	49.16	2166.95	-2.9	1084.48	2	31.25	1004753	3	52	70	Y	Isoform D of Osteopontin OS=Homo sapiens GN=SPP1
15	67	sp|P10451-4|OSTP_HUMAN	K.QNLLAPQNAVS(+79.97)SEETNDFK.Q	Y	52.77	2183.97	-1.2	1092.99	2	25.38	1003756	7	52	70	Y	Isoform D of Osteopontin OS=Homo sapiens GN=SPP1
15	67	sp|P10451-4|OSTP_HUMAN	K.QNLLAPQNAVS(+79.97)S(+79.97)EETNDFK.Q	Y	57.28	2263.94	0.4	1132.98	2	26.51	404954	25	52	70	Y	Isoform D of Osteopontin OS=Homo sapiens GN=SPP1
15	67	sp|P10451-4|OSTP_HUMAN	K.AIPVAQDLNAPSDWDS(+79.97)R.G	N	70.45	1933.86	-0.1	967.936	2	27.8	405227	58	182	198	Y	Isoform D of Osteopontin OS=Homo sapiens GN=SPP1
15	67	sp|P10451-4|OSTP_HUMAN	K.Q(-17.03)NLLAPQNAVS(+79.97)SEET(+79.97)NDFK.Q	Y	8.42	2246.91	-6.6	1124.46	2	29.35	405558	1	52	70	Y	Isoform D of Osteopontin OS=Homo sapiens GN=SPP1
15	67	sp|P10451-4|OSTP_HUMAN	K.QNLLAPQNAVSSEETNDFKQET(+79.97)LPSK.S	Y	8.99	2967.39	-0.7	990.135	3	24.55	106400	1	52	77	Y	Isoform D of Osteopontin OS=Homo sapiens GN=SPP1
15	67	sp|P10451-4|OSTP_HUMAN	L.LAPQNAVSS(+79.97)EET(+79.97)NDFK.Q	Y	9.23	1908.75	1.9	955.386	2	17.63	403008	1	55	70	Y	Isoform D of Osteopontin OS=Homo sapiens GN=SPP1
15	67	sp|P10451-4|OSTP_HUMAN	K.QNLLAPQNAVS(+79.97)SEET(+79.97)NDFKQETLPSK.S	Y	10.34	3047.35	-1.8	1016.79	3	27.33	1106682	1	52	77	Y	Isoform D of Osteopontin OS=Homo sapiens GN=SPP1
15	67	sp|P10451-4|OSTP_HUMAN	K.Q(-17.03)NLLAPQNAVSSEET(+79.97)NDFKQET(+79.97)LPSK.S	Y	10.88	3030.33	-0.4	1011.12	3	31.02	405912	1	52	77	Y	Isoform D of Osteopontin OS=Homo sapiens GN=SPP1
15	67	sp|P10451-4|OSTP_HUMAN	K.QNLLAPQNAVSS(+79.97)EET(+79.97)NDFK.Q	Y	12.58	2263.94	-1.5	755.653	3	26.47	1106465	1	52	70	Y	Isoform D of Osteopontin OS=Homo sapiens GN=SPP1
15	67	sp|P10451-4|OSTP_HUMAN	R.RPDIQYPDATDEDIT(+79.97)SHMES(+79.97)EELN(+.98)GAYK.A	N	16.01	3384.34	-4.3	1129.12	3	27.47	907081	1	154	181	Y	Isoform D of Osteopontin OS=Homo sapiens GN=SPP1
15	67	sp|P10451-4|OSTP_HUMAN	K.QNLLAPQNAVSSEET(+79.97)NDFK.Q	Y	20.76	2183.97	-1.9	1092.99	2	30.72	1004661	1	52	70	Y	Isoform D of Osteopontin OS=Homo sapiens GN=SPP1
15	67	sp|P10451-4|OSTP_HUMAN	K.DSYET(+79.97)SQLDDQSAETHSHK.Q	N	25.25	2256.88	-1.5	1129.45	2	10.76	202099	1	201	219	Y	Isoform D of Osteopontin OS=Homo sapiens GN=SPP1
15	67	sp|P10451-4|OSTP_HUMAN	R.GKDSYET(+79.97)SQLDDQSAETHSHK.Q	N	26.11	2442	-0.8	815.006	3	11.67	601700	1	199	219	Y	Isoform D of Osteopontin OS=Homo sapiens GN=SPP1
15	67	sp|P10451-4|OSTP_HUMAN	K.QNLLAPQN(+.98)AVSS(+79.97)EET(+79.97)NDFK.Q	Y	26.42	2264.92	1.1	1133.47	2	26.01	1106355	1	52	70	Y	Isoform D of Osteopontin OS=Homo sapiens GN=SPP1
15	67	sp|P10451-4|OSTP_HUMAN	K.QNLLAPQNAVS(+79.97)SEET(+79.97)NDFK.Q	Y	42.02	2263.94	-6.8	1132.97	2	28.38	1106948	6	52	70	Y	Isoform D of Osteopontin OS=Homo sapiens GN=SPP1
15	67	sp|P10451-4|OSTP_HUMAN	R.GKDSYET(+79.97)SQLDDQS(+79.97)AETHSHK.Q	N	44.79	2521.96	-0.6	841.661	3	11.16	501964	2	199	219	Y	Isoform D of Osteopontin OS=Homo sapiens GN=SPP1
15	67	sp|P10451-4|OSTP_HUMAN	P.QN(+.98)AVSSEETND(+14.02)FK.Q	N	8.07	1482.65	-1.7	742.33	2	6.06	1200736	1	58	70	Y	Isoform D of Osteopontin OS=Homo sapiens GN=SPP1
15	67	sp|P10451-4|OSTP_HUMAN	K.AIPVAQDLNAPSDWD(+14.02)S(+79.97)R.G	N	15.11	1947.87	-0.8	974.943	2	30.16	1004574	1	182	198	Y	Isoform D of Osteopontin OS=Homo sapiens GN=SPP1
15	67	sp|P10451-4|OSTP_HUMAN	K.YPDAVATWLNPDPSQ(+.98)K(+14.02).Q	N	13.56	1815.87	4.3	908.945	2	32.65	209102	1	36	51	Y	Isoform D of Osteopontin OS=Homo sapiens GN=SPP1
15	67	sp|P10451-4|OSTP_HUMAN	R.GDSVVYGLR(+14.02).S	N	31.02	978.513	-1.4	490.263	2	19.2	1204463	1	138	146	Y	Isoform D of Osteopontin OS=Homo sapiens GN=SPP1
15	67	sp|P10451-4|OSTP_HUMAN	K.YPDAVATWLNPDPSQK(+14.02).Q	N	48.7	1814.88	-5.4	908.444	2	32.72	209124	1	36	51	Y	Isoform D of Osteopontin OS=Homo sapiens GN=SPP1
15	67	sp|P10451-4|OSTP_HUMAN	K.AIPVAQDLNAPSDWDSR(+14.02).G	N	48.77	1867.91	-0.5	934.96	2	27.46	207472	2	182	198	Y	Isoform D of Osteopontin OS=Homo sapiens GN=SPP1
15	67	sp|P10451-4|OSTP_HUMAN	K.YPDAVATWLNPDPS(-18.01)QK.Q	N	14.74	1782.86	-0.8	892.435	2	47.02	1007607	2	36	51	Y	Isoform D of Osteopontin OS=Homo sapiens GN=SPP1
15	67	sp|P10451-4|OSTP_HUMAN	R.GDS(-18.01)VVYGLR.S	N	21.85	946.487	-0.1	474.251	2	13.67	203189	1	138	146	Y	Isoform D of Osteopontin OS=Homo sapiens GN=SPP1
15	67	sp|P10451-4|OSTP_HUMAN	K.QNLLAPQNAVSS(-18.01)EETNDFK.Q	Y	22.03	2086	1.4	1044.01	2	23.92	1105719	1	52	70	Y	Isoform D of Osteopontin OS=Homo sapiens GN=SPP1
15	67	sp|P10451-4|OSTP_HUMAN	K.AIPVAQDLN(+.98)APS(-18.01)DWDSR.G	N	48.42	1836.86	-0.8	919.439	2	30.07	108010	2	182	198	Y	Isoform D of Osteopontin OS=Homo sapiens GN=SPP1
15	67	sp|P10451-4|OSTP_HUMAN	K.AIPVAQDLNAP(+31.99)SDWDSR.G	N	17.2	1885.88	3.6	943.951	2	58.33	115169	1	182	198	Y	Isoform D of Osteopontin OS=Homo sapiens GN=SPP1
15	67	sp|P10451-4|OSTP_HUMAN	K.AIPVAQDLNAPSDWDSR(+31.99).G	N	20.71	1885.88	-2.6	943.945	2	57.38	114990	1	182	198	Y	Isoform D of Osteopontin OS=Homo sapiens GN=SPP1
15	67	sp|P10451-4|OSTP_HUMAN	K.AIPVAQDLNAPSDWDS(+79.97)R(+31.99).G	N	24.97	1965.85	-1.4	983.929	2	28.92	405466	1	182	198	Y	Isoform D of Osteopontin OS=Homo sapiens GN=SPP1
15	68	tr|C9JXD2|C9JXD2_HUMAN	K.AIPVAQDLNAPSDWD(+15.99)S(+79.97)R.G	N	9.08	1949.85	-3.9	975.929	2	28.34	1004261	1	182	198	Y	Osteopontin OS=Homo sapiens GN=SPP1 PE=4 SV=1
15	68	tr|C9JXD2|C9JXD2_HUMAN	K.AIPVAQDLNAPSD(+15.99)WDSR.G	N	12.64	1869.89	-5.8	624.299	3	22.88	1105422	1	182	198	Y	Osteopontin OS=Homo sapiens GN=SPP1 PE=4 SV=1
15	68	tr|C9JXD2|C9JXD2_HUMAN	R.G(+42.01)D(+15.99)SVVYGLR.S	N	18.4	1022.5	-0.4	512.259	2	20.54	403673	1	138	146	Y	Osteopontin OS=Homo sapiens GN=SPP1 PE=4 SV=1
15	68	tr|C9JXD2|C9JXD2_HUMAN	K.AIPVAQDLNAPS(+79.97)D(+15.99)WDSR.G	N	23.79	1949.85	-2	975.931	2	27.09	405067	1	182	198	Y	Osteopontin OS=Homo sapiens GN=SPP1 PE=4 SV=1
15	68	tr|C9JXD2|C9JXD2_HUMAN	K.AIPVAQDLNAPSDWD(+15.99)SR.G	N	49.69	1869.89	-2.7	935.947	2	21.06	105334	5	182	198	Y	Osteopontin OS=Homo sapiens GN=SPP1 PE=4 SV=1
15	68	tr|C9JXD2|C9JXD2_HUMAN	K.YPDAVATWLN(+15.99)PDPSQK.Q	N	44.79	1816.86	-1.5	909.438	2	23.83	1105688	2	36	51	Y	Osteopontin OS=Homo sapiens GN=SPP1 PE=4 SV=1
15	68	tr|C9JXD2|C9JXD2_HUMAN	K.AIPVAQDLNAP(+15.99)SDWDS(+79.97)R.G	N	9.37	1949.85	0.7	975.934	2	24.24	906170	1	182	198	Y	Osteopontin OS=Homo sapiens GN=SPP1 PE=4 SV=1
15	68	tr|C9JXD2|C9JXD2_HUMAN	K.AIPVAQDLNAP(+15.99)SDWDSR.G	N	17.62	1869.89	-5.2	935.945	2	26.1	106825	2	182	198	Y	Osteopontin OS=Homo sapiens GN=SPP1 PE=4 SV=1
15	68	tr|C9JXD2|C9JXD2_HUMAN	K.A(+42.01)IP(+15.99)VAQDLNAPSDWDSR.G	N	27.99	1911.9	3.4	956.959	2	29.97	405681	1	182	198	Y	Osteopontin OS=Homo sapiens GN=SPP1 PE=4 SV=1
15	68	tr|C9JXD2|C9JXD2_HUMAN	K.Q(-17.03)NLLAPQNAVS(+79.97)SEET(+79.97)NDFK.Q	Y	8.42	2246.91	-6.6	1124.46	2	29.35	405558	1	52	70	Y	Osteopontin OS=Homo sapiens GN=SPP1 PE=4 SV=1
15	68	tr|C9JXD2|C9JXD2_HUMAN	K.AIPVAQDLNAPSDWD(+15.99)S(+79.97)R.G	N	9.08	1949.85	-3.9	975.929	2	28.34	1004261	1	182	198	Y	Osteopontin OS=Homo sapiens GN=SPP1 PE=4 SV=1
15	68	tr|C9JXD2|C9JXD2_HUMAN	L.LAPQNAVSS(+79.97)EET(+79.97)NDFK.Q	Y	9.23	1908.75	1.9	955.386	2	17.63	403008	1	55	70	Y	Osteopontin OS=Homo sapiens GN=SPP1 PE=4 SV=1
15	68	tr|C9JXD2|C9JXD2_HUMAN	K.AIPVAQDLN(+.98)APSDWDS(+79.97)R.G	N	9.32	1934.84	-0.9	968.427	2	37.99	407281	1	182	198	Y	Osteopontin OS=Homo sapiens GN=SPP1 PE=4 SV=1
15	68	tr|C9JXD2|C9JXD2_HUMAN	K.AIPVAQDLNAP(+15.99)SDWDS(+79.97)R.G	N	9.37	1949.85	0.7	975.934	2	24.24	906170	1	182	198	Y	Osteopontin OS=Homo sapiens GN=SPP1 PE=4 SV=1
15	68	tr|C9JXD2|C9JXD2_HUMAN	K.Q(-17.03)NLLAPQNAVS(+79.97)S(+79.97)EETNDFKQETLPSK.S	Y	9.68	3030.33	-0.3	1011.12	3	31.55	406019	1	52	77	Y	Osteopontin OS=Homo sapiens GN=SPP1 PE=4 SV=1
15	68	tr|C9JXD2|C9JXD2_HUMAN	K.QNLLAPQNAVS(+79.97)SEETNDFKQETLPSK.S	Y	9.74	2967.39	-0.3	990.136	3	23.62	106153	2	52	77	Y	Osteopontin OS=Homo sapiens GN=SPP1 PE=4 SV=1
15	68	tr|C9JXD2|C9JXD2_HUMAN	R.EFHS(+79.97)HEFHSHEDM(+15.99)LVVDPK.S	N	10.29	2415	1.8	806.008	3	15.09	602881	2	250	268	Y	Osteopontin OS=Homo sapiens GN=SPP1 PE=4 SV=1
15	68	tr|C9JXD2|C9JXD2_HUMAN	K.QNLLAPQNAVS(+79.97)SEET(+79.97)NDFKQETLPSK.S	Y	10.34	3047.35	-1.8	1016.79	3	27.33	1106682	1	52	77	Y	Osteopontin OS=Homo sapiens GN=SPP1 PE=4 SV=1
15	68	tr|C9JXD2|C9JXD2_HUMAN	R.RPDIQYPDATDEDITSHMES(+79.97)EELNGAYK.A	N	10.6	3303.39	-4.7	1102.13	3	27.85	507269	1	154	181	Y	Osteopontin OS=Homo sapiens GN=SPP1 PE=4 SV=1
15	68	tr|C9JXD2|C9JXD2_HUMAN	K.FRIS(+79.97)HELDSASS(+79.97)EVN	N	11.28	1849.73	-0.7	925.871	2	20.65	105230	1	278	292	Y	Osteopontin OS=Homo sapiens GN=SPP1 PE=4 SV=1
15	68	tr|C9JXD2|C9JXD2_HUMAN	R.RPDIQ(+.98)YPDATDEDITSHMES(+79.97)EELNGAYK.A	N	11.38	3304.38	-5	1102.46	3	49.05	214025	1	154	181	Y	Osteopontin OS=Homo sapiens GN=SPP1 PE=4 SV=1
15	68	tr|C9JXD2|C9JXD2_HUMAN	K.QNLLAPQNAVS(+79.97)SEETN(+.98)DFKQETLPSK.S	Y	11.93	2968.37	-1.3	990.463	3	22.72	105819	1	52	77	Y	Osteopontin OS=Homo sapiens GN=SPP1 PE=4 SV=1
15	68	tr|C9JXD2|C9JXD2_HUMAN	R.I(+57.02)SHELDS(+79.97)ASSEVN	N	12.3	1523.61	2.6	762.816	2	12.27	401722	1	280	292	Y	Osteopontin OS=Homo sapiens GN=SPP1 PE=4 SV=1
15	68	tr|C9JXD2|C9JXD2_HUMAN	K.QNLLAPQNAVSS(+79.97)EET(+79.97)NDFK.Q	Y	12.58	2263.94	-1.5	755.653	3	26.47	1106465	1	52	70	Y	Osteopontin OS=Homo sapiens GN=SPP1 PE=4 SV=1
15	68	tr|C9JXD2|C9JXD2_HUMAN	R.ISHELDS(+79.97)AS(+79.97)SEVN	N	12.63	1546.56	1.3	774.288	2	13.54	402052	1	280	292	Y	Osteopontin OS=Homo sapiens GN=SPP1 PE=4 SV=1
15	68	tr|C9JXD2|C9JXD2_HUMAN	R.EFHSHEFHS(+79.97)HEDMLVVDPK.S	N	13.05	2399	-0.2	800.675	3	30.33	806852	3	250	268	Y	Osteopontin OS=Homo sapiens GN=SPP1 PE=4 SV=1
15	68	tr|C9JXD2|C9JXD2_HUMAN	K.Q(-17.03)ADS(+79.97)GSS(+79.97)EEKQLYNK.Y	N	14.03	1825.68	-1.5	913.846	2	14.94	402404	1	21	35	Y	Osteopontin OS=Homo sapiens GN=SPP1 PE=4 SV=1
15	68	tr|C9JXD2|C9JXD2_HUMAN	K.FRISHELDS(+79.97)AS(+79.97)SEVN	N	14.92	1849.73	-1.7	925.87	2	20.62	205377	2	278	292	Y	Osteopontin OS=Homo sapiens GN=SPP1 PE=4 SV=1
15	68	tr|C9JXD2|C9JXD2_HUMAN	K.AIPVAQDLNAPSDWD(+14.02)S(+79.97)R.G	N	15.11	1947.87	-0.8	974.943	2	30.16	1004574	1	182	198	Y	Osteopontin OS=Homo sapiens GN=SPP1 PE=4 SV=1
15	68	tr|C9JXD2|C9JXD2_HUMAN	K.FRIS(+79.97)HELDSASSE.V	N	15.19	1556.65	-2.3	779.331	2	17.57	504198	2	278	290	Y	Osteopontin OS=Homo sapiens GN=SPP1 PE=4 SV=1
15	68	tr|C9JXD2|C9JXD2_HUMAN	R.RPDIQYPDATDEDIT(+79.97)SHMES(+79.97)EELN(+.98)GAYK.A	N	16.01	3384.34	-4.3	1129.12	3	27.47	907081	1	154	181	Y	Osteopontin OS=Homo sapiens GN=SPP1 PE=4 SV=1
15	68	tr|C9JXD2|C9JXD2_HUMAN	R.I(+57.02)SHELDSAS(+79.97)SEVN	N	16.04	1523.61	1	762.815	2	13.24	1001593	1	280	292	Y	Osteopontin OS=Homo sapiens GN=SPP1 PE=4 SV=1
15	68	tr|C9JXD2|C9JXD2_HUMAN	R.ISHELDSAS(+79.97)S(+79.97)EVN	N	16.33	1546.56	-1.6	774.285	2	13.01	401942	1	280	292	Y	Osteopontin OS=Homo sapiens GN=SPP1 PE=4 SV=1
15	68	tr|C9JXD2|C9JXD2_HUMAN	D.LNAPSDWDS(+79.97)R.G	N	16.73	1239.49	-1.6	620.752	2	15.42	1103351	4	189	198	Y	Osteopontin OS=Homo sapiens GN=SPP1 PE=4 SV=1
15	68	tr|C9JXD2|C9JXD2_HUMAN	R.GKDS(+79.97)YETSQLDDQSAETHSHK.Q	N	16.81	2442	-1.7	1222	2	11.47	1201839	1	199	219	Y	Osteopontin OS=Homo sapiens GN=SPP1 PE=4 SV=1
15	68	tr|C9JXD2|C9JXD2_HUMAN	K.FRIS(+79.97)HELDS(+79.97)AS(+79.97)SEVN	N	17.08	1929.69	-0.5	965.854	2	23.62	106154	5	278	292	Y	Osteopontin OS=Homo sapiens GN=SPP1 PE=4 SV=1
15	68	tr|C9JXD2|C9JXD2_HUMAN	N.LLAPQNAVS(+79.97)SEETNDFK.Q	Y	17.72	1941.87	-0.3	971.943	2	22.33	1003279	1	54	70	Y	Osteopontin OS=Homo sapiens GN=SPP1 PE=4 SV=1
15	68	tr|C9JXD2|C9JXD2_HUMAN	R.EFHS(+79.97)HEFHSHEDMLVVDPK.S	N	17.83	2399	-0.8	800.675	3	18.71	904519	5	250	268	Y	Osteopontin OS=Homo sapiens GN=SPP1 PE=4 SV=1
15	68	tr|C9JXD2|C9JXD2_HUMAN	K.QNLLAPQNAVS(+79.97)S(+79.97)EETNDFKQETLPSK.S	Y	18	3047.35	-2.6	1016.79	3	26.3	1106425	6	52	77	Y	Osteopontin OS=Homo sapiens GN=SPP1 PE=4 SV=1
15	68	tr|C9JXD2|C9JXD2_HUMAN	K.F(+57.02)RIS(+79.97)HELDSASSEVN	N	18.04	1826.78	-3.2	914.396	2	22.42	205898	2	278	292	Y	Osteopontin OS=Homo sapiens GN=SPP1 PE=4 SV=1
15	68	tr|C9JXD2|C9JXD2_HUMAN	K.FRIS(+79.97)HELDSAS(+79.97)SEVN	N	19.69	1849.73	0.5	925.872	2	21.13	1105021	5	278	292	Y	Osteopontin OS=Homo sapiens GN=SPP1 PE=4 SV=1
15	68	tr|C9JXD2|C9JXD2_HUMAN	K.AIPVAQD(+57.02)LNAPSDWDS(+79.97)R.G	N	20.28	1990.88	-6.6	996.44	2	27.88	1004176	1	182	198	Y	Osteopontin OS=Homo sapiens GN=SPP1 PE=4 SV=1
15	68	tr|C9JXD2|C9JXD2_HUMAN	V.AQDLNAPSDWDS(+79.97)R.G	N	21.17	1553.61	-0.5	777.814	2	17.21	402916	2	186	198	Y	Osteopontin OS=Homo sapiens GN=SPP1 PE=4 SV=1
15	68	tr|C9JXD2|C9JXD2_HUMAN	Q.DLNAPSDWDS(+79.97)R.G	N	21.33	1354.52	0.2	678.267	2	17.92	403072	1	188	198	Y	Osteopontin OS=Homo sapiens GN=SPP1 PE=4 SV=1
15	68	tr|C9JXD2|C9JXD2_HUMAN	K.A(+43.01)IPVAQDLNAPS(+79.97)DWDSR.G	N	21.78	1976.86	-1.5	989.437	2	35.68	406826	2	182	198	Y	Osteopontin OS=Homo sapiens GN=SPP1 PE=4 SV=1
15	68	tr|C9JXD2|C9JXD2_HUMAN	R.KANDESNEHSDVIDSQELS(+79.97)K.V	N	22.65	2323.98	-2.7	1162.99	2	12.17	502388	1	227	246	Y	Osteopontin OS=Homo sapiens GN=SPP1 PE=4 SV=1
15	68	tr|C9JXD2|C9JXD2_HUMAN	R.KANDES(+79.97)NEHSDVIDS(+79.97)QELSK.V	N	23.19	2403.95	-4.8	1202.97	2	12.07	102522	1	227	246	Y	Osteopontin OS=Homo sapiens GN=SPP1 PE=4 SV=1
15	68	tr|C9JXD2|C9JXD2_HUMAN	K.FRIS(+79.97)HELDSASSEVN(+.98)	N	23.73	1770.75	-2.7	886.378	2	22.74	205989	1	278	292	Y	Osteopontin OS=Homo sapiens GN=SPP1 PE=4 SV=1
15	68	tr|C9JXD2|C9JXD2_HUMAN	K.AIPVAQDLNAPS(+79.97)D(+15.99)WDSR.G	N	23.79	1949.85	-2	975.931	2	27.09	405067	1	182	198	Y	Osteopontin OS=Homo sapiens GN=SPP1 PE=4 SV=1
15	68	tr|C9JXD2|C9JXD2_HUMAN	K.QNLLAPQNAVS(+79.97)S(+79.97)EETN(+.98)DFK.Q	Y	24.57	2264.92	-0.2	1133.47	2	25.43	404721	1	52	70	Y	Osteopontin OS=Homo sapiens GN=SPP1 PE=4 SV=1
15	68	tr|C9JXD2|C9JXD2_HUMAN	K.FRIS(+79.97)HELDS(+79.97)ASSEVN	N	24.9	1849.73	-2	925.87	2	22.41	905630	6	278	292	Y	Osteopontin OS=Homo sapiens GN=SPP1 PE=4 SV=1
15	68	tr|C9JXD2|C9JXD2_HUMAN	K.AIPVAQDLNAPSDWDS(+79.97)R(+31.99).G	N	24.97	1965.85	-1.4	983.929	2	28.92	405466	1	182	198	Y	Osteopontin OS=Homo sapiens GN=SPP1 PE=4 SV=1
15	68	tr|C9JXD2|C9JXD2_HUMAN	K.Q(-17.03)NLLAPQNAVS(+79.97)SEETNDFK.Q	Y	25.36	2166.95	3.6	1084.48	2	30.75	405852	1	52	70	Y	Osteopontin OS=Homo sapiens GN=SPP1 PE=4 SV=1
15	68	tr|C9JXD2|C9JXD2_HUMAN	R.ISHELDS(+79.97)ASSEVN	N	25.8	1466.59	-0.7	734.303	2	6.92	400752	6	280	292	Y	Osteopontin OS=Homo sapiens GN=SPP1 PE=4 SV=1
15	68	tr|C9JXD2|C9JXD2_HUMAN	R.EFHS(+79.97)HEFHS(+79.97)HEDMLVVDPK.S	N	26.35	2478.97	-1	827.33	3	17.84	904235	17	250	268	Y	Osteopontin OS=Homo sapiens GN=SPP1 PE=4 SV=1
15	68	tr|C9JXD2|C9JXD2_HUMAN	K.QNLLAPQN(+.98)AVSS(+79.97)EET(+79.97)NDFK.Q	Y	26.42	2264.92	1.1	1133.47	2	26.01	1106355	1	52	70	Y	Osteopontin OS=Homo sapiens GN=SPP1 PE=4 SV=1
15	68	tr|C9JXD2|C9JXD2_HUMAN	K.FRIS(+79.97)HELDS(+79.97)ASS(+79.97)EVN	N	28.35	1929.69	-1.5	965.853	2	23.96	1105733	2	278	292	Y	Osteopontin OS=Homo sapiens GN=SPP1 PE=4 SV=1
15	68	tr|C9JXD2|C9JXD2_HUMAN	K.AIPVAQD(+21.98)LNAPSDWDS(+79.97)R.G	N	28.51	1955.84	-1.4	978.925	2	28.11	405291	3	182	198	Y	Osteopontin OS=Homo sapiens GN=SPP1 PE=4 SV=1
15	68	tr|C9JXD2|C9JXD2_HUMAN	K.DS(+79.97)YETSQLDDQSAETHSHK.Q	N	29.23	2256.88	-0.2	753.301	3	10.72	202081	2	201	219	Y	Osteopontin OS=Homo sapiens GN=SPP1 PE=4 SV=1
15	68	tr|C9JXD2|C9JXD2_HUMAN	Q.NLLAPQNAVS(+79.97)S(+79.97)EETNDFK.Q	Y	30.01	2135.88	-2.3	1068.95	2	26.87	405019	1	53	70	Y	Osteopontin OS=Homo sapiens GN=SPP1 PE=4 SV=1
15	68	tr|C9JXD2|C9JXD2_HUMAN	K.AIPVAQDLNAPS(+79.97)DWDS(+79.97)R.G	N	30.15	2013.82	-1.8	1007.92	2	29.5	405586	2	182	198	Y	Osteopontin OS=Homo sapiens GN=SPP1 PE=4 SV=1
15	68	tr|C9JXD2|C9JXD2_HUMAN	A.IPVAQDLNAPSDWDS(+79.97)R.G	N	30.19	1862.82	-2.2	932.415	2	25.82	404807	1	183	198	Y	Osteopontin OS=Homo sapiens GN=SPP1 PE=4 SV=1
15	68	tr|C9JXD2|C9JXD2_HUMAN	K.QNLLAPQN(+.98)AVS(+79.97)SEETNDFK.Q	Y	30.54	2184.96	3	1093.49	2	26.61	1003942	1	52	70	Y	Osteopontin OS=Homo sapiens GN=SPP1 PE=4 SV=1
15	68	tr|C9JXD2|C9JXD2_HUMAN	R.GKDSYETSQLDDQS(+79.97)AETHSHK.Q	N	30.97	2442	-0.8	815.006	3	11.46	1201833	1	199	219	Y	Osteopontin OS=Homo sapiens GN=SPP1 PE=4 SV=1
15	68	tr|C9JXD2|C9JXD2_HUMAN	R.ISHELDSAS(+79.97)SEVN	N	31.9	1466.59	-0.1	734.303	2	12.31	401734	7	280	292	Y	Osteopontin OS=Homo sapiens GN=SPP1 PE=4 SV=1
15	68	tr|C9JXD2|C9JXD2_HUMAN	K.A(+57.02)IPVAQDLNAPSDWDS(+79.97)R.G	N	32.06	1990.88	3.6	996.45	2	28.37	1004266	2	182	198	Y	Osteopontin OS=Homo sapiens GN=SPP1 PE=4 SV=1
15	68	tr|C9JXD2|C9JXD2_HUMAN	R.GKDSYETS(+79.97)QLDDQSAETHSHK.Q	N	32.56	2442	-2.1	1222	2	11.65	601694	1	199	219	Y	Osteopontin OS=Homo sapiens GN=SPP1 PE=4 SV=1
15	68	tr|C9JXD2|C9JXD2_HUMAN	K.Q(-17.03)NLLAPQNAVS(+79.97)S(+79.97)EETNDFK.Q	Y	34.25	2246.91	-1.1	1124.46	2	34.06	406520	7	52	70	Y	Osteopontin OS=Homo sapiens GN=SPP1 PE=4 SV=1
15	68	tr|C9JXD2|C9JXD2_HUMAN	K.ANDESNEHS(+79.97)DVIDS(+79.97)QELSK.V	N	34.28	2275.85	-2	1138.93	2	14.3	402246	1	228	246	Y	Osteopontin OS=Homo sapiens GN=SPP1 PE=4 SV=1
15	68	tr|C9JXD2|C9JXD2_HUMAN	R.ISHELDSASS(+79.97)EVN	N	34.37	1466.59	1.5	734.305	2	13.05	1001557	3	280	292	Y	Osteopontin OS=Homo sapiens GN=SPP1 PE=4 SV=1
15	68	tr|C9JXD2|C9JXD2_HUMAN	K.QNLLAPQNAVS(+79.97)SEETN(+.98)DFK.Q	Y	35.32	2184.96	0.3	1093.49	2	24.33	1003600	1	52	70	Y	Osteopontin OS=Homo sapiens GN=SPP1 PE=4 SV=1
15	68	tr|C9JXD2|C9JXD2_HUMAN	N.LLAPQNAVSS(+79.97)EETNDFK.Q	Y	35.58	1941.87	-1.6	971.942	2	22.86	1003364	1	54	70	Y	Osteopontin OS=Homo sapiens GN=SPP1 PE=4 SV=1
15	68	tr|C9JXD2|C9JXD2_HUMAN	N.LLAPQNAVS(+79.97)S(+79.97)EETNDFK.Q	Y	36.26	2021.84	-1.3	1011.93	2	23.53	404326	8	54	70	Y	Osteopontin OS=Homo sapiens GN=SPP1 PE=4 SV=1
15	68	tr|C9JXD2|C9JXD2_HUMAN	K.AIPVAQDLNAPSDW(+31.99)DS(+79.97)R.G	N	36.78	1965.85	-2	983.929	2	28.07	405281	4	182	198	Y	Osteopontin OS=Homo sapiens GN=SPP1 PE=4 SV=1
15	68	tr|C9JXD2|C9JXD2_HUMAN	I.PVAQDLNAPSDWDS(+79.97)R.G	N	37.82	1749.74	-4.2	875.871	2	27.73	405212	2	184	198	Y	Osteopontin OS=Homo sapiens GN=SPP1 PE=4 SV=1
15	68	tr|C9JXD2|C9JXD2_HUMAN	K.DSYETSQLDDQS(+79.97)AETHSHK.Q	N	40.14	2256.88	-2.3	1129.45	2	11.4	502064	1	201	219	Y	Osteopontin OS=Homo sapiens GN=SPP1 PE=4 SV=1
15	68	tr|C9JXD2|C9JXD2_HUMAN	K.QNLLAPQNAVS(+79.97)SEET(+79.97)NDFK.Q	Y	42.02	2263.94	-6.8	1132.97	2	28.38	1106948	6	52	70	Y	Osteopontin OS=Homo sapiens GN=SPP1 PE=4 SV=1
15	68	tr|C9JXD2|C9JXD2_HUMAN	K.ANDES(+79.97)NEHSDVIDSQELSK.V	N	42.14	2195.89	-2.2	1098.95	2	13.09	102870	2	228	246	Y	Osteopontin OS=Homo sapiens GN=SPP1 PE=4 SV=1
15	68	tr|C9JXD2|C9JXD2_HUMAN	K.AIPVAQDLNAPS(+79.97)DWDSR.G	N	42.63	1933.86	-0.9	967.935	2	28.81	405439	3	182	198	Y	Osteopontin OS=Homo sapiens GN=SPP1 PE=4 SV=1
15	68	tr|C9JXD2|C9JXD2_HUMAN	K.AIPVAQDLNAPSDW(+15.99)DS(+79.97)R.G	N	42.67	1949.85	0	975.933	2	24.4	404508	7	182	198	Y	Osteopontin OS=Homo sapiens GN=SPP1 PE=4 SV=1
15	68	tr|C9JXD2|C9JXD2_HUMAN	R.GKDSYET(+79.97)SQLDDQS(+79.97)AETHSHK.Q	N	44.79	2521.96	-0.6	841.661	3	11.16	501964	2	199	219	Y	Osteopontin OS=Homo sapiens GN=SPP1 PE=4 SV=1
15	68	tr|C9JXD2|C9JXD2_HUMAN	K.FRIS(+79.97)HELDSASSEVN	N	48.5	1769.76	-2.1	885.886	2	21.1	505269	11	278	292	Y	Osteopontin OS=Homo sapiens GN=SPP1 PE=4 SV=1
15	68	tr|C9JXD2|C9JXD2_HUMAN	K.QNLLAPQNAVSS(+79.97)EETNDFK.Q	Y	49.01	2183.97	0.9	1093	2	23.97	404410	7	52	70	Y	Osteopontin OS=Homo sapiens GN=SPP1 PE=4 SV=1
15	68	tr|C9JXD2|C9JXD2_HUMAN	K.Q(-17.03)NLLAPQNAVSS(+79.97)EETNDFK.Q	Y	49.16	2166.95	-2.9	1084.48	2	31.25	1004753	3	52	70	Y	Osteopontin OS=Homo sapiens GN=SPP1 PE=4 SV=1
15	68	tr|C9JXD2|C9JXD2_HUMAN	K.QNLLAPQNAVS(+79.97)SEETNDFK.Q	Y	52.77	2183.97	-1.2	1092.99	2	25.38	1003756	7	52	70	Y	Osteopontin OS=Homo sapiens GN=SPP1 PE=4 SV=1
15	68	tr|C9JXD2|C9JXD2_HUMAN	K.QNLLAPQNAVS(+79.97)S(+79.97)EETNDFK.Q	Y	57.28	2263.94	0.4	1132.98	2	26.51	404954	25	52	70	Y	Osteopontin OS=Homo sapiens GN=SPP1 PE=4 SV=1
15	68	tr|C9JXD2|C9JXD2_HUMAN	K.AIPVAQDLNAPSDWDS(+79.97)R.G	N	70.45	1933.86	-0.1	967.936	2	27.8	405227	58	182	198	Y	Osteopontin OS=Homo sapiens GN=SPP1 PE=4 SV=1
15	68	tr|C9JXD2|C9JXD2_HUMAN	K.Q(-17.03)NLLAPQNAVS(+79.97)SEET(+79.97)NDFK.Q	Y	8.42	2246.91	-6.6	1124.46	2	29.35	405558	1	52	70	Y	Osteopontin OS=Homo sapiens GN=SPP1 PE=4 SV=1
15	68	tr|C9JXD2|C9JXD2_HUMAN	K.QNLLAPQNAVSSEETNDFKQET(+79.97)LPSK.S	Y	8.99	2967.39	-0.7	990.135	3	24.55	106400	1	52	77	Y	Osteopontin OS=Homo sapiens GN=SPP1 PE=4 SV=1
15	68	tr|C9JXD2|C9JXD2_HUMAN	L.LAPQNAVSS(+79.97)EET(+79.97)NDFK.Q	Y	9.23	1908.75	1.9	955.386	2	17.63	403008	1	55	70	Y	Osteopontin OS=Homo sapiens GN=SPP1 PE=4 SV=1
15	68	tr|C9JXD2|C9JXD2_HUMAN	K.QNLLAPQNAVS(+79.97)SEET(+79.97)NDFKQETLPSK.S	Y	10.34	3047.35	-1.8	1016.79	3	27.33	1106682	1	52	77	Y	Osteopontin OS=Homo sapiens GN=SPP1 PE=4 SV=1
15	68	tr|C9JXD2|C9JXD2_HUMAN	K.Q(-17.03)NLLAPQNAVSSEET(+79.97)NDFKQET(+79.97)LPSK.S	Y	10.88	3030.33	-0.4	1011.12	3	31.02	405912	1	52	77	Y	Osteopontin OS=Homo sapiens GN=SPP1 PE=4 SV=1
15	68	tr|C9JXD2|C9JXD2_HUMAN	K.QNLLAPQNAVSS(+79.97)EET(+79.97)NDFK.Q	Y	12.58	2263.94	-1.5	755.653	3	26.47	1106465	1	52	70	Y	Osteopontin OS=Homo sapiens GN=SPP1 PE=4 SV=1
15	68	tr|C9JXD2|C9JXD2_HUMAN	R.RPDIQYPDATDEDIT(+79.97)SHMES(+79.97)EELN(+.98)GAYK.A	N	16.01	3384.34	-4.3	1129.12	3	27.47	907081	1	154	181	Y	Osteopontin OS=Homo sapiens GN=SPP1 PE=4 SV=1
15	68	tr|C9JXD2|C9JXD2_HUMAN	K.QNLLAPQNAVSSEET(+79.97)NDFK.Q	Y	20.76	2183.97	-1.9	1092.99	2	30.72	1004661	1	52	70	Y	Osteopontin OS=Homo sapiens GN=SPP1 PE=4 SV=1
15	68	tr|C9JXD2|C9JXD2_HUMAN	K.DSYET(+79.97)SQLDDQSAETHSHK.Q	N	25.25	2256.88	-1.5	1129.45	2	10.76	202099	1	201	219	Y	Osteopontin OS=Homo sapiens GN=SPP1 PE=4 SV=1
15	68	tr|C9JXD2|C9JXD2_HUMAN	R.GKDSYET(+79.97)SQLDDQSAETHSHK.Q	N	26.11	2442	-0.8	815.006	3	11.67	601700	1	199	219	Y	Osteopontin OS=Homo sapiens GN=SPP1 PE=4 SV=1
15	68	tr|C9JXD2|C9JXD2_HUMAN	K.QNLLAPQN(+.98)AVSS(+79.97)EET(+79.97)NDFK.Q	Y	26.42	2264.92	1.1	1133.47	2	26.01	1106355	1	52	70	Y	Osteopontin OS=Homo sapiens GN=SPP1 PE=4 SV=1
15	68	tr|C9JXD2|C9JXD2_HUMAN	K.QNLLAPQNAVS(+79.97)SEET(+79.97)NDFK.Q	Y	42.02	2263.94	-6.8	1132.97	2	28.38	1106948	6	52	70	Y	Osteopontin OS=Homo sapiens GN=SPP1 PE=4 SV=1
15	68	tr|C9JXD2|C9JXD2_HUMAN	R.GKDSYET(+79.97)SQLDDQS(+79.97)AETHSHK.Q	N	44.79	2521.96	-0.6	841.661	3	11.16	501964	2	199	219	Y	Osteopontin OS=Homo sapiens GN=SPP1 PE=4 SV=1
15	68	tr|C9JXD2|C9JXD2_HUMAN	P.QN(+.98)AVSSEETND(+14.02)FK.Q	N	8.07	1482.65	-1.7	742.33	2	6.06	1200736	1	58	70	Y	Osteopontin OS=Homo sapiens GN=SPP1 PE=4 SV=1
15	68	tr|C9JXD2|C9JXD2_HUMAN	K.AIPVAQDLNAPSDWD(+14.02)S(+79.97)R.G	N	15.11	1947.87	-0.8	974.943	2	30.16	1004574	1	182	198	Y	Osteopontin OS=Homo sapiens GN=SPP1 PE=4 SV=1
15	68	tr|C9JXD2|C9JXD2_HUMAN	K.YPDAVATWLNPDPSQ(+.98)K(+14.02).Q	N	13.56	1815.87	4.3	908.945	2	32.65	209102	1	36	51	Y	Osteopontin OS=Homo sapiens GN=SPP1 PE=4 SV=1
15	68	tr|C9JXD2|C9JXD2_HUMAN	R.GDSVVYGLR(+14.02).S	N	31.02	978.513	-1.4	490.263	2	19.2	1204463	1	138	146	Y	Osteopontin OS=Homo sapiens GN=SPP1 PE=4 SV=1
15	68	tr|C9JXD2|C9JXD2_HUMAN	K.YPDAVATWLNPDPSQK(+14.02).Q	N	48.7	1814.88	-5.4	908.444	2	32.72	209124	1	36	51	Y	Osteopontin OS=Homo sapiens GN=SPP1 PE=4 SV=1
15	68	tr|C9JXD2|C9JXD2_HUMAN	K.AIPVAQDLNAPSDWDSR(+14.02).G	N	48.77	1867.91	-0.5	934.96	2	27.46	207472	2	182	198	Y	Osteopontin OS=Homo sapiens GN=SPP1 PE=4 SV=1
15	68	tr|C9JXD2|C9JXD2_HUMAN	K.YPDAVATWLNPDPS(-18.01)QK.Q	N	14.74	1782.86	-0.8	892.435	2	47.02	1007607	2	36	51	Y	Osteopontin OS=Homo sapiens GN=SPP1 PE=4 SV=1
15	68	tr|C9JXD2|C9JXD2_HUMAN	R.GDS(-18.01)VVYGLR.S	N	21.85	946.487	-0.1	474.251	2	13.67	203189	1	138	146	Y	Osteopontin OS=Homo sapiens GN=SPP1 PE=4 SV=1
15	68	tr|C9JXD2|C9JXD2_HUMAN	K.QNLLAPQNAVSS(-18.01)EETNDFK.Q	Y	22.03	2086	1.4	1044.01	2	23.92	1105719	1	52	70	Y	Osteopontin OS=Homo sapiens GN=SPP1 PE=4 SV=1
15	68	tr|C9JXD2|C9JXD2_HUMAN	K.AIPVAQDLN(+.98)APS(-18.01)DWDSR.G	N	48.42	1836.86	-0.8	919.439	2	30.07	108010	2	182	198	Y	Osteopontin OS=Homo sapiens GN=SPP1 PE=4 SV=1
15	68	tr|C9JXD2|C9JXD2_HUMAN	K.AIPVAQDLNAP(+31.99)SDWDSR.G	N	17.2	1885.88	3.6	943.951	2	58.33	115169	1	182	198	Y	Osteopontin OS=Homo sapiens GN=SPP1 PE=4 SV=1
15	68	tr|C9JXD2|C9JXD2_HUMAN	K.AIPVAQDLNAPSDWDSR(+31.99).G	N	20.71	1885.88	-2.6	943.945	2	57.38	114990	1	182	198	Y	Osteopontin OS=Homo sapiens GN=SPP1 PE=4 SV=1
15	68	tr|C9JXD2|C9JXD2_HUMAN	K.AIPVAQDLNAPSDWDS(+79.97)R(+31.99).G	N	24.97	1965.85	-1.4	983.929	2	28.92	405466	1	182	198	Y	Osteopontin OS=Homo sapiens GN=SPP1 PE=4 SV=1
15	69	sp|P10451|OSTP_HUMAN	K.AIPVAQDLNAPSDWD(+15.99)S(+79.97)R.G	N	9.08	1949.85	-3.9	975.929	2	28.34	1004261	1	204	220	Y	Osteopontin OS=Homo sapiens GN=SPP1 PE=1 SV=1
15	69	sp|P10451|OSTP_HUMAN	K.AIPVAQDLNAPSD(+15.99)WDSR.G	N	12.64	1869.89	-5.8	624.299	3	22.88	1105422	1	204	220	Y	Osteopontin OS=Homo sapiens GN=SPP1 PE=1 SV=1
15	69	sp|P10451|OSTP_HUMAN	R.G(+42.01)D(+15.99)SVVYGLR.S	N	18.4	1022.5	-0.4	512.259	2	20.54	403673	1	160	168	Y	Osteopontin OS=Homo sapiens GN=SPP1 PE=1 SV=1
15	69	sp|P10451|OSTP_HUMAN	K.AIPVAQDLNAPS(+79.97)D(+15.99)WDSR.G	N	23.79	1949.85	-2	975.931	2	27.09	405067	1	204	220	Y	Osteopontin OS=Homo sapiens GN=SPP1 PE=1 SV=1
15	69	sp|P10451|OSTP_HUMAN	K.AIPVAQDLNAPSDWD(+15.99)SR.G	N	49.69	1869.89	-2.7	935.947	2	21.06	105334	5	204	220	Y	Osteopontin OS=Homo sapiens GN=SPP1 PE=1 SV=1
15	69	sp|P10451|OSTP_HUMAN	K.YPDAVATWLN(+15.99)PDPSQK.Q	N	44.79	1816.86	-1.5	909.438	2	23.83	1105688	2	36	51	Y	Osteopontin OS=Homo sapiens GN=SPP1 PE=1 SV=1
15	69	sp|P10451|OSTP_HUMAN	K.AIPVAQDLNAP(+15.99)SDWDS(+79.97)R.G	N	9.37	1949.85	0.7	975.934	2	24.24	906170	1	204	220	Y	Osteopontin OS=Homo sapiens GN=SPP1 PE=1 SV=1
15	69	sp|P10451|OSTP_HUMAN	K.AIPVAQDLNAP(+15.99)SDWDSR.G	N	17.62	1869.89	-5.2	935.945	2	26.1	106825	2	204	220	Y	Osteopontin OS=Homo sapiens GN=SPP1 PE=1 SV=1
15	69	sp|P10451|OSTP_HUMAN	K.A(+42.01)IP(+15.99)VAQDLNAPSDWDSR.G	N	27.99	1911.9	3.4	956.959	2	29.97	405681	1	204	220	Y	Osteopontin OS=Homo sapiens GN=SPP1 PE=1 SV=1
15	69	sp|P10451|OSTP_HUMAN	K.Q(-17.03)NLLAPQNAVS(+79.97)SEET(+79.97)NDFK.Q	Y	8.42	2246.91	-6.6	1124.46	2	29.35	405558	1	52	70	Y	Osteopontin OS=Homo sapiens GN=SPP1 PE=1 SV=1
15	69	sp|P10451|OSTP_HUMAN	K.AIPVAQDLNAPSDWD(+15.99)S(+79.97)R.G	N	9.08	1949.85	-3.9	975.929	2	28.34	1004261	1	204	220	Y	Osteopontin OS=Homo sapiens GN=SPP1 PE=1 SV=1
15	69	sp|P10451|OSTP_HUMAN	L.LAPQNAVSS(+79.97)EET(+79.97)NDFK.Q	Y	9.23	1908.75	1.9	955.386	2	17.63	403008	1	55	70	Y	Osteopontin OS=Homo sapiens GN=SPP1 PE=1 SV=1
15	69	sp|P10451|OSTP_HUMAN	K.AIPVAQDLN(+.98)APSDWDS(+79.97)R.G	N	9.32	1934.84	-0.9	968.427	2	37.99	407281	1	204	220	Y	Osteopontin OS=Homo sapiens GN=SPP1 PE=1 SV=1
15	69	sp|P10451|OSTP_HUMAN	K.AIPVAQDLNAP(+15.99)SDWDS(+79.97)R.G	N	9.37	1949.85	0.7	975.934	2	24.24	906170	1	204	220	Y	Osteopontin OS=Homo sapiens GN=SPP1 PE=1 SV=1
15	69	sp|P10451|OSTP_HUMAN	K.Q(-17.03)NLLAPQNAVS(+79.97)S(+79.97)EETNDFKQETLPSK.S	Y	9.68	3030.33	-0.3	1011.12	3	31.55	406019	1	52	77	Y	Osteopontin OS=Homo sapiens GN=SPP1 PE=1 SV=1
15	69	sp|P10451|OSTP_HUMAN	K.QNLLAPQNAVS(+79.97)SEETNDFKQETLPSK.S	Y	9.74	2967.39	-0.3	990.136	3	23.62	106153	2	52	77	Y	Osteopontin OS=Homo sapiens GN=SPP1 PE=1 SV=1
15	69	sp|P10451|OSTP_HUMAN	R.EFHS(+79.97)HEFHSHEDM(+15.99)LVVDPK.S	N	10.29	2415	1.8	806.008	3	15.09	602881	2	272	290	Y	Osteopontin OS=Homo sapiens GN=SPP1 PE=1 SV=1
15	69	sp|P10451|OSTP_HUMAN	K.QNLLAPQNAVS(+79.97)SEET(+79.97)NDFKQETLPSK.S	Y	10.34	3047.35	-1.8	1016.79	3	27.33	1106682	1	52	77	Y	Osteopontin OS=Homo sapiens GN=SPP1 PE=1 SV=1
15	69	sp|P10451|OSTP_HUMAN	R.RPDIQYPDATDEDITSHMES(+79.97)EELNGAYK.A	N	10.6	3303.39	-4.7	1102.13	3	27.85	507269	1	176	203	Y	Osteopontin OS=Homo sapiens GN=SPP1 PE=1 SV=1
15	69	sp|P10451|OSTP_HUMAN	K.FRIS(+79.97)HELDSASS(+79.97)EVN	N	11.28	1849.73	-0.7	925.871	2	20.65	105230	1	300	314	Y	Osteopontin OS=Homo sapiens GN=SPP1 PE=1 SV=1
15	69	sp|P10451|OSTP_HUMAN	R.RPDIQ(+.98)YPDATDEDITSHMES(+79.97)EELNGAYK.A	N	11.38	3304.38	-5	1102.46	3	49.05	214025	1	176	203	Y	Osteopontin OS=Homo sapiens GN=SPP1 PE=1 SV=1
15	69	sp|P10451|OSTP_HUMAN	K.QNLLAPQNAVS(+79.97)SEETN(+.98)DFKQETLPSK.S	Y	11.93	2968.37	-1.3	990.463	3	22.72	105819	1	52	77	Y	Osteopontin OS=Homo sapiens GN=SPP1 PE=1 SV=1
15	69	sp|P10451|OSTP_HUMAN	R.I(+57.02)SHELDS(+79.97)ASSEVN	N	12.3	1523.61	2.6	762.816	2	12.27	401722	1	302	314	Y	Osteopontin OS=Homo sapiens GN=SPP1 PE=1 SV=1
15	69	sp|P10451|OSTP_HUMAN	K.QNLLAPQNAVSS(+79.97)EET(+79.97)NDFK.Q	Y	12.58	2263.94	-1.5	755.653	3	26.47	1106465	1	52	70	Y	Osteopontin OS=Homo sapiens GN=SPP1 PE=1 SV=1
15	69	sp|P10451|OSTP_HUMAN	R.ISHELDS(+79.97)AS(+79.97)SEVN	N	12.63	1546.56	1.3	774.288	2	13.54	402052	1	302	314	Y	Osteopontin OS=Homo sapiens GN=SPP1 PE=1 SV=1
15	69	sp|P10451|OSTP_HUMAN	R.EFHSHEFHS(+79.97)HEDMLVVDPK.S	N	13.05	2399	-0.2	800.675	3	30.33	806852	3	272	290	Y	Osteopontin OS=Homo sapiens GN=SPP1 PE=1 SV=1
15	69	sp|P10451|OSTP_HUMAN	K.Q(-17.03)ADS(+79.97)GSS(+79.97)EEKQLYNK.Y	N	14.03	1825.68	-1.5	913.846	2	14.94	402404	1	21	35	Y	Osteopontin OS=Homo sapiens GN=SPP1 PE=1 SV=1
15	69	sp|P10451|OSTP_HUMAN	K.FRISHELDS(+79.97)AS(+79.97)SEVN	N	14.92	1849.73	-1.7	925.87	2	20.62	205377	2	300	314	Y	Osteopontin OS=Homo sapiens GN=SPP1 PE=1 SV=1
15	69	sp|P10451|OSTP_HUMAN	K.AIPVAQDLNAPSDWD(+14.02)S(+79.97)R.G	N	15.11	1947.87	-0.8	974.943	2	30.16	1004574	1	204	220	Y	Osteopontin OS=Homo sapiens GN=SPP1 PE=1 SV=1
15	69	sp|P10451|OSTP_HUMAN	K.FRIS(+79.97)HELDSASSE.V	N	15.19	1556.65	-2.3	779.331	2	17.57	504198	2	300	312	Y	Osteopontin OS=Homo sapiens GN=SPP1 PE=1 SV=1
15	69	sp|P10451|OSTP_HUMAN	R.RPDIQYPDATDEDIT(+79.97)SHMES(+79.97)EELN(+.98)GAYK.A	N	16.01	3384.34	-4.3	1129.12	3	27.47	907081	1	176	203	Y	Osteopontin OS=Homo sapiens GN=SPP1 PE=1 SV=1
15	69	sp|P10451|OSTP_HUMAN	R.I(+57.02)SHELDSAS(+79.97)SEVN	N	16.04	1523.61	1	762.815	2	13.24	1001593	1	302	314	Y	Osteopontin OS=Homo sapiens GN=SPP1 PE=1 SV=1
15	69	sp|P10451|OSTP_HUMAN	R.ISHELDSAS(+79.97)S(+79.97)EVN	N	16.33	1546.56	-1.6	774.285	2	13.01	401942	1	302	314	Y	Osteopontin OS=Homo sapiens GN=SPP1 PE=1 SV=1
15	69	sp|P10451|OSTP_HUMAN	D.LNAPSDWDS(+79.97)R.G	N	16.73	1239.49	-1.6	620.752	2	15.42	1103351	4	211	220	Y	Osteopontin OS=Homo sapiens GN=SPP1 PE=1 SV=1
15	69	sp|P10451|OSTP_HUMAN	R.GKDS(+79.97)YETSQLDDQSAETHSHK.Q	N	16.81	2442	-1.7	1222	2	11.47	1201839	1	221	241	Y	Osteopontin OS=Homo sapiens GN=SPP1 PE=1 SV=1
15	69	sp|P10451|OSTP_HUMAN	K.FRIS(+79.97)HELDS(+79.97)AS(+79.97)SEVN	N	17.08	1929.69	-0.5	965.854	2	23.62	106154	5	300	314	Y	Osteopontin OS=Homo sapiens GN=SPP1 PE=1 SV=1
15	69	sp|P10451|OSTP_HUMAN	N.LLAPQNAVS(+79.97)SEETNDFK.Q	Y	17.72	1941.87	-0.3	971.943	2	22.33	1003279	1	54	70	Y	Osteopontin OS=Homo sapiens GN=SPP1 PE=1 SV=1
15	69	sp|P10451|OSTP_HUMAN	R.EFHS(+79.97)HEFHSHEDMLVVDPK.S	N	17.83	2399	-0.8	800.675	3	18.71	904519	5	272	290	Y	Osteopontin OS=Homo sapiens GN=SPP1 PE=1 SV=1
15	69	sp|P10451|OSTP_HUMAN	K.QNLLAPQNAVS(+79.97)S(+79.97)EETNDFKQETLPSK.S	Y	18	3047.35	-2.6	1016.79	3	26.3	1106425	6	52	77	Y	Osteopontin OS=Homo sapiens GN=SPP1 PE=1 SV=1
15	69	sp|P10451|OSTP_HUMAN	K.F(+57.02)RIS(+79.97)HELDSASSEVN	N	18.04	1826.78	-3.2	914.396	2	22.42	205898	2	300	314	Y	Osteopontin OS=Homo sapiens GN=SPP1 PE=1 SV=1
15	69	sp|P10451|OSTP_HUMAN	K.FRIS(+79.97)HELDSAS(+79.97)SEVN	N	19.69	1849.73	0.5	925.872	2	21.13	1105021	5	300	314	Y	Osteopontin OS=Homo sapiens GN=SPP1 PE=1 SV=1
15	69	sp|P10451|OSTP_HUMAN	K.AIPVAQD(+57.02)LNAPSDWDS(+79.97)R.G	N	20.28	1990.88	-6.6	996.44	2	27.88	1004176	1	204	220	Y	Osteopontin OS=Homo sapiens GN=SPP1 PE=1 SV=1
15	69	sp|P10451|OSTP_HUMAN	V.AQDLNAPSDWDS(+79.97)R.G	N	21.17	1553.61	-0.5	777.814	2	17.21	402916	2	208	220	Y	Osteopontin OS=Homo sapiens GN=SPP1 PE=1 SV=1
15	69	sp|P10451|OSTP_HUMAN	Q.DLNAPSDWDS(+79.97)R.G	N	21.33	1354.52	0.2	678.267	2	17.92	403072	1	210	220	Y	Osteopontin OS=Homo sapiens GN=SPP1 PE=1 SV=1
15	69	sp|P10451|OSTP_HUMAN	K.A(+43.01)IPVAQDLNAPS(+79.97)DWDSR.G	N	21.78	1976.86	-1.5	989.437	2	35.68	406826	2	204	220	Y	Osteopontin OS=Homo sapiens GN=SPP1 PE=1 SV=1
15	69	sp|P10451|OSTP_HUMAN	R.KANDESNEHSDVIDSQELS(+79.97)K.V	N	22.65	2323.98	-2.7	1162.99	2	12.17	502388	1	249	268	Y	Osteopontin OS=Homo sapiens GN=SPP1 PE=1 SV=1
15	69	sp|P10451|OSTP_HUMAN	R.KANDES(+79.97)NEHSDVIDS(+79.97)QELSK.V	N	23.19	2403.95	-4.8	1202.97	2	12.07	102522	1	249	268	Y	Osteopontin OS=Homo sapiens GN=SPP1 PE=1 SV=1
15	69	sp|P10451|OSTP_HUMAN	K.FRIS(+79.97)HELDSASSEVN(+.98)	N	23.73	1770.75	-2.7	886.378	2	22.74	205989	1	300	314	Y	Osteopontin OS=Homo sapiens GN=SPP1 PE=1 SV=1
15	69	sp|P10451|OSTP_HUMAN	K.AIPVAQDLNAPS(+79.97)D(+15.99)WDSR.G	N	23.79	1949.85	-2	975.931	2	27.09	405067	1	204	220	Y	Osteopontin OS=Homo sapiens GN=SPP1 PE=1 SV=1
15	69	sp|P10451|OSTP_HUMAN	K.QNLLAPQNAVS(+79.97)S(+79.97)EETN(+.98)DFK.Q	Y	24.57	2264.92	-0.2	1133.47	2	25.43	404721	1	52	70	Y	Osteopontin OS=Homo sapiens GN=SPP1 PE=1 SV=1
15	69	sp|P10451|OSTP_HUMAN	K.FRIS(+79.97)HELDS(+79.97)ASSEVN	N	24.9	1849.73	-2	925.87	2	22.41	905630	6	300	314	Y	Osteopontin OS=Homo sapiens GN=SPP1 PE=1 SV=1
15	69	sp|P10451|OSTP_HUMAN	K.AIPVAQDLNAPSDWDS(+79.97)R(+31.99).G	N	24.97	1965.85	-1.4	983.929	2	28.92	405466	1	204	220	Y	Osteopontin OS=Homo sapiens GN=SPP1 PE=1 SV=1
15	69	sp|P10451|OSTP_HUMAN	K.Q(-17.03)NLLAPQNAVS(+79.97)SEETNDFK.Q	Y	25.36	2166.95	3.6	1084.48	2	30.75	405852	1	52	70	Y	Osteopontin OS=Homo sapiens GN=SPP1 PE=1 SV=1
15	69	sp|P10451|OSTP_HUMAN	R.ISHELDS(+79.97)ASSEVN	N	25.8	1466.59	-0.7	734.303	2	6.92	400752	6	302	314	Y	Osteopontin OS=Homo sapiens GN=SPP1 PE=1 SV=1
15	69	sp|P10451|OSTP_HUMAN	R.EFHS(+79.97)HEFHS(+79.97)HEDMLVVDPK.S	N	26.35	2478.97	-1	827.33	3	17.84	904235	17	272	290	Y	Osteopontin OS=Homo sapiens GN=SPP1 PE=1 SV=1
15	69	sp|P10451|OSTP_HUMAN	K.QNLLAPQN(+.98)AVSS(+79.97)EET(+79.97)NDFK.Q	Y	26.42	2264.92	1.1	1133.47	2	26.01	1106355	1	52	70	Y	Osteopontin OS=Homo sapiens GN=SPP1 PE=1 SV=1
15	69	sp|P10451|OSTP_HUMAN	K.FRIS(+79.97)HELDS(+79.97)ASS(+79.97)EVN	N	28.35	1929.69	-1.5	965.853	2	23.96	1105733	2	300	314	Y	Osteopontin OS=Homo sapiens GN=SPP1 PE=1 SV=1
15	69	sp|P10451|OSTP_HUMAN	K.AIPVAQD(+21.98)LNAPSDWDS(+79.97)R.G	N	28.51	1955.84	-1.4	978.925	2	28.11	405291	3	204	220	Y	Osteopontin OS=Homo sapiens GN=SPP1 PE=1 SV=1
15	69	sp|P10451|OSTP_HUMAN	K.DS(+79.97)YETSQLDDQSAETHSHK.Q	N	29.23	2256.88	-0.2	753.301	3	10.72	202081	2	223	241	Y	Osteopontin OS=Homo sapiens GN=SPP1 PE=1 SV=1
15	69	sp|P10451|OSTP_HUMAN	Q.NLLAPQNAVS(+79.97)S(+79.97)EETNDFK.Q	Y	30.01	2135.88	-2.3	1068.95	2	26.87	405019	1	53	70	Y	Osteopontin OS=Homo sapiens GN=SPP1 PE=1 SV=1
15	69	sp|P10451|OSTP_HUMAN	K.AIPVAQDLNAPS(+79.97)DWDS(+79.97)R.G	N	30.15	2013.82	-1.8	1007.92	2	29.5	405586	2	204	220	Y	Osteopontin OS=Homo sapiens GN=SPP1 PE=1 SV=1
15	69	sp|P10451|OSTP_HUMAN	A.IPVAQDLNAPSDWDS(+79.97)R.G	N	30.19	1862.82	-2.2	932.415	2	25.82	404807	1	205	220	Y	Osteopontin OS=Homo sapiens GN=SPP1 PE=1 SV=1
15	69	sp|P10451|OSTP_HUMAN	K.QNLLAPQN(+.98)AVS(+79.97)SEETNDFK.Q	Y	30.54	2184.96	3	1093.49	2	26.61	1003942	1	52	70	Y	Osteopontin OS=Homo sapiens GN=SPP1 PE=1 SV=1
15	69	sp|P10451|OSTP_HUMAN	R.GKDSYETSQLDDQS(+79.97)AETHSHK.Q	N	30.97	2442	-0.8	815.006	3	11.46	1201833	1	221	241	Y	Osteopontin OS=Homo sapiens GN=SPP1 PE=1 SV=1
15	69	sp|P10451|OSTP_HUMAN	R.ISHELDSAS(+79.97)SEVN	N	31.9	1466.59	-0.1	734.303	2	12.31	401734	7	302	314	Y	Osteopontin OS=Homo sapiens GN=SPP1 PE=1 SV=1
15	69	sp|P10451|OSTP_HUMAN	K.A(+57.02)IPVAQDLNAPSDWDS(+79.97)R.G	N	32.06	1990.88	3.6	996.45	2	28.37	1004266	2	204	220	Y	Osteopontin OS=Homo sapiens GN=SPP1 PE=1 SV=1
15	69	sp|P10451|OSTP_HUMAN	R.GKDSYETS(+79.97)QLDDQSAETHSHK.Q	N	32.56	2442	-2.1	1222	2	11.65	601694	1	221	241	Y	Osteopontin OS=Homo sapiens GN=SPP1 PE=1 SV=1
15	69	sp|P10451|OSTP_HUMAN	K.Q(-17.03)NLLAPQNAVS(+79.97)S(+79.97)EETNDFK.Q	Y	34.25	2246.91	-1.1	1124.46	2	34.06	406520	7	52	70	Y	Osteopontin OS=Homo sapiens GN=SPP1 PE=1 SV=1
15	69	sp|P10451|OSTP_HUMAN	K.ANDESNEHS(+79.97)DVIDS(+79.97)QELSK.V	N	34.28	2275.85	-2	1138.93	2	14.3	402246	1	250	268	Y	Osteopontin OS=Homo sapiens GN=SPP1 PE=1 SV=1
15	69	sp|P10451|OSTP_HUMAN	R.ISHELDSASS(+79.97)EVN	N	34.37	1466.59	1.5	734.305	2	13.05	1001557	3	302	314	Y	Osteopontin OS=Homo sapiens GN=SPP1 PE=1 SV=1
15	69	sp|P10451|OSTP_HUMAN	K.QNLLAPQNAVS(+79.97)SEETN(+.98)DFK.Q	Y	35.32	2184.96	0.3	1093.49	2	24.33	1003600	1	52	70	Y	Osteopontin OS=Homo sapiens GN=SPP1 PE=1 SV=1
15	69	sp|P10451|OSTP_HUMAN	N.LLAPQNAVSS(+79.97)EETNDFK.Q	Y	35.58	1941.87	-1.6	971.942	2	22.86	1003364	1	54	70	Y	Osteopontin OS=Homo sapiens GN=SPP1 PE=1 SV=1
15	69	sp|P10451|OSTP_HUMAN	N.LLAPQNAVS(+79.97)S(+79.97)EETNDFK.Q	Y	36.26	2021.84	-1.3	1011.93	2	23.53	404326	8	54	70	Y	Osteopontin OS=Homo sapiens GN=SPP1 PE=1 SV=1
15	69	sp|P10451|OSTP_HUMAN	K.AIPVAQDLNAPSDW(+31.99)DS(+79.97)R.G	N	36.78	1965.85	-2	983.929	2	28.07	405281	4	204	220	Y	Osteopontin OS=Homo sapiens GN=SPP1 PE=1 SV=1
15	69	sp|P10451|OSTP_HUMAN	I.PVAQDLNAPSDWDS(+79.97)R.G	N	37.82	1749.74	-4.2	875.871	2	27.73	405212	2	206	220	Y	Osteopontin OS=Homo sapiens GN=SPP1 PE=1 SV=1
15	69	sp|P10451|OSTP_HUMAN	K.DSYETSQLDDQS(+79.97)AETHSHK.Q	N	40.14	2256.88	-2.3	1129.45	2	11.4	502064	1	223	241	Y	Osteopontin OS=Homo sapiens GN=SPP1 PE=1 SV=1
15	69	sp|P10451|OSTP_HUMAN	K.QNLLAPQNAVS(+79.97)SEET(+79.97)NDFK.Q	Y	42.02	2263.94	-6.8	1132.97	2	28.38	1106948	6	52	70	Y	Osteopontin OS=Homo sapiens GN=SPP1 PE=1 SV=1
15	69	sp|P10451|OSTP_HUMAN	K.ANDES(+79.97)NEHSDVIDSQELSK.V	N	42.14	2195.89	-2.2	1098.95	2	13.09	102870	2	250	268	Y	Osteopontin OS=Homo sapiens GN=SPP1 PE=1 SV=1
15	69	sp|P10451|OSTP_HUMAN	K.AIPVAQDLNAPS(+79.97)DWDSR.G	N	42.63	1933.86	-0.9	967.935	2	28.81	405439	3	204	220	Y	Osteopontin OS=Homo sapiens GN=SPP1 PE=1 SV=1
15	69	sp|P10451|OSTP_HUMAN	K.AIPVAQDLNAPSDW(+15.99)DS(+79.97)R.G	N	42.67	1949.85	0	975.933	2	24.4	404508	7	204	220	Y	Osteopontin OS=Homo sapiens GN=SPP1 PE=1 SV=1
15	69	sp|P10451|OSTP_HUMAN	R.GKDSYET(+79.97)SQLDDQS(+79.97)AETHSHK.Q	N	44.79	2521.96	-0.6	841.661	3	11.16	501964	2	221	241	Y	Osteopontin OS=Homo sapiens GN=SPP1 PE=1 SV=1
15	69	sp|P10451|OSTP_HUMAN	K.FRIS(+79.97)HELDSASSEVN	N	48.5	1769.76	-2.1	885.886	2	21.1	505269	11	300	314	Y	Osteopontin OS=Homo sapiens GN=SPP1 PE=1 SV=1
15	69	sp|P10451|OSTP_HUMAN	K.QNLLAPQNAVSS(+79.97)EETNDFK.Q	Y	49.01	2183.97	0.9	1093	2	23.97	404410	7	52	70	Y	Osteopontin OS=Homo sapiens GN=SPP1 PE=1 SV=1
15	69	sp|P10451|OSTP_HUMAN	K.Q(-17.03)NLLAPQNAVSS(+79.97)EETNDFK.Q	Y	49.16	2166.95	-2.9	1084.48	2	31.25	1004753	3	52	70	Y	Osteopontin OS=Homo sapiens GN=SPP1 PE=1 SV=1
15	69	sp|P10451|OSTP_HUMAN	K.QNLLAPQNAVS(+79.97)SEETNDFK.Q	Y	52.77	2183.97	-1.2	1092.99	2	25.38	1003756	7	52	70	Y	Osteopontin OS=Homo sapiens GN=SPP1 PE=1 SV=1
15	69	sp|P10451|OSTP_HUMAN	K.QNLLAPQNAVS(+79.97)S(+79.97)EETNDFK.Q	Y	57.28	2263.94	0.4	1132.98	2	26.51	404954	25	52	70	Y	Osteopontin OS=Homo sapiens GN=SPP1 PE=1 SV=1
15	69	sp|P10451|OSTP_HUMAN	K.AIPVAQDLNAPSDWDS(+79.97)R.G	N	70.45	1933.86	-0.1	967.936	2	27.8	405227	58	204	220	Y	Osteopontin OS=Homo sapiens GN=SPP1 PE=1 SV=1
15	69	sp|P10451|OSTP_HUMAN	K.Q(-17.03)NLLAPQNAVS(+79.97)SEET(+79.97)NDFK.Q	Y	8.42	2246.91	-6.6	1124.46	2	29.35	405558	1	52	70	Y	Osteopontin OS=Homo sapiens GN=SPP1 PE=1 SV=1
15	69	sp|P10451|OSTP_HUMAN	K.QNLLAPQNAVSSEETNDFKQET(+79.97)LPSK.S	Y	8.99	2967.39	-0.7	990.135	3	24.55	106400	1	52	77	Y	Osteopontin OS=Homo sapiens GN=SPP1 PE=1 SV=1
15	69	sp|P10451|OSTP_HUMAN	L.LAPQNAVSS(+79.97)EET(+79.97)NDFK.Q	Y	9.23	1908.75	1.9	955.386	2	17.63	403008	1	55	70	Y	Osteopontin OS=Homo sapiens GN=SPP1 PE=1 SV=1
15	69	sp|P10451|OSTP_HUMAN	K.QNLLAPQNAVS(+79.97)SEET(+79.97)NDFKQETLPSK.S	Y	10.34	3047.35	-1.8	1016.79	3	27.33	1106682	1	52	77	Y	Osteopontin OS=Homo sapiens GN=SPP1 PE=1 SV=1
15	69	sp|P10451|OSTP_HUMAN	K.Q(-17.03)NLLAPQNAVSSEET(+79.97)NDFKQET(+79.97)LPSK.S	Y	10.88	3030.33	-0.4	1011.12	3	31.02	405912	1	52	77	Y	Osteopontin OS=Homo sapiens GN=SPP1 PE=1 SV=1
15	69	sp|P10451|OSTP_HUMAN	K.QNLLAPQNAVSS(+79.97)EET(+79.97)NDFK.Q	Y	12.58	2263.94	-1.5	755.653	3	26.47	1106465	1	52	70	Y	Osteopontin OS=Homo sapiens GN=SPP1 PE=1 SV=1
15	69	sp|P10451|OSTP_HUMAN	R.RPDIQYPDATDEDIT(+79.97)SHMES(+79.97)EELN(+.98)GAYK.A	N	16.01	3384.34	-4.3	1129.12	3	27.47	907081	1	176	203	Y	Osteopontin OS=Homo sapiens GN=SPP1 PE=1 SV=1
15	69	sp|P10451|OSTP_HUMAN	K.QNLLAPQNAVSSEET(+79.97)NDFK.Q	Y	20.76	2183.97	-1.9	1092.99	2	30.72	1004661	1	52	70	Y	Osteopontin OS=Homo sapiens GN=SPP1 PE=1 SV=1
15	69	sp|P10451|OSTP_HUMAN	K.DSYET(+79.97)SQLDDQSAETHSHK.Q	N	25.25	2256.88	-1.5	1129.45	2	10.76	202099	1	223	241	Y	Osteopontin OS=Homo sapiens GN=SPP1 PE=1 SV=1
15	69	sp|P10451|OSTP_HUMAN	R.GKDSYET(+79.97)SQLDDQSAETHSHK.Q	N	26.11	2442	-0.8	815.006	3	11.67	601700	1	221	241	Y	Osteopontin OS=Homo sapiens GN=SPP1 PE=1 SV=1
15	69	sp|P10451|OSTP_HUMAN	K.QNLLAPQN(+.98)AVSS(+79.97)EET(+79.97)NDFK.Q	Y	26.42	2264.92	1.1	1133.47	2	26.01	1106355	1	52	70	Y	Osteopontin OS=Homo sapiens GN=SPP1 PE=1 SV=1
15	69	sp|P10451|OSTP_HUMAN	K.QNLLAPQNAVS(+79.97)SEET(+79.97)NDFK.Q	Y	42.02	2263.94	-6.8	1132.97	2	28.38	1106948	6	52	70	Y	Osteopontin OS=Homo sapiens GN=SPP1 PE=1 SV=1
15	69	sp|P10451|OSTP_HUMAN	R.GKDSYET(+79.97)SQLDDQS(+79.97)AETHSHK.Q	N	44.79	2521.96	-0.6	841.661	3	11.16	501964	2	221	241	Y	Osteopontin OS=Homo sapiens GN=SPP1 PE=1 SV=1
15	69	sp|P10451|OSTP_HUMAN	P.QN(+.98)AVSSEETND(+14.02)FK.Q	N	8.07	1482.65	-1.7	742.33	2	6.06	1200736	1	58	70	Y	Osteopontin OS=Homo sapiens GN=SPP1 PE=1 SV=1
15	69	sp|P10451|OSTP_HUMAN	K.AIPVAQDLNAPSDWD(+14.02)S(+79.97)R.G	N	15.11	1947.87	-0.8	974.943	2	30.16	1004574	1	204	220	Y	Osteopontin OS=Homo sapiens GN=SPP1 PE=1 SV=1
15	69	sp|P10451|OSTP_HUMAN	K.YPDAVATWLNPDPSQ(+.98)K(+14.02).Q	N	13.56	1815.87	4.3	908.945	2	32.65	209102	1	36	51	Y	Osteopontin OS=Homo sapiens GN=SPP1 PE=1 SV=1
15	69	sp|P10451|OSTP_HUMAN	R.GDSVVYGLR(+14.02).S	N	31.02	978.513	-1.4	490.263	2	19.2	1204463	1	160	168	Y	Osteopontin OS=Homo sapiens GN=SPP1 PE=1 SV=1
15	69	sp|P10451|OSTP_HUMAN	K.YPDAVATWLNPDPSQK(+14.02).Q	N	48.7	1814.88	-5.4	908.444	2	32.72	209124	1	36	51	Y	Osteopontin OS=Homo sapiens GN=SPP1 PE=1 SV=1
15	69	sp|P10451|OSTP_HUMAN	K.AIPVAQDLNAPSDWDSR(+14.02).G	N	48.77	1867.91	-0.5	934.96	2	27.46	207472	2	204	220	Y	Osteopontin OS=Homo sapiens GN=SPP1 PE=1 SV=1
15	69	sp|P10451|OSTP_HUMAN	K.YPDAVATWLNPDPS(-18.01)QK.Q	N	14.74	1782.86	-0.8	892.435	2	47.02	1007607	2	36	51	Y	Osteopontin OS=Homo sapiens GN=SPP1 PE=1 SV=1
15	69	sp|P10451|OSTP_HUMAN	R.GDS(-18.01)VVYGLR.S	N	21.85	946.487	-0.1	474.251	2	13.67	203189	1	160	168	Y	Osteopontin OS=Homo sapiens GN=SPP1 PE=1 SV=1
15	69	sp|P10451|OSTP_HUMAN	K.QNLLAPQNAVSS(-18.01)EETNDFK.Q	Y	22.03	2086	1.4	1044.01	2	23.92	1105719	1	52	70	Y	Osteopontin OS=Homo sapiens GN=SPP1 PE=1 SV=1
15	69	sp|P10451|OSTP_HUMAN	K.AIPVAQDLN(+.98)APS(-18.01)DWDSR.G	N	48.42	1836.86	-0.8	919.439	2	30.07	108010	2	204	220	Y	Osteopontin OS=Homo sapiens GN=SPP1 PE=1 SV=1
15	69	sp|P10451|OSTP_HUMAN	K.AIPVAQDLNAP(+31.99)SDWDSR.G	N	17.2	1885.88	3.6	943.951	2	58.33	115169	1	204	220	Y	Osteopontin OS=Homo sapiens GN=SPP1 PE=1 SV=1
15	69	sp|P10451|OSTP_HUMAN	K.AIPVAQDLNAPSDWDSR(+31.99).G	N	20.71	1885.88	-2.6	943.945	2	57.38	114990	1	204	220	Y	Osteopontin OS=Homo sapiens GN=SPP1 PE=1 SV=1
15	69	sp|P10451|OSTP_HUMAN	K.AIPVAQDLNAPSDWDS(+79.97)R(+31.99).G	N	24.97	1965.85	-1.4	983.929	2	28.92	405466	1	204	220	Y	Osteopontin OS=Homo sapiens GN=SPP1 PE=1 SV=1
16	234	tr|E9PNW4|E9PNW4_HUMAN	S.LQC(+57.02)YN(+15.99)C(+57.02)PNPTADC(+57.02)K.T	Y	8.91	1755.7	3.2	878.861	2	7.75	501355	1	26	39	Y	CD59 glycoprotein OS=Homo sapiens GN=CD59 PE=4 SV=1
16	234	tr|E9PNW4|E9PNW4_HUMAN	K.FEHC(+57.02)N(+15.99)FNDVTTR.L	Y	24.86	1554.65	-2	778.332	2	12.41	1202226	1	67	78	Y	CD59 glycoprotein OS=Homo sapiens GN=CD59 PE=4 SV=1
16	234	tr|E9PNW4|E9PNW4_HUMAN	K.FEHC(+57.02)NFN(+15.99)DVTTR.L	Y	35.35	1554.65	-0.9	519.224	3	12.42	1202231	1	67	78	Y	CD59 glycoprotein OS=Homo sapiens GN=CD59 PE=4 SV=1
16	234	tr|E9PNW4|E9PNW4_HUMAN	S.LQC(+57.02)YNC(+57.02)P(+15.99)NPTADC(+57.02)K.T	Y	10.32	1755.7	-5.6	878.853	2	10.79	102057	1	26	39	Y	CD59 glycoprotein OS=Homo sapiens GN=CD59 PE=4 SV=1
16	234	tr|E9PNW4|E9PNW4_HUMAN	S.LQC(+57.02)Y(+15.99)NC(+57.02)PNPTADC(+57.02)K.T	Y	20.05	1755.7	-0.4	878.858	2	3.05	500430	8	26	39	Y	CD59 glycoprotein OS=Homo sapiens GN=CD59 PE=4 SV=1
16	234	tr|E9PNW4|E9PNW4_HUMAN	R.ENELTYYC(+57.02)C(+57.02)K(+14.02).K	Y	25.12	1392.57	-0.5	697.291	2	16.08	1203518	2	81	90	Y	CD59 glycoprotein OS=Homo sapiens GN=CD59 PE=4 SV=1
16	234	tr|E9PNW4|E9PNW4_HUMAN	K.FEHC(+57.02)NFN(+.98)DVTTR(+14.02).L	Y	34.21	1553.66	-2.8	518.891	3	15.57	603044	2	67	78	Y	CD59 glycoprotein OS=Homo sapiens GN=CD59 PE=4 SV=1
16	234	tr|E9PNW4|E9PNW4_HUMAN	R.LRENELTYYC(+57.02)C(+57.02)K(+14.02).K	Y	44.44	1661.75	-1.8	831.883	2	18.42	803792	2	79	90	Y	CD59 glycoprotein OS=Homo sapiens GN=CD59 PE=4 SV=1
16	234	tr|E9PNW4|E9PNW4_HUMAN	S.LQC(+57.02)YNC(+57.02)PNPTADC(+57.02)K(+14.02).T	Y	51.74	1753.72	-2.2	877.866	2	12.6	1202301	1	26	39	Y	CD59 glycoprotein OS=Homo sapiens GN=CD59 PE=4 SV=1
16	234	tr|E9PNW4|E9PNW4_HUMAN	K.FEHC(+57.02)NFNDVTTR(+14.02).L	Y	64.87	1552.67	-1.5	777.342	2	14.63	702773	7	67	78	Y	CD59 glycoprotein OS=Homo sapiens GN=CD59 PE=4 SV=1
16	234	tr|E9PNW4|E9PNW4_HUMAN	R.LRENELT(-18.01)YYC(+57.02)C(+57.02)K.K	Y	35.3	1629.73	-1.5	544.249	3	15.04	702938	1	79	90	Y	CD59 glycoprotein OS=Homo sapiens GN=CD59 PE=4 SV=1
16	234	tr|E9PNW4|E9PNW4_HUMAN	K.FEHC(+57.02)NFND(+31.97)VTTR.L	Y	12.73	1570.63	-0.2	786.322	2	14.54	602691	1	67	78	Y	CD59 glycoprotein OS=Homo sapiens GN=CD59 PE=4 SV=1
16	234	tr|E9PNW4|E9PNW4_HUMAN	S.LQC(+57.02)YNC(+57.02)PNPTAD(+31.97)C(+57.02)K.T	Y	22.71	1771.68	-1	886.846	2	11.54	202409	1	26	39	Y	CD59 glycoprotein OS=Homo sapiens GN=CD59 PE=4 SV=1
16	235	sp|P13987|CD59_HUMAN	S.LQC(+57.02)YN(+15.99)C(+57.02)PNPTADC(+57.02)K.T	Y	8.91	1755.7	3.2	878.861	2	7.75	501355	1	26	39	Y	CD59 glycoprotein OS=Homo sapiens GN=CD59 PE=1 SV=1
16	235	sp|P13987|CD59_HUMAN	K.FEHC(+57.02)N(+15.99)FNDVTTR.L	Y	24.86	1554.65	-2	778.332	2	12.41	1202226	1	67	78	Y	CD59 glycoprotein OS=Homo sapiens GN=CD59 PE=1 SV=1
16	235	sp|P13987|CD59_HUMAN	K.FEHC(+57.02)NFN(+15.99)DVTTR.L	Y	35.35	1554.65	-0.9	519.224	3	12.42	1202231	1	67	78	Y	CD59 glycoprotein OS=Homo sapiens GN=CD59 PE=1 SV=1
16	235	sp|P13987|CD59_HUMAN	S.LQC(+57.02)YNC(+57.02)P(+15.99)NPTADC(+57.02)K.T	Y	10.32	1755.7	-5.6	878.853	2	10.79	102057	1	26	39	Y	CD59 glycoprotein OS=Homo sapiens GN=CD59 PE=1 SV=1
16	235	sp|P13987|CD59_HUMAN	S.LQC(+57.02)Y(+15.99)NC(+57.02)PNPTADC(+57.02)K.T	Y	20.05	1755.7	-0.4	878.858	2	3.05	500430	8	26	39	Y	CD59 glycoprotein OS=Homo sapiens GN=CD59 PE=1 SV=1
16	235	sp|P13987|CD59_HUMAN	R.ENELTYYC(+57.02)C(+57.02)K(+14.02).K	Y	25.12	1392.57	-0.5	697.291	2	16.08	1203518	2	81	90	Y	CD59 glycoprotein OS=Homo sapiens GN=CD59 PE=1 SV=1
16	235	sp|P13987|CD59_HUMAN	K.FEHC(+57.02)NFN(+.98)DVTTR(+14.02).L	Y	34.21	1553.66	-2.8	518.891	3	15.57	603044	2	67	78	Y	CD59 glycoprotein OS=Homo sapiens GN=CD59 PE=1 SV=1
16	235	sp|P13987|CD59_HUMAN	R.LRENELTYYC(+57.02)C(+57.02)K(+14.02).K	Y	44.44	1661.75	-1.8	831.883	2	18.42	803792	2	79	90	Y	CD59 glycoprotein OS=Homo sapiens GN=CD59 PE=1 SV=1
16	235	sp|P13987|CD59_HUMAN	S.LQC(+57.02)YNC(+57.02)PNPTADC(+57.02)K(+14.02).T	Y	51.74	1753.72	-2.2	877.866	2	12.6	1202301	1	26	39	Y	CD59 glycoprotein OS=Homo sapiens GN=CD59 PE=1 SV=1
16	235	sp|P13987|CD59_HUMAN	K.FEHC(+57.02)NFNDVTTR(+14.02).L	Y	64.87	1552.67	-1.5	777.342	2	14.63	702773	7	67	78	Y	CD59 glycoprotein OS=Homo sapiens GN=CD59 PE=1 SV=1
16	235	sp|P13987|CD59_HUMAN	R.LRENELT(-18.01)YYC(+57.02)C(+57.02)K.K	Y	35.3	1629.73	-1.5	544.249	3	15.04	702938	1	79	90	Y	CD59 glycoprotein OS=Homo sapiens GN=CD59 PE=1 SV=1
16	235	sp|P13987|CD59_HUMAN	K.FEHC(+57.02)NFND(+31.97)VTTR.L	Y	12.73	1570.63	-0.2	786.322	2	14.54	602691	1	67	78	Y	CD59 glycoprotein OS=Homo sapiens GN=CD59 PE=1 SV=1
16	235	sp|P13987|CD59_HUMAN	S.LQC(+57.02)YNC(+57.02)PNPTAD(+31.97)C(+57.02)K.T	Y	22.71	1771.68	-1	886.846	2	11.54	202409	1	26	39	Y	CD59 glycoprotein OS=Homo sapiens GN=CD59 PE=1 SV=1
17	122	sp|P15309|PPAP_HUMAN	K.LSGLHGQDLFGIWSK(+15.99).V	Y	8.9	1672.86	-1.5	558.625	3	28.78	706739	1	194	208	Y	Prostatic acid phosphatase OS=Homo sapiens GN=ACPP PE=1 SV=3
17	122	sp|P15309|PPAP_HUMAN	R.S(+42.01)P(+15.99)IDTFPTDPIK.E	Y	36.94	1387.69	-2.7	694.849	2	28.4	405357	2	48	59	Y	Prostatic acid phosphatase OS=Homo sapiens GN=ACPP PE=1 SV=3
17	122	sp|P15309|PPAP_HUMAN	R.SPIDTFPTD(+14.02)PIK(+14.02)(+42.01).E	Y	11.17	1399.72	-1.6	700.868	2	14.64	702781	1	48	59	Y	Prostatic acid phosphatase OS=Homo sapiens GN=ACPP PE=1 SV=3
17	122	sp|P15309|PPAP_HUMAN	K.L(+43.01)SGLHGQD(+14.02)LFGIWSK.V	Y	15.09	1713.88	1.4	572.303	3	41.47	710117	1	194	208	Y	Prostatic acid phosphatase OS=Homo sapiens GN=ACPP PE=1 SV=3
17	122	sp|P15309|PPAP_HUMAN	K.DFIATLGK(+14.02).L	Y	17.21	877.491	-2.3	439.752	2	24.4	206541	1	186	193	Y	Prostatic acid phosphatase OS=Homo sapiens GN=ACPP PE=1 SV=3
17	122	sp|P15309|PPAP_HUMAN	R.ELS(-18.01)ELSLLSLYGIHK.Q	Y	41.89	1682.92	-4.9	842.465	2	47.88	513082	3	237	251	Y	Prostatic acid phosphatase OS=Homo sapiens GN=ACPP PE=1 SV=3
17	122	sp|P15309|PPAP_HUMAN	R.E(+57.02)LS(-18.01)ELSLLSLYGIHK.Q	Y	54.57	1739.95	2	870.982	2	45.54	912061	2	237	251	Y	Prostatic acid phosphatase OS=Homo sapiens GN=ACPP PE=1 SV=3
17	122	sp|P15309|PPAP_HUMAN	K.FVT(-18.01)LVFR.H	Y	16.83	862.506	-1.6	432.26	2	30.77	607618	1	37	43	Y	Prostatic acid phosphatase OS=Homo sapiens GN=ACPP PE=1 SV=3
17	122	sp|P15309|PPAP_HUMAN	R.S(+42.01)P(+15.99)IDTFPTDPIK.E	Y	36.94	1387.69	-2.7	694.849	2	28.4	405357	2	48	59	Y	Prostatic acid phosphatase OS=Homo sapiens GN=ACPP PE=1 SV=3
18	1	sp|P98160|PGBM_HUMAN	R.AASGPGPEQEASFTVT(+79.97)VPP(+15.99)SEGSSYRLR.S	Y	8.75	2972.36	-4.6	991.788	3	29.32	405552	1	2993	3020	Y	Basement membrane-specific heparan sulfate proteoglycan core protein OS=Homo sapiens GN=HSPG2 PE=1 SV=4
18	1	sp|P98160|PGBM_HUMAN	R.S(+42.01)P(+15.99)GPNVAVNAK.G	Y	42.73	1110.57	1.8	556.292	2	11.71	401552	1	4319	4329	Y	Basement membrane-specific heparan sulfate proteoglycan core protein OS=Homo sapiens GN=HSPG2 PE=1 SV=4
18	1	sp|P98160|PGBM_HUMAN	R.GGS(+79.97)LPARHQTHGS(+79.97)QLR.L	Y	11.03	1860.81	2	931.416	2	41.55	511263	1	2962	2977	Y	Basement membrane-specific heparan sulfate proteoglycan core protein OS=Homo sapiens GN=HSPG2 PE=1 SV=4
18	1	sp|P98160|PGBM_HUMAN	R.AT(+79.97)FSSVPLAASIS(+79.97)AV.S	Y	11.26	1579.69	-0.6	790.854	2	32.19	1107932	1	1495	1509	Y	Basement membrane-specific heparan sulfate proteoglycan core protein OS=Homo sapiens GN=HSPG2 PE=1 SV=4
18	1	sp|P98160|PGBM_HUMAN	R.KE(+14.02)GGS(+79.97)LPPQAR.S	Y	11.56	1232.59	0.4	617.303	2	14.35	602617	1	1991	2001	Y	Basement membrane-specific heparan sulfate proteoglycan core protein OS=Homo sapiens GN=HSPG2 PE=1 SV=4
18	1	sp|P98160|PGBM_HUMAN	R.SLTQGSLIVGDLAPVNGTS(+79.97)QGK(-.98).F	Y	11.99	2220.11	-1	1111.06	2	36.64	210291	1	3765	3786	Y	Basement membrane-specific heparan sulfate proteoglycan core protein OS=Homo sapiens GN=HSPG2 PE=1 SV=4
18	1	sp|P98160|PGBM_HUMAN	R.S(+57.02)IVPQGGS(+79.97)HSLR.C	Y	13.22	1373.65	0.7	458.889	3	20.7	704485	1	1686	1697	Y	Basement membrane-specific heparan sulfate proteoglycan core protein OS=Homo sapiens GN=HSPG2 PE=1 SV=4
18	1	sp|P98160|PGBM_HUMAN	R.TPSGLYLGT(+79.97)C(+57.02)ER.C	N	8.21	1432.61	-1.5	717.309	2	49.93	409520	1	1147	1158	Y	Basement membrane-specific heparan sulfate proteoglycan core protein OS=Homo sapiens GN=HSPG2 PE=1 SV=4
18	1	sp|P98160|PGBM_HUMAN	R.FLGD(+14.02)KVT(+79.97)SYGGELR.F	Y	8.44	1634.77	2.8	818.395	2	35.11	1108730	1	997	1010	Y	Basement membrane-specific heparan sulfate proteoglycan core protein OS=Homo sapiens GN=HSPG2 PE=1 SV=4
18	1	sp|P98160|PGBM_HUMAN	R.AASGPGPEQEASFTVT(+79.97)VPP(+15.99)SEGSSYRLR.S	Y	8.75	2972.36	-4.6	991.788	3	29.32	405552	1	2993	3020	Y	Basement membrane-specific heparan sulfate proteoglycan core protein OS=Homo sapiens GN=HSPG2 PE=1 SV=4
18	1	sp|P98160|PGBM_HUMAN	R.C(+57.02)(+42.01)SATGSPAPT(+79.97)IHWSKLR.S	Y	9.96	1989.91	1.7	995.966	2	17.67	1104043	1	3233	3249	Y	Basement membrane-specific heparan sulfate proteoglycan core protein OS=Homo sapiens GN=HSPG2 PE=1 SV=4
18	1	sp|P98160|PGBM_HUMAN	R.AT(+79.97)FSSVPLAASIS(+79.97)AV.S	Y	11.26	1579.69	-0.6	790.854	2	32.19	1107932	1	1495	1509	Y	Basement membrane-specific heparan sulfate proteoglycan core protein OS=Homo sapiens GN=HSPG2 PE=1 SV=4
18	1	sp|P98160|PGBM_HUMAN	R.LLSRGHTPT(+79.97)QPGALNQR.Q	Y	13.42	1924.96	-4.4	963.485	2	22.96	1205658	1	644	660	Y	Basement membrane-specific heparan sulfate proteoglycan core protein OS=Homo sapiens GN=HSPG2 PE=1 SV=4
18	1	sp|P98160|PGBM_HUMAN	R.FLGD(+14.02)KVT(+79.97)SYGGELR.F	Y	8.44	1634.77	2.8	818.395	2	35.11	1108730	1	997	1010	Y	Basement membrane-specific heparan sulfate proteoglycan core protein OS=Homo sapiens GN=HSPG2 PE=1 SV=4
18	1	sp|P98160|PGBM_HUMAN	R.LVSED(+14.02)PINDGEWHRVTA.L	Y	10.61	1950.94	-2.1	976.477	2	11.75	1201954	1	4282	4298	Y	Basement membrane-specific heparan sulfate proteoglycan core protein OS=Homo sapiens GN=HSPG2 PE=1 SV=4
18	1	sp|P98160|PGBM_HUMAN	R.KE(+14.02)GGS(+79.97)LPPQAR.S	Y	11.56	1232.59	0.4	617.303	2	14.35	602617	1	1991	2001	Y	Basement membrane-specific heparan sulfate proteoglycan core protein OS=Homo sapiens GN=HSPG2 PE=1 SV=4
18	1	sp|P98160|PGBM_HUMAN	R.I(+42.01)ESSSSQVAEGQTLDLN(+14.02).C	Y	12.11	1832.86	-1.1	917.438	2	32.15	208941	1	2441	2457	Y	Basement membrane-specific heparan sulfate proteoglycan core protein OS=Homo sapiens GN=HSPG2 PE=1 SV=4
18	1	sp|P98160|PGBM_HUMAN	R.C(+57.02)LC(+57.02)LPGFSGPR(+14.02).C	Y	31.56	1276.61	-0.8	639.31	2	29.8	907736	1	4164	4174	Y	Basement membrane-specific heparan sulfate proteoglycan core protein OS=Homo sapiens GN=HSPG2 PE=1 SV=4
18	1	sp|P98160|PGBM_HUMAN	K.EAS(-18.01)ITVSVLHG.T	Y	9.88	1093.58	-1.8	547.795	2	29.85	405661	1	2127	2137	Y	Basement membrane-specific heparan sulfate proteoglycan core protein OS=Homo sapiens GN=HSPG2 PE=1 SV=4
18	1	sp|P98160|PGBM_HUMAN	R.C(+57.02)Q(+.98)VS(-18.01)GSPPHYFYWSR.E	Y	51.14	1852.8	-2.2	927.405	2	30.36	607504	3	1698	1712	Y	Basement membrane-specific heparan sulfate proteoglycan core protein OS=Homo sapiens GN=HSPG2 PE=1 SV=4
18	1	sp|P98160|PGBM_HUMAN	R.C(+57.02)EQC(+57.02)Q(+.98)PGY(-18.01)YGDAQR.G	N	10.77	1713.65	-2.3	857.831	2	15.91	1002177	2	1187	1200	Y	Basement membrane-specific heparan sulfate proteoglycan core protein OS=Homo sapiens GN=HSPG2 PE=1 SV=4
18	1	sp|P98160|PGBM_HUMAN	F.TVTVPPSEGS(+42.01)SYRLR.S	Y	8.41	1689.87	-2.1	564.296	3	28.19	706582	1	3006	3020	Y	Basement membrane-specific heparan sulfate proteoglycan core protein OS=Homo sapiens GN=HSPG2 PE=1 SV=4
18	1	sp|P98160|PGBM_HUMAN	R.S(+42.01)P(+15.99)GPNVAVNAK.G	Y	42.73	1110.57	1.8	556.292	2	11.71	401552	1	4319	4329	Y	Basement membrane-specific heparan sulfate proteoglycan core protein OS=Homo sapiens GN=HSPG2 PE=1 SV=4
18	1	sp|P98160|PGBM_HUMAN	R.I(+42.01)ESSSSQVAEGQTLDLN(+14.02).C	Y	12.11	1832.86	-1.1	917.438	2	32.15	208941	1	2441	2457	Y	Basement membrane-specific heparan sulfate proteoglycan core protein OS=Homo sapiens GN=HSPG2 PE=1 SV=4
19	142	sp|P00734|THRB_HUMAN	R.KS(+79.97)PQE(+14.02)LLC(+57.02)GASLISDR.W	N	12.13	1866.89	-4.6	934.448	2	39.05	809051	1	384	399	Y	Prothrombin OS=Homo sapiens GN=F2 PE=1 SV=2
19	142	sp|P00734|THRB_HUMAN	R.LAVT(+79.97)THGLPC(+57.02)LAWASAQAK(+42.01).A	N	12.5	2116.02	2.3	706.348	3	31.86	707581	1	225	243	Y	Prothrombin OS=Homo sapiens GN=F2 PE=1 SV=2
19	142	sp|P00734|THRB_HUMAN	R.N(+.98)PDSSTTGPWC(+57.02)YTTD(+14.02)PTVR.R	N	12.64	2168.93	-4.8	1085.47	2	22.33	105694	1	159	177	Y	Prothrombin OS=Homo sapiens GN=F2 PE=1 SV=2
19	142	sp|P00734|THRB_HUMAN	R.KS(+79.97)PQE(+14.02)LLC(+57.02)GASLISDR.W	N	12.13	1866.89	-4.6	934.448	2	39.05	809051	1	384	399	Y	Prothrombin OS=Homo sapiens GN=F2 PE=1 SV=2
19	142	sp|P00734|THRB_HUMAN	R.NPDSSTTGPWC(+57.02)YTTDPTVR(+14.02).R	N	27.2	2167.95	-1.4	1084.98	2	24.48	206564	1	159	177	Y	Prothrombin OS=Homo sapiens GN=F2 PE=1 SV=2
19	142	sp|P00734|THRB_HUMAN	R.SGIEC(+57.02)Q(+.98)LWR(+14.02).S	N	39.57	1162.54	0.2	582.279	2	27.81	606917	1	125	133	Y	Prothrombin OS=Homo sapiens GN=F2 PE=1 SV=2
19	142	sp|P00734|THRB_HUMAN	R.SGIEC(+57.02)QLWR(+14.02).S	N	42.87	1161.56	-0.2	581.787	2	26.52	706111	4	125	133	Y	Prothrombin OS=Homo sapiens GN=F2 PE=1 SV=2
19	142	sp|P00734|THRB_HUMAN	R.NPDSSTTGP(+31.99)WC(+57.02)YTTDPTVR.R	N	21.87	2185.92	-2.6	1093.97	2	15.47	103641	1	159	177	Y	Prothrombin OS=Homo sapiens GN=F2 PE=1 SV=2
19	142	sp|P00734|THRB_HUMAN	R.SGIEC(+57.02)QLWR(+31.99).S	N	11.2	1179.53	-2.1	590.773	2	21.89	1205355	1	125	133	Y	Prothrombin OS=Homo sapiens GN=F2 PE=1 SV=2
19	142	sp|P00734|THRB_HUMAN	R.ANTFLE(+43.99)EVR.K	N	15.33	1121.54	0	561.775	2	28.38	1106950	2	44	52	Y	Prothrombin OS=Homo sapiens GN=F2 PE=1 SV=2
19	142	sp|P00734|THRB_HUMAN	K.YTAC(+57.02)E(+43.99)TAR.T	N	25.67	1014.41	0.6	508.211	2	6.79	1100882	1	87	94	Y	Prothrombin OS=Homo sapiens GN=F2 PE=1 SV=2
19	142	sp|P00734|THRB_HUMAN	K.LAAC(+57.02)LE(+43.99)GNC(+57.02)AEGLGTNYR.G	N	47.56	2011.87	-2.8	1006.94	2	25.44	1106188	8	100	117	Y	Prothrombin OS=Homo sapiens GN=F2 PE=1 SV=2
19	142	sp|P00734|THRB_HUMAN	R.NPDSSTTGPWC(+57.02)YTTD(+31.97)PTVR.R	N	19.62	2185.9	-2	1093.96	2	23.13	105964	1	159	177	Y	Prothrombin OS=Homo sapiens GN=F2 PE=1 SV=2
20	141	tr|E9PIT3|E9PIT3_HUMAN	R.KS(+79.97)PQE(+14.02)LLC(+57.02)GASLISDR.W	N	12.13	1866.89	-4.6	934.448	2	39.05	809051	1	384	399	Y	Prothrombin OS=Homo sapiens GN=F2 PE=3 SV=1
20	141	tr|E9PIT3|E9PIT3_HUMAN	R.LAVT(+79.97)THGLPC(+57.02)LAWASAQAK(+42.01).A	N	12.5	2116.02	2.3	706.348	3	31.86	707581	1	225	243	Y	Prothrombin OS=Homo sapiens GN=F2 PE=3 SV=1
20	141	tr|E9PIT3|E9PIT3_HUMAN	R.N(+.98)PDSSTTGPWC(+57.02)YTTD(+14.02)PTVR.R	N	12.64	2168.93	-4.8	1085.47	2	22.33	105694	1	159	177	Y	Prothrombin OS=Homo sapiens GN=F2 PE=3 SV=1
20	141	tr|E9PIT3|E9PIT3_HUMAN	R.KS(+79.97)PQE(+14.02)LLC(+57.02)GASLISDR.W	N	12.13	1866.89	-4.6	934.448	2	39.05	809051	1	384	399	Y	Prothrombin OS=Homo sapiens GN=F2 PE=3 SV=1
20	141	tr|E9PIT3|E9PIT3_HUMAN	R.NPDSSTTGPWC(+57.02)YTTDPTVR(+14.02).R	N	27.2	2167.95	-1.4	1084.98	2	24.48	206564	1	159	177	Y	Prothrombin OS=Homo sapiens GN=F2 PE=3 SV=1
20	141	tr|E9PIT3|E9PIT3_HUMAN	R.SGIEC(+57.02)Q(+.98)LWR(+14.02).S	N	39.57	1162.54	0.2	582.279	2	27.81	606917	1	125	133	Y	Prothrombin OS=Homo sapiens GN=F2 PE=3 SV=1
20	141	tr|E9PIT3|E9PIT3_HUMAN	R.SGIEC(+57.02)QLWR(+14.02).S	N	42.87	1161.56	-0.2	581.787	2	26.52	706111	4	125	133	Y	Prothrombin OS=Homo sapiens GN=F2 PE=3 SV=1
20	141	tr|E9PIT3|E9PIT3_HUMAN	R.NPDSSTTGP(+31.99)WC(+57.02)YTTDPTVR.R	N	21.87	2185.92	-2.6	1093.97	2	15.47	103641	1	159	177	Y	Prothrombin OS=Homo sapiens GN=F2 PE=3 SV=1
20	141	tr|E9PIT3|E9PIT3_HUMAN	R.SGIEC(+57.02)QLWR(+31.99).S	N	11.2	1179.53	-2.1	590.773	2	21.89	1205355	1	125	133	Y	Prothrombin OS=Homo sapiens GN=F2 PE=3 SV=1
20	141	tr|E9PIT3|E9PIT3_HUMAN	R.ANTFLE(+43.99)EVR.K	N	15.33	1121.54	0	561.775	2	28.38	1106950	2	44	52	Y	Prothrombin OS=Homo sapiens GN=F2 PE=3 SV=1
20	141	tr|E9PIT3|E9PIT3_HUMAN	K.YTAC(+57.02)E(+43.99)TAR.T	N	25.67	1014.41	0.6	508.211	2	6.79	1100882	1	87	94	Y	Prothrombin OS=Homo sapiens GN=F2 PE=3 SV=1
20	141	tr|E9PIT3|E9PIT3_HUMAN	K.LAAC(+57.02)LE(+43.99)GNC(+57.02)AEGLGTNYR.G	N	47.56	2011.87	-2.8	1006.94	2	25.44	1106188	8	100	117	Y	Prothrombin OS=Homo sapiens GN=F2 PE=3 SV=1
20	141	tr|E9PIT3|E9PIT3_HUMAN	R.NPDSSTTGPWC(+57.02)YTTD(+31.97)PTVR.R	N	19.62	2185.9	-2	1093.96	2	23.13	105964	1	159	177	Y	Prothrombin OS=Homo sapiens GN=F2 PE=3 SV=1
21	66	tr|B2RDA1|B2RDA1_HUMAN	K.AIPVAQDLNAPSDWD(+15.99)S(+79.97)R.G	N	9.08	1949.85	-3.9	975.929	2	28.34	1004261	1	190	206	Y	Osteopontin OS=Homo sapiens GN=SPP1 PE=2 SV=1
21	66	tr|B2RDA1|B2RDA1_HUMAN	K.AIPVAQDLNAPSD(+15.99)WDSR.G	N	12.64	1869.89	-5.8	624.299	3	22.88	1105422	1	190	206	Y	Osteopontin OS=Homo sapiens GN=SPP1 PE=2 SV=1
21	66	tr|B2RDA1|B2RDA1_HUMAN	R.G(+42.01)D(+15.99)SVVYGLR.S	N	18.4	1022.5	-0.4	512.259	2	20.54	403673	1	146	154	Y	Osteopontin OS=Homo sapiens GN=SPP1 PE=2 SV=1
21	66	tr|B2RDA1|B2RDA1_HUMAN	K.AIPVAQDLNAPS(+79.97)D(+15.99)WDSR.G	N	23.79	1949.85	-2	975.931	2	27.09	405067	1	190	206	Y	Osteopontin OS=Homo sapiens GN=SPP1 PE=2 SV=1
21	66	tr|B2RDA1|B2RDA1_HUMAN	K.AIPVAQDLNAPSDWD(+15.99)SR.G	N	49.69	1869.89	-2.7	935.947	2	21.06	105334	5	190	206	Y	Osteopontin OS=Homo sapiens GN=SPP1 PE=2 SV=1
21	66	tr|B2RDA1|B2RDA1_HUMAN	K.YPDAVATWLN(+15.99)PDPSQK.Q	N	44.79	1816.86	-1.5	909.438	2	23.83	1105688	2	36	51	Y	Osteopontin OS=Homo sapiens GN=SPP1 PE=2 SV=1
21	66	tr|B2RDA1|B2RDA1_HUMAN	K.AIPVAQDLNAP(+15.99)SDWDS(+79.97)R.G	N	9.37	1949.85	0.7	975.934	2	24.24	906170	1	190	206	Y	Osteopontin OS=Homo sapiens GN=SPP1 PE=2 SV=1
21	66	tr|B2RDA1|B2RDA1_HUMAN	K.AIPVAQDLNAP(+15.99)SDWDSR.G	N	17.62	1869.89	-5.2	935.945	2	26.1	106825	2	190	206	Y	Osteopontin OS=Homo sapiens GN=SPP1 PE=2 SV=1
21	66	tr|B2RDA1|B2RDA1_HUMAN	K.A(+42.01)IP(+15.99)VAQDLNAPSDWDSR.G	N	27.99	1911.9	3.4	956.959	2	29.97	405681	1	190	206	Y	Osteopontin OS=Homo sapiens GN=SPP1 PE=2 SV=1
21	66	tr|B2RDA1|B2RDA1_HUMAN	K.AIPVAQDLNAPSDWD(+15.99)S(+79.97)R.G	N	9.08	1949.85	-3.9	975.929	2	28.34	1004261	1	190	206	Y	Osteopontin OS=Homo sapiens GN=SPP1 PE=2 SV=1
21	66	tr|B2RDA1|B2RDA1_HUMAN	K.AIPVAQDLN(+.98)APSDWDS(+79.97)R.G	N	9.32	1934.84	-0.9	968.427	2	37.99	407281	1	190	206	Y	Osteopontin OS=Homo sapiens GN=SPP1 PE=2 SV=1
21	66	tr|B2RDA1|B2RDA1_HUMAN	K.AIPVAQDLNAP(+15.99)SDWDS(+79.97)R.G	N	9.37	1949.85	0.7	975.934	2	24.24	906170	1	190	206	Y	Osteopontin OS=Homo sapiens GN=SPP1 PE=2 SV=1
21	66	tr|B2RDA1|B2RDA1_HUMAN	R.EFHS(+79.97)HEFHSHEDM(+15.99)LVVDPK.S	N	10.29	2415	1.8	806.008	3	15.09	602881	2	258	276	Y	Osteopontin OS=Homo sapiens GN=SPP1 PE=2 SV=1
21	66	tr|B2RDA1|B2RDA1_HUMAN	R.RPDIQYPDATDEDITSHMES(+79.97)EELNGAYK.A	N	10.6	3303.39	-4.7	1102.13	3	27.85	507269	1	162	189	Y	Osteopontin OS=Homo sapiens GN=SPP1 PE=2 SV=1
21	66	tr|B2RDA1|B2RDA1_HUMAN	K.FRIS(+79.97)HELDSASS(+79.97)EVN	N	11.28	1849.73	-0.7	925.871	2	20.65	105230	1	286	300	Y	Osteopontin OS=Homo sapiens GN=SPP1 PE=2 SV=1
21	66	tr|B2RDA1|B2RDA1_HUMAN	R.RPDIQ(+.98)YPDATDEDITSHMES(+79.97)EELNGAYK.A	N	11.38	3304.38	-5	1102.46	3	49.05	214025	1	162	189	Y	Osteopontin OS=Homo sapiens GN=SPP1 PE=2 SV=1
21	66	tr|B2RDA1|B2RDA1_HUMAN	R.I(+57.02)SHELDS(+79.97)ASSEVN	N	12.3	1523.61	2.6	762.816	2	12.27	401722	1	288	300	Y	Osteopontin OS=Homo sapiens GN=SPP1 PE=2 SV=1
21	66	tr|B2RDA1|B2RDA1_HUMAN	R.ISHELDS(+79.97)AS(+79.97)SEVN	N	12.63	1546.56	1.3	774.288	2	13.54	402052	1	288	300	Y	Osteopontin OS=Homo sapiens GN=SPP1 PE=2 SV=1
21	66	tr|B2RDA1|B2RDA1_HUMAN	R.EFHSHEFHS(+79.97)HEDMLVVDPK.S	N	13.05	2399	-0.2	800.675	3	30.33	806852	3	258	276	Y	Osteopontin OS=Homo sapiens GN=SPP1 PE=2 SV=1
21	66	tr|B2RDA1|B2RDA1_HUMAN	K.Q(-17.03)ADS(+79.97)GSS(+79.97)EEKQLYNK.Y	N	14.03	1825.68	-1.5	913.846	2	14.94	402404	1	21	35	Y	Osteopontin OS=Homo sapiens GN=SPP1 PE=2 SV=1
21	66	tr|B2RDA1|B2RDA1_HUMAN	K.FRISHELDS(+79.97)AS(+79.97)SEVN	N	14.92	1849.73	-1.7	925.87	2	20.62	205377	2	286	300	Y	Osteopontin OS=Homo sapiens GN=SPP1 PE=2 SV=1
21	66	tr|B2RDA1|B2RDA1_HUMAN	K.AIPVAQDLNAPSDWD(+14.02)S(+79.97)R.G	N	15.11	1947.87	-0.8	974.943	2	30.16	1004574	1	190	206	Y	Osteopontin OS=Homo sapiens GN=SPP1 PE=2 SV=1
21	66	tr|B2RDA1|B2RDA1_HUMAN	K.FRIS(+79.97)HELDSASSE.V	N	15.19	1556.65	-2.3	779.331	2	17.57	504198	2	286	298	Y	Osteopontin OS=Homo sapiens GN=SPP1 PE=2 SV=1
21	66	tr|B2RDA1|B2RDA1_HUMAN	R.RPDIQYPDATDEDIT(+79.97)SHMES(+79.97)EELN(+.98)GAYK.A	N	16.01	3384.34	-4.3	1129.12	3	27.47	907081	1	162	189	Y	Osteopontin OS=Homo sapiens GN=SPP1 PE=2 SV=1
21	66	tr|B2RDA1|B2RDA1_HUMAN	R.I(+57.02)SHELDSAS(+79.97)SEVN	N	16.04	1523.61	1	762.815	2	13.24	1001593	1	288	300	Y	Osteopontin OS=Homo sapiens GN=SPP1 PE=2 SV=1
21	66	tr|B2RDA1|B2RDA1_HUMAN	R.ISHELDSAS(+79.97)S(+79.97)EVN	N	16.33	1546.56	-1.6	774.285	2	13.01	401942	1	288	300	Y	Osteopontin OS=Homo sapiens GN=SPP1 PE=2 SV=1
21	66	tr|B2RDA1|B2RDA1_HUMAN	D.LNAPSDWDS(+79.97)R.G	N	16.73	1239.49	-1.6	620.752	2	15.42	1103351	4	197	206	Y	Osteopontin OS=Homo sapiens GN=SPP1 PE=2 SV=1
21	66	tr|B2RDA1|B2RDA1_HUMAN	R.GKDS(+79.97)YETSQLDDQSAETHSHK.Q	N	16.81	2442	-1.7	1222	2	11.47	1201839	1	207	227	Y	Osteopontin OS=Homo sapiens GN=SPP1 PE=2 SV=1
21	66	tr|B2RDA1|B2RDA1_HUMAN	K.FRIS(+79.97)HELDS(+79.97)AS(+79.97)SEVN	N	17.08	1929.69	-0.5	965.854	2	23.62	106154	5	286	300	Y	Osteopontin OS=Homo sapiens GN=SPP1 PE=2 SV=1
21	66	tr|B2RDA1|B2RDA1_HUMAN	R.EFHS(+79.97)HEFHSHEDMLVVDPK.S	N	17.83	2399	-0.8	800.675	3	18.71	904519	5	258	276	Y	Osteopontin OS=Homo sapiens GN=SPP1 PE=2 SV=1
21	66	tr|B2RDA1|B2RDA1_HUMAN	K.F(+57.02)RIS(+79.97)HELDSASSEVN	N	18.04	1826.78	-3.2	914.396	2	22.42	205898	2	286	300	Y	Osteopontin OS=Homo sapiens GN=SPP1 PE=2 SV=1
21	66	tr|B2RDA1|B2RDA1_HUMAN	K.FRIS(+79.97)HELDSAS(+79.97)SEVN	N	19.69	1849.73	0.5	925.872	2	21.13	1105021	5	286	300	Y	Osteopontin OS=Homo sapiens GN=SPP1 PE=2 SV=1
21	66	tr|B2RDA1|B2RDA1_HUMAN	K.AIPVAQD(+57.02)LNAPSDWDS(+79.97)R.G	N	20.28	1990.88	-6.6	996.44	2	27.88	1004176	1	190	206	Y	Osteopontin OS=Homo sapiens GN=SPP1 PE=2 SV=1
21	66	tr|B2RDA1|B2RDA1_HUMAN	V.AQDLNAPSDWDS(+79.97)R.G	N	21.17	1553.61	-0.5	777.814	2	17.21	402916	2	194	206	Y	Osteopontin OS=Homo sapiens GN=SPP1 PE=2 SV=1
21	66	tr|B2RDA1|B2RDA1_HUMAN	Q.DLNAPSDWDS(+79.97)R.G	N	21.33	1354.52	0.2	678.267	2	17.92	403072	1	196	206	Y	Osteopontin OS=Homo sapiens GN=SPP1 PE=2 SV=1
21	66	tr|B2RDA1|B2RDA1_HUMAN	K.A(+43.01)IPVAQDLNAPS(+79.97)DWDSR.G	N	21.78	1976.86	-1.5	989.437	2	35.68	406826	2	190	206	Y	Osteopontin OS=Homo sapiens GN=SPP1 PE=2 SV=1
21	66	tr|B2RDA1|B2RDA1_HUMAN	R.KANDESNEHSDVIDSQELS(+79.97)K.V	N	22.65	2323.98	-2.7	1162.99	2	12.17	502388	1	235	254	Y	Osteopontin OS=Homo sapiens GN=SPP1 PE=2 SV=1
21	66	tr|B2RDA1|B2RDA1_HUMAN	R.KANDES(+79.97)NEHSDVIDS(+79.97)QELSK.V	N	23.19	2403.95	-4.8	1202.97	2	12.07	102522	1	235	254	Y	Osteopontin OS=Homo sapiens GN=SPP1 PE=2 SV=1
21	66	tr|B2RDA1|B2RDA1_HUMAN	K.FRIS(+79.97)HELDSASSEVN(+.98)	N	23.73	1770.75	-2.7	886.378	2	22.74	205989	1	286	300	Y	Osteopontin OS=Homo sapiens GN=SPP1 PE=2 SV=1
21	66	tr|B2RDA1|B2RDA1_HUMAN	K.AIPVAQDLNAPS(+79.97)D(+15.99)WDSR.G	N	23.79	1949.85	-2	975.931	2	27.09	405067	1	190	206	Y	Osteopontin OS=Homo sapiens GN=SPP1 PE=2 SV=1
21	66	tr|B2RDA1|B2RDA1_HUMAN	K.FRIS(+79.97)HELDS(+79.97)ASSEVN	N	24.9	1849.73	-2	925.87	2	22.41	905630	6	286	300	Y	Osteopontin OS=Homo sapiens GN=SPP1 PE=2 SV=1
21	66	tr|B2RDA1|B2RDA1_HUMAN	K.AIPVAQDLNAPSDWDS(+79.97)R(+31.99).G	N	24.97	1965.85	-1.4	983.929	2	28.92	405466	1	190	206	Y	Osteopontin OS=Homo sapiens GN=SPP1 PE=2 SV=1
21	66	tr|B2RDA1|B2RDA1_HUMAN	R.ISHELDS(+79.97)ASSEVN	N	25.8	1466.59	-0.7	734.303	2	6.92	400752	6	288	300	Y	Osteopontin OS=Homo sapiens GN=SPP1 PE=2 SV=1
21	66	tr|B2RDA1|B2RDA1_HUMAN	R.EFHS(+79.97)HEFHS(+79.97)HEDMLVVDPK.S	N	26.35	2478.97	-1	827.33	3	17.84	904235	17	258	276	Y	Osteopontin OS=Homo sapiens GN=SPP1 PE=2 SV=1
21	66	tr|B2RDA1|B2RDA1_HUMAN	K.FRIS(+79.97)HELDS(+79.97)ASS(+79.97)EVN	N	28.35	1929.69	-1.5	965.853	2	23.96	1105733	2	286	300	Y	Osteopontin OS=Homo sapiens GN=SPP1 PE=2 SV=1
21	66	tr|B2RDA1|B2RDA1_HUMAN	K.AIPVAQD(+21.98)LNAPSDWDS(+79.97)R.G	N	28.51	1955.84	-1.4	978.925	2	28.11	405291	3	190	206	Y	Osteopontin OS=Homo sapiens GN=SPP1 PE=2 SV=1
21	66	tr|B2RDA1|B2RDA1_HUMAN	K.DS(+79.97)YETSQLDDQSAETHSHK.Q	N	29.23	2256.88	-0.2	753.301	3	10.72	202081	2	209	227	Y	Osteopontin OS=Homo sapiens GN=SPP1 PE=2 SV=1
21	66	tr|B2RDA1|B2RDA1_HUMAN	K.AIPVAQDLNAPS(+79.97)DWDS(+79.97)R.G	N	30.15	2013.82	-1.8	1007.92	2	29.5	405586	2	190	206	Y	Osteopontin OS=Homo sapiens GN=SPP1 PE=2 SV=1
21	66	tr|B2RDA1|B2RDA1_HUMAN	A.IPVAQDLNAPSDWDS(+79.97)R.G	N	30.19	1862.82	-2.2	932.415	2	25.82	404807	1	191	206	Y	Osteopontin OS=Homo sapiens GN=SPP1 PE=2 SV=1
21	66	tr|B2RDA1|B2RDA1_HUMAN	R.GKDSYETSQLDDQS(+79.97)AETHSHK.Q	N	30.97	2442	-0.8	815.006	3	11.46	1201833	1	207	227	Y	Osteopontin OS=Homo sapiens GN=SPP1 PE=2 SV=1
21	66	tr|B2RDA1|B2RDA1_HUMAN	R.ISHELDSAS(+79.97)SEVN	N	31.9	1466.59	-0.1	734.303	2	12.31	401734	7	288	300	Y	Osteopontin OS=Homo sapiens GN=SPP1 PE=2 SV=1
21	66	tr|B2RDA1|B2RDA1_HUMAN	K.A(+57.02)IPVAQDLNAPSDWDS(+79.97)R.G	N	32.06	1990.88	3.6	996.45	2	28.37	1004266	2	190	206	Y	Osteopontin OS=Homo sapiens GN=SPP1 PE=2 SV=1
21	66	tr|B2RDA1|B2RDA1_HUMAN	R.GKDSYETS(+79.97)QLDDQSAETHSHK.Q	N	32.56	2442	-2.1	1222	2	11.65	601694	1	207	227	Y	Osteopontin OS=Homo sapiens GN=SPP1 PE=2 SV=1
21	66	tr|B2RDA1|B2RDA1_HUMAN	K.ANDESNEHS(+79.97)DVIDS(+79.97)QELSK.V	N	34.28	2275.85	-2	1138.93	2	14.3	402246	1	236	254	Y	Osteopontin OS=Homo sapiens GN=SPP1 PE=2 SV=1
21	66	tr|B2RDA1|B2RDA1_HUMAN	R.ISHELDSASS(+79.97)EVN	N	34.37	1466.59	1.5	734.305	2	13.05	1001557	3	288	300	Y	Osteopontin OS=Homo sapiens GN=SPP1 PE=2 SV=1
21	66	tr|B2RDA1|B2RDA1_HUMAN	K.AIPVAQDLNAPSDW(+31.99)DS(+79.97)R.G	N	36.78	1965.85	-2	983.929	2	28.07	405281	4	190	206	Y	Osteopontin OS=Homo sapiens GN=SPP1 PE=2 SV=1
21	66	tr|B2RDA1|B2RDA1_HUMAN	I.PVAQDLNAPSDWDS(+79.97)R.G	N	37.82	1749.74	-4.2	875.871	2	27.73	405212	2	192	206	Y	Osteopontin OS=Homo sapiens GN=SPP1 PE=2 SV=1
21	66	tr|B2RDA1|B2RDA1_HUMAN	K.DSYETSQLDDQS(+79.97)AETHSHK.Q	N	40.14	2256.88	-2.3	1129.45	2	11.4	502064	1	209	227	Y	Osteopontin OS=Homo sapiens GN=SPP1 PE=2 SV=1
21	66	tr|B2RDA1|B2RDA1_HUMAN	K.ANDES(+79.97)NEHSDVIDSQELSK.V	N	42.14	2195.89	-2.2	1098.95	2	13.09	102870	2	236	254	Y	Osteopontin OS=Homo sapiens GN=SPP1 PE=2 SV=1
21	66	tr|B2RDA1|B2RDA1_HUMAN	K.AIPVAQDLNAPS(+79.97)DWDSR.G	N	42.63	1933.86	-0.9	967.935	2	28.81	405439	3	190	206	Y	Osteopontin OS=Homo sapiens GN=SPP1 PE=2 SV=1
21	66	tr|B2RDA1|B2RDA1_HUMAN	K.AIPVAQDLNAPSDW(+15.99)DS(+79.97)R.G	N	42.67	1949.85	0	975.933	2	24.4	404508	7	190	206	Y	Osteopontin OS=Homo sapiens GN=SPP1 PE=2 SV=1
21	66	tr|B2RDA1|B2RDA1_HUMAN	R.GKDSYET(+79.97)SQLDDQS(+79.97)AETHSHK.Q	N	44.79	2521.96	-0.6	841.661	3	11.16	501964	2	207	227	Y	Osteopontin OS=Homo sapiens GN=SPP1 PE=2 SV=1
21	66	tr|B2RDA1|B2RDA1_HUMAN	K.FRIS(+79.97)HELDSASSEVN	N	48.5	1769.76	-2.1	885.886	2	21.1	505269	11	286	300	Y	Osteopontin OS=Homo sapiens GN=SPP1 PE=2 SV=1
21	66	tr|B2RDA1|B2RDA1_HUMAN	K.AIPVAQDLNAPSDWDS(+79.97)R.G	N	70.45	1933.86	-0.1	967.936	2	27.8	405227	58	190	206	Y	Osteopontin OS=Homo sapiens GN=SPP1 PE=2 SV=1
21	66	tr|B2RDA1|B2RDA1_HUMAN	R.RPDIQYPDATDEDIT(+79.97)SHMES(+79.97)EELN(+.98)GAYK.A	N	16.01	3384.34	-4.3	1129.12	3	27.47	907081	1	162	189	Y	Osteopontin OS=Homo sapiens GN=SPP1 PE=2 SV=1
21	66	tr|B2RDA1|B2RDA1_HUMAN	K.DSYET(+79.97)SQLDDQSAETHSHK.Q	N	25.25	2256.88	-1.5	1129.45	2	10.76	202099	1	209	227	Y	Osteopontin OS=Homo sapiens GN=SPP1 PE=2 SV=1
21	66	tr|B2RDA1|B2RDA1_HUMAN	R.GKDSYET(+79.97)SQLDDQSAETHSHK.Q	N	26.11	2442	-0.8	815.006	3	11.67	601700	1	207	227	Y	Osteopontin OS=Homo sapiens GN=SPP1 PE=2 SV=1
21	66	tr|B2RDA1|B2RDA1_HUMAN	R.GKDSYET(+79.97)SQLDDQS(+79.97)AETHSHK.Q	N	44.79	2521.96	-0.6	841.661	3	11.16	501964	2	207	227	Y	Osteopontin OS=Homo sapiens GN=SPP1 PE=2 SV=1
21	66	tr|B2RDA1|B2RDA1_HUMAN	K.AIPVAQDLNAPSDWD(+14.02)S(+79.97)R.G	N	15.11	1947.87	-0.8	974.943	2	30.16	1004574	1	190	206	Y	Osteopontin OS=Homo sapiens GN=SPP1 PE=2 SV=1
21	66	tr|B2RDA1|B2RDA1_HUMAN	K.YPDAVATWLNPDPSQ(+.98)K(+14.02).Q	N	13.56	1815.87	4.3	908.945	2	32.65	209102	1	36	51	Y	Osteopontin OS=Homo sapiens GN=SPP1 PE=2 SV=1
21	66	tr|B2RDA1|B2RDA1_HUMAN	R.GDSVVYGLR(+14.02).S	N	31.02	978.513	-1.4	490.263	2	19.2	1204463	1	146	154	Y	Osteopontin OS=Homo sapiens GN=SPP1 PE=2 SV=1
21	66	tr|B2RDA1|B2RDA1_HUMAN	K.YPDAVATWLNPDPSQK(+14.02).Q	N	48.7	1814.88	-5.4	908.444	2	32.72	209124	1	36	51	Y	Osteopontin OS=Homo sapiens GN=SPP1 PE=2 SV=1
21	66	tr|B2RDA1|B2RDA1_HUMAN	K.AIPVAQDLNAPSDWDSR(+14.02).G	N	48.77	1867.91	-0.5	934.96	2	27.46	207472	2	190	206	Y	Osteopontin OS=Homo sapiens GN=SPP1 PE=2 SV=1
21	66	tr|B2RDA1|B2RDA1_HUMAN	K.YPDAVATWLNPDPS(-18.01)QK.Q	N	14.74	1782.86	-0.8	892.435	2	47.02	1007607	2	36	51	Y	Osteopontin OS=Homo sapiens GN=SPP1 PE=2 SV=1
21	66	tr|B2RDA1|B2RDA1_HUMAN	R.GDS(-18.01)VVYGLR.S	N	21.85	946.487	-0.1	474.251	2	13.67	203189	1	146	154	Y	Osteopontin OS=Homo sapiens GN=SPP1 PE=2 SV=1
21	66	tr|B2RDA1|B2RDA1_HUMAN	K.AIPVAQDLN(+.98)APS(-18.01)DWDSR.G	N	48.42	1836.86	-0.8	919.439	2	30.07	108010	2	190	206	Y	Osteopontin OS=Homo sapiens GN=SPP1 PE=2 SV=1
21	66	tr|B2RDA1|B2RDA1_HUMAN	P.QT(-18.01)LPSK.S	N	11.01	654.37	1.6	328.193	2	6.87	201189	1	58	63	Y	Osteopontin OS=Homo sapiens GN=SPP1 PE=2 SV=1
21	66	tr|B2RDA1|B2RDA1_HUMAN	K.AIPVAQDLNAP(+31.99)SDWDSR.G	N	17.2	1885.88	3.6	943.951	2	58.33	115169	1	190	206	Y	Osteopontin OS=Homo sapiens GN=SPP1 PE=2 SV=1
21	66	tr|B2RDA1|B2RDA1_HUMAN	K.AIPVAQDLNAPSDWDSR(+31.99).G	N	20.71	1885.88	-2.6	943.945	2	57.38	114990	1	190	206	Y	Osteopontin OS=Homo sapiens GN=SPP1 PE=2 SV=1
21	66	tr|B2RDA1|B2RDA1_HUMAN	K.AIPVAQDLNAPSDWDS(+79.97)R(+31.99).G	N	24.97	1965.85	-1.4	983.929	2	28.92	405466	1	190	206	Y	Osteopontin OS=Homo sapiens GN=SPP1 PE=2 SV=1
22	93	sp|P10451-2|OSTP_HUMAN	K.AIPVAQDLNAPSDWD(+15.99)S(+79.97)R.G	N	9.08	1949.85	-3.9	975.929	2	28.34	1004261	1	190	206	Y	Isoform B of Osteopontin OS=Homo sapiens GN=SPP1
22	93	sp|P10451-2|OSTP_HUMAN	K.AIPVAQDLNAPSD(+15.99)WDSR.G	N	12.64	1869.89	-5.8	624.299	3	22.88	1105422	1	190	206	Y	Isoform B of Osteopontin OS=Homo sapiens GN=SPP1
22	93	sp|P10451-2|OSTP_HUMAN	R.G(+42.01)D(+15.99)SVVYGLR.S	N	18.4	1022.5	-0.4	512.259	2	20.54	403673	1	146	154	Y	Isoform B of Osteopontin OS=Homo sapiens GN=SPP1
22	93	sp|P10451-2|OSTP_HUMAN	K.AIPVAQDLNAPS(+79.97)D(+15.99)WDSR.G	N	23.79	1949.85	-2	975.931	2	27.09	405067	1	190	206	Y	Isoform B of Osteopontin OS=Homo sapiens GN=SPP1
22	93	sp|P10451-2|OSTP_HUMAN	K.AIPVAQDLNAPSDWD(+15.99)SR.G	N	49.69	1869.89	-2.7	935.947	2	21.06	105334	5	190	206	Y	Isoform B of Osteopontin OS=Homo sapiens GN=SPP1
22	93	sp|P10451-2|OSTP_HUMAN	K.YPDAVATWLN(+15.99)PDPSQK.Q	N	44.79	1816.86	-1.5	909.438	2	23.83	1105688	2	36	51	Y	Isoform B of Osteopontin OS=Homo sapiens GN=SPP1
22	93	sp|P10451-2|OSTP_HUMAN	K.AIPVAQDLNAP(+15.99)SDWDS(+79.97)R.G	N	9.37	1949.85	0.7	975.934	2	24.24	906170	1	190	206	Y	Isoform B of Osteopontin OS=Homo sapiens GN=SPP1
22	93	sp|P10451-2|OSTP_HUMAN	K.AIPVAQDLNAP(+15.99)SDWDSR.G	N	17.62	1869.89	-5.2	935.945	2	26.1	106825	2	190	206	Y	Isoform B of Osteopontin OS=Homo sapiens GN=SPP1
22	93	sp|P10451-2|OSTP_HUMAN	K.A(+42.01)IP(+15.99)VAQDLNAPSDWDSR.G	N	27.99	1911.9	3.4	956.959	2	29.97	405681	1	190	206	Y	Isoform B of Osteopontin OS=Homo sapiens GN=SPP1
22	93	sp|P10451-2|OSTP_HUMAN	K.AIPVAQDLNAPSDWD(+15.99)S(+79.97)R.G	N	9.08	1949.85	-3.9	975.929	2	28.34	1004261	1	190	206	Y	Isoform B of Osteopontin OS=Homo sapiens GN=SPP1
22	93	sp|P10451-2|OSTP_HUMAN	K.AIPVAQDLN(+.98)APSDWDS(+79.97)R.G	N	9.32	1934.84	-0.9	968.427	2	37.99	407281	1	190	206	Y	Isoform B of Osteopontin OS=Homo sapiens GN=SPP1
22	93	sp|P10451-2|OSTP_HUMAN	K.AIPVAQDLNAP(+15.99)SDWDS(+79.97)R.G	N	9.37	1949.85	0.7	975.934	2	24.24	906170	1	190	206	Y	Isoform B of Osteopontin OS=Homo sapiens GN=SPP1
22	93	sp|P10451-2|OSTP_HUMAN	R.EFHS(+79.97)HEFHSHEDM(+15.99)LVVDPK.S	N	10.29	2415	1.8	806.008	3	15.09	602881	2	258	276	Y	Isoform B of Osteopontin OS=Homo sapiens GN=SPP1
22	93	sp|P10451-2|OSTP_HUMAN	R.RPDIQYPDATDEDITSHMES(+79.97)EELNGAYK.A	N	10.6	3303.39	-4.7	1102.13	3	27.85	507269	1	162	189	Y	Isoform B of Osteopontin OS=Homo sapiens GN=SPP1
22	93	sp|P10451-2|OSTP_HUMAN	K.FRIS(+79.97)HELDSASS(+79.97)EVN	N	11.28	1849.73	-0.7	925.871	2	20.65	105230	1	286	300	Y	Isoform B of Osteopontin OS=Homo sapiens GN=SPP1
22	93	sp|P10451-2|OSTP_HUMAN	R.RPDIQ(+.98)YPDATDEDITSHMES(+79.97)EELNGAYK.A	N	11.38	3304.38	-5	1102.46	3	49.05	214025	1	162	189	Y	Isoform B of Osteopontin OS=Homo sapiens GN=SPP1
22	93	sp|P10451-2|OSTP_HUMAN	R.I(+57.02)SHELDS(+79.97)ASSEVN	N	12.3	1523.61	2.6	762.816	2	12.27	401722	1	288	300	Y	Isoform B of Osteopontin OS=Homo sapiens GN=SPP1
22	93	sp|P10451-2|OSTP_HUMAN	R.ISHELDS(+79.97)AS(+79.97)SEVN	N	12.63	1546.56	1.3	774.288	2	13.54	402052	1	288	300	Y	Isoform B of Osteopontin OS=Homo sapiens GN=SPP1
22	93	sp|P10451-2|OSTP_HUMAN	R.EFHSHEFHS(+79.97)HEDMLVVDPK.S	N	13.05	2399	-0.2	800.675	3	30.33	806852	3	258	276	Y	Isoform B of Osteopontin OS=Homo sapiens GN=SPP1
22	93	sp|P10451-2|OSTP_HUMAN	K.Q(-17.03)ADS(+79.97)GSS(+79.97)EEKQLYNK.Y	N	14.03	1825.68	-1.5	913.846	2	14.94	402404	1	21	35	Y	Isoform B of Osteopontin OS=Homo sapiens GN=SPP1
22	93	sp|P10451-2|OSTP_HUMAN	K.FRISHELDS(+79.97)AS(+79.97)SEVN	N	14.92	1849.73	-1.7	925.87	2	20.62	205377	2	286	300	Y	Isoform B of Osteopontin OS=Homo sapiens GN=SPP1
22	93	sp|P10451-2|OSTP_HUMAN	K.AIPVAQDLNAPSDWD(+14.02)S(+79.97)R.G	N	15.11	1947.87	-0.8	974.943	2	30.16	1004574	1	190	206	Y	Isoform B of Osteopontin OS=Homo sapiens GN=SPP1
22	93	sp|P10451-2|OSTP_HUMAN	K.FRIS(+79.97)HELDSASSE.V	N	15.19	1556.65	-2.3	779.331	2	17.57	504198	2	286	298	Y	Isoform B of Osteopontin OS=Homo sapiens GN=SPP1
22	93	sp|P10451-2|OSTP_HUMAN	R.RPDIQYPDATDEDIT(+79.97)SHMES(+79.97)EELN(+.98)GAYK.A	N	16.01	3384.34	-4.3	1129.12	3	27.47	907081	1	162	189	Y	Isoform B of Osteopontin OS=Homo sapiens GN=SPP1
22	93	sp|P10451-2|OSTP_HUMAN	R.I(+57.02)SHELDSAS(+79.97)SEVN	N	16.04	1523.61	1	762.815	2	13.24	1001593	1	288	300	Y	Isoform B of Osteopontin OS=Homo sapiens GN=SPP1
22	93	sp|P10451-2|OSTP_HUMAN	R.ISHELDSAS(+79.97)S(+79.97)EVN	N	16.33	1546.56	-1.6	774.285	2	13.01	401942	1	288	300	Y	Isoform B of Osteopontin OS=Homo sapiens GN=SPP1
22	93	sp|P10451-2|OSTP_HUMAN	D.LNAPSDWDS(+79.97)R.G	N	16.73	1239.49	-1.6	620.752	2	15.42	1103351	4	197	206	Y	Isoform B of Osteopontin OS=Homo sapiens GN=SPP1
22	93	sp|P10451-2|OSTP_HUMAN	R.GKDS(+79.97)YETSQLDDQSAETHSHK.Q	N	16.81	2442	-1.7	1222	2	11.47	1201839	1	207	227	Y	Isoform B of Osteopontin OS=Homo sapiens GN=SPP1
22	93	sp|P10451-2|OSTP_HUMAN	K.FRIS(+79.97)HELDS(+79.97)AS(+79.97)SEVN	N	17.08	1929.69	-0.5	965.854	2	23.62	106154	5	286	300	Y	Isoform B of Osteopontin OS=Homo sapiens GN=SPP1
22	93	sp|P10451-2|OSTP_HUMAN	R.EFHS(+79.97)HEFHSHEDMLVVDPK.S	N	17.83	2399	-0.8	800.675	3	18.71	904519	5	258	276	Y	Isoform B of Osteopontin OS=Homo sapiens GN=SPP1
22	93	sp|P10451-2|OSTP_HUMAN	K.F(+57.02)RIS(+79.97)HELDSASSEVN	N	18.04	1826.78	-3.2	914.396	2	22.42	205898	2	286	300	Y	Isoform B of Osteopontin OS=Homo sapiens GN=SPP1
22	93	sp|P10451-2|OSTP_HUMAN	K.FRIS(+79.97)HELDSAS(+79.97)SEVN	N	19.69	1849.73	0.5	925.872	2	21.13	1105021	5	286	300	Y	Isoform B of Osteopontin OS=Homo sapiens GN=SPP1
22	93	sp|P10451-2|OSTP_HUMAN	K.AIPVAQD(+57.02)LNAPSDWDS(+79.97)R.G	N	20.28	1990.88	-6.6	996.44	2	27.88	1004176	1	190	206	Y	Isoform B of Osteopontin OS=Homo sapiens GN=SPP1
22	93	sp|P10451-2|OSTP_HUMAN	V.AQDLNAPSDWDS(+79.97)R.G	N	21.17	1553.61	-0.5	777.814	2	17.21	402916	2	194	206	Y	Isoform B of Osteopontin OS=Homo sapiens GN=SPP1
22	93	sp|P10451-2|OSTP_HUMAN	Q.DLNAPSDWDS(+79.97)R.G	N	21.33	1354.52	0.2	678.267	2	17.92	403072	1	196	206	Y	Isoform B of Osteopontin OS=Homo sapiens GN=SPP1
22	93	sp|P10451-2|OSTP_HUMAN	K.A(+43.01)IPVAQDLNAPS(+79.97)DWDSR.G	N	21.78	1976.86	-1.5	989.437	2	35.68	406826	2	190	206	Y	Isoform B of Osteopontin OS=Homo sapiens GN=SPP1
22	93	sp|P10451-2|OSTP_HUMAN	R.KANDESNEHSDVIDSQELS(+79.97)K.V	N	22.65	2323.98	-2.7	1162.99	2	12.17	502388	1	235	254	Y	Isoform B of Osteopontin OS=Homo sapiens GN=SPP1
22	93	sp|P10451-2|OSTP_HUMAN	R.KANDES(+79.97)NEHSDVIDS(+79.97)QELSK.V	N	23.19	2403.95	-4.8	1202.97	2	12.07	102522	1	235	254	Y	Isoform B of Osteopontin OS=Homo sapiens GN=SPP1
22	93	sp|P10451-2|OSTP_HUMAN	K.FRIS(+79.97)HELDSASSEVN(+.98)	N	23.73	1770.75	-2.7	886.378	2	22.74	205989	1	286	300	Y	Isoform B of Osteopontin OS=Homo sapiens GN=SPP1
22	93	sp|P10451-2|OSTP_HUMAN	K.AIPVAQDLNAPS(+79.97)D(+15.99)WDSR.G	N	23.79	1949.85	-2	975.931	2	27.09	405067	1	190	206	Y	Isoform B of Osteopontin OS=Homo sapiens GN=SPP1
22	93	sp|P10451-2|OSTP_HUMAN	K.FRIS(+79.97)HELDS(+79.97)ASSEVN	N	24.9	1849.73	-2	925.87	2	22.41	905630	6	286	300	Y	Isoform B of Osteopontin OS=Homo sapiens GN=SPP1
22	93	sp|P10451-2|OSTP_HUMAN	K.AIPVAQDLNAPSDWDS(+79.97)R(+31.99).G	N	24.97	1965.85	-1.4	983.929	2	28.92	405466	1	190	206	Y	Isoform B of Osteopontin OS=Homo sapiens GN=SPP1
22	93	sp|P10451-2|OSTP_HUMAN	R.ISHELDS(+79.97)ASSEVN	N	25.8	1466.59	-0.7	734.303	2	6.92	400752	6	288	300	Y	Isoform B of Osteopontin OS=Homo sapiens GN=SPP1
22	93	sp|P10451-2|OSTP_HUMAN	R.EFHS(+79.97)HEFHS(+79.97)HEDMLVVDPK.S	N	26.35	2478.97	-1	827.33	3	17.84	904235	17	258	276	Y	Isoform B of Osteopontin OS=Homo sapiens GN=SPP1
22	93	sp|P10451-2|OSTP_HUMAN	K.FRIS(+79.97)HELDS(+79.97)ASS(+79.97)EVN	N	28.35	1929.69	-1.5	965.853	2	23.96	1105733	2	286	300	Y	Isoform B of Osteopontin OS=Homo sapiens GN=SPP1
22	93	sp|P10451-2|OSTP_HUMAN	K.AIPVAQD(+21.98)LNAPSDWDS(+79.97)R.G	N	28.51	1955.84	-1.4	978.925	2	28.11	405291	3	190	206	Y	Isoform B of Osteopontin OS=Homo sapiens GN=SPP1
22	93	sp|P10451-2|OSTP_HUMAN	K.DS(+79.97)YETSQLDDQSAETHSHK.Q	N	29.23	2256.88	-0.2	753.301	3	10.72	202081	2	209	227	Y	Isoform B of Osteopontin OS=Homo sapiens GN=SPP1
22	93	sp|P10451-2|OSTP_HUMAN	K.AIPVAQDLNAPS(+79.97)DWDS(+79.97)R.G	N	30.15	2013.82	-1.8	1007.92	2	29.5	405586	2	190	206	Y	Isoform B of Osteopontin OS=Homo sapiens GN=SPP1
22	93	sp|P10451-2|OSTP_HUMAN	A.IPVAQDLNAPSDWDS(+79.97)R.G	N	30.19	1862.82	-2.2	932.415	2	25.82	404807	1	191	206	Y	Isoform B of Osteopontin OS=Homo sapiens GN=SPP1
22	93	sp|P10451-2|OSTP_HUMAN	R.GKDSYETSQLDDQS(+79.97)AETHSHK.Q	N	30.97	2442	-0.8	815.006	3	11.46	1201833	1	207	227	Y	Isoform B of Osteopontin OS=Homo sapiens GN=SPP1
22	93	sp|P10451-2|OSTP_HUMAN	R.ISHELDSAS(+79.97)SEVN	N	31.9	1466.59	-0.1	734.303	2	12.31	401734	7	288	300	Y	Isoform B of Osteopontin OS=Homo sapiens GN=SPP1
22	93	sp|P10451-2|OSTP_HUMAN	K.A(+57.02)IPVAQDLNAPSDWDS(+79.97)R.G	N	32.06	1990.88	3.6	996.45	2	28.37	1004266	2	190	206	Y	Isoform B of Osteopontin OS=Homo sapiens GN=SPP1
22	93	sp|P10451-2|OSTP_HUMAN	R.GKDSYETS(+79.97)QLDDQSAETHSHK.Q	N	32.56	2442	-2.1	1222	2	11.65	601694	1	207	227	Y	Isoform B of Osteopontin OS=Homo sapiens GN=SPP1
22	93	sp|P10451-2|OSTP_HUMAN	K.ANDESNEHS(+79.97)DVIDS(+79.97)QELSK.V	N	34.28	2275.85	-2	1138.93	2	14.3	402246	1	236	254	Y	Isoform B of Osteopontin OS=Homo sapiens GN=SPP1
22	93	sp|P10451-2|OSTP_HUMAN	R.ISHELDSASS(+79.97)EVN	N	34.37	1466.59	1.5	734.305	2	13.05	1001557	3	288	300	Y	Isoform B of Osteopontin OS=Homo sapiens GN=SPP1
22	93	sp|P10451-2|OSTP_HUMAN	K.AIPVAQDLNAPSDW(+31.99)DS(+79.97)R.G	N	36.78	1965.85	-2	983.929	2	28.07	405281	4	190	206	Y	Isoform B of Osteopontin OS=Homo sapiens GN=SPP1
22	93	sp|P10451-2|OSTP_HUMAN	I.PVAQDLNAPSDWDS(+79.97)R.G	N	37.82	1749.74	-4.2	875.871	2	27.73	405212	2	192	206	Y	Isoform B of Osteopontin OS=Homo sapiens GN=SPP1
22	93	sp|P10451-2|OSTP_HUMAN	K.DSYETSQLDDQS(+79.97)AETHSHK.Q	N	40.14	2256.88	-2.3	1129.45	2	11.4	502064	1	209	227	Y	Isoform B of Osteopontin OS=Homo sapiens GN=SPP1
22	93	sp|P10451-2|OSTP_HUMAN	K.ANDES(+79.97)NEHSDVIDSQELSK.V	N	42.14	2195.89	-2.2	1098.95	2	13.09	102870	2	236	254	Y	Isoform B of Osteopontin OS=Homo sapiens GN=SPP1
22	93	sp|P10451-2|OSTP_HUMAN	K.AIPVAQDLNAPS(+79.97)DWDSR.G	N	42.63	1933.86	-0.9	967.935	2	28.81	405439	3	190	206	Y	Isoform B of Osteopontin OS=Homo sapiens GN=SPP1
22	93	sp|P10451-2|OSTP_HUMAN	K.AIPVAQDLNAPSDW(+15.99)DS(+79.97)R.G	N	42.67	1949.85	0	975.933	2	24.4	404508	7	190	206	Y	Isoform B of Osteopontin OS=Homo sapiens GN=SPP1
22	93	sp|P10451-2|OSTP_HUMAN	R.GKDSYET(+79.97)SQLDDQS(+79.97)AETHSHK.Q	N	44.79	2521.96	-0.6	841.661	3	11.16	501964	2	207	227	Y	Isoform B of Osteopontin OS=Homo sapiens GN=SPP1
22	93	sp|P10451-2|OSTP_HUMAN	K.FRIS(+79.97)HELDSASSEVN	N	48.5	1769.76	-2.1	885.886	2	21.1	505269	11	286	300	Y	Isoform B of Osteopontin OS=Homo sapiens GN=SPP1
22	93	sp|P10451-2|OSTP_HUMAN	K.AIPVAQDLNAPSDWDS(+79.97)R.G	N	70.45	1933.86	-0.1	967.936	2	27.8	405227	58	190	206	Y	Isoform B of Osteopontin OS=Homo sapiens GN=SPP1
22	93	sp|P10451-2|OSTP_HUMAN	R.RPDIQYPDATDEDIT(+79.97)SHMES(+79.97)EELN(+.98)GAYK.A	N	16.01	3384.34	-4.3	1129.12	3	27.47	907081	1	162	189	Y	Isoform B of Osteopontin OS=Homo sapiens GN=SPP1
22	93	sp|P10451-2|OSTP_HUMAN	K.DSYET(+79.97)SQLDDQSAETHSHK.Q	N	25.25	2256.88	-1.5	1129.45	2	10.76	202099	1	209	227	Y	Isoform B of Osteopontin OS=Homo sapiens GN=SPP1
22	93	sp|P10451-2|OSTP_HUMAN	R.GKDSYET(+79.97)SQLDDQSAETHSHK.Q	N	26.11	2442	-0.8	815.006	3	11.67	601700	1	207	227	Y	Isoform B of Osteopontin OS=Homo sapiens GN=SPP1
22	93	sp|P10451-2|OSTP_HUMAN	R.GKDSYET(+79.97)SQLDDQS(+79.97)AETHSHK.Q	N	44.79	2521.96	-0.6	841.661	3	11.16	501964	2	207	227	Y	Isoform B of Osteopontin OS=Homo sapiens GN=SPP1
22	93	sp|P10451-2|OSTP_HUMAN	K.AIPVAQDLNAPSDWD(+14.02)S(+79.97)R.G	N	15.11	1947.87	-0.8	974.943	2	30.16	1004574	1	190	206	Y	Isoform B of Osteopontin OS=Homo sapiens GN=SPP1
22	93	sp|P10451-2|OSTP_HUMAN	K.YPDAVATWLNPDPSQ(+.98)K(+14.02).Q	N	13.56	1815.87	4.3	908.945	2	32.65	209102	1	36	51	Y	Isoform B of Osteopontin OS=Homo sapiens GN=SPP1
22	93	sp|P10451-2|OSTP_HUMAN	R.GDSVVYGLR(+14.02).S	N	31.02	978.513	-1.4	490.263	2	19.2	1204463	1	146	154	Y	Isoform B of Osteopontin OS=Homo sapiens GN=SPP1
22	93	sp|P10451-2|OSTP_HUMAN	K.YPDAVATWLNPDPSQK(+14.02).Q	N	48.7	1814.88	-5.4	908.444	2	32.72	209124	1	36	51	Y	Isoform B of Osteopontin OS=Homo sapiens GN=SPP1
22	93	sp|P10451-2|OSTP_HUMAN	K.AIPVAQDLNAPSDWDSR(+14.02).G	N	48.77	1867.91	-0.5	934.96	2	27.46	207472	2	190	206	Y	Isoform B of Osteopontin OS=Homo sapiens GN=SPP1
22	93	sp|P10451-2|OSTP_HUMAN	K.YPDAVATWLNPDPS(-18.01)QK.Q	N	14.74	1782.86	-0.8	892.435	2	47.02	1007607	2	36	51	Y	Isoform B of Osteopontin OS=Homo sapiens GN=SPP1
22	93	sp|P10451-2|OSTP_HUMAN	R.GDS(-18.01)VVYGLR.S	N	21.85	946.487	-0.1	474.251	2	13.67	203189	1	146	154	Y	Isoform B of Osteopontin OS=Homo sapiens GN=SPP1
22	93	sp|P10451-2|OSTP_HUMAN	K.AIPVAQDLN(+.98)APS(-18.01)DWDSR.G	N	48.42	1836.86	-0.8	919.439	2	30.07	108010	2	190	206	Y	Isoform B of Osteopontin OS=Homo sapiens GN=SPP1
22	93	sp|P10451-2|OSTP_HUMAN	K.AIPVAQDLNAP(+31.99)SDWDSR.G	N	17.2	1885.88	3.6	943.951	2	58.33	115169	1	190	206	Y	Isoform B of Osteopontin OS=Homo sapiens GN=SPP1
22	93	sp|P10451-2|OSTP_HUMAN	K.AIPVAQDLNAPSDWDSR(+31.99).G	N	20.71	1885.88	-2.6	943.945	2	57.38	114990	1	190	206	Y	Isoform B of Osteopontin OS=Homo sapiens GN=SPP1
22	93	sp|P10451-2|OSTP_HUMAN	K.AIPVAQDLNAPSDWDS(+79.97)R(+31.99).G	N	24.97	1965.85	-1.4	983.929	2	28.92	405466	1	190	206	Y	Isoform B of Osteopontin OS=Homo sapiens GN=SPP1
23	243	sp|P01861|IGHG4_HUMAN	K.N(+.98)QVSLTC(+57.02)LVK(+15.99).G	N	28.96	1177.6	0.1	589.808	2	28.04	405272	2	241	250	Y	Ig gamma-4 chain C region OS=Homo sapiens GN=IGHG4 PE=1 SV=1
23	243	sp|P01861|IGHG4_HUMAN	K.N(+.98)QVSLTC(+57.02)LVK(+14.02).G	N	27.48	1175.62	2.8	588.82	2	31.97	406091	2	241	250	Y	Ig gamma-4 chain C region OS=Homo sapiens GN=IGHG4 PE=1 SV=1
23	243	sp|P01861|IGHG4_HUMAN	K.NQVSLTC(+57.02)LVK(+14.02).G	N	40.52	1174.64	1.1	588.327	2	25.05	1206266	4	241	250	Y	Ig gamma-4 chain C region OS=Homo sapiens GN=IGHG4 PE=1 SV=1
24	116	sp|P05090|APOD_HUMAN	K.C(+57.02)P(+15.99)NPPVQENFDVNK.Y	Y	19.38	1672.75	-0.6	837.383	2	13.64	103061	1	28	41	Y	Apolipoprotein D OS=Homo sapiens GN=APOD PE=1 SV=1
24	116	sp|P05090|APOD_HUMAN	K.M(+15.99)TVTDQVNC(+57.02)P(+15.99)K.L	Y	25.04	1323.58	1.9	662.798	2	7.07	1101002	1	177	187	Y	Apolipoprotein D OS=Homo sapiens GN=APOD PE=1 SV=1
24	116	sp|P05090|APOD_HUMAN	K.NILTSNNID(+14.02)VK.K	Y	19.9	1243.68	-0.8	622.845	2	21.3	505330	1	165	175	Y	Apolipoprotein D OS=Homo sapiens GN=APOD PE=1 SV=1
24	116	sp|P05090|APOD_HUMAN	K.IPTTFEN(+.98)GR(+14.02).C	Y	21.56	1048.52	-2.1	525.266	2	14.38	503219	1	52	60	Y	Apolipoprotein D OS=Homo sapiens GN=APOD PE=1 SV=1
24	116	sp|P05090|APOD_HUMAN	K.NILTSNNIDVK(+14.02).K	Y	26.72	1243.68	-2.8	622.844	2	22.73	605376	1	165	175	Y	Apolipoprotein D OS=Homo sapiens GN=APOD PE=1 SV=1
24	116	sp|P05090|APOD_HUMAN	K.MT(-18.01)VTDQVNC(+57.02)PK.L	Y	50.25	1273.58	-5.8	637.793	2	11.14	102201	1	177	187	Y	Apolipoprotein D OS=Homo sapiens GN=APOD PE=1 SV=1
24	116	sp|P05090|APOD_HUMAN	K.IPTTFEN(+14.02)GR.C	Y	20.08	1047.53	1.5	524.775	2	14.5	602674	1	52	60	Y	Apolipoprotein D OS=Homo sapiens GN=APOD PE=1 SV=1
25	940	tr|B4DRR9|B4DRR9_HUMAN	G.SGGC(+57.02)FWD(+15.99)NGHLYR.E	Y	37.25	1583.66	-2.7	792.834	2	20.06	704325	4	22	34	Y	HGFL OS=Homo sapiens GN=PIK3IP1 PE=2 SV=1
25	940	tr|B4DRR9|B4DRR9_HUMAN	R.GP(+15.99)WC(+57.02)YVSGEAGVPEK.R	Y	65.28	1650.73	-2	826.373	2	22.37	505595	1	79	93	Y	HGFL OS=Homo sapiens GN=PIK3IP1 PE=2 SV=1
25	940	tr|B4DRR9|B4DRR9_HUMAN	R.GPWC(+57.02)Y(+15.99)VSGEAGVPEK.R	Y	42.01	1650.73	-3.1	826.372	2	15.37	203671	1	79	93	Y	HGFL OS=Homo sapiens GN=PIK3IP1 PE=2 SV=1
25	940	tr|B4DRR9|B4DRR9_HUMAN	R.GPWC(+57.02)YVSGEAGVPEK(+14.02).R	Y	50.84	1648.76	-0.5	825.385	2	23.79	1205895	3	79	93	Y	HGFL OS=Homo sapiens GN=PIK3IP1 PE=2 SV=1
25	940	tr|B4DRR9|B4DRR9_HUMAN	Y.GS(+203.08)GGC(+57.02)FWDNGHLYR.E	Y	39.41	1827.76	-1.7	914.888	2	27.13	706284	3	21	34	Y	HGFL OS=Homo sapiens GN=PIK3IP1 PE=2 SV=1
26	2	sp|O60494|CUBN_HUMAN	K.LYDGDS(+79.97)ENANLAGTFC(+57.02).G	Y	8.1	1825.69	0.9	913.851	2	23.73	705322	1	3222	3237	Y	Cubilin OS=Homo sapiens GN=CUBN PE=1 SV=5
26	2	sp|O60494|CUBN_HUMAN	R.T(+42.01)C(+57.02)GREQLANPIVS(+79.97)SGNSLFLR.F	Y	8.43	2440.16	-2.2	814.391	3	32.53	508598	1	1580	1600	Y	Cubilin OS=Homo sapiens GN=CUBN PE=1 SV=5
26	2	sp|O60494|CUBN_HUMAN	Q.SQEAPAQGFSASFVS(+79.97)R(+14.02).C	Y	9.2	1761.77	1.7	881.895	2	27.24	207401	1	2904	2919	Y	Cubilin OS=Homo sapiens GN=CUBN PE=1 SV=5
26	2	sp|O60494|CUBN_HUMAN	Q.SQEAPAQGFSASFVS(+79.97)R(+14.02).C	Y	9.2	1761.77	1.7	881.895	2	27.24	207401	1	2904	2919	Y	Cubilin OS=Homo sapiens GN=CUBN PE=1 SV=5
26	2	sp|O60494|CUBN_HUMAN	K.LC(+57.02)S(-18.01)SVNVSNEIK(+42.01).S	Y	10.8	1372.67	0.2	687.34	2	18.37	403174	1	2526	2537	Y	Cubilin OS=Homo sapiens GN=CUBN PE=1 SV=5
26	2	sp|O60494|CUBN_HUMAN	R.T(+42.01)C(+57.02)GREQLANPIVS(+79.97)SGNSLFLR.F	Y	8.43	2440.16	-2.2	814.391	3	32.53	508598	1	1580	1600	Y	Cubilin OS=Homo sapiens GN=CUBN PE=1 SV=5
26	2	sp|O60494|CUBN_HUMAN	R.GNLVFLT(+162.05)GSAQN(+.98)IEFR.T	Y	8.98	1927.95	-1.1	643.657	3	30.17	607454	1	49	64	Y	Cubilin OS=Homo sapiens GN=CUBN PE=1 SV=5
27	176	sp|P41222|PTGDS_HUMAN	R.TMLLQPAGSLGSYSYR(+14.02).S	N	49.02	1756.88	-0.7	879.448	2	31.29	807091	1	93	108	Y	Prostaglandin-H2 D-isomerase OS=Homo sapiens GN=PTGDS PE=1 SV=1
27	176	sp|P41222|PTGDS_HUMAN	R.T(+42.01)M(+31.99)LLQPAGSLGSYSYR.S	N	35.39	1816.87	-1.4	909.439	2	28.73	405424	1	93	108	Y	Prostaglandin-H2 D-isomerase OS=Homo sapiens GN=PTGDS PE=1 SV=1
27	176	sp|P41222|PTGDS_HUMAN	R.T(+42.01)M(+15.99)LLQPAGSLGSYSYR.S	N	59.49	1800.87	-0.6	901.442	2	33.11	406326	1	93	108	Y	Prostaglandin-H2 D-isomerase OS=Homo sapiens GN=PTGDS PE=1 SV=1
28	5	sp|P04746|AMYP_HUMAN	K.T(+42.01)GSGD(+15.99)IENYNDATQVR.D	N	48.81	1796.78	-0.9	899.397	2	15.28	402496	1	158	173	Y	Pancreatic alpha-amylase OS=Homo sapiens GN=AMY2A PE=1 SV=2
28	5	sp|P04746|AMYP_HUMAN	K.N(+15.99)WGEGWGFVPSDR.A	N	12.78	1521.66	0.5	761.84	2	27.54	507181	1	294	306	Y	Pancreatic alpha-amylase OS=Homo sapiens GN=AMY2A PE=1 SV=2
28	5	sp|P04746|AMYP_HUMAN	K.LHNLNSN(+15.99)WFPAGSK.P	N	21.18	1599.78	1.5	800.898	2	16.58	903813	1	229	242	Y	Pancreatic alpha-amylase OS=Homo sapiens GN=AMY2A PE=1 SV=2
28	5	sp|P04746|AMYP_HUMAN	K.I(+42.01)AE(+14.02)YMN(+.98)HLIDIGVAGFR.L	N	12.82	1974.99	-4.8	988.496	2	41.6	910998	2	194	210	Y	Pancreatic alpha-amylase OS=Homo sapiens GN=AMY2A PE=1 SV=2
28	5	sp|P04746|AMYP_HUMAN	R.ALVFVDNHDNQR(+14.02).G	N	48.46	1440.71	-2.8	721.361	2	15.52	703128	2	307	318	Y	Pancreatic alpha-amylase OS=Homo sapiens GN=AMY2A PE=1 SV=2
28	5	sp|P04746|AMYP_HUMAN	K.E(+57.02)VT(-18.01)INPDTTC(+57.02)GNDWVC(+57.02)EHR.W	N	22.46	2340.99	-5.3	1171.49	2	22.98	105911	1	384	402	Y	Pancreatic alpha-amylase OS=Homo sapiens GN=AMY2A PE=1 SV=2
28	5	sp|P04746|AMYP_HUMAN	R.VMSSY(-18.01)R.W	N	14.23	723.337	-1.3	362.675	2	9	1201387	1	353	358	Y	Pancreatic alpha-amylase OS=Homo sapiens GN=AMY2A PE=1 SV=2
28	5	sp|P04746|AMYP_HUMAN	K.T(+42.01)GSGD(+15.99)IENYNDATQVR.D	N	48.81	1796.78	-0.9	899.397	2	15.28	402496	1	158	173	Y	Pancreatic alpha-amylase OS=Homo sapiens GN=AMY2A PE=1 SV=2
29	26	tr|E7EVD2|E7EVD2_HUMAN	K.ITAVS(+79.97)LD(+15.99)VLDK.R	Y	14.53	1268.63	0.5	635.321	2	26.93	405030	1	202	212	Y	Epidermal growth factor OS=Homo sapiens GN=EGF PE=4 SV=1
29	26	tr|E7EVD2|E7EVD2_HUMAN	K.N(+15.99)TPGSYYC(+57.02)TC(+57.02)PVGF.V	Y	9.67	1637.65	-3.5	819.829	2	29.3	1004415	1	373	386	Y	Epidermal growth factor OS=Homo sapiens GN=EGF PE=4 SV=1
29	26	tr|E7EVD2|E7EVD2_HUMAN	K.C(+57.02)IN(+15.99)TEGGYVC(+57.02)R.C	Y	31.63	1343.56	0.4	672.787	2	11.93	502284	3	888	898	Y	Epidermal growth factor OS=Homo sapiens GN=EGF PE=4 SV=1
29	26	tr|E7EVD2|E7EVD2_HUMAN	K.NTP(+15.99)GSYYC(+57.02)TC(+57.02)PVGFVLLPDGK.R	Y	23.84	2360.08	-6.4	1181.04	2	39.37	211115	1	373	393	Y	Epidermal growth factor OS=Homo sapiens GN=EGF PE=4 SV=1
29	26	tr|E7EVD2|E7EVD2_HUMAN	K.S(+79.96)LIGRS(+79.97)DLNGK.R	Y	10.01	1318.56	-1	660.286	2	17.41	803509	1	577	587	Y	Epidermal growth factor OS=Homo sapiens GN=EGF PE=4 SV=1
29	26	tr|E7EVD2|E7EVD2_HUMAN	K.ITAVS(+79.97)LD(+15.99)VLDK.R	Y	14.53	1268.63	0.5	635.321	2	26.93	405030	1	202	212	Y	Epidermal growth factor OS=Homo sapiens GN=EGF PE=4 SV=1
29	26	tr|E7EVD2|E7EVD2_HUMAN	K.NQVT(+79.97)PLDILSK(+27.99).T	Y	10.58	1334.65	3.4	668.334	2	19.43	1204540	1	798	808	Y	Epidermal growth factor OS=Homo sapiens GN=EGF PE=4 SV=1
29	26	tr|E7EVD2|E7EVD2_HUMAN	R.LIEEGVDVPE(+57.02)GLAVD(+14.02)WIGR.R	Y	8.99	2137.11	-5.5	713.372	3	40.63	709882	1	549	567	Y	Epidermal growth factor OS=Homo sapiens GN=EGF PE=4 SV=1
29	26	tr|E7EVD2|E7EVD2_HUMAN	K.TC(+57.02)LALD(+14.02)GHQ(+.98)LLAGGE(+14.02)VDLK.N	Y	9.19	2038.04	-5.9	1020.02	2	47.65	112947	1	779	797	Y	Epidermal growth factor OS=Homo sapiens GN=EGF PE=4 SV=1
29	26	tr|E7EVD2|E7EVD2_HUMAN	K.GFAGD(+14.02)GK.L	Y	9.76	664.318	0.7	333.166	2	0.68	200079	1	860	866	Y	Epidermal growth factor OS=Homo sapiens GN=EGF PE=4 SV=1
29	26	tr|E7EVD2|E7EVD2_HUMAN	L.AVD(+14.02)WIGR.R	Y	14.03	829.445	-0.7	415.729	2	24.18	506149	3	561	567	Y	Epidermal growth factor OS=Homo sapiens GN=EGF PE=4 SV=1
29	26	tr|E7EVD2|E7EVD2_HUMAN	K.TC(+57.02)LALD(+14.02)GHQ(+.98)LLAGGE(+14.02)VDLK.N	Y	9.19	2038.04	-5.9	1020.02	2	47.65	112947	1	779	797	Y	Epidermal growth factor OS=Homo sapiens GN=EGF PE=4 SV=1
29	26	tr|E7EVD2|E7EVD2_HUMAN	R.LGTAWC(+57.02)SC(+57.02)R(+14.02).E	Y	26.92	1123.49	0.5	562.753	2	15.85	903571	1	760	768	Y	Epidermal growth factor OS=Homo sapiens GN=EGF PE=4 SV=1
29	26	tr|E7EVD2|E7EVD2_HUMAN	R.I(+42.01)ESSS(-18.01)LQGLGR.L	Y	12.56	1169.6	-3.3	585.807	2	26.01	106801	1	623	633	Y	Epidermal growth factor OS=Homo sapiens GN=EGF PE=4 SV=1
29	26	tr|E7EVD2|E7EVD2_HUMAN	R.LGT(-18.01)AWC(+57.02)SC(+57.02)R.E	Y	20.1	1091.46	-4.2	546.737	2	13.77	1202664	1	760	768	Y	Epidermal growth factor OS=Homo sapiens GN=EGF PE=4 SV=1
29	27	sp|P01133|EGF_HUMAN	K.ITAVS(+79.97)LD(+15.99)VLDK.R	Y	14.53	1268.63	0.5	635.321	2	26.93	405030	1	202	212	Y	Pro-epidermal growth factor OS=Homo sapiens GN=EGF PE=1 SV=2
29	27	sp|P01133|EGF_HUMAN	K.N(+15.99)TPGSYYC(+57.02)TC(+57.02)PVGF.V	Y	9.67	1637.65	-3.5	819.829	2	29.3	1004415	1	373	386	Y	Pro-epidermal growth factor OS=Homo sapiens GN=EGF PE=1 SV=2
29	27	sp|P01133|EGF_HUMAN	K.C(+57.02)IN(+15.99)TEGGYVC(+57.02)R.C	Y	31.63	1343.56	0.4	672.787	2	11.93	502284	3	888	898	Y	Pro-epidermal growth factor OS=Homo sapiens GN=EGF PE=1 SV=2
29	27	sp|P01133|EGF_HUMAN	K.NTP(+15.99)GSYYC(+57.02)TC(+57.02)PVGFVLLPDGK.R	Y	23.84	2360.08	-6.4	1181.04	2	39.37	211115	1	373	393	Y	Pro-epidermal growth factor OS=Homo sapiens GN=EGF PE=1 SV=2
29	27	sp|P01133|EGF_HUMAN	K.S(+79.96)LIGRS(+79.97)DLNGK.R	Y	10.01	1318.56	-1	660.286	2	17.41	803509	1	577	587	Y	Pro-epidermal growth factor OS=Homo sapiens GN=EGF PE=1 SV=2
29	27	sp|P01133|EGF_HUMAN	K.ITAVS(+79.97)LD(+15.99)VLDK.R	Y	14.53	1268.63	0.5	635.321	2	26.93	405030	1	202	212	Y	Pro-epidermal growth factor OS=Homo sapiens GN=EGF PE=1 SV=2
29	27	sp|P01133|EGF_HUMAN	K.NQVT(+79.97)PLDILSK(+27.99).T	Y	10.58	1334.65	3.4	668.334	2	19.43	1204540	1	798	808	Y	Pro-epidermal growth factor OS=Homo sapiens GN=EGF PE=1 SV=2
29	27	sp|P01133|EGF_HUMAN	R.LIEEGVDVPE(+57.02)GLAVD(+14.02)WIGR.R	Y	8.99	2137.11	-5.5	713.372	3	40.63	709882	1	549	567	Y	Pro-epidermal growth factor OS=Homo sapiens GN=EGF PE=1 SV=2
29	27	sp|P01133|EGF_HUMAN	K.TC(+57.02)LALD(+14.02)GHQ(+.98)LLAGGE(+14.02)VDLK.N	Y	9.19	2038.04	-5.9	1020.02	2	47.65	112947	1	779	797	Y	Pro-epidermal growth factor OS=Homo sapiens GN=EGF PE=1 SV=2
29	27	sp|P01133|EGF_HUMAN	K.GFAGD(+14.02)GK.L	Y	9.76	664.318	0.7	333.166	2	0.68	200079	1	860	866	Y	Pro-epidermal growth factor OS=Homo sapiens GN=EGF PE=1 SV=2
29	27	sp|P01133|EGF_HUMAN	L.AVD(+14.02)WIGR.R	Y	14.03	829.445	-0.7	415.729	2	24.18	506149	3	561	567	Y	Pro-epidermal growth factor OS=Homo sapiens GN=EGF PE=1 SV=2
29	27	sp|P01133|EGF_HUMAN	K.TC(+57.02)LALD(+14.02)GHQ(+.98)LLAGGE(+14.02)VDLK.N	Y	9.19	2038.04	-5.9	1020.02	2	47.65	112947	1	779	797	Y	Pro-epidermal growth factor OS=Homo sapiens GN=EGF PE=1 SV=2
29	27	sp|P01133|EGF_HUMAN	R.LGTAWC(+57.02)SC(+57.02)R(+14.02).E	Y	26.92	1123.49	0.5	562.753	2	15.85	903571	1	760	768	Y	Pro-epidermal growth factor OS=Homo sapiens GN=EGF PE=1 SV=2
29	27	sp|P01133|EGF_HUMAN	R.I(+42.01)ESSS(-18.01)LQGLGR.L	Y	12.56	1169.6	-3.3	585.807	2	26.01	106801	1	623	633	Y	Pro-epidermal growth factor OS=Homo sapiens GN=EGF PE=1 SV=2
29	27	sp|P01133|EGF_HUMAN	R.LGT(-18.01)AWC(+57.02)SC(+57.02)R.E	Y	20.1	1091.46	-4.2	546.737	2	13.77	1202664	1	760	768	Y	Pro-epidermal growth factor OS=Homo sapiens GN=EGF PE=1 SV=2
30	239	tr|H0Y5A1|H0Y5A1_HUMAN	R.TMLLQPAGSLGSYSYR(+14.02).S	N	49.02	1756.88	-0.7	879.448	2	31.29	807091	1	116	131	Y	Prostaglandin-H2 D-isomerase (Fragment) OS=Homo sapiens GN=PTGDS PE=3 SV=1
30	239	tr|H0Y5A1|H0Y5A1_HUMAN	R.T(+42.01)M(+31.99)LLQPAGSLGSYSYR.S	N	35.39	1816.87	-1.4	909.439	2	28.73	405424	1	116	131	Y	Prostaglandin-H2 D-isomerase (Fragment) OS=Homo sapiens GN=PTGDS PE=3 SV=1
30	239	tr|H0Y5A1|H0Y5A1_HUMAN	R.T(+42.01)M(+15.99)LLQPAGSLGSYSYR.S	N	59.49	1800.87	-0.6	901.442	2	33.11	406326	1	116	131	Y	Prostaglandin-H2 D-isomerase (Fragment) OS=Homo sapiens GN=PTGDS PE=3 SV=1
31	11	tr|G8JLB8|G8JLB8_HUMAN	K.T(+42.01)GSGD(+15.99)IENYNDATQVR.D	N	48.81	1796.78	-0.9	899.397	2	15.28	402496	1	158	173	Y	Uncharacterized protein OS=Homo sapiens GN=AMY1A PE=3 SV=1
31	11	tr|G8JLB8|G8JLB8_HUMAN	K.N(+15.99)WGEGWGFVPSDR.A	N	12.78	1521.66	0.5	761.84	2	27.54	507181	1	294	306	Y	Uncharacterized protein OS=Homo sapiens GN=AMY1A PE=3 SV=1
31	11	tr|G8JLB8|G8JLB8_HUMAN	K.LHNLNSN(+15.99)WFPAGSK.P	N	21.18	1599.78	1.5	800.898	2	16.58	903813	1	229	242	Y	Uncharacterized protein OS=Homo sapiens GN=AMY1A PE=3 SV=1
31	11	tr|G8JLB8|G8JLB8_HUMAN	K.I(+42.01)AE(+14.02)YMN(+.98)HLIDIGVAGFR.L	N	12.82	1974.99	-4.8	988.496	2	41.6	910998	2	194	210	Y	Uncharacterized protein OS=Homo sapiens GN=AMY1A PE=3 SV=1
31	11	tr|G8JLB8|G8JLB8_HUMAN	R.ALVFVDNHDNQR(+14.02).G	N	48.46	1440.71	-2.8	721.361	2	15.52	703128	2	307	318	Y	Uncharacterized protein OS=Homo sapiens GN=AMY1A PE=3 SV=1
31	11	tr|G8JLB8|G8JLB8_HUMAN	R.VMSSY(-18.01)R.W	N	14.23	723.337	-1.3	362.675	2	9	1201387	1	353	358	Y	Uncharacterized protein OS=Homo sapiens GN=AMY1A PE=3 SV=1
31	11	tr|G8JLB8|G8JLB8_HUMAN	K.T(+42.01)GSGD(+15.99)IENYNDATQVR.D	N	48.81	1796.78	-0.9	899.397	2	15.28	402496	1	158	173	Y	Uncharacterized protein OS=Homo sapiens GN=AMY1A PE=3 SV=1
32	177	sp|P01859|IGHG2_HUMAN	K.N(+.98)QVSLTC(+57.02)LVK(+15.99).G	N	28.96	1177.6	0.1	589.808	2	28.04	405272	2	240	249	Y	Ig gamma-2 chain C region OS=Homo sapiens GN=IGHG2 PE=1 SV=2
32	177	sp|P01859|IGHG2_HUMAN	K.N(+.98)QVSLTC(+57.02)LVK(+14.02).G	N	27.48	1175.62	2.8	588.82	2	31.97	406091	2	240	249	Y	Ig gamma-2 chain C region OS=Homo sapiens GN=IGHG2 PE=1 SV=2
32	177	sp|P01859|IGHG2_HUMAN	K.NQVSLTC(+57.02)LVK(+14.02).G	N	40.52	1174.64	1.1	588.327	2	25.05	1206266	4	240	249	Y	Ig gamma-2 chain C region OS=Homo sapiens GN=IGHG2 PE=1 SV=2
33	385	sp|P10153|RNAS2_HUMAN	N.AMQVINNYQR(+14.02).R	Y	30.88	1249.62	-2.3	625.818	2	15.01	903282	1	53	62	Y	Non-secretory ribonuclease OS=Homo sapiens GN=RNASE2 PE=1 SV=2
33	385	sp|P10153|RNAS2_HUMAN	N.LTTPSPQN(+203.08)ISNC(+57.02)R.Y	Y	19.88	1689.8	-0.9	845.906	2	12.29	102609	1	112	124	Y	Non-secretory ribonuclease OS=Homo sapiens GN=RNASE2 PE=1 SV=2
34	6	sp|P04745|AMY1_HUMAN	K.T(+42.01)GSGD(+15.99)IENYNDATQVR.D	N	48.81	1796.78	-0.9	899.397	2	15.28	402496	1	158	173	Y	Alpha-amylase 1 OS=Homo sapiens GN=AMY1A PE=1 SV=2
34	6	sp|P04745|AMY1_HUMAN	K.I(+42.01)AE(+14.02)YMN(+.98)HLIDIGVAGFR.I	N	12.82	1974.99	-4.8	988.496	2	41.6	910998	2	194	210	Y	Alpha-amylase 1 OS=Homo sapiens GN=AMY1A PE=1 SV=2
34	6	sp|P04745|AMY1_HUMAN	R.ALVFVDNHDNQR(+14.02).G	N	48.46	1440.71	-2.8	721.361	2	15.52	703128	2	307	318	Y	Alpha-amylase 1 OS=Homo sapiens GN=AMY1A PE=1 SV=2
34	6	sp|P04745|AMY1_HUMAN	K.E(+57.02)VT(-18.01)INPDTTC(+57.02)GNDWVC(+57.02)EHR.W	N	22.46	2340.99	-5.3	1171.49	2	22.98	105911	1	384	402	Y	Alpha-amylase 1 OS=Homo sapiens GN=AMY1A PE=1 SV=2
34	6	sp|P04745|AMY1_HUMAN	R.VMSSY(-18.01)R.W	N	14.23	723.337	-1.3	362.675	2	9	1201387	1	353	358	Y	Alpha-amylase 1 OS=Homo sapiens GN=AMY1A PE=1 SV=2
34	6	sp|P04745|AMY1_HUMAN	K.T(+42.01)GSGD(+15.99)IENYNDATQVR.D	N	48.81	1796.78	-0.9	899.397	2	15.28	402496	1	158	173	Y	Alpha-amylase 1 OS=Homo sapiens GN=AMY1A PE=1 SV=2
35	148	sp|P07288|KLK3_HUMAN	R.IVGGWEC(+57.02)EK(+14.02).H	N	16.41	1090.51	1.5	546.264	2	15.77	1203404	1	25	33	Y	Prostate-specific antigen OS=Homo sapiens GN=KLK3 PE=1 SV=2
36	105	sp|P10451-3|OSTP_HUMAN	K.AIPVAQDLNAPSDWD(+15.99)S(+79.97)R.G	N	9.08	1949.85	-3.9	975.929	2	28.34	1004261	1	177	193	Y	Isoform C of Osteopontin OS=Homo sapiens GN=SPP1
36	105	sp|P10451-3|OSTP_HUMAN	K.AIPVAQDLNAPSD(+15.99)WDSR.G	N	12.64	1869.89	-5.8	624.299	3	22.88	1105422	1	177	193	Y	Isoform C of Osteopontin OS=Homo sapiens GN=SPP1
36	105	sp|P10451-3|OSTP_HUMAN	R.G(+42.01)D(+15.99)SVVYGLR.S	N	18.4	1022.5	-0.4	512.259	2	20.54	403673	1	133	141	Y	Isoform C of Osteopontin OS=Homo sapiens GN=SPP1
36	105	sp|P10451-3|OSTP_HUMAN	K.AIPVAQDLNAPS(+79.97)D(+15.99)WDSR.G	N	23.79	1949.85	-2	975.931	2	27.09	405067	1	177	193	Y	Isoform C of Osteopontin OS=Homo sapiens GN=SPP1
36	105	sp|P10451-3|OSTP_HUMAN	K.AIPVAQDLNAPSDWD(+15.99)SR.G	N	49.69	1869.89	-2.7	935.947	2	21.06	105334	5	177	193	Y	Isoform C of Osteopontin OS=Homo sapiens GN=SPP1
36	105	sp|P10451-3|OSTP_HUMAN	K.AIPVAQDLNAP(+15.99)SDWDS(+79.97)R.G	N	9.37	1949.85	0.7	975.934	2	24.24	906170	1	177	193	Y	Isoform C of Osteopontin OS=Homo sapiens GN=SPP1
36	105	sp|P10451-3|OSTP_HUMAN	K.AIPVAQDLNAP(+15.99)SDWDSR.G	N	17.62	1869.89	-5.2	935.945	2	26.1	106825	2	177	193	Y	Isoform C of Osteopontin OS=Homo sapiens GN=SPP1
36	105	sp|P10451-3|OSTP_HUMAN	K.A(+42.01)IP(+15.99)VAQDLNAPSDWDSR.G	N	27.99	1911.9	3.4	956.959	2	29.97	405681	1	177	193	Y	Isoform C of Osteopontin OS=Homo sapiens GN=SPP1
36	105	sp|P10451-3|OSTP_HUMAN	K.AIPVAQDLNAPSDWD(+15.99)S(+79.97)R.G	N	9.08	1949.85	-3.9	975.929	2	28.34	1004261	1	177	193	Y	Isoform C of Osteopontin OS=Homo sapiens GN=SPP1
36	105	sp|P10451-3|OSTP_HUMAN	S.S(+79.97)EEKQN(+.98)AVSSEETNDFK.Q	Y	9.2	2021.81	3.6	1011.92	2	24.04	404423	1	27	43	Y	Isoform C of Osteopontin OS=Homo sapiens GN=SPP1
36	105	sp|P10451-3|OSTP_HUMAN	K.AIPVAQDLN(+.98)APSDWDS(+79.97)R.G	N	9.32	1934.84	-0.9	968.427	2	37.99	407281	1	177	193	Y	Isoform C of Osteopontin OS=Homo sapiens GN=SPP1
36	105	sp|P10451-3|OSTP_HUMAN	K.AIPVAQDLNAP(+15.99)SDWDS(+79.97)R.G	N	9.37	1949.85	0.7	975.934	2	24.24	906170	1	177	193	Y	Isoform C of Osteopontin OS=Homo sapiens GN=SPP1
36	105	sp|P10451-3|OSTP_HUMAN	R.EFHS(+79.97)HEFHSHEDM(+15.99)LVVDPK.S	N	10.29	2415	1.8	806.008	3	15.09	602881	2	245	263	Y	Isoform C of Osteopontin OS=Homo sapiens GN=SPP1
36	105	sp|P10451-3|OSTP_HUMAN	R.RPDIQYPDATDEDITSHMES(+79.97)EELNGAYK.A	N	10.6	3303.39	-4.7	1102.13	3	27.85	507269	1	149	176	Y	Isoform C of Osteopontin OS=Homo sapiens GN=SPP1
36	105	sp|P10451-3|OSTP_HUMAN	K.FRIS(+79.97)HELDSASS(+79.97)EVN	N	11.28	1849.73	-0.7	925.871	2	20.65	105230	1	273	287	Y	Isoform C of Osteopontin OS=Homo sapiens GN=SPP1
36	105	sp|P10451-3|OSTP_HUMAN	R.RPDIQ(+.98)YPDATDEDITSHMES(+79.97)EELNGAYK.A	N	11.38	3304.38	-5	1102.46	3	49.05	214025	1	149	176	Y	Isoform C of Osteopontin OS=Homo sapiens GN=SPP1
36	105	sp|P10451-3|OSTP_HUMAN	R.I(+57.02)SHELDS(+79.97)ASSEVN	N	12.3	1523.61	2.6	762.816	2	12.27	401722	1	275	287	Y	Isoform C of Osteopontin OS=Homo sapiens GN=SPP1
36	105	sp|P10451-3|OSTP_HUMAN	R.ISHELDS(+79.97)AS(+79.97)SEVN	N	12.63	1546.56	1.3	774.288	2	13.54	402052	1	275	287	Y	Isoform C of Osteopontin OS=Homo sapiens GN=SPP1
36	105	sp|P10451-3|OSTP_HUMAN	R.EFHSHEFHS(+79.97)HEDMLVVDPK.S	N	13.05	2399	-0.2	800.675	3	30.33	806852	3	245	263	Y	Isoform C of Osteopontin OS=Homo sapiens GN=SPP1
36	105	sp|P10451-3|OSTP_HUMAN	K.FRISHELDS(+79.97)AS(+79.97)SEVN	N	14.92	1849.73	-1.7	925.87	2	20.62	205377	2	273	287	Y	Isoform C of Osteopontin OS=Homo sapiens GN=SPP1
36	105	sp|P10451-3|OSTP_HUMAN	K.AIPVAQDLNAPSDWD(+14.02)S(+79.97)R.G	N	15.11	1947.87	-0.8	974.943	2	30.16	1004574	1	177	193	Y	Isoform C of Osteopontin OS=Homo sapiens GN=SPP1
36	105	sp|P10451-3|OSTP_HUMAN	K.FRIS(+79.97)HELDSASSE.V	N	15.19	1556.65	-2.3	779.331	2	17.57	504198	2	273	285	Y	Isoform C of Osteopontin OS=Homo sapiens GN=SPP1
36	105	sp|P10451-3|OSTP_HUMAN	R.RPDIQYPDATDEDIT(+79.97)SHMES(+79.97)EELN(+.98)GAYK.A	N	16.01	3384.34	-4.3	1129.12	3	27.47	907081	1	149	176	Y	Isoform C of Osteopontin OS=Homo sapiens GN=SPP1
36	105	sp|P10451-3|OSTP_HUMAN	R.I(+57.02)SHELDSAS(+79.97)SEVN	N	16.04	1523.61	1	762.815	2	13.24	1001593	1	275	287	Y	Isoform C of Osteopontin OS=Homo sapiens GN=SPP1
36	105	sp|P10451-3|OSTP_HUMAN	R.ISHELDSAS(+79.97)S(+79.97)EVN	N	16.33	1546.56	-1.6	774.285	2	13.01	401942	1	275	287	Y	Isoform C of Osteopontin OS=Homo sapiens GN=SPP1
36	105	sp|P10451-3|OSTP_HUMAN	D.LNAPSDWDS(+79.97)R.G	N	16.73	1239.49	-1.6	620.752	2	15.42	1103351	4	184	193	Y	Isoform C of Osteopontin OS=Homo sapiens GN=SPP1
36	105	sp|P10451-3|OSTP_HUMAN	R.GKDS(+79.97)YETSQLDDQSAETHSHK.Q	N	16.81	2442	-1.7	1222	2	11.47	1201839	1	194	214	Y	Isoform C of Osteopontin OS=Homo sapiens GN=SPP1
36	105	sp|P10451-3|OSTP_HUMAN	K.FRIS(+79.97)HELDS(+79.97)AS(+79.97)SEVN	N	17.08	1929.69	-0.5	965.854	2	23.62	106154	5	273	287	Y	Isoform C of Osteopontin OS=Homo sapiens GN=SPP1
36	105	sp|P10451-3|OSTP_HUMAN	R.EFHS(+79.97)HEFHSHEDMLVVDPK.S	N	17.83	2399	-0.8	800.675	3	18.71	904519	5	245	263	Y	Isoform C of Osteopontin OS=Homo sapiens GN=SPP1
36	105	sp|P10451-3|OSTP_HUMAN	K.F(+57.02)RIS(+79.97)HELDSASSEVN	N	18.04	1826.78	-3.2	914.396	2	22.42	205898	2	273	287	Y	Isoform C of Osteopontin OS=Homo sapiens GN=SPP1
36	105	sp|P10451-3|OSTP_HUMAN	K.FRIS(+79.97)HELDSAS(+79.97)SEVN	N	19.69	1849.73	0.5	925.872	2	21.13	1105021	5	273	287	Y	Isoform C of Osteopontin OS=Homo sapiens GN=SPP1
36	105	sp|P10451-3|OSTP_HUMAN	K.AIPVAQD(+57.02)LNAPSDWDS(+79.97)R.G	N	20.28	1990.88	-6.6	996.44	2	27.88	1004176	1	177	193	Y	Isoform C of Osteopontin OS=Homo sapiens GN=SPP1
36	105	sp|P10451-3|OSTP_HUMAN	V.AQDLNAPSDWDS(+79.97)R.G	N	21.17	1553.61	-0.5	777.814	2	17.21	402916	2	181	193	Y	Isoform C of Osteopontin OS=Homo sapiens GN=SPP1
36	105	sp|P10451-3|OSTP_HUMAN	Q.DLNAPSDWDS(+79.97)R.G	N	21.33	1354.52	0.2	678.267	2	17.92	403072	1	183	193	Y	Isoform C of Osteopontin OS=Homo sapiens GN=SPP1
36	105	sp|P10451-3|OSTP_HUMAN	K.A(+43.01)IPVAQDLNAPS(+79.97)DWDSR.G	N	21.78	1976.86	-1.5	989.437	2	35.68	406826	2	177	193	Y	Isoform C of Osteopontin OS=Homo sapiens GN=SPP1
36	105	sp|P10451-3|OSTP_HUMAN	R.KANDESNEHSDVIDSQELS(+79.97)K.V	N	22.65	2323.98	-2.7	1162.99	2	12.17	502388	1	222	241	Y	Isoform C of Osteopontin OS=Homo sapiens GN=SPP1
36	105	sp|P10451-3|OSTP_HUMAN	R.KANDES(+79.97)NEHSDVIDS(+79.97)QELSK.V	N	23.19	2403.95	-4.8	1202.97	2	12.07	102522	1	222	241	Y	Isoform C of Osteopontin OS=Homo sapiens GN=SPP1
36	105	sp|P10451-3|OSTP_HUMAN	K.FRIS(+79.97)HELDSASSEVN(+.98)	N	23.73	1770.75	-2.7	886.378	2	22.74	205989	1	273	287	Y	Isoform C of Osteopontin OS=Homo sapiens GN=SPP1
36	105	sp|P10451-3|OSTP_HUMAN	K.AIPVAQDLNAPS(+79.97)D(+15.99)WDSR.G	N	23.79	1949.85	-2	975.931	2	27.09	405067	1	177	193	Y	Isoform C of Osteopontin OS=Homo sapiens GN=SPP1
36	105	sp|P10451-3|OSTP_HUMAN	K.FRIS(+79.97)HELDS(+79.97)ASSEVN	N	24.9	1849.73	-2	925.87	2	22.41	905630	6	273	287	Y	Isoform C of Osteopontin OS=Homo sapiens GN=SPP1
36	105	sp|P10451-3|OSTP_HUMAN	K.AIPVAQDLNAPSDWDS(+79.97)R(+31.99).G	N	24.97	1965.85	-1.4	983.929	2	28.92	405466	1	177	193	Y	Isoform C of Osteopontin OS=Homo sapiens GN=SPP1
36	105	sp|P10451-3|OSTP_HUMAN	R.ISHELDS(+79.97)ASSEVN	N	25.8	1466.59	-0.7	734.303	2	6.92	400752	6	275	287	Y	Isoform C of Osteopontin OS=Homo sapiens GN=SPP1
36	105	sp|P10451-3|OSTP_HUMAN	R.EFHS(+79.97)HEFHS(+79.97)HEDMLVVDPK.S	N	26.35	2478.97	-1	827.33	3	17.84	904235	17	245	263	Y	Isoform C of Osteopontin OS=Homo sapiens GN=SPP1
36	105	sp|P10451-3|OSTP_HUMAN	K.FRIS(+79.97)HELDS(+79.97)ASS(+79.97)EVN	N	28.35	1929.69	-1.5	965.853	2	23.96	1105733	2	273	287	Y	Isoform C of Osteopontin OS=Homo sapiens GN=SPP1
36	105	sp|P10451-3|OSTP_HUMAN	K.AIPVAQD(+21.98)LNAPSDWDS(+79.97)R.G	N	28.51	1955.84	-1.4	978.925	2	28.11	405291	3	177	193	Y	Isoform C of Osteopontin OS=Homo sapiens GN=SPP1
36	105	sp|P10451-3|OSTP_HUMAN	K.DS(+79.97)YETSQLDDQSAETHSHK.Q	N	29.23	2256.88	-0.2	753.301	3	10.72	202081	2	196	214	Y	Isoform C of Osteopontin OS=Homo sapiens GN=SPP1
36	105	sp|P10451-3|OSTP_HUMAN	K.AIPVAQDLNAPS(+79.97)DWDS(+79.97)R.G	N	30.15	2013.82	-1.8	1007.92	2	29.5	405586	2	177	193	Y	Isoform C of Osteopontin OS=Homo sapiens GN=SPP1
36	105	sp|P10451-3|OSTP_HUMAN	A.IPVAQDLNAPSDWDS(+79.97)R.G	N	30.19	1862.82	-2.2	932.415	2	25.82	404807	1	178	193	Y	Isoform C of Osteopontin OS=Homo sapiens GN=SPP1
36	105	sp|P10451-3|OSTP_HUMAN	R.GKDSYETSQLDDQS(+79.97)AETHSHK.Q	N	30.97	2442	-0.8	815.006	3	11.46	1201833	1	194	214	Y	Isoform C of Osteopontin OS=Homo sapiens GN=SPP1
36	105	sp|P10451-3|OSTP_HUMAN	R.ISHELDSAS(+79.97)SEVN	N	31.9	1466.59	-0.1	734.303	2	12.31	401734	7	275	287	Y	Isoform C of Osteopontin OS=Homo sapiens GN=SPP1
36	105	sp|P10451-3|OSTP_HUMAN	K.A(+57.02)IPVAQDLNAPSDWDS(+79.97)R.G	N	32.06	1990.88	3.6	996.45	2	28.37	1004266	2	177	193	Y	Isoform C of Osteopontin OS=Homo sapiens GN=SPP1
36	105	sp|P10451-3|OSTP_HUMAN	R.GKDSYETS(+79.97)QLDDQSAETHSHK.Q	N	32.56	2442	-2.1	1222	2	11.65	601694	1	194	214	Y	Isoform C of Osteopontin OS=Homo sapiens GN=SPP1
36	105	sp|P10451-3|OSTP_HUMAN	K.ANDESNEHS(+79.97)DVIDS(+79.97)QELSK.V	N	34.28	2275.85	-2	1138.93	2	14.3	402246	1	223	241	Y	Isoform C of Osteopontin OS=Homo sapiens GN=SPP1
36	105	sp|P10451-3|OSTP_HUMAN	R.ISHELDSASS(+79.97)EVN	N	34.37	1466.59	1.5	734.305	2	13.05	1001557	3	275	287	Y	Isoform C of Osteopontin OS=Homo sapiens GN=SPP1
36	105	sp|P10451-3|OSTP_HUMAN	K.AIPVAQDLNAPSDW(+31.99)DS(+79.97)R.G	N	36.78	1965.85	-2	983.929	2	28.07	405281	4	177	193	Y	Isoform C of Osteopontin OS=Homo sapiens GN=SPP1
36	105	sp|P10451-3|OSTP_HUMAN	I.PVAQDLNAPSDWDS(+79.97)R.G	N	37.82	1749.74	-4.2	875.871	2	27.73	405212	2	179	193	Y	Isoform C of Osteopontin OS=Homo sapiens GN=SPP1
36	105	sp|P10451-3|OSTP_HUMAN	K.DSYETSQLDDQS(+79.97)AETHSHK.Q	N	40.14	2256.88	-2.3	1129.45	2	11.4	502064	1	196	214	Y	Isoform C of Osteopontin OS=Homo sapiens GN=SPP1
36	105	sp|P10451-3|OSTP_HUMAN	K.ANDES(+79.97)NEHSDVIDSQELSK.V	N	42.14	2195.89	-2.2	1098.95	2	13.09	102870	2	223	241	Y	Isoform C of Osteopontin OS=Homo sapiens GN=SPP1
36	105	sp|P10451-3|OSTP_HUMAN	K.AIPVAQDLNAPS(+79.97)DWDSR.G	N	42.63	1933.86	-0.9	967.935	2	28.81	405439	3	177	193	Y	Isoform C of Osteopontin OS=Homo sapiens GN=SPP1
36	105	sp|P10451-3|OSTP_HUMAN	K.AIPVAQDLNAPSDW(+15.99)DS(+79.97)R.G	N	42.67	1949.85	0	975.933	2	24.4	404508	7	177	193	Y	Isoform C of Osteopontin OS=Homo sapiens GN=SPP1
36	105	sp|P10451-3|OSTP_HUMAN	R.GKDSYET(+79.97)SQLDDQS(+79.97)AETHSHK.Q	N	44.79	2521.96	-0.6	841.661	3	11.16	501964	2	194	214	Y	Isoform C of Osteopontin OS=Homo sapiens GN=SPP1
36	105	sp|P10451-3|OSTP_HUMAN	K.FRIS(+79.97)HELDSASSEVN	N	48.5	1769.76	-2.1	885.886	2	21.1	505269	11	273	287	Y	Isoform C of Osteopontin OS=Homo sapiens GN=SPP1
36	105	sp|P10451-3|OSTP_HUMAN	K.AIPVAQDLNAPSDWDS(+79.97)R.G	N	70.45	1933.86	-0.1	967.936	2	27.8	405227	58	177	193	Y	Isoform C of Osteopontin OS=Homo sapiens GN=SPP1
36	105	sp|P10451-3|OSTP_HUMAN	R.RPDIQYPDATDEDIT(+79.97)SHMES(+79.97)EELN(+.98)GAYK.A	N	16.01	3384.34	-4.3	1129.12	3	27.47	907081	1	149	176	Y	Isoform C of Osteopontin OS=Homo sapiens GN=SPP1
36	105	sp|P10451-3|OSTP_HUMAN	K.DSYET(+79.97)SQLDDQSAETHSHK.Q	N	25.25	2256.88	-1.5	1129.45	2	10.76	202099	1	196	214	Y	Isoform C of Osteopontin OS=Homo sapiens GN=SPP1
36	105	sp|P10451-3|OSTP_HUMAN	R.GKDSYET(+79.97)SQLDDQSAETHSHK.Q	N	26.11	2442	-0.8	815.006	3	11.67	601700	1	194	214	Y	Isoform C of Osteopontin OS=Homo sapiens GN=SPP1
36	105	sp|P10451-3|OSTP_HUMAN	R.GKDSYET(+79.97)SQLDDQS(+79.97)AETHSHK.Q	N	44.79	2521.96	-0.6	841.661	3	11.16	501964	2	194	214	Y	Isoform C of Osteopontin OS=Homo sapiens GN=SPP1
36	105	sp|P10451-3|OSTP_HUMAN	K.QN(+.98)AVSSEETND(+14.02)FK.Q	N	8.07	1482.65	-1.7	742.33	2	6.06	1200736	1	31	43	Y	Isoform C of Osteopontin OS=Homo sapiens GN=SPP1
36	105	sp|P10451-3|OSTP_HUMAN	K.AIPVAQDLNAPSDWD(+14.02)S(+79.97)R.G	N	15.11	1947.87	-0.8	974.943	2	30.16	1004574	1	177	193	Y	Isoform C of Osteopontin OS=Homo sapiens GN=SPP1
36	105	sp|P10451-3|OSTP_HUMAN	R.GDSVVYGLR(+14.02).S	N	31.02	978.513	-1.4	490.263	2	19.2	1204463	1	133	141	Y	Isoform C of Osteopontin OS=Homo sapiens GN=SPP1
36	105	sp|P10451-3|OSTP_HUMAN	K.AIPVAQDLNAPSDWDSR(+14.02).G	N	48.77	1867.91	-0.5	934.96	2	27.46	207472	2	177	193	Y	Isoform C of Osteopontin OS=Homo sapiens GN=SPP1
36	105	sp|P10451-3|OSTP_HUMAN	R.GDS(-18.01)VVYGLR.S	N	21.85	946.487	-0.1	474.251	2	13.67	203189	1	133	141	Y	Isoform C of Osteopontin OS=Homo sapiens GN=SPP1
36	105	sp|P10451-3|OSTP_HUMAN	K.AIPVAQDLN(+.98)APS(-18.01)DWDSR.G	N	48.42	1836.86	-0.8	919.439	2	30.07	108010	2	177	193	Y	Isoform C of Osteopontin OS=Homo sapiens GN=SPP1
36	105	sp|P10451-3|OSTP_HUMAN	K.AIPVAQDLNAP(+31.99)SDWDSR.G	N	17.2	1885.88	3.6	943.951	2	58.33	115169	1	177	193	Y	Isoform C of Osteopontin OS=Homo sapiens GN=SPP1
36	105	sp|P10451-3|OSTP_HUMAN	K.AIPVAQDLNAPSDWDSR(+31.99).G	N	20.71	1885.88	-2.6	943.945	2	57.38	114990	1	177	193	Y	Isoform C of Osteopontin OS=Homo sapiens GN=SPP1
36	105	sp|P10451-3|OSTP_HUMAN	K.AIPVAQDLNAPSDWDS(+79.97)R(+31.99).G	N	24.97	1965.85	-1.4	983.929	2	28.92	405466	1	177	193	Y	Isoform C of Osteopontin OS=Homo sapiens GN=SPP1
37	18	sp|P19961|AMY2B_HUMAN	K.T(+42.01)GSGD(+15.99)IENYNDATQVR.D	N	48.81	1796.78	-0.9	899.397	2	15.28	402496	1	158	173	Y	Alpha-amylase 2B OS=Homo sapiens GN=AMY2B PE=1 SV=1
37	18	sp|P19961|AMY2B_HUMAN	K.LHNLNSN(+15.99)WFPAGSK.P	N	21.18	1599.78	1.5	800.898	2	16.58	903813	1	229	242	Y	Alpha-amylase 2B OS=Homo sapiens GN=AMY2B PE=1 SV=1
37	18	sp|P19961|AMY2B_HUMAN	K.I(+42.01)AE(+14.02)YMN(+.98)HLIDIGVAGFR.L	N	12.82	1974.99	-4.8	988.496	2	41.6	910998	2	194	210	Y	Alpha-amylase 2B OS=Homo sapiens GN=AMY2B PE=1 SV=1
37	18	sp|P19961|AMY2B_HUMAN	R.ALVFVDNHDNQR(+14.02).G	N	48.46	1440.71	-2.8	721.361	2	15.52	703128	2	307	318	Y	Alpha-amylase 2B OS=Homo sapiens GN=AMY2B PE=1 SV=1
37	18	sp|P19961|AMY2B_HUMAN	K.E(+57.02)VT(-18.01)INPDTTC(+57.02)GNDWVC(+57.02)EHR.W	N	22.46	2340.99	-5.3	1171.49	2	22.98	105911	1	384	402	Y	Alpha-amylase 2B OS=Homo sapiens GN=AMY2B PE=1 SV=1
37	18	sp|P19961|AMY2B_HUMAN	R.VMSSY(-18.01)R.W	N	14.23	723.337	-1.3	362.675	2	9	1201387	1	353	358	Y	Alpha-amylase 2B OS=Homo sapiens GN=AMY2B PE=1 SV=1
37	18	sp|P19961|AMY2B_HUMAN	K.T(+42.01)GSGD(+15.99)IENYNDATQVR.D	N	48.81	1796.78	-0.9	899.397	2	15.28	402496	1	158	173	Y	Alpha-amylase 2B OS=Homo sapiens GN=AMY2B PE=1 SV=1
38	196	sp|P16070-14|CD44_HUMAN	S.V(+57.02)TDLPNAFD(+14.02)GPITITIVNR.D	N	9.69	2126.14	-2.1	709.718	3	42.06	511408	1	132	150	Y	Isoform 14 of CD44 antigen OS=Homo sapiens GN=CD44
39	189	sp|P16070-8|CD44_HUMAN	S.V(+57.02)TDLPNAFD(+14.02)GPITITIVNR.D	N	9.69	2126.14	-2.1	709.718	3	42.06	511408	1	132	150	Y	Isoform 8 of CD44 antigen OS=Homo sapiens GN=CD44
40	287	sp|P16070-7|CD44_HUMAN	S.V(+57.02)TDLPNAFD(+14.02)GPITITIVNR.D	N	9.69	2126.14	-2.1	709.718	3	42.06	511408	1	132	150	Y	Isoform 7 of CD44 antigen OS=Homo sapiens GN=CD44
40	288	tr|E7EPC6|E7EPC6_HUMAN	S.V(+57.02)TDLPNAFD(+14.02)GPITITIVNR.D	N	9.69	2126.14	-2.1	709.718	3	42.06	511408	1	132	150	Y	CD44 antigen OS=Homo sapiens GN=CD44 PE=4 SV=2
41	280	tr|H0YCV9|H0YCV9_HUMAN	S.V(+57.02)TDLPNAFD(+14.02)GPITITIVNR.D	N	9.69	2126.14	-2.1	709.718	3	42.06	511408	1	111	129	Y	CD44 antigen (Fragment) OS=Homo sapiens GN=CD44 PE=4 SV=1
42	272	sp|P01860|IGHG3_HUMAN	K.N(+.98)QVSLTC(+57.02)LVK(+15.99).G	N	28.96	1177.6	0.1	589.808	2	28.04	405272	2	291	300	Y	Ig gamma-3 chain C region OS=Homo sapiens GN=IGHG3 PE=1 SV=2
42	272	sp|P01860|IGHG3_HUMAN	K.N(+.98)QVSLTC(+57.02)LVK(+14.02).G	N	27.48	1175.62	2.8	588.82	2	31.97	406091	2	291	300	Y	Ig gamma-3 chain C region OS=Homo sapiens GN=IGHG3 PE=1 SV=2
42	272	sp|P01860|IGHG3_HUMAN	K.NQVSLTC(+57.02)LVK(+14.02).G	N	40.52	1174.64	1.1	588.327	2	25.05	1206266	4	291	300	Y	Ig gamma-3 chain C region OS=Homo sapiens GN=IGHG3 PE=1 SV=2
43	20	sp|P01833|PIGR_HUMAN	R.ILLNPQDK(+42.02)DGS(+79.97)FSVVITGLR.K	Y	8.05	2293.18	-1.4	765.4	3	55.81	812689	1	297	316	Y	Polymeric immunoglobulin receptor OS=Homo sapiens GN=PIGR PE=1 SV=4
43	20	sp|P01833|PIGR_HUMAN	R.ILLNPQ(+.98)DKDGSFS(+79.97)VVITGLR(+14.02).K	Y	9.41	2266.16	-4.8	756.391	3	37.53	609432	1	297	316	Y	Polymeric immunoglobulin receptor OS=Homo sapiens GN=PIGR PE=1 SV=4
43	20	sp|P01833|PIGR_HUMAN	R.ILLNPQD(+14.02)KDGS(+79.97)FSVVITGLR.K	Y	9.6	2265.18	-9.5	756.059	3	49.45	1212999	1	297	316	Y	Polymeric immunoglobulin receptor OS=Homo sapiens GN=PIGR PE=1 SV=4
43	20	sp|P01833|PIGR_HUMAN	R.I(+57.02)LLNPQDKDGSFS(+79.97)VVIT(+79.97)GLRK.E	Y	9.9	2516.24	-2.8	839.753	3	27.11	906977	1	297	317	Y	Polymeric immunoglobulin receptor OS=Homo sapiens GN=PIGR PE=1 SV=4
43	20	sp|P01833|PIGR_HUMAN	R.SPT(+79.97)VVKGVAGGSVAVLC(+57.02)PYNR.K	Y	8.94	2210.09	2.6	737.706	3	41.45	511227	4	355	375	Y	Polymeric immunoglobulin receptor OS=Homo sapiens GN=PIGR PE=1 SV=4
43	20	sp|P01833|PIGR_HUMAN	K.VPGNVT(+79.97)AVLGET(+79.97)LK.V	Y	9.19	1556.73	-1.5	779.369	2	17.88	803646	1	466	479	Y	Polymeric immunoglobulin receptor OS=Homo sapiens GN=PIGR PE=1 SV=4
43	20	sp|P01833|PIGR_HUMAN	R.I(+57.02)LLNPQDKDGSFS(+79.97)VVIT(+79.97)GLRK.E	Y	9.9	2516.24	-2.8	839.753	3	27.11	906977	1	297	317	Y	Polymeric immunoglobulin receptor OS=Homo sapiens GN=PIGR PE=1 SV=4
43	20	sp|P01833|PIGR_HUMAN	R.ILLNPQD(+14.02)KDGS(+79.97)FSVVITGLR.K	Y	9.6	2265.18	-9.5	756.059	3	49.45	1212999	1	297	316	Y	Polymeric immunoglobulin receptor OS=Homo sapiens GN=PIGR PE=1 SV=4
43	20	sp|P01833|PIGR_HUMAN	R.ILLNPQ(+.98)DKDGSFS(+79.97)VVITGLR(+14.02).K	Y	9.41	2266.16	-4.8	756.391	3	37.53	609432	1	297	316	Y	Polymeric immunoglobulin receptor OS=Homo sapiens GN=PIGR PE=1 SV=4
43	20	sp|P01833|PIGR_HUMAN	R.C(+57.02)PLLVDSEGWVK(+31.99).A	Y	11.89	1433.69	-2.2	717.849	2	29.27	507685	1	395	406	Y	Polymeric immunoglobulin receptor OS=Homo sapiens GN=PIGR PE=1 SV=4
44	48	sp|P25311|ZA2G_HUMAN	K.WEAEPVYVQR(+14.02).A	Y	35.11	1289.64	-0.3	645.827	2	19.21	1204467	1	168	177	Y	Zinc-alpha-2-glycoprotein OS=Homo sapiens GN=AZGP1 PE=1 SV=2
46	25	sp|P98164|LRP2_HUMAN	K.D(+15.99)LVKTKLGWPAGVTLDMISK(+42.01).R	Y	8.28	2229.21	-1	744.076	3	50.7	612850	1	550	569	Y	Low-density lipoprotein receptor-related protein 2 OS=Homo sapiens GN=LRP2 PE=1 SV=3
46	25	sp|P98164|LRP2_HUMAN	R.ILVE(+14.02)S(+79.97)QNR.G	Y	8.85	1051.51	-4.3	526.758	2	16.33	1203604	1	416	423	Y	Low-density lipoprotein receptor-related protein 2 OS=Homo sapiens GN=LRP2 PE=1 SV=3
46	25	sp|P98164|LRP2_HUMAN	R.Q(+42.01)PIVSN(+.98)PC(+57.02)GTNNGGC(+57.02)S(+79.97)HLC(+57.02)LIKPGGK.G	Y	10.66	2887.28	-1.1	963.433	3	11.38	502058	1	3462	3487	Y	Low-density lipoprotein receptor-related protein 2 OS=Homo sapiens GN=LRP2 PE=1 SV=3
46	25	sp|P98164|LRP2_HUMAN	R.R(+57.02)TGS(+79.97)LLPALPK(+42.01).L	Y	10.84	1330.7	-1.4	666.357	2	39.28	709526	1	4450	4460	Y	Low-density lipoprotein receptor-related protein 2 OS=Homo sapiens GN=LRP2 PE=1 SV=3
46	25	sp|P98164|LRP2_HUMAN	K.IASANMDGT(+79.97)SVK.T	Y	8.23	1272.54	-8.4	425.184	3	14.19	902976	1	1900	1911	Y	Low-density lipoprotein receptor-related protein 2 OS=Homo sapiens GN=LRP2 PE=1 SV=3
46	25	sp|P98164|LRP2_HUMAN	R.K(+42.01)TLIANDGT(+79.97)ALGVGFPIGIT(+79.97)VDPAR.G	Y	8.38	2697.32	4	900.117	3	38.36	1210003	1	1858	1882	Y	Low-density lipoprotein receptor-related protein 2 OS=Homo sapiens GN=LRP2 PE=1 SV=3
46	25	sp|P98164|LRP2_HUMAN	R.AYIGRVGMDGT(+79.97)NK(+42.01)SVIISTK(+14.02).L	N	9.16	2245.12	-1.2	749.379	3	56.01	215453	1	3344	3363	Y	Low-density lipoprotein receptor-related protein 2 OS=Homo sapiens GN=LRP2 PE=1 SV=3
46	25	sp|P98164|LRP2_HUMAN	K.IERAT(+79.97)LGGNFR.V	Y	10.22	1312.63	-3.3	657.319	2	26.43	1206620	1	2532	2542	Y	Low-density lipoprotein receptor-related protein 2 OS=Homo sapiens GN=LRP2 PE=1 SV=3
46	25	sp|P98164|LRP2_HUMAN	K.EKT(+79.97)LVVNPWLT(-18.01)QVR.I	Y	11.82	1743.91	-1.7	582.309	3	41.87	710226	1	4306	4319	Y	Low-density lipoprotein receptor-related protein 2 OS=Homo sapiens GN=LRP2 PE=1 SV=3
46	25	sp|P98164|LRP2_HUMAN	R.SFLDCT(+79.97)NR.T	Y	13.43	1034.39	3.9	518.204	2	8.45	1201317	5	2218	2225	Y	Low-density lipoprotein receptor-related protein 2 OS=Homo sapiens GN=LRP2 PE=1 SV=3
46	25	sp|P98164|LRP2_HUMAN	L.EGLDN(+.98)VVALD(+14.02)FDR.V	Y	9.05	1476.71	1.8	739.363	2	19.92	604486	1	3224	3236	Y	Low-density lipoprotein receptor-related protein 2 OS=Homo sapiens GN=LRP2 PE=1 SV=3
46	25	sp|P98164|LRP2_HUMAN	K.D(+14.02)LVKTK(+43.99)LGWPAGVTLDMISK.R	Y	13.22	2229.21	0.7	744.077	3	42.75	610817	1	550	569	Y	Low-density lipoprotein receptor-related protein 2 OS=Homo sapiens GN=LRP2 PE=1 SV=3
46	25	sp|P98164|LRP2_HUMAN	R.ILVE(+14.02)S(+79.97)QNR.G	Y	8.85	1051.51	-4.3	526.758	2	16.33	1203604	1	416	423	Y	Low-density lipoprotein receptor-related protein 2 OS=Homo sapiens GN=LRP2 PE=1 SV=3
46	25	sp|P98164|LRP2_HUMAN	R.AYIGRVGMDGT(+79.97)NK(+42.01)SVIISTK(+14.02).L	N	9.16	2245.12	-1.2	749.379	3	56.01	215453	1	3344	3363	Y	Low-density lipoprotein receptor-related protein 2 OS=Homo sapiens GN=LRP2 PE=1 SV=3
46	25	sp|P98164|LRP2_HUMAN	K.EKT(+79.97)LVVNPWLT(-18.01)QVR.I	Y	11.82	1743.91	-1.7	582.309	3	41.87	710226	1	4306	4319	Y	Low-density lipoprotein receptor-related protein 2 OS=Homo sapiens GN=LRP2 PE=1 SV=3
46	25	sp|P98164|LRP2_HUMAN	R.R(+31.99)Q(+.98)VIASDLIIR.H	Y	11.23	1315.75	-2.2	658.879	2	45.52	512426	1	1633	1643	Y	Low-density lipoprotein receptor-related protein 2 OS=Homo sapiens GN=LRP2 PE=1 SV=3
46	25	sp|P98164|LRP2_HUMAN	K.D(+14.02)LVKTK(+43.99)LGWPAGVTLDMISK.R	Y	13.22	2229.21	0.7	744.077	3	42.75	610817	1	550	569	Y	Low-density lipoprotein receptor-related protein 2 OS=Homo sapiens GN=LRP2 PE=1 SV=3
47	64	sp|P05154|IPSP_HUMAN	R.EDQYHYLLD(+14.02)R.N	Y	16.7	1364.64	1.7	683.326	2	20.92	1205009	1	239	248	Y	Plasma serine protease inhibitor OS=Homo sapiens GN=SERPINA5 PE=1 SV=3
47	64	sp|P05154|IPSP_HUMAN	R.QLELY(-18.01)LPK.F	Y	9.94	984.564	0.1	493.289	2	25.01	206731	1	298	305	Y	Plasma serine protease inhibitor OS=Homo sapiens GN=SERPINA5 PE=1 SV=3
48	71	sp|P35555|FBN1_HUMAN	K.AC(+57.02)EDIDEC(+57.02)SLPNIC(+57.02)VFGTC(+57.02)HN(+15.99)LPGLFR.C	Y	9	3209.4	1.6	1070.81	3	51.26	712672	1	1443	1469	Y	Fibrillin-1 OS=Homo sapiens GN=FBN1 PE=1 SV=3
48	71	sp|P35555|FBN1_HUMAN	K.C(+57.02)IN(+15.99)TFGSFQC(+57.02)R.C	Y	27.46	1404.59	-1.2	703.302	2	19.41	1204532	1	1622	1632	Y	Fibrillin-1 OS=Homo sapiens GN=FBN1 PE=1 SV=3
48	71	sp|P35555|FBN1_HUMAN	R.C(+57.02)VN(+15.99)TYGSYEC(+57.02)K.C	Y	44.86	1395.54	0.7	698.779	2	11.67	502176	1	2221	2231	Y	Fibrillin-1 OS=Homo sapiens GN=FBN1 PE=1 SV=3
48	71	sp|P35555|FBN1_HUMAN	K.AC(+57.02)EDIDEC(+57.02)SLPNIC(+57.02)VFGTC(+57.02)HNLP(+15.99)GLFR.C	Y	28.36	3209.4	-2.2	1070.81	3	44.75	810512	1	1443	1469	Y	Fibrillin-1 OS=Homo sapiens GN=FBN1 PE=1 SV=3
48	71	sp|P35555|FBN1_HUMAN	K.GYILQE(+14.02)D(+14.02)GRS(+79.97)C(+57.02)K.D	Y	10.21	1532.67	0.6	767.342	2	14.13	103247	1	2473	2484	Y	Fibrillin-1 OS=Homo sapiens GN=FBN1 PE=1 SV=3
48	71	sp|P35555|FBN1_HUMAN	K.KKPVAGTYSLQIS(+79.97)S(+79.97)T(+79.97)PLYKK.K	Y	15.15	2448.15	-1	817.057	3	48.52	811437	1	2820	2839	Y	Fibrillin-1 OS=Homo sapiens GN=FBN1 PE=1 SV=3
48	71	sp|P35555|FBN1_HUMAN	K.TICIET(+79.97)IK.G	Y	10.31	999.471	-3.1	500.741	2	40.19	1110078	2	843	850	Y	Fibrillin-1 OS=Homo sapiens GN=FBN1 PE=1 SV=3
48	71	sp|P35555|FBN1_HUMAN	K.KKPVAGTYSLQIS(+79.97)S(+79.97)T(+79.97)PLYKK.K	Y	15.15	2448.15	-1	817.057	3	48.52	811437	1	2820	2839	Y	Fibrillin-1 OS=Homo sapiens GN=FBN1 PE=1 SV=3
48	71	sp|P35555|FBN1_HUMAN	K.E(+57.02)ITNGKPFFKD(+14.02)INEC(+57.02)K(+42.01)MIPSLC(+57.02)THGK.C	Y	8.32	3176.55	0	1059.86	3	45.49	912047	1	1018	1043	Y	Fibrillin-1 OS=Homo sapiens GN=FBN1 PE=1 SV=3
48	71	sp|P35555|FBN1_HUMAN	K.VIHD(+14.02)VC(+57.02)R.N	Y	9.24	911.465	-0.3	456.74	2	32.07	807284	1	2408	2414	Y	Fibrillin-1 OS=Homo sapiens GN=FBN1 PE=1 SV=3
48	71	sp|P35555|FBN1_HUMAN	K.GYILQE(+14.02)D(+14.02)GRS(+79.97)C(+57.02)K.D	Y	10.21	1532.67	0.6	767.342	2	14.13	103247	1	2473	2484	Y	Fibrillin-1 OS=Homo sapiens GN=FBN1 PE=1 SV=3
48	71	sp|P35555|FBN1_HUMAN	R.CEC(+57.02)FPGLAVGLD(+14.02)GR.V	Y	13.31	1506.7	-2.2	754.354	2	44.16	1111061	1	637	650	Y	Fibrillin-1 OS=Homo sapiens GN=FBN1 PE=1 SV=3
48	71	sp|P35555|FBN1_HUMAN	R.C(+57.02)ECFPGLAVGLD(+14.02)GR.V	Y	14.4	1506.7	-3.2	754.353	2	43.4	610995	2	637	650	Y	Fibrillin-1 OS=Homo sapiens GN=FBN1 PE=1 SV=3
48	71	sp|P35555|FBN1_HUMAN	K.DY(+79.96)LSGE(+14.02)LGDNLK.M	Y	8.47	1416.61	0.6	709.312	2	11.45	1001171	1	2852	2863	Y	Fibrillin-1 OS=Homo sapiens GN=FBN1 PE=1 SV=3
48	71	sp|P35555|FBN1_HUMAN	K.GYILQE(+14.02)D(+14.02)GRS(+79.97)C(+57.02)K.D	Y	10.21	1532.67	0.6	767.342	2	14.13	103247	1	2473	2484	Y	Fibrillin-1 OS=Homo sapiens GN=FBN1 PE=1 SV=3
48	71	sp|P35555|FBN1_HUMAN	K.C(+57.02)LCPEGFSLSSSGR(+14.02).R	Y	13.41	1512.67	-0.5	757.342	2	19.65	403462	1	2038	2051	Y	Fibrillin-1 OS=Homo sapiens GN=FBN1 PE=1 SV=3
48	71	sp|P35555|FBN1_HUMAN	R.AGYQSTLTR(+14.02).T	Y	23.46	1009.52	-2.1	505.766	2	13.34	802259	1	517	525	Y	Fibrillin-1 OS=Homo sapiens GN=FBN1 PE=1 SV=3
48	71	sp|P35555|FBN1_HUMAN	K.C(+57.02)Q(+.98)C(+57.02)PS(-18.01)GMTLDATGR.I	Y	17.81	1535.62	1.9	768.817	2	19.66	403466	1	935	948	Y	Fibrillin-1 OS=Homo sapiens GN=FBN1 PE=1 SV=3
48	71	sp|P35555|FBN1_HUMAN	K.C(+57.02)QC(+57.02)PSGMTLDATGR(+31.99).I	Y	13.53	1584.63	-2.2	793.322	2	9.64	101655	1	935	948	Y	Fibrillin-1 OS=Homo sapiens GN=FBN1 PE=1 SV=3
48	71	sp|P35555|FBN1_HUMAN	R.YED(+31.97)EEC(+57.02)TLPIAGR.H	Y	18.66	1583.66	1	792.838	2	19.08	104714	1	962	974	Y	Fibrillin-1 OS=Homo sapiens GN=FBN1 PE=1 SV=3
48	71	sp|P35555|FBN1_HUMAN	N.C(+57.02)VNT(+162.05)PGSYIC(+57.02)DC(+57.02)PPDFELNPTR.V	Y	14.77	2773.17	-0.6	1387.59	2	28.54	107535	1	1502	1523	Y	Fibrillin-1 OS=Homo sapiens GN=FBN1 PE=1 SV=3
48	71	sp|P35555|FBN1_HUMAN	R.N(+162.05)(+.98)AEC(+57.02)INTAGSYR.C	Y	11.54	1517.63	-2.8	759.82	2	12.29	401728	1	1821	1832	Y	Fibrillin-1 OS=Homo sapiens GN=FBN1 PE=1 SV=3
48	71	sp|P35555|FBN1_HUMAN	K.N(+162.05)SPGSFIC(+57.02)EC(+57.02)SSESTLDPTK.T	Y	20.07	2376.99	-4.3	1189.5	2	19.39	1104514	1	823	842	Y	Fibrillin-1 OS=Homo sapiens GN=FBN1 PE=1 SV=3
49	115	sp|Q16270|IBP7_HUMAN	K.GTC(+57.02)EQGP(+15.99)SIVTPPK.D	Y	23.68	1485.71	1	743.865	2	12.96	1102580	1	154	167	Y	Insulin-like growth factor-binding protein 7 OS=Homo sapiens GN=IGFBP7 PE=1 SV=1
49	115	sp|Q16270|IBP7_HUMAN	K.AGAAAGGP(+15.99)GVSGVC(+57.02)VC(+57.02)K.S	Y	53.62	1532.71	-0.7	767.361	2	11.36	1102090	1	98	114	Y	Insulin-like growth factor-binding protein 7 OS=Homo sapiens GN=IGFBP7 PE=1 SV=1
49	115	sp|Q16270|IBP7_HUMAN	K.AITQVS(+79.97)K(+14.02)(+42.01).G	Y	9.89	881.426	-1.6	441.719	2	11.67	1001222	1	147	153	Y	Insulin-like growth factor-binding protein 7 OS=Homo sapiens GN=IGFBP7 PE=1 SV=1
49	115	sp|Q16270|IBP7_HUMAN	R.T(+79.97)ELLPGD(+14.02)R.D	Y	10.26	993.453	-6.3	497.731	2	6.18	1200784	1	206	213	Y	Insulin-like growth factor-binding protein 7 OS=Homo sapiens GN=IGFBP7 PE=1 SV=1
49	115	sp|Q16270|IBP7_HUMAN	R.T(+79.97)ELLPGD(+14.02)R.D	Y	10.26	993.453	-6.3	497.731	2	6.18	1200784	1	206	213	Y	Insulin-like growth factor-binding protein 7 OS=Homo sapiens GN=IGFBP7 PE=1 SV=1
49	115	sp|Q16270|IBP7_HUMAN	K.IT(-18.01)VVDALHEIPVK.K	Y	14.85	1414.82	-3.4	472.612	3	33.09	1208579	1	263	275	Y	Insulin-like growth factor-binding protein 7 OS=Homo sapiens GN=IGFBP7 PE=1 SV=1
50	108	sp|Q14624-2|ITIH4_HUMAN	K.NGIDIYSLT(+79.97)VD(+14.02)S(+79.97)R.V	N	8.01	1625.67	-1.9	542.898	3	26.19	805807	1	31	43	Y	Isoform 2 of Inter-alpha-trypsin inhibitor heavy chain H4 OS=Homo sapiens GN=ITIH4
50	108	sp|Q14624-2|ITIH4_HUMAN	K.NGIDIYSLT(+79.97)VDSRVSS(+79.97)R.F	N	8.24	2040.89	-2.6	1021.45	2	19.01	604238	1	31	47	Y	Isoform 2 of Inter-alpha-trypsin inhibitor heavy chain H4 OS=Homo sapiens GN=ITIH4
50	108	sp|Q14624-2|ITIH4_HUMAN	R.LAILPASAPPATSNPDPAVS(+79.97)R(+14.02).V	N	9.4	2138.08	-1.3	713.699	3	40.81	211552	2	660	680	Y	Isoform 2 of Inter-alpha-trypsin inhibitor heavy chain H4 OS=Homo sapiens GN=ITIH4
50	108	sp|Q14624-2|ITIH4_HUMAN	R.N(+57.02)(+.98)VHS(+79.97)AGAAGSR.M	N	9.89	1163.47	-3	582.741	2	15.11	402453	1	617	627	Y	Isoform 2 of Inter-alpha-trypsin inhibitor heavy chain H4 OS=Homo sapiens GN=ITIH4
50	108	sp|Q14624-2|ITIH4_HUMAN	R.EALIK(+42.01)ILDDLS(+79.97)PR.D	N	10.23	1603.82	-0.9	802.918	2	46.23	213194	1	295	307	Y	Isoform 2 of Inter-alpha-trypsin inhibitor heavy chain H4 OS=Homo sapiens GN=ITIH4
50	108	sp|Q14624-2|ITIH4_HUMAN	K.NGIDIYSLT(+79.97)VD(+14.02)S(+79.97)R.V	N	8.01	1625.67	-1.9	542.898	3	26.19	805807	1	31	43	Y	Isoform 2 of Inter-alpha-trypsin inhibitor heavy chain H4 OS=Homo sapiens GN=ITIH4
50	108	sp|Q14624-2|ITIH4_HUMAN	K.NGIDIYSLT(+79.97)VDSRVSS(+79.97)R.F	N	8.24	2040.89	-2.6	1021.45	2	19.01	604238	1	31	47	Y	Isoform 2 of Inter-alpha-trypsin inhibitor heavy chain H4 OS=Homo sapiens GN=ITIH4
50	108	sp|Q14624-2|ITIH4_HUMAN	K.N(+43.01)PLVWVHASPEHVVVT(+79.97)R.N	N	8.31	2062.01	-2.1	688.344	3	27.78	1206993	1	773	789	Y	Isoform 2 of Inter-alpha-trypsin inhibitor heavy chain H4 OS=Homo sapiens GN=ITIH4
50	108	sp|Q14624-2|ITIH4_HUMAN	K.KAFIT(+79.97)NFSMIIDGMTYPGIIKEK.A	N	8.69	2696.34	-3.5	899.783	3	50.16	811836	1	76	98	Y	Isoform 2 of Inter-alpha-trypsin inhibitor heavy chain H4 OS=Homo sapiens GN=ITIH4
50	108	sp|Q14624-2|ITIH4_HUMAN	K.NGIDIYSLT(+79.97)VD(+14.02)S(+79.97)R.V	N	8.01	1625.67	-1.9	542.898	3	26.19	805807	1	31	43	Y	Isoform 2 of Inter-alpha-trypsin inhibitor heavy chain H4 OS=Homo sapiens GN=ITIH4
50	108	sp|Q14624-2|ITIH4_HUMAN	R.Q(-17.03)LGLPGPPDVPD(+14.02)H(+57.02)AAYHPFRR.L	N	9.82	2393.2	-0.4	798.741	3	21.37	604967	1	639	659	Y	Isoform 2 of Inter-alpha-trypsin inhibitor heavy chain H4 OS=Homo sapiens GN=ITIH4
50	108	sp|Q14624-2|ITIH4_HUMAN	R.LAILPASAPPATSNPDPAVS(+79.97)R(+14.02).V	N	9.4	2138.08	-1.3	713.699	3	40.81	211552	2	660	680	Y	Isoform 2 of Inter-alpha-trypsin inhibitor heavy chain H4 OS=Homo sapiens GN=ITIH4
50	108	sp|Q14624-2|ITIH4_HUMAN	K.E(+57.02)T(-18.01)LFSVMPGLK.M	N	35.74	1259.66	1.8	630.838	2	44.55	408554	2	800	810	Y	Isoform 2 of Inter-alpha-trypsin inhibitor heavy chain H4 OS=Homo sapiens GN=ITIH4
51	106	tr|F5H194|F5H194_HUMAN	K.NGIDIYSLT(+79.97)VD(+14.02)S(+79.97)R.V	N	8.01	1625.67	-1.9	542.898	3	26.19	805807	1	31	43	Y	35 kDa inter-alpha-trypsin inhibitor heavy chain H4 OS=Homo sapiens GN=ITIH4 PE=4 SV=1
51	106	tr|F5H194|F5H194_HUMAN	K.NGIDIYSLT(+79.97)VDSRVSS(+79.97)R.F	N	8.24	2040.89	-2.6	1021.45	2	19.01	604238	1	31	47	Y	35 kDa inter-alpha-trypsin inhibitor heavy chain H4 OS=Homo sapiens GN=ITIH4 PE=4 SV=1
51	106	tr|F5H194|F5H194_HUMAN	R.LAILPASAPPATSNPDPAVS(+79.97)R(+14.02).V	N	9.4	2138.08	-1.3	713.699	3	40.81	211552	2	648	668	Y	35 kDa inter-alpha-trypsin inhibitor heavy chain H4 OS=Homo sapiens GN=ITIH4 PE=4 SV=1
51	106	tr|F5H194|F5H194_HUMAN	R.N(+57.02)(+.98)VHS(+79.97)AGAAGSR.M	N	9.89	1163.47	-3	582.741	2	15.11	402453	1	605	615	Y	35 kDa inter-alpha-trypsin inhibitor heavy chain H4 OS=Homo sapiens GN=ITIH4 PE=4 SV=1
51	106	tr|F5H194|F5H194_HUMAN	R.EALIK(+42.01)ILDDLS(+79.97)PR.D	N	10.23	1603.82	-0.9	802.918	2	46.23	213194	1	283	295	Y	35 kDa inter-alpha-trypsin inhibitor heavy chain H4 OS=Homo sapiens GN=ITIH4 PE=4 SV=1
51	106	tr|F5H194|F5H194_HUMAN	K.NGIDIYSLT(+79.97)VD(+14.02)S(+79.97)R.V	N	8.01	1625.67	-1.9	542.898	3	26.19	805807	1	31	43	Y	35 kDa inter-alpha-trypsin inhibitor heavy chain H4 OS=Homo sapiens GN=ITIH4 PE=4 SV=1
51	106	tr|F5H194|F5H194_HUMAN	K.NGIDIYSLT(+79.97)VDSRVSS(+79.97)R.F	N	8.24	2040.89	-2.6	1021.45	2	19.01	604238	1	31	47	Y	35 kDa inter-alpha-trypsin inhibitor heavy chain H4 OS=Homo sapiens GN=ITIH4 PE=4 SV=1
51	106	tr|F5H194|F5H194_HUMAN	K.N(+43.01)PLVWVHASPEHVVVT(+79.97)R.N	N	8.31	2062.01	-2.1	688.344	3	27.78	1206993	1	747	763	Y	35 kDa inter-alpha-trypsin inhibitor heavy chain H4 OS=Homo sapiens GN=ITIH4 PE=4 SV=1
51	106	tr|F5H194|F5H194_HUMAN	K.KAFIT(+79.97)NFSMIIDGMTYPGIIKEK.A	N	8.69	2696.34	-3.5	899.783	3	50.16	811836	1	76	98	Y	35 kDa inter-alpha-trypsin inhibitor heavy chain H4 OS=Homo sapiens GN=ITIH4 PE=4 SV=1
51	106	tr|F5H194|F5H194_HUMAN	K.NGIDIYSLT(+79.97)VD(+14.02)S(+79.97)R.V	N	8.01	1625.67	-1.9	542.898	3	26.19	805807	1	31	43	Y	35 kDa inter-alpha-trypsin inhibitor heavy chain H4 OS=Homo sapiens GN=ITIH4 PE=4 SV=1
51	106	tr|F5H194|F5H194_HUMAN	R.Q(-17.03)LGLPGPPDVPD(+14.02)H(+57.02)AAYHPFRR.L	N	9.82	2393.2	-0.4	798.741	3	21.37	604967	1	627	647	Y	35 kDa inter-alpha-trypsin inhibitor heavy chain H4 OS=Homo sapiens GN=ITIH4 PE=4 SV=1
51	106	tr|F5H194|F5H194_HUMAN	R.LAILPASAPPATSNPDPAVS(+79.97)R(+14.02).V	N	9.4	2138.08	-1.3	713.699	3	40.81	211552	2	648	668	Y	35 kDa inter-alpha-trypsin inhibitor heavy chain H4 OS=Homo sapiens GN=ITIH4 PE=4 SV=1
51	106	tr|F5H194|F5H194_HUMAN	K.E(+57.02)T(-18.01)LFSVMPGLK.M	N	35.74	1259.66	1.8	630.838	2	44.55	408554	2	774	784	Y	35 kDa inter-alpha-trypsin inhibitor heavy chain H4 OS=Homo sapiens GN=ITIH4 PE=4 SV=1
52	110	tr|B7ZKJ8|B7ZKJ8_HUMAN	K.NGIDIYSLT(+79.97)VD(+14.02)S(+79.97)R.V	N	8.01	1625.67	-1.9	542.898	3	26.19	805807	1	31	43	Y	35 kDa inter-alpha-trypsin inhibitor heavy chain H4 OS=Homo sapiens GN=ITIH4 PE=2 SV=1
52	110	tr|B7ZKJ8|B7ZKJ8_HUMAN	K.NGIDIYSLT(+79.97)VDSRVSS(+79.97)R.F	N	8.24	2040.89	-2.6	1021.45	2	19.01	604238	1	31	47	Y	35 kDa inter-alpha-trypsin inhibitor heavy chain H4 OS=Homo sapiens GN=ITIH4 PE=2 SV=1
52	110	tr|B7ZKJ8|B7ZKJ8_HUMAN	R.LAILPASAPPATSNPDPAVS(+79.97)R(+14.02).V	N	9.4	2138.08	-1.3	713.699	3	40.81	211552	2	695	715	Y	35 kDa inter-alpha-trypsin inhibitor heavy chain H4 OS=Homo sapiens GN=ITIH4 PE=2 SV=1
52	110	tr|B7ZKJ8|B7ZKJ8_HUMAN	R.EALIK(+42.01)ILDDLS(+79.97)PR.D	N	10.23	1603.82	-0.9	802.918	2	46.23	213194	1	295	307	Y	35 kDa inter-alpha-trypsin inhibitor heavy chain H4 OS=Homo sapiens GN=ITIH4 PE=2 SV=1
52	110	tr|B7ZKJ8|B7ZKJ8_HUMAN	K.IPKPGLD(+14.02)HTEASFS(+79.97)PRR(+14.02).G	Y	11.02	2015	-3.3	1008.5	2	43.27	212299	1	634	650	Y	35 kDa inter-alpha-trypsin inhibitor heavy chain H4 OS=Homo sapiens GN=ITIH4 PE=2 SV=1
52	110	tr|B7ZKJ8|B7ZKJ8_HUMAN	K.NGIDIYSLT(+79.97)VD(+14.02)S(+79.97)R.V	N	8.01	1625.67	-1.9	542.898	3	26.19	805807	1	31	43	Y	35 kDa inter-alpha-trypsin inhibitor heavy chain H4 OS=Homo sapiens GN=ITIH4 PE=2 SV=1
52	110	tr|B7ZKJ8|B7ZKJ8_HUMAN	K.NGIDIYSLT(+79.97)VDSRVSS(+79.97)R.F	N	8.24	2040.89	-2.6	1021.45	2	19.01	604238	1	31	47	Y	35 kDa inter-alpha-trypsin inhibitor heavy chain H4 OS=Homo sapiens GN=ITIH4 PE=2 SV=1
52	110	tr|B7ZKJ8|B7ZKJ8_HUMAN	K.N(+43.01)PLVWVHASPEHVVVT(+79.97)R.N	N	8.31	2062.01	-2.1	688.344	3	27.78	1206993	1	794	810	Y	35 kDa inter-alpha-trypsin inhibitor heavy chain H4 OS=Homo sapiens GN=ITIH4 PE=2 SV=1
52	110	tr|B7ZKJ8|B7ZKJ8_HUMAN	K.KAFIT(+79.97)NFSMIIDGMTYPGIIKEK.A	N	8.69	2696.34	-3.5	899.783	3	50.16	811836	1	76	98	Y	35 kDa inter-alpha-trypsin inhibitor heavy chain H4 OS=Homo sapiens GN=ITIH4 PE=2 SV=1
52	110	tr|B7ZKJ8|B7ZKJ8_HUMAN	K.NGIDIYSLT(+79.97)VD(+14.02)S(+79.97)R.V	N	8.01	1625.67	-1.9	542.898	3	26.19	805807	1	31	43	Y	35 kDa inter-alpha-trypsin inhibitor heavy chain H4 OS=Homo sapiens GN=ITIH4 PE=2 SV=1
52	110	tr|B7ZKJ8|B7ZKJ8_HUMAN	R.Q(-17.03)LGLPGPPDVPD(+14.02)H(+57.02)AAYHPFRR.L	N	9.82	2393.2	-0.4	798.741	3	21.37	604967	1	674	694	Y	35 kDa inter-alpha-trypsin inhibitor heavy chain H4 OS=Homo sapiens GN=ITIH4 PE=2 SV=1
52	110	tr|B7ZKJ8|B7ZKJ8_HUMAN	K.IPKPGLD(+14.02)HTEASFS(+79.97)PRR(+14.02).G	Y	11.02	2015	-3.3	1008.5	2	43.27	212299	1	634	650	Y	35 kDa inter-alpha-trypsin inhibitor heavy chain H4 OS=Homo sapiens GN=ITIH4 PE=2 SV=1
52	110	tr|B7ZKJ8|B7ZKJ8_HUMAN	R.LAILPASAPPATSNPDPAVS(+79.97)R(+14.02).V	N	9.4	2138.08	-1.3	713.699	3	40.81	211552	2	695	715	Y	35 kDa inter-alpha-trypsin inhibitor heavy chain H4 OS=Homo sapiens GN=ITIH4 PE=2 SV=1
52	110	tr|B7ZKJ8|B7ZKJ8_HUMAN	K.IPKPGLD(+14.02)HTEASFS(+79.97)PRR(+14.02).G	Y	11.02	2015	-3.3	1008.5	2	43.27	212299	1	634	650	Y	35 kDa inter-alpha-trypsin inhibitor heavy chain H4 OS=Homo sapiens GN=ITIH4 PE=2 SV=1
52	110	tr|B7ZKJ8|B7ZKJ8_HUMAN	K.E(+57.02)T(-18.01)LFSVMPGLK.M	N	35.74	1259.66	1.8	630.838	2	44.55	408554	2	821	831	Y	35 kDa inter-alpha-trypsin inhibitor heavy chain H4 OS=Homo sapiens GN=ITIH4 PE=2 SV=1
53	44	sp|P02751-3|FINC_HUMAN	R.WSRPQAP(+15.99)IT(+79.97)GYR.I	N	8.93	1526.7	-2.4	764.357	2	13.14	401972	1	831	842	Y	Isoform 3 of Fibronectin OS=Homo sapiens GN=FN1
53	44	sp|P02751-3|FINC_HUMAN	S.VVVS(+79.97)GLM(+15.99)VATK.Y	N	9.75	1198.6	-2.5	600.307	2	31.71	1208167	1	1777	1787	Y	Isoform 3 of Fibronectin OS=Homo sapiens GN=FN1
53	44	sp|P02751-3|FINC_HUMAN	K.C(+57.02)(+226.08)DPVDQC(+57.02)QDSETGT(+79.97)FYQIGDSWEK.Y	N	8.3	3170.2	-1.5	1586.1	2	51.24	1213453	1	555	578	Y	Isoform 3 of Fibronectin OS=Homo sapiens GN=FN1
53	44	sp|P02751-3|FINC_HUMAN	R.WSRPQAP(+15.99)IT(+79.97)GYR.I	N	8.93	1526.7	-2.4	764.357	2	13.14	401972	1	831	842	Y	Isoform 3 of Fibronectin OS=Homo sapiens GN=FN1
53	44	sp|P02751-3|FINC_HUMAN	R.TTPPT(+79.97)TATPIR(+14.02).H	N	9.44	1248.61	0.3	625.313	2	44.49	512129	1	2060	2070	Y	Isoform 3 of Fibronectin OS=Homo sapiens GN=FN1
53	44	sp|P02751-3|FINC_HUMAN	R.VPGTSTSATLTGLT(+79.97)R.G	N	10.16	1540.75	2.3	771.384	2	27.28	207411	1	2119	2133	Y	Isoform 3 of Fibronectin OS=Homo sapiens GN=FN1
53	44	sp|P02751-3|FINC_HUMAN	R.GATYNVIVE(+14.02)ALK.D	N	19.8	1290.72	-1.5	646.365	2	44.66	212718	4	2134	2145	Y	Isoform 3 of Fibronectin OS=Homo sapiens GN=FN1
53	44	sp|P02751-3|FINC_HUMAN	R.TTPPT(+79.97)TATPIR(+14.02).H	N	9.44	1248.61	0.3	625.313	2	44.49	512129	1	2060	2070	Y	Isoform 3 of Fibronectin OS=Homo sapiens GN=FN1
53	44	sp|P02751-3|FINC_HUMAN	R.S(-18.01)TTPDITGYR.I	N	8.58	1091.52	1.9	546.771	2	12.53	202790	1	1198	1207	Y	Isoform 3 of Fibronectin OS=Homo sapiens GN=FN1
53	44	sp|P02751-3|FINC_HUMAN	R.WS(-18.01)RPQ(+.98)APITGYR.I	N	32.13	1413.72	1.7	472.247	3	15.73	903534	1	831	842	Y	Isoform 3 of Fibronectin OS=Homo sapiens GN=FN1
53	44	sp|P02751-3|FINC_HUMAN	R.FT(-18.01)NIGPDTMR.V	N	11.68	1132.53	-1.3	567.273	2	14.81	203493	1	1275	1284	Y	Isoform 3 of Fibronectin OS=Homo sapiens GN=FN1
53	44	sp|P02751-3|FINC_HUMAN	K.IY(-18.01)LYTLNDNAR.S	N	9.8	1336.68	-1.2	669.345	2	15.28	1103320	1	1881	1891	Y	Isoform 3 of Fibronectin OS=Homo sapiens GN=FN1
53	44	sp|P02751-3|FINC_HUMAN	T.IIPAVP(+31.99)PPTDLR.F	N	8.8	1319.74	0	660.88	2	32.32	1208351	1	1263	1274	Y	Isoform 3 of Fibronectin OS=Homo sapiens GN=FN1
53	44	sp|P02751-3|FINC_HUMAN	R.GATYNVI(+14.02)VEALK.D	N	25.96	1290.72	-0.9	646.366	2	46.23	213191	6	2134	2145	Y	Isoform 3 of Fibronectin OS=Homo sapiens GN=FN1
53	44	sp|P02751-3|FINC_HUMAN	R.GATYN(+14.02)VIVEALK.D	N	28.32	1290.72	-0.2	646.366	2	39.12	510538	15	2134	2145	Y	Isoform 3 of Fibronectin OS=Homo sapiens GN=FN1
54	45	sp|P02751|FINC_HUMAN	R.WSRPQAP(+15.99)IT(+79.97)GYR.I	N	8.93	1526.7	-2.4	764.357	2	13.14	401972	1	831	842	Y	Fibronectin OS=Homo sapiens GN=FN1 PE=1 SV=4
54	45	sp|P02751|FINC_HUMAN	S.VVVS(+79.97)GLM(+15.99)VATK.Y	N	9.75	1198.6	-2.5	600.307	2	31.71	1208167	1	1777	1787	Y	Fibronectin OS=Homo sapiens GN=FN1 PE=1 SV=4
54	45	sp|P02751|FINC_HUMAN	K.C(+57.02)(+226.08)DPVDQC(+57.02)QDSETGT(+79.97)FYQIGDSWEK.Y	N	8.3	3170.2	-1.5	1586.1	2	51.24	1213453	1	555	578	Y	Fibronectin OS=Homo sapiens GN=FN1 PE=1 SV=4
54	45	sp|P02751|FINC_HUMAN	R.WSRPQAP(+15.99)IT(+79.97)GYR.I	N	8.93	1526.7	-2.4	764.357	2	13.14	401972	1	831	842	Y	Fibronectin OS=Homo sapiens GN=FN1 PE=1 SV=4
54	45	sp|P02751|FINC_HUMAN	R.TTPPT(+79.97)TATPIR(+14.02).H	N	9.44	1248.61	0.3	625.313	2	44.49	512129	1	2060	2070	Y	Fibronectin OS=Homo sapiens GN=FN1 PE=1 SV=4
54	45	sp|P02751|FINC_HUMAN	R.GATYNVIVE(+14.02)ALK.D	N	19.8	1290.72	-1.5	646.365	2	44.66	212718	4	2165	2176	Y	Fibronectin OS=Homo sapiens GN=FN1 PE=1 SV=4
54	45	sp|P02751|FINC_HUMAN	R.TTPPT(+79.97)TATPIR(+14.02).H	N	9.44	1248.61	0.3	625.313	2	44.49	512129	1	2060	2070	Y	Fibronectin OS=Homo sapiens GN=FN1 PE=1 SV=4
54	45	sp|P02751|FINC_HUMAN	R.S(-18.01)TTPDITGYR.I	N	8.58	1091.52	1.9	546.771	2	12.53	202790	1	1198	1207	Y	Fibronectin OS=Homo sapiens GN=FN1 PE=1 SV=4
54	45	sp|P02751|FINC_HUMAN	R.WS(-18.01)RPQ(+.98)APITGYR.I	N	32.13	1413.72	1.7	472.247	3	15.73	903534	1	831	842	Y	Fibronectin OS=Homo sapiens GN=FN1 PE=1 SV=4
54	45	sp|P02751|FINC_HUMAN	R.FT(-18.01)NIGPDTMR.V	N	11.68	1132.53	-1.3	567.273	2	14.81	203493	1	1275	1284	Y	Fibronectin OS=Homo sapiens GN=FN1 PE=1 SV=4
54	45	sp|P02751|FINC_HUMAN	K.IY(-18.01)LYTLNDNAR.S	N	9.8	1336.68	-1.2	669.345	2	15.28	1103320	1	1881	1891	Y	Fibronectin OS=Homo sapiens GN=FN1 PE=1 SV=4
54	45	sp|P02751|FINC_HUMAN	T.IIPAVP(+31.99)PPTDLR.F	N	8.8	1319.74	0	660.88	2	32.32	1208351	1	1263	1274	Y	Fibronectin OS=Homo sapiens GN=FN1 PE=1 SV=4
54	45	sp|P02751|FINC_HUMAN	R.GATYNVI(+14.02)VEALK.D	N	25.96	1290.72	-0.9	646.366	2	46.23	213191	6	2165	2176	Y	Fibronectin OS=Homo sapiens GN=FN1 PE=1 SV=4
54	45	sp|P02751|FINC_HUMAN	R.GATYN(+14.02)VIVEALK.D	N	28.32	1290.72	-0.2	646.366	2	39.12	510538	15	2165	2176	Y	Fibronectin OS=Homo sapiens GN=FN1 PE=1 SV=4
55	41	sp|P02751-8|FINC_HUMAN	R.WSRPQAP(+15.99)IT(+79.97)GYR.I	N	8.93	1526.7	-2.4	764.357	2	13.14	401972	1	831	842	Y	Isoform 8 of Fibronectin OS=Homo sapiens GN=FN1
55	41	sp|P02751-8|FINC_HUMAN	S.VVVS(+79.97)GLM(+15.99)VATK.Y	N	9.75	1198.6	-2.5	600.307	2	31.71	1208167	1	1687	1697	Y	Isoform 8 of Fibronectin OS=Homo sapiens GN=FN1
55	41	sp|P02751-8|FINC_HUMAN	K.C(+57.02)(+226.08)DPVDQC(+57.02)QDSETGT(+79.97)FYQIGDSWEK.Y	N	8.3	3170.2	-1.5	1586.1	2	51.24	1213453	1	555	578	Y	Isoform 8 of Fibronectin OS=Homo sapiens GN=FN1
55	41	sp|P02751-8|FINC_HUMAN	R.WSRPQAP(+15.99)IT(+79.97)GYR.I	N	8.93	1526.7	-2.4	764.357	2	13.14	401972	1	831	842	Y	Isoform 8 of Fibronectin OS=Homo sapiens GN=FN1
55	41	sp|P02751-8|FINC_HUMAN	R.TTPPT(+79.97)TATPIR(+14.02).H	N	9.44	1248.61	0.3	625.313	2	44.49	512129	1	1970	1980	Y	Isoform 8 of Fibronectin OS=Homo sapiens GN=FN1
55	41	sp|P02751-8|FINC_HUMAN	R.GATYNVIVE(+14.02)ALK.D	N	19.8	1290.72	-1.5	646.365	2	44.66	212718	4	2075	2086	Y	Isoform 8 of Fibronectin OS=Homo sapiens GN=FN1
55	41	sp|P02751-8|FINC_HUMAN	R.TTPPT(+79.97)TATPIR(+14.02).H	N	9.44	1248.61	0.3	625.313	2	44.49	512129	1	1970	1980	Y	Isoform 8 of Fibronectin OS=Homo sapiens GN=FN1
55	41	sp|P02751-8|FINC_HUMAN	R.S(-18.01)TTPDITGYR.I	N	8.58	1091.52	1.9	546.771	2	12.53	202790	1	1198	1207	Y	Isoform 8 of Fibronectin OS=Homo sapiens GN=FN1
55	41	sp|P02751-8|FINC_HUMAN	R.WS(-18.01)RPQ(+.98)APITGYR.I	N	32.13	1413.72	1.7	472.247	3	15.73	903534	1	831	842	Y	Isoform 8 of Fibronectin OS=Homo sapiens GN=FN1
55	41	sp|P02751-8|FINC_HUMAN	R.FT(-18.01)NIGPDTMR.V	N	11.68	1132.53	-1.3	567.273	2	14.81	203493	1	1275	1284	Y	Isoform 8 of Fibronectin OS=Homo sapiens GN=FN1
55	41	sp|P02751-8|FINC_HUMAN	K.IY(-18.01)LYTLNDNAR.S	N	9.8	1336.68	-1.2	669.345	2	15.28	1103320	1	1791	1801	Y	Isoform 8 of Fibronectin OS=Homo sapiens GN=FN1
55	41	sp|P02751-8|FINC_HUMAN	T.IIPAVP(+31.99)PPTDLR.F	N	8.8	1319.74	0	660.88	2	32.32	1208351	1	1263	1274	Y	Isoform 8 of Fibronectin OS=Homo sapiens GN=FN1
55	41	sp|P02751-8|FINC_HUMAN	R.GATYNVI(+14.02)VEALK.D	N	25.96	1290.72	-0.9	646.366	2	46.23	213191	6	2075	2086	Y	Isoform 8 of Fibronectin OS=Homo sapiens GN=FN1
55	41	sp|P02751-8|FINC_HUMAN	R.GATYN(+14.02)VIVEALK.D	N	28.32	1290.72	-0.2	646.366	2	39.12	510538	15	2075	2086	Y	Isoform 8 of Fibronectin OS=Homo sapiens GN=FN1
56	193	sp|O00391|QSOX1_HUMAN	M.HRVGS(+79.97)PN(+.98)AAVLWLWSSHNR.V	Y	8.28	2267.07	-3.9	1134.54	2	29.42	208092	1	465	483	Y	Sulfhydryl oxidase 1 OS=Homo sapiens GN=QSOX1 PE=1 SV=3
56	193	sp|O00391|QSOX1_HUMAN	R.VGSPNAAVLWLWS(+79.97)SHNR(+14.02).V	Y	9.65	1986.95	-6.1	663.319	3	49.61	712238	3	467	483	Y	Sulfhydryl oxidase 1 OS=Homo sapiens GN=QSOX1 PE=1 SV=3
56	193	sp|O00391|QSOX1_HUMAN	R.VGSPNAAVLWLWSS(+79.97)HNR(+14.02).V	Y	11.14	1986.95	-3.1	663.321	3	42.11	809834	4	467	483	Y	Sulfhydryl oxidase 1 OS=Homo sapiens GN=QSOX1 PE=1 SV=3
56	193	sp|O00391|QSOX1_HUMAN	R.RD(-18.01)VQNVAAAPE(+14.02)LAMGALELESR.N	Y	11.76	2335.2	-2.2	779.404	3	44.8	1211766	1	553	574	Y	Sulfhydryl oxidase 1 OS=Homo sapiens GN=QSOX1 PE=1 SV=3
56	193	sp|O00391|QSOX1_HUMAN	R.VGSPNAAVLWLWS(+79.97)SHNR(+14.02).V	Y	9.65	1986.95	-6.1	663.319	3	49.61	712238	3	467	483	Y	Sulfhydryl oxidase 1 OS=Homo sapiens GN=QSOX1 PE=1 SV=3
56	193	sp|O00391|QSOX1_HUMAN	R.VGSPNAAVLWLWSS(+79.97)HNR(+14.02).V	Y	11.14	1986.95	-3.1	663.321	3	42.11	809834	4	467	483	Y	Sulfhydryl oxidase 1 OS=Homo sapiens GN=QSOX1 PE=1 SV=3
56	193	sp|O00391|QSOX1_HUMAN	K.RDTGAALLAE(+43.99)SR.A	Y	11.88	1302.65	-1.9	435.224	3	17.85	904240	1	645	656	Y	Sulfhydryl oxidase 1 OS=Homo sapiens GN=QSOX1 PE=1 SV=3
57	47	sp|P02751-15|FINC_HUMAN	R.WSRPQAP(+15.99)IT(+79.97)GYR.I	N	8.93	1526.7	-2.4	764.357	2	13.14	401972	1	831	842	Y	Isoform 15 of Fibronectin OS=Homo sapiens GN=FN1
57	47	sp|P02751-15|FINC_HUMAN	S.VVVS(+79.97)GLM(+15.99)VATK.Y	N	9.75	1198.6	-2.5	600.307	2	31.71	1208167	1	1868	1878	Y	Isoform 15 of Fibronectin OS=Homo sapiens GN=FN1
57	47	sp|P02751-15|FINC_HUMAN	R.WTPLN(+.98)SS(+79.97)TIIGYR.I	N	11.26	1587.73	-0.3	530.251	3	12.35	801875	1	1287	1299	Y	Isoform 15 of Fibronectin OS=Homo sapiens GN=FN1
57	47	sp|P02751-15|FINC_HUMAN	K.C(+57.02)(+226.08)DPVDQC(+57.02)QDSETGT(+79.97)FYQIGDSWEK.Y	N	8.3	3170.2	-1.5	1586.1	2	51.24	1213453	1	555	578	Y	Isoform 15 of Fibronectin OS=Homo sapiens GN=FN1
57	47	sp|P02751-15|FINC_HUMAN	R.WSRPQAP(+15.99)IT(+79.97)GYR.I	N	8.93	1526.7	-2.4	764.357	2	13.14	401972	1	831	842	Y	Isoform 15 of Fibronectin OS=Homo sapiens GN=FN1
57	47	sp|P02751-15|FINC_HUMAN	R.TTPPT(+79.97)TATPIR(+14.02).H	N	9.44	1248.61	0.3	625.313	2	44.49	512129	1	2151	2161	Y	Isoform 15 of Fibronectin OS=Homo sapiens GN=FN1
57	47	sp|P02751-15|FINC_HUMAN	R.GATYNVIVE(+14.02)ALK.D	N	19.8	1290.72	-1.5	646.365	2	44.66	212718	4	2256	2267	Y	Isoform 15 of Fibronectin OS=Homo sapiens GN=FN1
57	47	sp|P02751-15|FINC_HUMAN	R.TTPPT(+79.97)TATPIR(+14.02).H	N	9.44	1248.61	0.3	625.313	2	44.49	512129	1	2151	2161	Y	Isoform 15 of Fibronectin OS=Homo sapiens GN=FN1
57	47	sp|P02751-15|FINC_HUMAN	R.S(-18.01)TTPDITGYR.I	N	8.58	1091.52	1.9	546.771	2	12.53	202790	1	1198	1207	Y	Isoform 15 of Fibronectin OS=Homo sapiens GN=FN1
57	47	sp|P02751-15|FINC_HUMAN	R.WS(-18.01)RPQ(+.98)APITGYR.I	N	32.13	1413.72	1.7	472.247	3	15.73	903534	1	831	842	Y	Isoform 15 of Fibronectin OS=Homo sapiens GN=FN1
57	47	sp|P02751-15|FINC_HUMAN	R.FT(-18.01)NIGPDTMR.V	N	11.68	1132.53	-1.3	567.273	2	14.81	203493	1	1366	1375	Y	Isoform 15 of Fibronectin OS=Homo sapiens GN=FN1
57	47	sp|P02751-15|FINC_HUMAN	K.IY(-18.01)LYTLNDNAR.S	N	9.8	1336.68	-1.2	669.345	2	15.28	1103320	1	1972	1982	Y	Isoform 15 of Fibronectin OS=Homo sapiens GN=FN1
57	47	sp|P02751-15|FINC_HUMAN	R.GATYNVI(+14.02)VEALK.D	N	25.96	1290.72	-0.9	646.366	2	46.23	213191	6	2256	2267	Y	Isoform 15 of Fibronectin OS=Homo sapiens GN=FN1
57	47	sp|P02751-15|FINC_HUMAN	R.GATYN(+14.02)VIVEALK.D	N	28.32	1290.72	-0.2	646.366	2	39.12	510538	15	2256	2267	Y	Isoform 15 of Fibronectin OS=Homo sapiens GN=FN1
58	52	tr|E7ER45|E7ER45_HUMAN	R.QDPVSWDVAFVN(+.98)ISR(+15.99).T	Y	9.65	1748.84	0	875.426	2	27.24	207402	1	2489	2503	Y	Maltase-glucoamylase_ intestinal OS=Homo sapiens GN=MGAM PE=4 SV=1
58	52	tr|E7ER45|E7ER45_HUMAN	R.SYRRDLE(+57.02)WHTWGMFS(+79.97)R.D	Y	11.54	2262.98	-0.1	1132.5	2	36.05	1108988	1	1141	1156	Y	Maltase-glucoamylase_ intestinal OS=Homo sapiens GN=MGAM PE=4 SV=1
58	52	tr|E7ER45|E7ER45_HUMAN	R.S(+79.97)FILTRSTFAGSGK.F	Y	12.08	1550.75	-0.9	776.381	2	25.8	1106298	1	607	620	Y	Maltase-glucoamylase_ intestinal OS=Homo sapiens GN=MGAM PE=4 SV=1
58	52	tr|E7ER45|E7ER45_HUMAN	R.I(+42.01)LDGYLFC(+57.02)KTLC(+57.02)MDAVQHWGK(+14.02).Q	Y	14.28	2610.24	-0.4	871.088	3	51.62	812209	1	558	578	Y	Maltase-glucoamylase_ intestinal OS=Homo sapiens GN=MGAM PE=4 SV=1
58	52	tr|E7ER45|E7ER45_HUMAN	R.G(+162.05)GYIFPTQQPN(+.98)TTTLASRK.N	Y	8.25	2242.11	-5.2	748.374	3	40.97	910822	1	817	835	Y	Maltase-glucoamylase_ intestinal OS=Homo sapiens GN=MGAM PE=4 SV=1
59	31	sp|Q08380|LG3BP_HUMAN	K.S(+79.97)QLVYQSR.R	N	12.19	1059.47	-0.1	530.745	2	14.61	702767	1	428	435	Y	Galectin-3-binding protein OS=Homo sapiens GN=LGALS3BP PE=1 SV=1
59	31	sp|Q08380|LG3BP_HUMAN	R.L(+42.01)AD(+14.02)GGATNQGRVEIFYR(+14.02).G	N	14.79	1935.98	-1.1	968.996	2	30.69	907991	1	26	42	Y	Galectin-3-binding protein OS=Homo sapiens GN=LGALS3BP PE=1 SV=1
59	31	sp|Q08380|LG3BP_HUMAN	R.L(+42.01)AD(+14.02)GGATNQGRVEIFYR(+14.02).G	N	14.79	1935.98	-1.1	968.996	2	30.69	907991	1	26	42	Y	Galectin-3-binding protein OS=Homo sapiens GN=LGALS3BP PE=1 SV=1
59	31	sp|Q08380|LG3BP_HUMAN	K.STS(-18.01)SFPC(+57.02)PAGHFN(+.98)GFR.T	N	12.27	1750.75	0.5	584.592	3	21.34	604954	3	555	570	Y	Galectin-3-binding protein OS=Homo sapiens GN=LGALS3BP PE=1 SV=1
59	31	sp|Q08380|LG3BP_HUMAN	R.E(+57.02)LS(-18.01)EALGQIFDSQR.G	N	45.37	1630.8	-3.1	816.402	2	46.38	1007488	2	138	151	Y	Galectin-3-binding protein OS=Homo sapiens GN=LGALS3BP PE=1 SV=1
59	31	sp|Q08380|LG3BP_HUMAN	R.ALGFEN(+203.08)ATQALGR.A	N	32.82	1549.77	-0.5	775.894	2	22.19	105653	6	64	76	Y	Galectin-3-binding protein OS=Homo sapiens GN=LGALS3BP PE=1 SV=1
60	43	sp|P02751-13|FINC_HUMAN	R.WSRPQAP(+15.99)IT(+79.97)GYR.I	N	8.93	1526.7	-2.4	764.357	2	13.14	401972	1	831	842	Y	Isoform 13 of Fibronectin OS=Homo sapiens GN=FN1
60	43	sp|P02751-13|FINC_HUMAN	S.VVVS(+79.97)GLM(+15.99)VATK.Y	N	9.75	1198.6	-2.5	600.307	2	31.71	1208167	1	1778	1788	Y	Isoform 13 of Fibronectin OS=Homo sapiens GN=FN1
60	43	sp|P02751-13|FINC_HUMAN	R.WTPLN(+.98)SS(+79.97)TIIGYR.I	N	11.26	1587.73	-0.3	530.251	3	12.35	801875	1	1287	1299	Y	Isoform 13 of Fibronectin OS=Homo sapiens GN=FN1
60	43	sp|P02751-13|FINC_HUMAN	K.C(+57.02)(+226.08)DPVDQC(+57.02)QDSETGT(+79.97)FYQIGDSWEK.Y	N	8.3	3170.2	-1.5	1586.1	2	51.24	1213453	1	555	578	Y	Isoform 13 of Fibronectin OS=Homo sapiens GN=FN1
60	43	sp|P02751-13|FINC_HUMAN	R.WSRPQAP(+15.99)IT(+79.97)GYR.I	N	8.93	1526.7	-2.4	764.357	2	13.14	401972	1	831	842	Y	Isoform 13 of Fibronectin OS=Homo sapiens GN=FN1
60	43	sp|P02751-13|FINC_HUMAN	R.GATYNVIVE(+14.02)ALK.D	N	19.8	1290.72	-1.5	646.365	2	44.66	212718	4	2046	2057	Y	Isoform 13 of Fibronectin OS=Homo sapiens GN=FN1
60	43	sp|P02751-13|FINC_HUMAN	R.S(-18.01)TTPDITGYR.I	N	8.58	1091.52	1.9	546.771	2	12.53	202790	1	1198	1207	Y	Isoform 13 of Fibronectin OS=Homo sapiens GN=FN1
60	43	sp|P02751-13|FINC_HUMAN	R.WS(-18.01)RPQ(+.98)APITGYR.I	N	32.13	1413.72	1.7	472.247	3	15.73	903534	1	831	842	Y	Isoform 13 of Fibronectin OS=Homo sapiens GN=FN1
60	43	sp|P02751-13|FINC_HUMAN	R.FT(-18.01)NIGPDTMR.V	N	11.68	1132.53	-1.3	567.273	2	14.81	203493	1	1366	1375	Y	Isoform 13 of Fibronectin OS=Homo sapiens GN=FN1
60	43	sp|P02751-13|FINC_HUMAN	K.IY(-18.01)LYTLNDNAR.S	N	9.8	1336.68	-1.2	669.345	2	15.28	1103320	1	1882	1892	Y	Isoform 13 of Fibronectin OS=Homo sapiens GN=FN1
60	43	sp|P02751-13|FINC_HUMAN	R.GATYNVI(+14.02)VEALK.D	N	25.96	1290.72	-0.9	646.366	2	46.23	213191	6	2046	2057	Y	Isoform 13 of Fibronectin OS=Homo sapiens GN=FN1
60	43	sp|P02751-13|FINC_HUMAN	R.GATYN(+14.02)VIVEALK.D	N	28.32	1290.72	-0.2	646.366	2	39.12	510538	15	2046	2057	Y	Isoform 13 of Fibronectin OS=Homo sapiens GN=FN1
61	785	sp|Q14508|WFDC2_HUMAN	R.DQC(+57.02)QVD(+15.99)SQC(+57.02)PGQM(+15.99)K.C	N	37.84	1711.66	-1.6	856.836	2	6.67	1100834	1	95	108	Y	WAP four-disulfide core domain protein 2 OS=Homo sapiens GN=WFDC2 PE=1 SV=2
61	785	sp|Q14508|WFDC2_HUMAN	K.EGSC(+57.02)P(+15.99)QVNINFPQLGLC(+57.02)R.D	N	14.41	2103.98	-2.9	1053	2	33.64	109027	1	77	94	Y	WAP four-disulfide core domain protein 2 OS=Homo sapiens GN=WFDC2 PE=1 SV=2
61	785	sp|Q14508|WFDC2_HUMAN	K.E(+57.02)GS(-18.01)C(+57.02)PQVNINFPQLGLC(+57.02)R.D	N	40.9	2127	1.7	1064.51	2	37.72	407230	5	77	94	Y	WAP four-disulfide core domain protein 2 OS=Homo sapiens GN=WFDC2 PE=1 SV=2
61	785	sp|Q14508|WFDC2_HUMAN	K.EGS(-18.01)C(+57.02)PQVNINFPQLGLC(+57.02)R.D	N	67.56	2069.98	3.3	1036	2	38.28	1005950	1	77	94	Y	WAP four-disulfide core domain protein 2 OS=Homo sapiens GN=WFDC2 PE=1 SV=2
61	785	sp|Q14508|WFDC2_HUMAN	K.C(+57.02)C(+57.02)SAGC(+57.02)AT(-18.01)F.C	Y	15.31	1014.34	0.5	508.175	2	14.93	1001975	1	61	69	Y	WAP four-disulfide core domain protein 2 OS=Homo sapiens GN=WFDC2 PE=1 SV=2
62	95	sp|P10909|CLUS_HUMAN	K.TLLSNLEEAK(+14.02).K	Y	15.96	1130.62	0.5	566.317	2	29.54	507767	1	69	78	Y	Clusterin OS=Homo sapiens GN=CLU PE=1 SV=1
62	95	sp|P10909|CLUS_HUMAN	R.E(+57.02)ILS(-18.01)VDC(+57.02)STNNPSQAK.L	Y	31.78	1800.83	4.1	901.427	2	19.97	403547	1	307	322	Y	Clusterin OS=Homo sapiens GN=CLU PE=1 SV=1
62	96	sp|P10909-5|CLUS_HUMAN	K.TLLSNLEEAK(+14.02).K	Y	15.96	1130.62	0.5	566.317	2	29.54	507767	1	80	89	Y	Isoform 5 of Clusterin OS=Homo sapiens GN=CLU
62	96	sp|P10909-5|CLUS_HUMAN	R.E(+57.02)ILS(-18.01)VDC(+57.02)STNNPSQAK.L	Y	31.78	1800.83	4.1	901.427	2	19.97	403547	1	318	333	Y	Isoform 5 of Clusterin OS=Homo sapiens GN=CLU
62	97	sp|P10909-2|CLUS_HUMAN	K.TLLSNLEEAK(+14.02).K	Y	15.96	1130.62	0.5	566.317	2	29.54	507767	1	121	130	Y	Isoform 2 of Clusterin OS=Homo sapiens GN=CLU
62	97	sp|P10909-2|CLUS_HUMAN	R.E(+57.02)ILS(-18.01)VDC(+57.02)STNNPSQAK.L	Y	31.78	1800.83	4.1	901.427	2	19.97	403547	1	359	374	Y	Isoform 2 of Clusterin OS=Homo sapiens GN=CLU
63	30	tr|B4DVE1|B4DVE1_HUMAN	K.S(+79.97)QLVYQSR.R	N	12.19	1059.47	-0.1	530.745	2	14.61	702767	1	416	423	Y	Galectin-3-binding protein OS=Homo sapiens GN=LGALS3BP PE=2 SV=1
63	30	tr|B4DVE1|B4DVE1_HUMAN	R.L(+42.01)AD(+14.02)GGATNQGRVEIFYR(+14.02).G	N	14.79	1935.98	-1.1	968.996	2	30.69	907991	1	26	42	Y	Galectin-3-binding protein OS=Homo sapiens GN=LGALS3BP PE=2 SV=1
63	30	tr|B4DVE1|B4DVE1_HUMAN	R.L(+42.01)AD(+14.02)GGATNQGRVEIFYR(+14.02).G	N	14.79	1935.98	-1.1	968.996	2	30.69	907991	1	26	42	Y	Galectin-3-binding protein OS=Homo sapiens GN=LGALS3BP PE=2 SV=1
63	30	tr|B4DVE1|B4DVE1_HUMAN	K.STS(-18.01)SFPC(+57.02)PAGHFN(+.98)GFR.T	N	12.27	1750.75	0.5	584.592	3	21.34	604954	3	543	558	Y	Galectin-3-binding protein OS=Homo sapiens GN=LGALS3BP PE=2 SV=1
63	30	tr|B4DVE1|B4DVE1_HUMAN	R.E(+57.02)LS(-18.01)EALGQIFDSQR.G	N	45.37	1630.8	-3.1	816.402	2	46.38	1007488	2	126	139	Y	Galectin-3-binding protein OS=Homo sapiens GN=LGALS3BP PE=2 SV=1
63	30	tr|B4DVE1|B4DVE1_HUMAN	R.ALGFEN(+203.08)ATQALGR.A	N	32.82	1549.77	-0.5	775.894	2	22.19	105653	6	64	76	Y	Galectin-3-binding protein OS=Homo sapiens GN=LGALS3BP PE=2 SV=1
66	305	sp|P12109|CO6A1_HUMAN	R.GD(+15.99)PGEAGPQGDQGR.E	Y	41.8	1355.57	0.2	678.793	2	6.29	1100690	1	443	456	Y	Collagen alpha-1(VI) chain OS=Homo sapiens GN=COL6A1 PE=1 SV=3
66	305	sp|P12109|CO6A1_HUMAN	R.LLLFSD(+14.02)GNS(+79.97)QGATPAAIE.K	Y	8.13	1896.89	0.6	633.303	3	32.4	707727	1	939	956	Y	Collagen alpha-1(VI) chain OS=Homo sapiens GN=COL6A1 PE=1 SV=3
66	305	sp|P12109|CO6A1_HUMAN	K.G(+42.01)EPGAD(+14.02)GEAGRPGSS(+79.97)GPSGDEGQPGEPGPPGEK.G	Y	8.47	3151.3	-5.2	1051.44	3	18.46	403197	1	374	406	Y	Collagen alpha-1(VI) chain OS=Homo sapiens GN=COL6A1 PE=1 SV=3
66	305	sp|P12109|CO6A1_HUMAN	H.LEPRLS(+79.97)IIATDHTYR.R	Y	10.51	1863.92	-3.3	622.313	3	26.45	706086	1	196	210	Y	Collagen alpha-1(VI) chain OS=Homo sapiens GN=COL6A1 PE=1 SV=3
66	305	sp|P12109|CO6A1_HUMAN	R.D(+14.02)QLLPPSPNNRIALVIT(+79.97)DGR.S	Y	10.84	2282.18	-3	761.731	3	45.01	711030	2	712	731	Y	Collagen alpha-1(VI) chain OS=Homo sapiens GN=COL6A1 PE=1 SV=3
66	305	sp|P12109|CO6A1_HUMAN	R.LLLFSDGNSQGAT(+79.97)PAAIEK.A	Y	11.16	2010.97	-3	1006.49	2	34.45	209623	1	939	957	Y	Collagen alpha-1(VI) chain OS=Homo sapiens GN=COL6A1 PE=1 SV=3
66	305	sp|P12109|CO6A1_HUMAN	R.LLLFSD(+14.02)GNS(+79.97)QGATPAAIE.K	Y	8.13	1896.89	0.6	633.303	3	32.4	707727	1	939	956	Y	Collagen alpha-1(VI) chain OS=Homo sapiens GN=COL6A1 PE=1 SV=3
66	305	sp|P12109|CO6A1_HUMAN	K.G(+42.01)EPGAD(+14.02)GEAGRPGSS(+79.97)GPSGDEGQPGEPGPPGEK.G	Y	8.47	3151.3	-5.2	1051.44	3	18.46	403197	1	374	406	Y	Collagen alpha-1(VI) chain OS=Homo sapiens GN=COL6A1 PE=1 SV=3
66	305	sp|P12109|CO6A1_HUMAN	R.D(+14.02)QLLPPSPNNRIALVIT(+79.97)DGR.S	Y	10.84	2282.18	-3	761.731	3	45.01	711030	2	712	731	Y	Collagen alpha-1(VI) chain OS=Homo sapiens GN=COL6A1 PE=1 SV=3
66	305	sp|P12109|CO6A1_HUMAN	K.VFS(-18.01)VAITPDHLEPR.L	Y	12.67	1561.83	-0.4	521.615	3	24.85	1206212	1	186	199	Y	Collagen alpha-1(VI) chain OS=Homo sapiens GN=COL6A1 PE=1 SV=3
66	305	sp|P12109|CO6A1_HUMAN	R.D(+14.02)QLLPPSPNNRIALVIT(+79.97)DGR.S	Y	10.84	2282.18	-3	761.731	3	45.01	711030	2	712	731	Y	Collagen alpha-1(VI) chain OS=Homo sapiens GN=COL6A1 PE=1 SV=3
67	91	sp|P22105|TENX_HUMAN	H.TVGAGVGSP(+15.99)SSQLYEHTVEGGEK.Q	N	39.7	2304.09	-2.4	1153.05	2	15.24	1203200	1	47	69	Y	Tenascin-X OS=Homo sapiens GN=TNXB PE=1 SV=3
67	91	sp|P22105|TENX_HUMAN	R.FVVS(+79.97)Y(+15.99)VSAGNQRVR.L	N	9.97	1676.8	-0.9	839.408	2	42.23	610685	1	822	835	Y	Tenascin-X OS=Homo sapiens GN=TNXB PE=1 SV=3
67	91	sp|P22105|TENX_HUMAN	R.R(+57.02)VGPVS(+79.97)AVGVTAPEEESPDAPLAK.L	N	8.02	2512.22	-0.9	838.413	3	46.79	213351	1	2243	2266	Y	Tenascin-X OS=Homo sapiens GN=TNXB PE=1 SV=3
67	91	sp|P22105|TENX_HUMAN	Q.S(+79.97)KILISGLEPST(+79.97)PYR.F	N	8.28	1819.85	-1.9	607.624	3	41.94	511368	1	3652	3666	Y	Tenascin-X OS=Homo sapiens GN=TNXB PE=1 SV=3
67	91	sp|P22105|TENX_HUMAN	R.S(+42.01)AVITS(+79.97)LDPGRK.Y	N	8.45	1364.67	-2.6	683.341	2	14.5	402294	1	1201	1212	Y	Tenascin-X OS=Homo sapiens GN=TNXB PE=1 SV=3
67	91	sp|P22105|TENX_HUMAN	R.V(+57.02)GPVS(+79.97)TVGVTVPTT.T	N	8.46	1449.71	-0.2	725.863	2	19.08	904632	1	2871	2884	Y	Tenascin-X OS=Homo sapiens GN=TNXB PE=1 SV=3
67	91	sp|P22105|TENX_HUMAN	R.TLS(+79.97)PVLESPR.D	N	8.62	1177.57	0.9	393.532	3	31.2	707404	1	3796	3805	Y	Tenascin-X OS=Homo sapiens GN=TNXB PE=1 SV=3
67	91	sp|P22105|TENX_HUMAN	R.DPNS(+79.97)LLIS.C	N	9.08	937.416	-1	469.715	2	22.79	505709	1	4219	4226	Y	Tenascin-X OS=Homo sapiens GN=TNXB PE=1 SV=3
67	91	sp|P22105|TENX_HUMAN	R.FVVS(+79.97)Y(+15.99)VSAGNQRVR.L	N	9.97	1676.8	-0.9	839.408	2	42.23	610685	1	822	835	Y	Tenascin-X OS=Homo sapiens GN=TNXB PE=1 SV=3
67	91	sp|P22105|TENX_HUMAN	R.L(+42.01)GPIS(+79.97)ADSTTAPLEK.E	N	10.93	1620.76	-1.4	811.389	2	39.75	709649	1	3477	3491	Y	Tenascin-X OS=Homo sapiens GN=TNXB PE=1 SV=3
67	91	sp|P22105|TENX_HUMAN	V.VPVEGS(+79.97)LR.E	N	11.84	935.448	-1.5	468.73	2	6.17	1200780	1	1902	1909	Y	Tenascin-X OS=Homo sapiens GN=TNXB PE=1 SV=3
67	91	sp|P22105|TENX_HUMAN	L.TVTGVTPD(+14.02)S(+79.97)LR.L	N	12.51	1238.59	1.5	620.304	2	20.66	1003023	1	1355	1365	Y	Tenascin-X OS=Homo sapiens GN=TNXB PE=1 SV=3
67	91	sp|P22105|TENX_HUMAN	R.A(+42.01)VAVS(+79.97)GLDPARK.Y	N	13.39	1304.65	-4.2	653.329	2	14.28	1001829	1	3359	3370	Y	Tenascin-X OS=Homo sapiens GN=TNXB PE=1 SV=3
67	91	sp|P22105|TENX_HUMAN	R.V(+57.02)TIS(+79.97)GLEPDNK.Y	N	16.17	1308.6	1.1	655.306	2	8.06	1201273	1	2418	2428	Y	Tenascin-X OS=Homo sapiens GN=TNXB PE=1 SV=3
67	91	sp|P22105|TENX_HUMAN	K.R(+42.01)LGPVSALGMT(+79.97)APEEDTPA.P	N	8.04	2032.92	-4.1	678.644	3	22.42	905634	1	3570	3588	Y	Tenascin-X OS=Homo sapiens GN=TNXB PE=1 SV=3
67	91	sp|P22105|TENX_HUMAN	V.SAVGVT(+79.97)APEEESPDAPLAK(+14.02).L	N	8.08	1960.9	0	654.642	3	33.24	1208622	1	2248	2266	Y	Tenascin-X OS=Homo sapiens GN=TNXB PE=1 SV=3
67	91	sp|P22105|TENX_HUMAN	R.SAVIT(+79.97)SLDPGR.K	N	8.15	1194.56	-5.4	399.193	3	25.82	805718	1	1201	1211	Y	Tenascin-X OS=Homo sapiens GN=TNXB PE=1 SV=3
67	91	sp|P22105|TENX_HUMAN	R.VGGQESKVT(+79.97)VR.G	N	8.15	1238.6	-2.3	620.307	2	35.75	1108905	3	2628	2638	Y	Tenascin-X OS=Homo sapiens GN=TNXB PE=1 SV=3
67	91	sp|P22105|TENX_HUMAN	Q.S(+79.97)KILISGLEPST(+79.97)PYR.F	N	8.28	1819.85	-1.9	607.624	3	41.94	511368	1	3652	3666	Y	Tenascin-X OS=Homo sapiens GN=TNXB PE=1 SV=3
67	91	sp|P22105|TENX_HUMAN	R.LGVLT(+79.97)VT(+79.97)D(+14.02)TTPDSMR.L	N	8.37	1778.76	-0.8	890.385	2	36.22	210163	1	3604	3618	Y	Tenascin-X OS=Homo sapiens GN=TNXB PE=1 SV=3
67	91	sp|P22105|TENX_HUMAN	R.EVT(+79.97)VYNLEPERK.Y	N	8.69	1555.73	-4.4	778.868	2	15.9	703279	1	1613	1624	Y	Tenascin-X OS=Homo sapiens GN=TNXB PE=1 SV=3
67	91	sp|P22105|TENX_HUMAN	K.S(+42.01)SGPPRLGELTVT(+79.97)DR.T	N	9.39	1705.8	-3.4	569.606	3	17.77	904215	1	1146	1160	Y	Tenascin-X OS=Homo sapiens GN=TNXB PE=1 SV=3
67	91	sp|P22105|TENX_HUMAN	R.V(+42.01)GPVSAVGVT(+79.97)APK(+57.02).D	N	10.13	1359.68	1.7	454.235	3	21.66	704747	1	3074	3086	Y	Tenascin-X OS=Homo sapiens GN=TNXB PE=1 SV=3
67	91	sp|P22105|TENX_HUMAN	R.SVTVT(+79.97)PLDAGR.K	N	10.24	1194.56	2	598.291	2	18.98	403319	1	1807	1817	Y	Tenascin-X OS=Homo sapiens GN=TNXB PE=1 SV=3
67	91	sp|P22105|TENX_HUMAN	R.VGPVSAVGLT(+79.97)ASTEPPT.P	Y	10.42	1661.79	-0.7	554.937	3	32.13	908401	1	2343	2359	Y	Tenascin-X OS=Homo sapiens GN=TNXB PE=1 SV=3
67	91	sp|P22105|TENX_HUMAN	R.E(+57.02)VT(+79.97)VQGLE(+57.02)PSR.K	N	10.72	1407.64	-4.3	470.218	3	17.95	603873	1	3452	3462	Y	Tenascin-X OS=Homo sapiens GN=TNXB PE=1 SV=3
67	91	sp|P22105|TENX_HUMAN	R.V(+42.01)GPISAVAIT(+79.97)AGR.E	N	10.81	1332.68	-1.3	667.346	2	33.05	108860	1	1935	1947	Y	Tenascin-X OS=Homo sapiens GN=TNXB PE=1 SV=3
67	91	sp|P22105|TENX_HUMAN	D.VT(+79.97)TSSLR.L	N	13.43	842.39	-0.9	422.202	2	14.89	702885	1	3711	3717	Y	Tenascin-X OS=Homo sapiens GN=TNXB PE=1 SV=3
67	91	sp|P22105|TENX_HUMAN	R.VGPVSAVGLTAST(+79.97)EPPTPEPP.I	Y	14.29	2081.99	-1.5	1042	2	34.41	509146	1	2343	2363	Y	Tenascin-X OS=Homo sapiens GN=TNXB PE=1 SV=3
67	91	sp|P22105|TENX_HUMAN	K.AVRVPGHEDGVTISGLE(+57.02)PD(+14.02)HK(+57.02).Y	N	8.13	2340.18	1.6	781.069	3	47.33	1212438	1	2309	2329	Y	Tenascin-X OS=Homo sapiens GN=TNXB PE=1 SV=3
67	91	sp|P22105|TENX_HUMAN	R.LGVLT(+79.97)VT(+79.97)D(+14.02)TTPDSMR.L	N	8.37	1778.76	-0.8	890.385	2	36.22	210163	1	3604	3618	Y	Tenascin-X OS=Homo sapiens GN=TNXB PE=1 SV=3
67	91	sp|P22105|TENX_HUMAN	L.TVTGVTPD(+14.02)S(+79.97)LR.L	N	12.51	1238.59	1.5	620.304	2	20.66	1003023	1	1355	1365	Y	Tenascin-X OS=Homo sapiens GN=TNXB PE=1 SV=3
67	91	sp|P22105|TENX_HUMAN	R.LEVPPE(+14.02)ADGTL.L	N	8.83	1153.59	-2.7	577.799	2	15.23	103563	1	836	846	Y	Tenascin-X OS=Homo sapiens GN=TNXB PE=1 SV=3
67	91	sp|P22105|TENX_HUMAN	V.SAVGVT(+79.97)APEEESPDAPLAK(+14.02).L	N	8.08	1960.9	0	654.642	3	33.24	1208622	1	2248	2266	Y	Tenascin-X OS=Homo sapiens GN=TNXB PE=1 SV=3
67	91	sp|P22105|TENX_HUMAN	R.S(+42.01)AVITS(+79.97)LDPGRK.Y	N	8.45	1364.67	-2.6	683.341	2	14.5	402294	1	1201	1212	Y	Tenascin-X OS=Homo sapiens GN=TNXB PE=1 SV=3
67	91	sp|P22105|TENX_HUMAN	K.S(+42.01)SGPPRLGELTVT(+79.97)DR.T	N	9.39	1705.8	-3.4	569.606	3	17.77	904215	1	1146	1160	Y	Tenascin-X OS=Homo sapiens GN=TNXB PE=1 SV=3
67	91	sp|P22105|TENX_HUMAN	R.G(+162.05)LAPGQEY(+79.97)QVTVR.A	N	10.04	1658.76	1.1	830.386	2	22.9	505737	1	761	773	Y	Tenascin-X OS=Homo sapiens GN=TNXB PE=1 SV=3
68	70	sp|Q6EMK4|VASN_HUMAN	R.HIQPGAFDTLDR(+14.02).L	Y	33.37	1382.69	-3.2	692.352	2	18.54	703966	1	138	149	Y	Vasorin OS=Homo sapiens GN=VASN PE=1 SV=1
68	70	sp|Q6EMK4|VASN_HUMAN	R.E(+57.02)S(-18.01)HVTLASPEETR.C	Y	27.74	1493.71	2.4	747.865	2	12.15	102556	1	315	327	Y	Vasorin OS=Homo sapiens GN=VASN PE=1 SV=1
68	70	sp|Q6EMK4|VASN_HUMAN	R.ES(-18.01)HVTLASPEETR.C	Y	36.29	1436.69	0.4	479.904	3	12.12	1202106	1	315	327	Y	Vasorin OS=Homo sapiens GN=VASN PE=1 SV=1
69	85	tr|E7EU03|E7EU03_HUMAN	H.TVGAGVGSP(+15.99)SSQLYEHTVEGGEK.Q	N	39.7	2304.09	-2.4	1153.05	2	15.24	1203200	1	47	69	Y	Tenascin-X OS=Homo sapiens GN=TNXB PE=4 SV=1
69	85	tr|E7EU03|E7EU03_HUMAN	R.FVVS(+79.97)Y(+15.99)VSAGNQRVR.L	N	9.97	1676.8	-0.9	839.408	2	42.23	610685	1	870	883	Y	Tenascin-X OS=Homo sapiens GN=TNXB PE=4 SV=1
69	85	tr|E7EU03|E7EU03_HUMAN	R.R(+57.02)VGPVS(+79.97)AVGVTAPEEESPDAPLAK.L	N	8.02	2512.22	-0.9	838.413	3	46.79	213351	1	2171	2194	Y	Tenascin-X OS=Homo sapiens GN=TNXB PE=4 SV=1
69	85	tr|E7EU03|E7EU03_HUMAN	Q.S(+79.97)KILISGLEPST(+79.97)PYR.F	N	8.28	1819.85	-1.9	607.624	3	41.94	511368	1	3605	3619	Y	Tenascin-X OS=Homo sapiens GN=TNXB PE=4 SV=1
69	85	tr|E7EU03|E7EU03_HUMAN	R.S(+42.01)AVITS(+79.97)LDPGRK.Y	N	8.45	1364.67	-2.6	683.341	2	14.5	402294	1	1114	1125	Y	Tenascin-X OS=Homo sapiens GN=TNXB PE=4 SV=1
69	85	tr|E7EU03|E7EU03_HUMAN	R.TLS(+79.97)PVLESPR.D	N	8.62	1177.57	0.9	393.532	3	31.2	707404	1	3749	3758	Y	Tenascin-X OS=Homo sapiens GN=TNXB PE=4 SV=1
69	85	tr|E7EU03|E7EU03_HUMAN	R.DPNS(+79.97)LLIS.C	N	9.08	937.416	-1	469.715	2	22.79	505709	1	4172	4179	Y	Tenascin-X OS=Homo sapiens GN=TNXB PE=4 SV=1
69	85	tr|E7EU03|E7EU03_HUMAN	R.FVVS(+79.97)Y(+15.99)VSAGNQRVR.L	N	9.97	1676.8	-0.9	839.408	2	42.23	610685	1	870	883	Y	Tenascin-X OS=Homo sapiens GN=TNXB PE=4 SV=1
69	85	tr|E7EU03|E7EU03_HUMAN	R.L(+42.01)GPIS(+79.97)ADSTTAPLEK.E	N	10.93	1620.76	-1.4	811.389	2	39.75	709649	1	3430	3444	Y	Tenascin-X OS=Homo sapiens GN=TNXB PE=4 SV=1
69	85	tr|E7EU03|E7EU03_HUMAN	V.VPVEGS(+79.97)LR.E	N	11.84	935.448	-1.5	468.73	2	6.17	1200780	1	1820	1827	Y	Tenascin-X OS=Homo sapiens GN=TNXB PE=4 SV=1
69	85	tr|E7EU03|E7EU03_HUMAN	L.TVTGVTPD(+14.02)S(+79.97)LR.L	N	12.51	1238.59	1.5	620.304	2	20.66	1003023	1	1268	1278	Y	Tenascin-X OS=Homo sapiens GN=TNXB PE=4 SV=1
69	85	tr|E7EU03|E7EU03_HUMAN	R.A(+42.01)VAVS(+79.97)GLDPARK.Y	N	13.39	1304.65	-4.2	653.329	2	14.28	1001829	1	3312	3323	Y	Tenascin-X OS=Homo sapiens GN=TNXB PE=4 SV=1
69	85	tr|E7EU03|E7EU03_HUMAN	R.V(+57.02)TIS(+79.97)GLEPDNK.Y	N	16.17	1308.6	1.1	655.306	2	8.06	1201273	1	2356	2366	Y	Tenascin-X OS=Homo sapiens GN=TNXB PE=4 SV=1
69	85	tr|E7EU03|E7EU03_HUMAN	K.R(+42.01)LGPVSALGMT(+79.97)APEEDTPA.P	N	8.04	2032.92	-4.1	678.644	3	22.42	905634	1	3523	3541	Y	Tenascin-X OS=Homo sapiens GN=TNXB PE=4 SV=1
69	85	tr|E7EU03|E7EU03_HUMAN	V.SAVGVT(+79.97)APEEESPDAPLAK(+14.02).L	N	8.08	1960.9	0	654.642	3	33.24	1208622	1	2176	2194	Y	Tenascin-X OS=Homo sapiens GN=TNXB PE=4 SV=1
69	85	tr|E7EU03|E7EU03_HUMAN	R.SAVIT(+79.97)SLDPGR.K	N	8.15	1194.56	-5.4	399.193	3	25.82	805718	1	1114	1124	Y	Tenascin-X OS=Homo sapiens GN=TNXB PE=4 SV=1
69	85	tr|E7EU03|E7EU03_HUMAN	R.VGGQESKVT(+79.97)VR.G	N	8.15	1238.6	-2.3	620.307	2	35.75	1108905	3	2568	2578	Y	Tenascin-X OS=Homo sapiens GN=TNXB PE=4 SV=1
69	85	tr|E7EU03|E7EU03_HUMAN	Q.S(+79.97)KILISGLEPST(+79.97)PYR.F	N	8.28	1819.85	-1.9	607.624	3	41.94	511368	1	3605	3619	Y	Tenascin-X OS=Homo sapiens GN=TNXB PE=4 SV=1
69	85	tr|E7EU03|E7EU03_HUMAN	R.LGVLT(+79.97)VT(+79.97)D(+14.02)TTPDSMR.L	N	8.37	1778.76	-0.8	890.385	2	36.22	210163	1	3557	3571	Y	Tenascin-X OS=Homo sapiens GN=TNXB PE=4 SV=1
69	85	tr|E7EU03|E7EU03_HUMAN	R.EVT(+79.97)VYNLEPERK.Y	N	8.69	1555.73	-4.4	778.868	2	15.9	703279	1	1526	1537	Y	Tenascin-X OS=Homo sapiens GN=TNXB PE=4 SV=1
69	85	tr|E7EU03|E7EU03_HUMAN	K.S(+42.01)SGPPRLGELTVT(+79.97)DR.T	N	9.39	1705.8	-3.4	569.606	3	17.77	904215	1	1059	1073	Y	Tenascin-X OS=Homo sapiens GN=TNXB PE=4 SV=1
69	85	tr|E7EU03|E7EU03_HUMAN	R.V(+42.01)GPVSAVGVT(+79.97)APK(+57.02).D	N	10.13	1359.68	1.7	454.235	3	21.66	704747	1	3027	3039	Y	Tenascin-X OS=Homo sapiens GN=TNXB PE=4 SV=1
69	85	tr|E7EU03|E7EU03_HUMAN	R.SVTVT(+79.97)PLDAGR.K	N	10.24	1194.56	2	598.291	2	18.98	403319	1	1725	1735	Y	Tenascin-X OS=Homo sapiens GN=TNXB PE=4 SV=1
69	85	tr|E7EU03|E7EU03_HUMAN	R.E(+57.02)VT(+79.97)VQGLE(+57.02)PSR.K	N	10.72	1407.64	-4.3	470.218	3	17.95	603873	1	3405	3415	Y	Tenascin-X OS=Homo sapiens GN=TNXB PE=4 SV=1
69	85	tr|E7EU03|E7EU03_HUMAN	R.V(+42.01)GPISAVAIT(+79.97)AGR.E	N	10.81	1332.68	-1.3	667.346	2	33.05	108860	1	1853	1865	Y	Tenascin-X OS=Homo sapiens GN=TNXB PE=4 SV=1
69	85	tr|E7EU03|E7EU03_HUMAN	D.VT(+79.97)TSSLR.L	N	13.43	842.39	-0.9	422.202	2	14.89	702885	1	3664	3670	Y	Tenascin-X OS=Homo sapiens GN=TNXB PE=4 SV=1
69	85	tr|E7EU03|E7EU03_HUMAN	K.AVRVPGHEDGVTISGLE(+57.02)PD(+14.02)HK(+57.02).Y	N	8.13	2340.18	1.6	781.069	3	47.33	1212438	1	2237	2257	Y	Tenascin-X OS=Homo sapiens GN=TNXB PE=4 SV=1
69	85	tr|E7EU03|E7EU03_HUMAN	R.LGVLT(+79.97)VT(+79.97)D(+14.02)TTPDSMR.L	N	8.37	1778.76	-0.8	890.385	2	36.22	210163	1	3557	3571	Y	Tenascin-X OS=Homo sapiens GN=TNXB PE=4 SV=1
69	85	tr|E7EU03|E7EU03_HUMAN	L.TVTGVTPD(+14.02)S(+79.97)LR.L	N	12.51	1238.59	1.5	620.304	2	20.66	1003023	1	1268	1278	Y	Tenascin-X OS=Homo sapiens GN=TNXB PE=4 SV=1
69	85	tr|E7EU03|E7EU03_HUMAN	R.LEVPPE(+14.02)ADGTL.L	N	8.83	1153.59	-2.7	577.799	2	15.23	103563	1	884	894	Y	Tenascin-X OS=Homo sapiens GN=TNXB PE=4 SV=1
69	85	tr|E7EU03|E7EU03_HUMAN	V.SAVGVT(+79.97)APEEESPDAPLAK(+14.02).L	N	8.08	1960.9	0	654.642	3	33.24	1208622	1	2176	2194	Y	Tenascin-X OS=Homo sapiens GN=TNXB PE=4 SV=1
69	85	tr|E7EU03|E7EU03_HUMAN	R.S(+42.01)AVITS(+79.97)LDPGRK.Y	N	8.45	1364.67	-2.6	683.341	2	14.5	402294	1	1114	1125	Y	Tenascin-X OS=Homo sapiens GN=TNXB PE=4 SV=1
69	85	tr|E7EU03|E7EU03_HUMAN	K.S(+42.01)SGPPRLGELTVT(+79.97)DR.T	N	9.39	1705.8	-3.4	569.606	3	17.77	904215	1	1059	1073	Y	Tenascin-X OS=Homo sapiens GN=TNXB PE=4 SV=1
69	85	tr|E7EU03|E7EU03_HUMAN	R.G(+162.05)LAPGQEY(+79.97)QVTVR.A	N	10.04	1658.76	1.1	830.386	2	22.9	505737	1	809	821	Y	Tenascin-X OS=Homo sapiens GN=TNXB PE=4 SV=1
70	89	tr|E7EPZ9|E7EPZ9_HUMAN	H.TVGAGVGSP(+15.99)SSQLYEHTVEGGEK.Q	N	39.7	2304.09	-2.4	1153.05	2	15.24	1203200	1	47	69	Y	Tenascin-X OS=Homo sapiens GN=TNXB PE=4 SV=1
70	89	tr|E7EPZ9|E7EPZ9_HUMAN	R.FVVS(+79.97)Y(+15.99)VSAGNQRVR.L	N	9.97	1676.8	-0.9	839.408	2	42.23	610685	1	870	883	Y	Tenascin-X OS=Homo sapiens GN=TNXB PE=4 SV=1
70	89	tr|E7EPZ9|E7EPZ9_HUMAN	R.R(+57.02)VGPVS(+79.97)AVGVTAPEEESPDAPLAK.L	N	8.02	2512.22	-0.9	838.413	3	46.79	213351	1	2171	2194	Y	Tenascin-X OS=Homo sapiens GN=TNXB PE=4 SV=1
70	89	tr|E7EPZ9|E7EPZ9_HUMAN	Q.S(+79.97)KILISGLEPST(+79.97)PYR.F	N	8.28	1819.85	-1.9	607.624	3	41.94	511368	1	3607	3621	Y	Tenascin-X OS=Homo sapiens GN=TNXB PE=4 SV=1
70	89	tr|E7EPZ9|E7EPZ9_HUMAN	R.S(+42.01)AVITS(+79.97)LDPGRK.Y	N	8.45	1364.67	-2.6	683.341	2	14.5	402294	1	1114	1125	Y	Tenascin-X OS=Homo sapiens GN=TNXB PE=4 SV=1
70	89	tr|E7EPZ9|E7EPZ9_HUMAN	R.TLS(+79.97)PVLESPR.D	N	8.62	1177.57	0.9	393.532	3	31.2	707404	1	3751	3760	Y	Tenascin-X OS=Homo sapiens GN=TNXB PE=4 SV=1
70	89	tr|E7EPZ9|E7EPZ9_HUMAN	R.DPNS(+79.97)LLIS.C	N	9.08	937.416	-1	469.715	2	22.79	505709	1	4174	4181	Y	Tenascin-X OS=Homo sapiens GN=TNXB PE=4 SV=1
70	89	tr|E7EPZ9|E7EPZ9_HUMAN	R.FVVS(+79.97)Y(+15.99)VSAGNQRVR.L	N	9.97	1676.8	-0.9	839.408	2	42.23	610685	1	870	883	Y	Tenascin-X OS=Homo sapiens GN=TNXB PE=4 SV=1
70	89	tr|E7EPZ9|E7EPZ9_HUMAN	R.L(+42.01)GPIS(+79.97)ADSTTAPLEK.E	N	10.93	1620.76	-1.4	811.389	2	39.75	709649	1	3432	3446	Y	Tenascin-X OS=Homo sapiens GN=TNXB PE=4 SV=1
70	89	tr|E7EPZ9|E7EPZ9_HUMAN	V.VPVEGS(+79.97)LR.E	N	11.84	935.448	-1.5	468.73	2	6.17	1200780	1	1820	1827	Y	Tenascin-X OS=Homo sapiens GN=TNXB PE=4 SV=1
70	89	tr|E7EPZ9|E7EPZ9_HUMAN	L.TVTGVTPD(+14.02)S(+79.97)LR.L	N	12.51	1238.59	1.5	620.304	2	20.66	1003023	1	1268	1278	Y	Tenascin-X OS=Homo sapiens GN=TNXB PE=4 SV=1
70	89	tr|E7EPZ9|E7EPZ9_HUMAN	R.A(+42.01)VAVS(+79.97)GLDPARK.Y	N	13.39	1304.65	-4.2	653.329	2	14.28	1001829	1	3314	3325	Y	Tenascin-X OS=Homo sapiens GN=TNXB PE=4 SV=1
70	89	tr|E7EPZ9|E7EPZ9_HUMAN	R.V(+57.02)TIS(+79.97)GLEPDNK.Y	N	16.17	1308.6	1.1	655.306	2	8.06	1201273	1	2356	2366	Y	Tenascin-X OS=Homo sapiens GN=TNXB PE=4 SV=1
70	89	tr|E7EPZ9|E7EPZ9_HUMAN	K.R(+42.01)LGPVSALGMT(+79.97)APEEDTPA.P	N	8.04	2032.92	-4.1	678.644	3	22.42	905634	1	3525	3543	Y	Tenascin-X OS=Homo sapiens GN=TNXB PE=4 SV=1
70	89	tr|E7EPZ9|E7EPZ9_HUMAN	V.SAVGVT(+79.97)APEEESPDAPLAK(+14.02).L	N	8.08	1960.9	0	654.642	3	33.24	1208622	1	2176	2194	Y	Tenascin-X OS=Homo sapiens GN=TNXB PE=4 SV=1
70	89	tr|E7EPZ9|E7EPZ9_HUMAN	R.SAVIT(+79.97)SLDPGR.K	N	8.15	1194.56	-5.4	399.193	3	25.82	805718	1	1114	1124	Y	Tenascin-X OS=Homo sapiens GN=TNXB PE=4 SV=1
70	89	tr|E7EPZ9|E7EPZ9_HUMAN	R.VGGQESKVT(+79.97)VR.G	N	8.15	1238.6	-2.3	620.307	2	35.75	1108905	3	2568	2578	Y	Tenascin-X OS=Homo sapiens GN=TNXB PE=4 SV=1
70	89	tr|E7EPZ9|E7EPZ9_HUMAN	Q.S(+79.97)KILISGLEPST(+79.97)PYR.F	N	8.28	1819.85	-1.9	607.624	3	41.94	511368	1	3607	3621	Y	Tenascin-X OS=Homo sapiens GN=TNXB PE=4 SV=1
70	89	tr|E7EPZ9|E7EPZ9_HUMAN	R.LGVLT(+79.97)VT(+79.97)D(+14.02)TTPDSMR.L	N	8.37	1778.76	-0.8	890.385	2	36.22	210163	1	3559	3573	Y	Tenascin-X OS=Homo sapiens GN=TNXB PE=4 SV=1
70	89	tr|E7EPZ9|E7EPZ9_HUMAN	R.EVT(+79.97)VYNLEPERK.Y	N	8.69	1555.73	-4.4	778.868	2	15.9	703279	1	1526	1537	Y	Tenascin-X OS=Homo sapiens GN=TNXB PE=4 SV=1
70	89	tr|E7EPZ9|E7EPZ9_HUMAN	K.S(+42.01)SGPPRLGELTVT(+79.97)DR.T	N	9.39	1705.8	-3.4	569.606	3	17.77	904215	1	1059	1073	Y	Tenascin-X OS=Homo sapiens GN=TNXB PE=4 SV=1
70	89	tr|E7EPZ9|E7EPZ9_HUMAN	R.V(+42.01)GPVSAVGVT(+79.97)APK(+57.02).D	N	10.13	1359.68	1.7	454.235	3	21.66	704747	1	3029	3041	Y	Tenascin-X OS=Homo sapiens GN=TNXB PE=4 SV=1
70	89	tr|E7EPZ9|E7EPZ9_HUMAN	R.SVTVT(+79.97)PLDAGR.K	N	10.24	1194.56	2	598.291	2	18.98	403319	1	1725	1735	Y	Tenascin-X OS=Homo sapiens GN=TNXB PE=4 SV=1
70	89	tr|E7EPZ9|E7EPZ9_HUMAN	R.E(+57.02)VT(+79.97)VQGLE(+57.02)PSR.K	N	10.72	1407.64	-4.3	470.218	3	17.95	603873	1	3407	3417	Y	Tenascin-X OS=Homo sapiens GN=TNXB PE=4 SV=1
70	89	tr|E7EPZ9|E7EPZ9_HUMAN	R.V(+42.01)GPISAVAIT(+79.97)AGR.E	N	10.81	1332.68	-1.3	667.346	2	33.05	108860	1	1853	1865	Y	Tenascin-X OS=Homo sapiens GN=TNXB PE=4 SV=1
70	89	tr|E7EPZ9|E7EPZ9_HUMAN	D.VT(+79.97)TSSLR.L	N	13.43	842.39	-0.9	422.202	2	14.89	702885	1	3666	3672	Y	Tenascin-X OS=Homo sapiens GN=TNXB PE=4 SV=1
70	89	tr|E7EPZ9|E7EPZ9_HUMAN	K.AVRVPGHEDGVTISGLE(+57.02)PD(+14.02)HK(+57.02).Y	N	8.13	2340.18	1.6	781.069	3	47.33	1212438	1	2237	2257	Y	Tenascin-X OS=Homo sapiens GN=TNXB PE=4 SV=1
70	89	tr|E7EPZ9|E7EPZ9_HUMAN	R.LGVLT(+79.97)VT(+79.97)D(+14.02)TTPDSMR.L	N	8.37	1778.76	-0.8	890.385	2	36.22	210163	1	3559	3573	Y	Tenascin-X OS=Homo sapiens GN=TNXB PE=4 SV=1
70	89	tr|E7EPZ9|E7EPZ9_HUMAN	L.TVTGVTPD(+14.02)S(+79.97)LR.L	N	12.51	1238.59	1.5	620.304	2	20.66	1003023	1	1268	1278	Y	Tenascin-X OS=Homo sapiens GN=TNXB PE=4 SV=1
70	89	tr|E7EPZ9|E7EPZ9_HUMAN	R.LEVPPE(+14.02)ADGTL.L	N	8.83	1153.59	-2.7	577.799	2	15.23	103563	1	884	894	Y	Tenascin-X OS=Homo sapiens GN=TNXB PE=4 SV=1
70	89	tr|E7EPZ9|E7EPZ9_HUMAN	V.SAVGVT(+79.97)APEEESPDAPLAK(+14.02).L	N	8.08	1960.9	0	654.642	3	33.24	1208622	1	2176	2194	Y	Tenascin-X OS=Homo sapiens GN=TNXB PE=4 SV=1
70	89	tr|E7EPZ9|E7EPZ9_HUMAN	R.S(+42.01)AVITS(+79.97)LDPGRK.Y	N	8.45	1364.67	-2.6	683.341	2	14.5	402294	1	1114	1125	Y	Tenascin-X OS=Homo sapiens GN=TNXB PE=4 SV=1
70	89	tr|E7EPZ9|E7EPZ9_HUMAN	K.S(+42.01)SGPPRLGELTVT(+79.97)DR.T	N	9.39	1705.8	-3.4	569.606	3	17.77	904215	1	1059	1073	Y	Tenascin-X OS=Homo sapiens GN=TNXB PE=4 SV=1
70	89	tr|E7EPZ9|E7EPZ9_HUMAN	R.G(+162.05)LAPGQEY(+79.97)QVTVR.A	N	10.04	1658.76	1.1	830.386	2	22.9	505737	1	809	821	Y	Tenascin-X OS=Homo sapiens GN=TNXB PE=4 SV=1
71	83	tr|B0UYX3|B0UYX3_HUMAN	H.TVGAGVGSP(+15.99)SSQLYEHTVEGGEK.Q	N	39.7	2304.09	-2.4	1153.05	2	15.24	1203200	1	47	69	Y	Tenascin XB OS=Homo sapiens GN=TNXB PE=4 SV=1
71	83	tr|B0UYX3|B0UYX3_HUMAN	R.FVVS(+79.97)Y(+15.99)VSAGNQRVR.L	N	9.97	1676.8	-0.9	839.408	2	42.23	610685	1	870	883	Y	Tenascin XB OS=Homo sapiens GN=TNXB PE=4 SV=1
71	83	tr|B0UYX3|B0UYX3_HUMAN	R.R(+57.02)VGPVS(+79.97)AVGVTAPEEESPDAPLAK.L	N	8.02	2512.22	-0.9	838.413	3	46.79	213351	1	2171	2194	Y	Tenascin XB OS=Homo sapiens GN=TNXB PE=4 SV=1
71	83	tr|B0UYX3|B0UYX3_HUMAN	Q.S(+79.97)KILISGLEPST(+79.97)PYR.F	N	8.28	1819.85	-1.9	607.624	3	41.94	511368	1	3585	3599	Y	Tenascin XB OS=Homo sapiens GN=TNXB PE=4 SV=1
71	83	tr|B0UYX3|B0UYX3_HUMAN	R.S(+42.01)AVITS(+79.97)LDPGRK.Y	N	8.45	1364.67	-2.6	683.341	2	14.5	402294	1	1114	1125	Y	Tenascin XB OS=Homo sapiens GN=TNXB PE=4 SV=1
71	83	tr|B0UYX3|B0UYX3_HUMAN	R.V(+57.02)GPVS(+79.97)TVGVTVPTT.T	N	8.46	1449.71	-0.2	725.863	2	19.08	904632	1	2813	2826	Y	Tenascin XB OS=Homo sapiens GN=TNXB PE=4 SV=1
71	83	tr|B0UYX3|B0UYX3_HUMAN	R.TLS(+79.97)PVLESPR.D	N	8.62	1177.57	0.9	393.532	3	31.2	707404	1	3729	3738	Y	Tenascin XB OS=Homo sapiens GN=TNXB PE=4 SV=1
71	83	tr|B0UYX3|B0UYX3_HUMAN	R.DPNS(+79.97)LLIS.C	N	9.08	937.416	-1	469.715	2	22.79	505709	1	4152	4159	Y	Tenascin XB OS=Homo sapiens GN=TNXB PE=4 SV=1
71	83	tr|B0UYX3|B0UYX3_HUMAN	R.FVVS(+79.97)Y(+15.99)VSAGNQRVR.L	N	9.97	1676.8	-0.9	839.408	2	42.23	610685	1	870	883	Y	Tenascin XB OS=Homo sapiens GN=TNXB PE=4 SV=1
71	83	tr|B0UYX3|B0UYX3_HUMAN	R.L(+42.01)GPIS(+79.97)ADSTTAPLEK.E	N	10.93	1620.76	-1.4	811.389	2	39.75	709649	1	3410	3424	Y	Tenascin XB OS=Homo sapiens GN=TNXB PE=4 SV=1
71	83	tr|B0UYX3|B0UYX3_HUMAN	V.VPVEGS(+79.97)LR.E	N	11.84	935.448	-1.5	468.73	2	6.17	1200780	1	1820	1827	Y	Tenascin XB OS=Homo sapiens GN=TNXB PE=4 SV=1
71	83	tr|B0UYX3|B0UYX3_HUMAN	L.TVTGVTPD(+14.02)S(+79.97)LR.L	N	12.51	1238.59	1.5	620.304	2	20.66	1003023	1	1268	1278	Y	Tenascin XB OS=Homo sapiens GN=TNXB PE=4 SV=1
71	83	tr|B0UYX3|B0UYX3_HUMAN	R.A(+42.01)VAVS(+79.97)GLDPARK.Y	N	13.39	1304.65	-4.2	653.329	2	14.28	1001829	1	3292	3303	Y	Tenascin XB OS=Homo sapiens GN=TNXB PE=4 SV=1
71	83	tr|B0UYX3|B0UYX3_HUMAN	R.V(+57.02)TIS(+79.97)GLEPDNK.Y	N	16.17	1308.6	1.1	655.306	2	8.06	1201273	1	2356	2366	Y	Tenascin XB OS=Homo sapiens GN=TNXB PE=4 SV=1
71	83	tr|B0UYX3|B0UYX3_HUMAN	K.R(+42.01)LGPVSALGMT(+79.97)APEEDTPA.P	N	8.04	2032.92	-4.1	678.644	3	22.42	905634	1	3503	3521	Y	Tenascin XB OS=Homo sapiens GN=TNXB PE=4 SV=1
71	83	tr|B0UYX3|B0UYX3_HUMAN	V.SAVGVT(+79.97)APEEESPDAPLAK(+14.02).L	N	8.08	1960.9	0	654.642	3	33.24	1208622	1	2176	2194	Y	Tenascin XB OS=Homo sapiens GN=TNXB PE=4 SV=1
71	83	tr|B0UYX3|B0UYX3_HUMAN	R.SAVIT(+79.97)SLDPGR.K	N	8.15	1194.56	-5.4	399.193	3	25.82	805718	1	1114	1124	Y	Tenascin XB OS=Homo sapiens GN=TNXB PE=4 SV=1
71	83	tr|B0UYX3|B0UYX3_HUMAN	R.VGGQESKVT(+79.97)VR.G	N	8.15	1238.6	-2.3	620.307	2	35.75	1108905	3	2568	2578	Y	Tenascin XB OS=Homo sapiens GN=TNXB PE=4 SV=1
71	83	tr|B0UYX3|B0UYX3_HUMAN	Q.S(+79.97)KILISGLEPST(+79.97)PYR.F	N	8.28	1819.85	-1.9	607.624	3	41.94	511368	1	3585	3599	Y	Tenascin XB OS=Homo sapiens GN=TNXB PE=4 SV=1
71	83	tr|B0UYX3|B0UYX3_HUMAN	R.LGVLT(+79.97)VT(+79.97)D(+14.02)TTPDSMR.L	N	8.37	1778.76	-0.8	890.385	2	36.22	210163	1	3537	3551	Y	Tenascin XB OS=Homo sapiens GN=TNXB PE=4 SV=1
71	83	tr|B0UYX3|B0UYX3_HUMAN	R.EVT(+79.97)VYNLEPERK.Y	N	8.69	1555.73	-4.4	778.868	2	15.9	703279	1	1526	1537	Y	Tenascin XB OS=Homo sapiens GN=TNXB PE=4 SV=1
71	83	tr|B0UYX3|B0UYX3_HUMAN	K.S(+42.01)SGPPRLGELTVT(+79.97)DR.T	N	9.39	1705.8	-3.4	569.606	3	17.77	904215	1	1059	1073	Y	Tenascin XB OS=Homo sapiens GN=TNXB PE=4 SV=1
71	83	tr|B0UYX3|B0UYX3_HUMAN	R.SVTVT(+79.97)PLDAGR.K	N	10.24	1194.56	2	598.291	2	18.98	403319	1	1725	1735	Y	Tenascin XB OS=Homo sapiens GN=TNXB PE=4 SV=1
71	83	tr|B0UYX3|B0UYX3_HUMAN	R.E(+57.02)VT(+79.97)VQGLE(+57.02)PSR.K	N	10.72	1407.64	-4.3	470.218	3	17.95	603873	1	3385	3395	Y	Tenascin XB OS=Homo sapiens GN=TNXB PE=4 SV=1
71	83	tr|B0UYX3|B0UYX3_HUMAN	R.V(+42.01)GPISAVAIT(+79.97)AGR.E	N	10.81	1332.68	-1.3	667.346	2	33.05	108860	1	1853	1865	Y	Tenascin XB OS=Homo sapiens GN=TNXB PE=4 SV=1
71	83	tr|B0UYX3|B0UYX3_HUMAN	D.VT(+79.97)TSSLR.L	N	13.43	842.39	-0.9	422.202	2	14.89	702885	1	3644	3650	Y	Tenascin XB OS=Homo sapiens GN=TNXB PE=4 SV=1
71	83	tr|B0UYX3|B0UYX3_HUMAN	K.AVRVPGHEDGVTISGLE(+57.02)PD(+14.02)HK(+57.02).Y	N	8.13	2340.18	1.6	781.069	3	47.33	1212438	1	2237	2257	Y	Tenascin XB OS=Homo sapiens GN=TNXB PE=4 SV=1
71	83	tr|B0UYX3|B0UYX3_HUMAN	R.LGVLT(+79.97)VT(+79.97)D(+14.02)TTPDSMR.L	N	8.37	1778.76	-0.8	890.385	2	36.22	210163	1	3537	3551	Y	Tenascin XB OS=Homo sapiens GN=TNXB PE=4 SV=1
71	83	tr|B0UYX3|B0UYX3_HUMAN	L.TVTGVTPD(+14.02)S(+79.97)LR.L	N	12.51	1238.59	1.5	620.304	2	20.66	1003023	1	1268	1278	Y	Tenascin XB OS=Homo sapiens GN=TNXB PE=4 SV=1
71	83	tr|B0UYX3|B0UYX3_HUMAN	R.LEVPPE(+14.02)ADGTL.L	N	8.83	1153.59	-2.7	577.799	2	15.23	103563	1	884	894	Y	Tenascin XB OS=Homo sapiens GN=TNXB PE=4 SV=1
71	83	tr|B0UYX3|B0UYX3_HUMAN	V.SAVGVT(+79.97)APEEESPDAPLAK(+14.02).L	N	8.08	1960.9	0	654.642	3	33.24	1208622	1	2176	2194	Y	Tenascin XB OS=Homo sapiens GN=TNXB PE=4 SV=1
71	83	tr|B0UYX3|B0UYX3_HUMAN	R.S(+42.01)AVITS(+79.97)LDPGRK.Y	N	8.45	1364.67	-2.6	683.341	2	14.5	402294	1	1114	1125	Y	Tenascin XB OS=Homo sapiens GN=TNXB PE=4 SV=1
71	83	tr|B0UYX3|B0UYX3_HUMAN	K.S(+42.01)SGPPRLGELTVT(+79.97)DR.T	N	9.39	1705.8	-3.4	569.606	3	17.77	904215	1	1059	1073	Y	Tenascin XB OS=Homo sapiens GN=TNXB PE=4 SV=1
71	83	tr|B0UYX3|B0UYX3_HUMAN	R.G(+162.05)LAPGQEY(+79.97)QVTVR.A	N	10.04	1658.76	1.1	830.386	2	22.9	505737	1	809	821	Y	Tenascin XB OS=Homo sapiens GN=TNXB PE=4 SV=1
73	341	sp|P0CG05|LAC2_HUMAN	K.YAASSYLSLTPEQWK(+14.02).S	N	35.18	1756.87	-3.3	879.438	2	36.16	609068	2	66	80	Y	Ig lambda-2 chain C regions OS=Homo sapiens GN=IGLC2 PE=1 SV=1
73	341	sp|P0CG05|LAC2_HUMAN	R.SYSC(+57.02)QVTHEGSTVEK(+14.02).T	N	52.82	1724.77	-2.1	863.389	2	12.15	701831	1	84	98	Y	Ig lambda-2 chain C regions OS=Homo sapiens GN=IGLC2 PE=1 SV=1
73	341	sp|P0CG05|LAC2_HUMAN	K.AGVET(-18.01)TTPSK.Q	N	38.5	971.492	3.2	486.755	2	6.72	1100852	1	51	60	Y	Ig lambda-2 chain C regions OS=Homo sapiens GN=IGLC2 PE=1 SV=1
74	1236	sp|Q14508-2|WFDC2_HUMAN	R.DQC(+57.02)QVD(+15.99)SQC(+57.02)PGQM(+15.99)K.C	N	37.84	1711.66	-1.6	856.836	2	6.67	1100834	1	44	57	Y	Isoform 2 of WAP four-disulfide core domain protein 2 OS=Homo sapiens GN=WFDC2
74	1236	sp|Q14508-2|WFDC2_HUMAN	K.EGSC(+57.02)P(+15.99)QVNINFPQLGLC(+57.02)R.D	N	14.41	2103.98	-2.9	1053	2	33.64	109027	1	26	43	Y	Isoform 2 of WAP four-disulfide core domain protein 2 OS=Homo sapiens GN=WFDC2
74	1236	sp|Q14508-2|WFDC2_HUMAN	K.E(+57.02)GS(-18.01)C(+57.02)PQVNINFPQLGLC(+57.02)R.D	N	40.9	2127	1.7	1064.51	2	37.72	407230	5	26	43	Y	Isoform 2 of WAP four-disulfide core domain protein 2 OS=Homo sapiens GN=WFDC2
74	1236	sp|Q14508-2|WFDC2_HUMAN	K.EGS(-18.01)C(+57.02)PQVNINFPQLGLC(+57.02)R.D	N	67.56	2069.98	3.3	1036	2	38.28	1005950	1	26	43	Y	Isoform 2 of WAP four-disulfide core domain protein 2 OS=Homo sapiens GN=WFDC2
75	394	sp|P0CG06|LAC3_HUMAN	K.YAASSYLSLTPEQWK(+14.02).S	N	35.18	1756.87	-3.3	879.438	2	36.16	609068	2	66	80	Y	Ig lambda-3 chain C regions OS=Homo sapiens GN=IGLC3 PE=1 SV=1
75	394	sp|P0CG06|LAC3_HUMAN	K.SYSC(+57.02)QVTHEGSTVEK(+14.02).T	N	52.82	1724.77	-2.1	863.389	2	12.15	701831	1	84	98	Y	Ig lambda-3 chain C regions OS=Homo sapiens GN=IGLC3 PE=1 SV=1
75	394	sp|P0CG06|LAC3_HUMAN	K.AGVET(-18.01)TTPSK.Q	N	38.5	971.492	3.2	486.755	2	6.72	1100852	1	51	60	Y	Ig lambda-3 chain C regions OS=Homo sapiens GN=IGLC3 PE=1 SV=1
78	54	tr|E7EQB2|E7EQB2_HUMAN	R.VPS(+79.97)HAVVAR.S	Y	8.66	1014.5	0.7	508.258	2	30.05	108005	1	256	264	Y	Lactoferroxin-C (Fragment) OS=Homo sapiens GN=LTF PE=4 SV=1
78	54	tr|E7EQB2|E7EQB2_HUMAN	R.RRSVQWCAVS(+79.97)QPEATK.C	Y	10.78	1924.9	-2.9	963.453	2	49.59	1112427	1	9	24	Y	Lactoferroxin-C (Fragment) OS=Homo sapiens GN=LTF PE=4 SV=1
78	54	tr|E7EQB2|E7EQB2_HUMAN	K.C(+57.02)AFSS(-18.01)Q(+.98)EPYFSYSGAFK.C	Y	17.58	1957.82	-1.1	979.916	2	40.99	407857	1	187	203	Y	Lactoferroxin-C (Fragment) OS=Homo sapiens GN=LTF PE=4 SV=1
78	55	tr|E7ER44|E7ER44_HUMAN	R.VPS(+79.97)HAVVAR.S	Y	8.66	1014.5	0.7	508.258	2	30.05	108005	1	269	277	Y	Lactoferroxin-C OS=Homo sapiens GN=LTF PE=4 SV=1
78	55	tr|E7ER44|E7ER44_HUMAN	R.RRSVQWCAVS(+79.97)QPEATK.C	Y	10.78	1924.9	-2.9	963.453	2	49.59	1112427	1	22	37	Y	Lactoferroxin-C OS=Homo sapiens GN=LTF PE=4 SV=1
78	55	tr|E7ER44|E7ER44_HUMAN	K.C(+57.02)AFSS(-18.01)Q(+.98)EPYFSYSGAFK.C	Y	17.58	1957.82	-1.1	979.916	2	40.99	407857	1	200	216	Y	Lactoferroxin-C OS=Homo sapiens GN=LTF PE=4 SV=1
78	56	sp|P02788|TRFL_HUMAN	R.VPS(+79.97)HAVVAR.S	Y	8.66	1014.5	0.7	508.258	2	30.05	108005	1	269	277	Y	Lactotransferrin OS=Homo sapiens GN=LTF PE=1 SV=6
78	56	sp|P02788|TRFL_HUMAN	R.RRSVQWCAVS(+79.97)QPEATK.C	Y	10.78	1924.9	-2.9	963.453	2	49.59	1112427	1	22	37	Y	Lactotransferrin OS=Homo sapiens GN=LTF PE=1 SV=6
78	56	sp|P02788|TRFL_HUMAN	K.C(+57.02)AFSS(-18.01)Q(+.98)EPYFSYSGAFK.C	Y	17.58	1957.82	-1.1	979.916	2	40.99	407857	1	200	216	Y	Lactotransferrin OS=Homo sapiens GN=LTF PE=1 SV=6
81	241	sp|O75594|PGRP1_HUMAN	R.YVVVSHTAGSSC(+57.02)NTP(+15.99)ASC(+57.02)QQQAR.N	Y	31.3	2523.12	-1.4	842.047	3	11.79	801653	1	56	78	Y	Peptidoglycan recognition protein 1 OS=Homo sapiens GN=PGLYRP1 PE=1 SV=1
82	481	sp|B9A064|IGLL5_HUMAN	K.YAASSYLSLTPEQWK(+14.02).S	N	35.18	1756.87	-3.3	879.438	2	36.16	609068	2	174	188	Y	Immunoglobulin lambda-like polypeptide 5 OS=Homo sapiens GN=IGLL5 PE=2 SV=2
82	481	sp|B9A064|IGLL5_HUMAN	R.SYSC(+57.02)QVTHEGSTVEK(+14.02).T	N	52.82	1724.77	-2.1	863.389	2	12.15	701831	1	192	206	Y	Immunoglobulin lambda-like polypeptide 5 OS=Homo sapiens GN=IGLL5 PE=2 SV=2
82	481	sp|B9A064|IGLL5_HUMAN	K.VT(+14.02)VLGQPK.A	Y	18.62	854.523	0.1	428.269	2	12.93	102817	2	105	112	Y	Immunoglobulin lambda-like polypeptide 5 OS=Homo sapiens GN=IGLL5 PE=2 SV=2
84	663	sp|P0CF74|LAC6_HUMAN	K.YAASSYLSLTPEQWK(+14.02).S	N	35.18	1756.87	-3.3	879.438	2	36.16	609068	2	66	80	Y	Ig lambda-6 chain C region OS=Homo sapiens GN=IGLC6 PE=4 SV=1
84	663	sp|P0CF74|LAC6_HUMAN	R.SYSC(+57.02)QVTHEGSTVEK(+14.02).T	N	52.82	1724.77	-2.1	863.389	2	12.15	701831	1	84	98	Y	Ig lambda-6 chain C region OS=Homo sapiens GN=IGLC6 PE=4 SV=1
88	10915	tr|D6RED8|D6RED8_HUMAN	R.DIPAMLPAAR(+14.02).L	Y	31.49	1067.58	0.7	534.798	2	25.01	1106062	5	232	241	Y	Protein YIPF3 OS=Homo sapiens GN=YIPF3 PE=4 SV=1
88	10917	sp|Q9GZM5|YIPF3_HUMAN	R.DIPAMLPAAR(+14.02).L	Y	31.49	1067.58	0.7	534.798	2	25.01	1106062	5	321	330	Y	Protein YIPF3 OS=Homo sapiens GN=YIPF3 PE=1 SV=1
88	10918	tr|E7EQR8|E7EQR8_HUMAN	R.DIPAMLPAAR(+14.02).L	Y	31.49	1067.58	0.7	534.798	2	25.01	1106062	5	327	336	Y	Protein YIPF3 OS=Homo sapiens GN=YIPF3 PE=4 SV=1
90	72	sp|Q12805-2|FBLN3_HUMAN	R.TSSYLC(+57.02)Q(+.98)YQC(+57.02)VN(+15.99)EPGK.F	N	28.74	1949.81	-5.8	975.908	2	18.38	104508	2	292	307	Y	Isoform 2 of EGF-containing fibulin-like extracellular matrix protein 1 OS=Homo sapiens GN=EFEMP1
90	72	sp|Q12805-2|FBLN3_HUMAN	R.TSSYLC(+57.02)QYQC(+57.02)VN(+15.99)EPGK.F	N	38.21	1948.83	-3.3	975.419	2	16.52	204067	3	292	307	Y	Isoform 2 of EGF-containing fibulin-like extracellular matrix protein 1 OS=Homo sapiens GN=EFEMP1
90	72	sp|Q12805-2|FBLN3_HUMAN	K.C(+57.02)VN(+15.99)HYGGYLC(+57.02)LPK.T	N	57.52	1595.72	-1.7	798.867	2	21.51	905375	4	53	65	Y	Isoform 2 of EGF-containing fibulin-like extracellular matrix protein 1 OS=Homo sapiens GN=EFEMP1
90	73	sp|Q12805-4|FBLN3_HUMAN	R.TSSYLC(+57.02)Q(+.98)YQC(+57.02)VN(+15.99)EPGK.F	N	28.74	1949.81	-5.8	975.908	2	18.38	104508	2	299	314	Y	Isoform 4 of EGF-containing fibulin-like extracellular matrix protein 1 OS=Homo sapiens GN=EFEMP1
90	73	sp|Q12805-4|FBLN3_HUMAN	R.TSSYLC(+57.02)QYQC(+57.02)VN(+15.99)EPGK.F	N	38.21	1948.83	-3.3	975.419	2	16.52	204067	3	299	314	Y	Isoform 4 of EGF-containing fibulin-like extracellular matrix protein 1 OS=Homo sapiens GN=EFEMP1
90	73	sp|Q12805-4|FBLN3_HUMAN	K.C(+57.02)VN(+15.99)HYGGYLC(+57.02)LPK.T	N	57.52	1595.72	-1.7	798.867	2	21.51	905375	4	61	73	Y	Isoform 4 of EGF-containing fibulin-like extracellular matrix protein 1 OS=Homo sapiens GN=EFEMP1
90	74	sp|Q12805-3|FBLN3_HUMAN	R.TSSYLC(+57.02)Q(+.98)YQC(+57.02)VN(+15.99)EPGK.F	N	28.74	1949.81	-5.8	975.908	2	18.38	104508	2	299	314	Y	Isoform 3 of EGF-containing fibulin-like extracellular matrix protein 1 OS=Homo sapiens GN=EFEMP1
90	74	sp|Q12805-3|FBLN3_HUMAN	R.TSSYLC(+57.02)QYQC(+57.02)VN(+15.99)EPGK.F	N	38.21	1948.83	-3.3	975.419	2	16.52	204067	3	299	314	Y	Isoform 3 of EGF-containing fibulin-like extracellular matrix protein 1 OS=Homo sapiens GN=EFEMP1
90	74	sp|Q12805-3|FBLN3_HUMAN	K.C(+57.02)VN(+15.99)HYGGYLC(+57.02)LPK.T	N	57.52	1595.72	-1.7	798.867	2	21.51	905375	4	60	72	Y	Isoform 3 of EGF-containing fibulin-like extracellular matrix protein 1 OS=Homo sapiens GN=EFEMP1
90	75	sp|Q12805|FBLN3_HUMAN	R.TSSYLC(+57.02)Q(+.98)YQC(+57.02)VN(+15.99)EPGK.F	N	28.74	1949.81	-5.8	975.908	2	18.38	104508	2	300	315	Y	EGF-containing fibulin-like extracellular matrix protein 1 OS=Homo sapiens GN=EFEMP1 PE=1 SV=2
90	75	sp|Q12805|FBLN3_HUMAN	R.TSSYLC(+57.02)QYQC(+57.02)VN(+15.99)EPGK.F	N	38.21	1948.83	-3.3	975.419	2	16.52	204067	3	300	315	Y	EGF-containing fibulin-like extracellular matrix protein 1 OS=Homo sapiens GN=EFEMP1 PE=1 SV=2
90	75	sp|Q12805|FBLN3_HUMAN	K.C(+57.02)VN(+15.99)HYGGYLC(+57.02)LPK.T	N	57.52	1595.72	-1.7	798.867	2	21.51	905375	4	61	73	Y	EGF-containing fibulin-like extracellular matrix protein 1 OS=Homo sapiens GN=EFEMP1 PE=1 SV=2
93	185	sp|O00187|MASP2_HUMAN	K.WPEPVFGR(+14.02).L	Y	15.41	1000.51	0.9	501.264	2	28.23	706595	1	22	29	Y	Mannan-binding lectin serine protease 2 OS=Homo sapiens GN=MASP2 PE=1 SV=4
94	625	tr|G3V3X5|G3V3X5_HUMAN	R.C(+57.02)HC(+57.02)SP(+15.99)GYVAEAGPPHC(+57.02)TAK.E	Y	21.35	2113.88	-6.6	705.628	3	12.23	801827	1	1758	1776	Y	Latent-transforming growth factor beta-binding protein 2 OS=Homo sapiens GN=LTBP2 PE=4 SV=1
94	625	tr|G3V3X5|G3V3X5_HUMAN	R.C(+57.02)HC(+57.02)SPGY(+15.99)VAEAGPPHC(+57.02)TAK.E	Y	40.29	2113.88	-0.2	705.633	3	11.66	801607	2	1758	1776	Y	Latent-transforming growth factor beta-binding protein 2 OS=Homo sapiens GN=LTBP2 PE=4 SV=1
94	626	sp|Q14767|LTBP2_HUMAN	R.C(+57.02)HC(+57.02)SP(+15.99)GYVAEAGPPHC(+57.02)TAK.E	Y	21.35	2113.88	-6.6	705.628	3	12.23	801827	1	1802	1820	Y	Latent-transforming growth factor beta-binding protein 2 OS=Homo sapiens GN=LTBP2 PE=1 SV=3
94	626	sp|Q14767|LTBP2_HUMAN	R.C(+57.02)HC(+57.02)SPGY(+15.99)VAEAGPPHC(+57.02)TAK.E	Y	40.29	2113.88	-0.2	705.633	3	11.66	801607	2	1802	1820	Y	Latent-transforming growth factor beta-binding protein 2 OS=Homo sapiens GN=LTBP2 PE=1 SV=3
96	1042	sp|A0M8Q6|LAC7_HUMAN	K.YAASSYLSLTPEQWK(+14.02).S	N	35.18	1756.87	-3.3	879.438	2	36.16	609068	2	66	80	Y	Ig lambda-7 chain C region OS=Homo sapiens GN=IGLC7 PE=1 SV=2
97	472	tr|F8WC07|F8WC07_HUMAN	R.GPVGVQTFR(+14.02).L	N	33.32	973.534	-1.9	487.774	2	18.3	904381	1	51	59	Y	Leukocyte-associated immunoglobulin-like receptor 1 OS=Homo sapiens GN=LAIR1 PE=4 SV=1
97	473	sp|Q6GTX8-4|LAIR1_HUMAN	R.GPVGVQTFR(+14.02).L	N	33.32	973.534	-1.9	487.774	2	18.3	904381	1	51	59	Y	Isoform 4 of Leukocyte-associated immunoglobulin-like receptor 1 OS=Homo sapiens GN=LAIR1
97	474	sp|Q6GTX8-2|LAIR1_HUMAN	R.GPVGVQTFR(+14.02).L	N	33.32	973.534	-1.9	487.774	2	18.3	904381	1	51	59	Y	Isoform 2 of Leukocyte-associated immunoglobulin-like receptor 1 OS=Homo sapiens GN=LAIR1
97	475	sp|Q6GTX8|LAIR1_HUMAN	R.GPVGVQTFR(+14.02).L	N	33.32	973.534	-1.9	487.774	2	18.3	904381	1	51	59	Y	Leukocyte-associated immunoglobulin-like receptor 1 OS=Homo sapiens GN=LAIR1 PE=1 SV=1
100	960	sp|P08123|CO1A2_HUMAN	R.TGEVGAVGPPGFAGEK(+15.99).G	Y	34.71	1487.73	-3.6	744.867	2	4	500563	4	831	846	Y	Collagen alpha-2(I) chain OS=Homo sapiens GN=COL1A2 PE=1 SV=7
100	960	sp|P08123|CO1A2_HUMAN	K.EGPVGLP(+15.99)GIDGR.P	Y	10.86	1181.6	-0.9	591.809	2	18.31	104489	1	465	476	Y	Collagen alpha-2(I) chain OS=Homo sapiens GN=COL1A2 PE=1 SV=7
100	960	sp|P08123|CO1A2_HUMAN	G.LVGEP(+15.99)GPAGSK.G	Y	15.16	1026.53	-0.5	514.274	2	7.04	1100989	2	344	354	Y	Collagen alpha-2(I) chain OS=Homo sapiens GN=COL1A2 PE=1 SV=7
100	960	sp|P08123|CO1A2_HUMAN	P.GVNGAP(+15.99)GEAGR.D	Y	18.44	999.473	0.4	500.744	2	6.12	200901	1	916	926	Y	Collagen alpha-2(I) chain OS=Homo sapiens GN=COL1A2 PE=1 SV=7
100	960	sp|P08123|CO1A2_HUMAN	R.G(+57.02)PP(+15.99)GPPGR.D	N	19.81	806.403	-0.7	404.209	2	6.36	200993	2	45	52	Y	Collagen alpha-2(I) chain OS=Homo sapiens GN=COL1A2 PE=1 SV=7
100	960	sp|P08123|CO1A2_HUMAN	R.TGEVGAVGPP(+15.99)GF.A	Y	23.78	1102.53	0.6	552.272	2	23.58	1003489	1	831	842	Y	Collagen alpha-2(I) chain OS=Homo sapiens GN=COL1A2 PE=1 SV=7
100	960	sp|P08123|CO1A2_HUMAN	R.GPP(+15.99)GPPGR.D	N	24.61	749.382	0.1	375.698	2	6.26	100854	2	45	52	Y	Collagen alpha-2(I) chain OS=Homo sapiens GN=COL1A2 PE=1 SV=7
100	960	sp|P08123|CO1A2_HUMAN	R.TGEVGAVGPP(+15.99)GFAGEK(+14.02).G	Y	26.86	1501.74	3.2	751.88	2	15.99	103817	1	831	846	Y	Collagen alpha-2(I) chain OS=Homo sapiens GN=COL1A2 PE=1 SV=7
100	960	sp|P08123|CO1A2_HUMAN	R.GYP(+15.99)GNIGPVG.A	Y	27.39	945.456	-1.4	473.734	2	17.11	1002401	1	949	958	Y	Collagen alpha-2(I) chain OS=Homo sapiens GN=COL1A2 PE=1 SV=7
100	960	sp|P08123|CO1A2_HUMAN	R.GIP(+15.99)GPVGAAGATGAR.G	Y	31.18	1266.67	-2.4	634.34	2	11.49	102323	1	328	342	Y	Collagen alpha-2(I) chain OS=Homo sapiens GN=COL1A2 PE=1 SV=7
100	960	sp|P08123|CO1A2_HUMAN	R.GLVGEP(+15.99)GPAGSK.G	Y	31.78	1083.56	-0.7	542.785	2	7.69	1101178	1	343	354	Y	Collagen alpha-2(I) chain OS=Homo sapiens GN=COL1A2 PE=1 SV=7
100	960	sp|P08123|CO1A2_HUMAN	G.SAGPQGPP(+15.99)GPSGEEGK.R	Y	34.03	1466.66	1.1	734.34	2	6.85	1100908	1	365	380	Y	Collagen alpha-2(I) chain OS=Homo sapiens GN=COL1A2 PE=1 SV=7
100	960	sp|P08123|CO1A2_HUMAN	R.GPSGPP(+15.99)GPDGNK.G	Y	38.88	1094.5	-0.4	548.257	2	6.31	1100696	3	610	621	Y	Collagen alpha-2(I) chain OS=Homo sapiens GN=COL1A2 PE=1 SV=7
100	960	sp|P08123|CO1A2_HUMAN	N.IGPVGAAGAP(+15.99)GPHGPVGPAGK.H	Y	40.43	1778.94	-1.3	890.477	2	13.33	802254	1	954	974	Y	Collagen alpha-2(I) chain OS=Homo sapiens GN=COL1A2 PE=1 SV=7
100	960	sp|P08123|CO1A2_HUMAN	R.GEAGAAGP(+15.99)AGPAGPR.G	Y	42.5	1250.6	2.5	626.309	2	6.85	1100910	1	694	708	Y	Collagen alpha-2(I) chain OS=Homo sapiens GN=COL1A2 PE=1 SV=7
100	960	sp|P08123|CO1A2_HUMAN	R.TGEVGAVGP(+15.99)PGFAGEK.G	Y	42.98	1487.73	2	744.871	2	0.25	500026	20	831	846	Y	Collagen alpha-2(I) chain OS=Homo sapiens GN=COL1A2 PE=1 SV=7
100	960	sp|P08123|CO1A2_HUMAN	P.GIAGHHGDQGAP(+15.99)GSVGPAGPR.G	Y	44.92	1909.91	-1.1	955.963	2	7.02	901215	1	1033	1053	Y	Collagen alpha-2(I) chain OS=Homo sapiens GN=COL1A2 PE=1 SV=7
100	960	sp|P08123|CO1A2_HUMAN	L.HGEFGLPGPAGP(+15.99)R.G	Y	49.15	1306.64	-0.2	654.328	2	15.18	702985	1	576	588	Y	Collagen alpha-2(I) chain OS=Homo sapiens GN=COL1A2 PE=1 SV=7
100	960	sp|P08123|CO1A2_HUMAN	K.GEPGSAGPQGP(+15.99)PGPSGEEGK.R	Y	51.35	1806.8	2	904.41	2	10.03	101754	1	361	380	Y	Collagen alpha-2(I) chain OS=Homo sapiens GN=COL1A2 PE=1 SV=7
100	960	sp|P08123|CO1A2_HUMAN	R.TGEVGAVGPP(+15.99)GFAGEK.G	Y	53.05	1487.73	0.5	744.87	2	15.04	1103248	18	831	846	Y	Collagen alpha-2(I) chain OS=Homo sapiens GN=COL1A2 PE=1 SV=7
100	960	sp|P08123|CO1A2_HUMAN	R.GLHGEFGLP(+15.99)GPAGPR.G	Y	54.38	1476.75	-1.1	739.38	2	18.32	703879	3	574	588	Y	Collagen alpha-2(I) chain OS=Homo sapiens GN=COL1A2 PE=1 SV=7
100	960	sp|P08123|CO1A2_HUMAN	K.G(+57.02)EP(+15.99)GSAGPQGPPGPSGEEGK.R	Y	54.74	1863.82	-3.8	932.915	2	10.45	1101750	1	361	380	Y	Collagen alpha-2(I) chain OS=Homo sapiens GN=COL1A2 PE=1 SV=7
100	960	sp|P08123|CO1A2_HUMAN	K.GEPGSAGPQGPP(+15.99)GPSGEEGK.R	Y	65.26	1806.8	-2.5	904.406	2	10.23	1101671	3	361	380	Y	Collagen alpha-2(I) chain OS=Homo sapiens GN=COL1A2 PE=1 SV=7
100	960	sp|P08123|CO1A2_HUMAN	R.GPP(+15.99)GESGAAGPTGPIGSR.G	Y	81.53	1579.76	-1.5	790.886	2	10.98	102137	3	592	609	Y	Collagen alpha-2(I) chain OS=Homo sapiens GN=COL1A2 PE=1 SV=7
100	960	sp|P08123|CO1A2_HUMAN	R.TGEVGAVGPP(+15.99)GFAGEK(+14.02).G	Y	26.86	1501.74	3.2	751.88	2	15.99	103817	1	831	846	Y	Collagen alpha-2(I) chain OS=Homo sapiens GN=COL1A2 PE=1 SV=7
100	960	sp|P08123|CO1A2_HUMAN	R.GY(+31.99)PGNIGPVGAAGAPGPHGPVGPAGK.H	Y	24.59	2283.14	-3	1142.57	2	15.35	802902	1	949	974	Y	Collagen alpha-2(I) chain OS=Homo sapiens GN=COL1A2 PE=1 SV=7
100	960	sp|P08123|CO1A2_HUMAN	K.GEPGSAGPQGP(+31.99)PGPSGEEGK.R	Y	8.26	1822.8	-0.7	912.405	2	6.8	1100885	1	361	380	Y	Collagen alpha-2(I) chain OS=Homo sapiens GN=COL1A2 PE=1 SV=7
100	960	sp|P08123|CO1A2_HUMAN	K.GEPGSAGP(+31.99)QGPPGPSGEEGK.R	Y	11.79	1822.8	-2.7	912.403	2	10.41	1101733	2	361	380	Y	Collagen alpha-2(I) chain OS=Homo sapiens GN=COL1A2 PE=1 SV=7
100	960	sp|P08123|CO1A2_HUMAN	R.GLPGSP(+31.99)GNIGPAGK.E	Y	16.73	1252.64	1.6	627.329	2	11.25	1102043	1	451	464	Y	Collagen alpha-2(I) chain OS=Homo sapiens GN=COL1A2 PE=1 SV=7
100	960	sp|P08123|CO1A2_HUMAN	K.GEP(+31.99)GSAGPQGPPGPSGEEGKR.G	Y	17.41	1978.9	-1.2	990.455	2	6.73	1200986	1	361	381	Y	Collagen alpha-2(I) chain OS=Homo sapiens GN=COL1A2 PE=1 SV=7
100	960	sp|P08123|CO1A2_HUMAN	K.RGPNGEAGSAGPPGPP(+31.99)G.L	Y	19.58	1505.69	-0.1	753.85	2	6.68	501072	1	381	397	Y	Collagen alpha-2(I) chain OS=Homo sapiens GN=COL1A2 PE=1 SV=7
100	960	sp|P08123|CO1A2_HUMAN	K.GEP(+31.99)GSAGPQGPPGPSGEEGK.R	Y	22.38	1822.8	-1.7	912.404	2	6.8	101067	1	361	380	Y	Collagen alpha-2(I) chain OS=Homo sapiens GN=COL1A2 PE=1 SV=7
100	960	sp|P08123|CO1A2_HUMAN	R.GPSGPP(+31.99)GPDGNK.G	Y	23.96	1110.49	-6	556.251	2	6.1	1100613	1	610	621	Y	Collagen alpha-2(I) chain OS=Homo sapiens GN=COL1A2 PE=1 SV=7
100	960	sp|P08123|CO1A2_HUMAN	R.GPN(+.98)GEAGSAGPPGPP(+31.99)GLR.G	Y	25	1619.75	1.8	810.886	2	11.68	1102196	1	382	399	Y	Collagen alpha-2(I) chain OS=Homo sapiens GN=COL1A2 PE=1 SV=7
100	960	sp|P08123|CO1A2_HUMAN	R.TGEVGAVGPP(+31.99)GFAGEK.G	Y	25.33	1503.72	-0.2	752.867	2	14.73	1103160	1	831	846	Y	Collagen alpha-2(I) chain OS=Homo sapiens GN=COL1A2 PE=1 SV=7
100	960	sp|P08123|CO1A2_HUMAN	R.GLHGEFGLPGPAGP(+31.99)R.G	Y	35.17	1492.74	-0.3	747.378	2	16.99	803374	1	574	588	Y	Collagen alpha-2(I) chain OS=Homo sapiens GN=COL1A2 PE=1 SV=7
100	960	sp|P08123|CO1A2_HUMAN	R.GPN(+.98)GEAGSAGPP(+31.99)GPPGLR.G	Y	35.73	1619.75	-4	810.881	2	11.45	102308	1	382	399	Y	Collagen alpha-2(I) chain OS=Homo sapiens GN=COL1A2 PE=1 SV=7
100	960	sp|P08123|CO1A2_HUMAN	R.TGEVGAVGPPGFAGEK(+31.99).G	Y	23.15	1503.72	-1.3	752.866	2	15.25	1103313	1	831	846	Y	Collagen alpha-2(I) chain OS=Homo sapiens GN=COL1A2 PE=1 SV=7
101	242	sp|P02763|A1AG1_HUMAN	K.N(+15.99)WGLSVYADKPETTK.E	Y	47.12	1723.84	1.8	862.93	2	18.34	604011	1	139	153	Y	Alpha-1-acid glycoprotein 1 OS=Homo sapiens GN=ORM1 PE=1 SV=1
102	113	tr|E7EW42|E7EW42_HUMAN	H.TVGAGVGSP(+15.99)SSQLYEHTVEGGEK.Q	N	39.7	2304.09	-2.4	1153.05	2	15.24	1203200	1	47	69	Y	Uncharacterized protein OS=Homo sapiens GN=TNXB PE=4 SV=1
102	113	tr|E7EW42|E7EW42_HUMAN	R.FVVS(+79.97)Y(+15.99)VSAGNQRVR.L	N	9.97	1676.8	-0.9	839.408	2	42.23	610685	1	822	835	Y	Uncharacterized protein OS=Homo sapiens GN=TNXB PE=4 SV=1
102	113	tr|E7EW42|E7EW42_HUMAN	R.R(+57.02)VGPVS(+79.97)AVGVTAPEEESPDAPLAK.L	N	8.02	2512.22	-0.9	838.413	3	46.79	213351	1	2243	2266	Y	Uncharacterized protein OS=Homo sapiens GN=TNXB PE=4 SV=1
102	113	tr|E7EW42|E7EW42_HUMAN	R.S(+42.01)AVITS(+79.97)LDPGRK.Y	N	8.45	1364.67	-2.6	683.341	2	14.5	402294	1	1201	1212	Y	Uncharacterized protein OS=Homo sapiens GN=TNXB PE=4 SV=1
102	113	tr|E7EW42|E7EW42_HUMAN	R.FVVS(+79.97)Y(+15.99)VSAGNQRVR.L	N	9.97	1676.8	-0.9	839.408	2	42.23	610685	1	822	835	Y	Uncharacterized protein OS=Homo sapiens GN=TNXB PE=4 SV=1
102	113	tr|E7EW42|E7EW42_HUMAN	V.VPVEGS(+79.97)LR.E	N	11.84	935.448	-1.5	468.73	2	6.17	1200780	1	1902	1909	Y	Uncharacterized protein OS=Homo sapiens GN=TNXB PE=4 SV=1
102	113	tr|E7EW42|E7EW42_HUMAN	L.TVTGVTPD(+14.02)S(+79.97)LR.L	N	12.51	1238.59	1.5	620.304	2	20.66	1003023	1	1355	1365	Y	Uncharacterized protein OS=Homo sapiens GN=TNXB PE=4 SV=1
102	113	tr|E7EW42|E7EW42_HUMAN	V.SAVGVT(+79.97)APEEESPDAPLAK(+14.02).L	N	8.08	1960.9	0	654.642	3	33.24	1208622	1	2248	2266	Y	Uncharacterized protein OS=Homo sapiens GN=TNXB PE=4 SV=1
102	113	tr|E7EW42|E7EW42_HUMAN	R.SAVIT(+79.97)SLDPGR.K	N	8.15	1194.56	-5.4	399.193	3	25.82	805718	1	1201	1211	Y	Uncharacterized protein OS=Homo sapiens GN=TNXB PE=4 SV=1
102	113	tr|E7EW42|E7EW42_HUMAN	R.EVT(+79.97)VYNLEPERK.Y	N	8.69	1555.73	-4.4	778.868	2	15.9	703279	1	1613	1624	Y	Uncharacterized protein OS=Homo sapiens GN=TNXB PE=4 SV=1
102	113	tr|E7EW42|E7EW42_HUMAN	K.S(+42.01)SGPPRLGELTVT(+79.97)DR.T	N	9.39	1705.8	-3.4	569.606	3	17.77	904215	1	1146	1160	Y	Uncharacterized protein OS=Homo sapiens GN=TNXB PE=4 SV=1
102	113	tr|E7EW42|E7EW42_HUMAN	R.SVTVT(+79.97)PLDAGR.K	N	10.24	1194.56	2	598.291	2	18.98	403319	1	1807	1817	Y	Uncharacterized protein OS=Homo sapiens GN=TNXB PE=4 SV=1
102	113	tr|E7EW42|E7EW42_HUMAN	R.V(+42.01)GPISAVAIT(+79.97)AGR.E	N	10.81	1332.68	-1.3	667.346	2	33.05	108860	1	1935	1947	Y	Uncharacterized protein OS=Homo sapiens GN=TNXB PE=4 SV=1
102	113	tr|E7EW42|E7EW42_HUMAN	K.M(+27.99)NLYGFHGGQRVGPVSAVGLT(+79.97)	N	11.48	2267.06	0.4	1134.54	2	31.75	1004839	1	2332	2352	Y	Uncharacterized protein OS=Homo sapiens GN=TNXB PE=4 SV=1
102	113	tr|E7EW42|E7EW42_HUMAN	K.AVRVPGHEDGVTISGLE(+57.02)PD(+14.02)HK(+57.02).Y	N	8.13	2340.18	1.6	781.069	3	47.33	1212438	1	2309	2329	Y	Uncharacterized protein OS=Homo sapiens GN=TNXB PE=4 SV=1
102	113	tr|E7EW42|E7EW42_HUMAN	L.TVTGVTPD(+14.02)S(+79.97)LR.L	N	12.51	1238.59	1.5	620.304	2	20.66	1003023	1	1355	1365	Y	Uncharacterized protein OS=Homo sapiens GN=TNXB PE=4 SV=1
102	113	tr|E7EW42|E7EW42_HUMAN	R.LEVPPE(+14.02)ADGTL.L	N	8.83	1153.59	-2.7	577.799	2	15.23	103563	1	836	846	Y	Uncharacterized protein OS=Homo sapiens GN=TNXB PE=4 SV=1
102	113	tr|E7EW42|E7EW42_HUMAN	V.SAVGVT(+79.97)APEEESPDAPLAK(+14.02).L	N	8.08	1960.9	0	654.642	3	33.24	1208622	1	2248	2266	Y	Uncharacterized protein OS=Homo sapiens GN=TNXB PE=4 SV=1
102	113	tr|E7EW42|E7EW42_HUMAN	R.S(+42.01)AVITS(+79.97)LDPGRK.Y	N	8.45	1364.67	-2.6	683.341	2	14.5	402294	1	1201	1212	Y	Uncharacterized protein OS=Homo sapiens GN=TNXB PE=4 SV=1
102	113	tr|E7EW42|E7EW42_HUMAN	K.S(+42.01)SGPPRLGELTVT(+79.97)DR.T	N	9.39	1705.8	-3.4	569.606	3	17.77	904215	1	1146	1160	Y	Uncharacterized protein OS=Homo sapiens GN=TNXB PE=4 SV=1
102	113	tr|E7EW42|E7EW42_HUMAN	R.G(+162.05)LAPGQEY(+79.97)QVTVR.A	N	10.04	1658.76	1.1	830.386	2	22.9	505737	1	761	773	Y	Uncharacterized protein OS=Homo sapiens GN=TNXB PE=4 SV=1
103	453	sp|P02461|CO3A1_HUMAN	K.GDAGAP(+15.99)GER.G	Y	11.15	844.367	-0.5	423.191	2	2.55	100301	1	675	683	Y	Collagen alpha-1(III) chain OS=Homo sapiens GN=COL3A1 PE=1 SV=4
103	453	sp|P02461|CO3A1_HUMAN	R.GENGSPGAPGAPGHPGPP(+15.99)GP.V	Y	11.41	1721.78	-5.9	861.89	2	11.09	1101984	1	1035	1054	Y	Collagen alpha-1(III) chain OS=Homo sapiens GN=COL3A1 PE=1 SV=4
103	453	sp|P02461|CO3A1_HUMAN	E.P(+15.99)GGPGADGVPGK.D	Y	17.55	1023.5	2.5	512.758	2	9.69	1101534	1	746	757	Y	Collagen alpha-1(III) chain OS=Homo sapiens GN=COL3A1 PE=1 SV=4
103	453	sp|P02461|CO3A1_HUMAN	K.GDTGPP(+15.99)GPQG.L	Y	19.51	897.383	1.6	449.699	2	10.84	1000994	1	630	639	Y	Collagen alpha-1(III) chain OS=Homo sapiens GN=COL3A1 PE=1 SV=4
103	453	sp|P02461|CO3A1_HUMAN	K.GDAGAPGAP(+15.99)GGK.G	Y	23.92	969.452	-0.3	485.733	2	4.74	100589	2	663	674	Y	Collagen alpha-1(III) chain OS=Homo sapiens GN=COL3A1 PE=1 SV=4
103	453	sp|P02461|CO3A1_HUMAN	R.GAP(+15.99)GPQGPR.G	Y	26.12	851.425	-0.3	426.72	2	6.14	500871	2	1083	1091	Y	Collagen alpha-1(III) chain OS=Homo sapiens GN=COL3A1 PE=1 SV=4
103	453	sp|P02461|CO3A1_HUMAN	G.NTGAPGSPGVSGP(+15.99)K.G	Y	27.09	1240.6	-0.1	621.31	2	6.79	1100883	1	910	923	Y	Collagen alpha-1(III) chain OS=Homo sapiens GN=COL3A1 PE=1 SV=4
103	453	sp|P02461|CO3A1_HUMAN	P.GLAGTAGEP(+15.99)GR.D	Y	28.31	1000.49	0.5	501.254	2	6.94	501170	2	1002	1012	Y	Collagen alpha-1(III) chain OS=Homo sapiens GN=COL3A1 PE=1 SV=4
103	453	sp|P02461|CO3A1_HUMAN	K.GSPGAQGPPGAP(+15.99)GPLG.I	Y	30.74	1331.65	-1	666.83	2	15.86	1002165	1	933	948	Y	Collagen alpha-1(III) chain OS=Homo sapiens GN=COL3A1 PE=1 SV=4
103	453	sp|P02461|CO3A1_HUMAN	R.GPVGPSGPP(+15.99)GK.D	Y	31.46	964.498	0.1	483.256	2	6.84	1100903	1	1140	1150	Y	Collagen alpha-1(III) chain OS=Homo sapiens GN=COL3A1 PE=1 SV=4
103	453	sp|P02461|CO3A1_HUMAN	R.GPAGPN(+.98)GIP(+15.99)GEK.G	Y	33.85	1109.54	0.2	555.775	2	10.84	1101892	1	492	503	Y	Collagen alpha-1(III) chain OS=Homo sapiens GN=COL3A1 PE=1 SV=4
103	453	sp|P02461|CO3A1_HUMAN	R.GENGSPGAPGAPGHPGPPGP(+15.99).V	Y	33.92	1721.78	-2.4	861.893	2	10.9	102107	1	1035	1054	Y	Collagen alpha-1(III) chain OS=Homo sapiens GN=COL3A1 PE=1 SV=4
103	453	sp|P02461|CO3A1_HUMAN	R.DGNP(+15.99)GSDGLPGR.D	Y	43.09	1156.51	-0.5	579.262	2	10.75	1101855	1	1013	1024	Y	Collagen alpha-1(III) chain OS=Homo sapiens GN=COL3A1 PE=1 SV=4
103	453	sp|P02461|CO3A1_HUMAN	R.DGNPGSDGLP(+15.99)GR.D	Y	43.93	1156.51	0.3	579.263	2	8.2	1101265	4	1013	1024	Y	Collagen alpha-1(III) chain OS=Homo sapiens GN=COL3A1 PE=1 SV=4
103	453	sp|P02461|CO3A1_HUMAN	R.GPTGPIGPP(+15.99)GPAGQPGDK.G	Y	44.56	1614.8	-0.5	808.407	2	11.51	1102145	1	762	779	Y	Collagen alpha-1(III) chain OS=Homo sapiens GN=COL3A1 PE=1 SV=4
103	453	sp|P02461|CO3A1_HUMAN	K.NGETGPQGPP(+15.99)GPTGPGGDK.G	Y	53.7	1734.78	0	868.398	2	10.38	101876	1	611	629	Y	Collagen alpha-1(III) chain OS=Homo sapiens GN=COL3A1 PE=1 SV=4
103	453	sp|P02461|CO3A1_HUMAN	K.N(+.98)GETGPQGPP(+15.99)GPTGPGGDK.G	Y	56.01	1735.76	1.1	868.891	2	11.79	1001249	3	611	629	Y	Collagen alpha-1(III) chain OS=Homo sapiens GN=COL3A1 PE=1 SV=4
103	453	sp|P02461|CO3A1_HUMAN	P.GLAGTAGEPGR(+15.99).D	Y	30.68	1000.49	0.4	501.254	2	6.96	1100956	1	1002	1012	Y	Collagen alpha-1(III) chain OS=Homo sapiens GN=COL3A1 PE=1 SV=4
103	453	sp|P02461|CO3A1_HUMAN	G.NTGAPGSP(+31.99)GVSGPK.G	Y	8.21	1256.6	-4.8	629.304	2	7.56	1101147	1	910	923	Y	Collagen alpha-1(III) chain OS=Homo sapiens GN=COL3A1 PE=1 SV=4
103	453	sp|P02461|CO3A1_HUMAN	R.DGNP(+31.99)GSDGLPGR.D	Y	9.49	1172.51	-1	587.26	2	9.43	1101478	2	1013	1024	Y	Collagen alpha-1(III) chain OS=Homo sapiens GN=COL3A1 PE=1 SV=4
103	453	sp|P02461|CO3A1_HUMAN	N.TGAP(+31.99)GSPGVSGPK.G	Y	9.91	1142.56	0.3	572.286	2	6.55	1100782	1	911	923	Y	Collagen alpha-1(III) chain OS=Homo sapiens GN=COL3A1 PE=1 SV=4
103	453	sp|P02461|CO3A1_HUMAN	R.DGNPGSDGLP(+31.99)GR.D	Y	11.41	1172.51	1.5	587.261	2	6.97	201233	1	1013	1024	Y	Collagen alpha-1(III) chain OS=Homo sapiens GN=COL3A1 PE=1 SV=4
103	453	sp|P02461|CO3A1_HUMAN	G.NTGAP(+31.99)GSPGVSGPK.G	Y	12.14	1256.6	0.1	629.307	2	10	201810	2	910	923	Y	Collagen alpha-1(III) chain OS=Homo sapiens GN=COL3A1 PE=1 SV=4
103	453	sp|P02461|CO3A1_HUMAN	K.GEVGPAGSPGSNGAP(+31.99)GQR.G	Y	13	1625.74	-0.8	813.876	2	6.7	101024	1	351	368	Y	Collagen alpha-1(III) chain OS=Homo sapiens GN=COL3A1 PE=1 SV=4
103	453	sp|P02461|CO3A1_HUMAN	R.GENGSPGAPGAP(+31.99)GHPGPPG.P	Y	13.2	1640.72	3.6	821.369	2	9.13	101567	1	1035	1053	Y	Collagen alpha-1(III) chain OS=Homo sapiens GN=COL3A1 PE=1 SV=4
103	453	sp|P02461|CO3A1_HUMAN	A.GNTGAP(+31.99)GSPGVSGPK.G	Y	13.21	1313.62	-2.3	657.816	2	6.57	100973	1	909	923	Y	Collagen alpha-1(III) chain OS=Homo sapiens GN=COL3A1 PE=1 SV=4
103	453	sp|P02461|CO3A1_HUMAN	R.GEAGIP(+31.99)GVPGAK.G	Y	14.63	1083.56	6.1	542.789	2	22.63	105790	2	450	461	Y	Collagen alpha-1(III) chain OS=Homo sapiens GN=COL3A1 PE=1 SV=4
103	453	sp|P02461|CO3A1_HUMAN	K.GEVGPAGSP(+31.99)GSN(+.98)GAPGQR.G	Y	14.92	1626.72	3.8	814.372	2	6.78	101059	1	351	368	Y	Collagen alpha-1(III) chain OS=Homo sapiens GN=COL3A1 PE=1 SV=4
103	453	sp|P02461|CO3A1_HUMAN	K.GEVGPAGSP(+31.99)GSNGAPGQ(+.98)R.G	Y	23.51	1626.72	-3.1	814.366	2	7.44	1101118	3	351	368	Y	Collagen alpha-1(III) chain OS=Homo sapiens GN=COL3A1 PE=1 SV=4
103	453	sp|P02461|CO3A1_HUMAN	R.GEAGIPGVP(+31.99)GAK.G	Y	24.88	1083.56	0.2	542.785	2	11.67	202462	4	450	461	Y	Collagen alpha-1(III) chain OS=Homo sapiens GN=COL3A1 PE=1 SV=4
103	453	sp|P02461|CO3A1_HUMAN	R.GPVGP(+31.99)SGPPGK.D	Y	27.59	980.493	-0.8	491.253	2	6.55	1100784	1	1140	1150	Y	Collagen alpha-1(III) chain OS=Homo sapiens GN=COL3A1 PE=1 SV=4
103	453	sp|P02461|CO3A1_HUMAN	K.GEVGPAGSP(+31.99)GSNGAPGQR.G	Y	38.4	1625.74	1	813.878	2	6.69	201115	2	351	368	Y	Collagen alpha-1(III) chain OS=Homo sapiens GN=COL3A1 PE=1 SV=4
103	453	sp|P02461|CO3A1_HUMAN	R.GPTGPIGPP(+31.99)GPAGQPGDK.G	Y	41.09	1630.8	-3.1	816.402	2	10.99	102146	2	762	779	Y	Collagen alpha-1(III) chain OS=Homo sapiens GN=COL3A1 PE=1 SV=4
104	112	tr|B0UYQ5|B0UYQ5_HUMAN	H.TVGAGVGSP(+15.99)SSQLYEHTVEGGEK.Q	N	39.7	2304.09	-2.4	1153.05	2	15.24	1203200	1	47	69	Y	Tenascin XB (Fragment) OS=Homo sapiens GN=TNXB PE=4 SV=1
104	112	tr|B0UYQ5|B0UYQ5_HUMAN	R.FVVS(+79.97)Y(+15.99)VSAGNQRVR.L	N	9.97	1676.8	-0.9	839.408	2	42.23	610685	1	870	883	Y	Tenascin XB (Fragment) OS=Homo sapiens GN=TNXB PE=4 SV=1
104	112	tr|B0UYQ5|B0UYQ5_HUMAN	R.R(+57.02)VGPVS(+79.97)AVGVTAPEEESPDAPLAK.L	N	8.02	2512.22	-0.9	838.413	3	46.79	213351	1	2171	2194	Y	Tenascin XB (Fragment) OS=Homo sapiens GN=TNXB PE=4 SV=1
104	112	tr|B0UYQ5|B0UYQ5_HUMAN	R.S(+42.01)AVITS(+79.97)LDPGRK.Y	N	8.45	1364.67	-2.6	683.341	2	14.5	402294	1	1114	1125	Y	Tenascin XB (Fragment) OS=Homo sapiens GN=TNXB PE=4 SV=1
104	112	tr|B0UYQ5|B0UYQ5_HUMAN	R.FVVS(+79.97)Y(+15.99)VSAGNQRVR.L	N	9.97	1676.8	-0.9	839.408	2	42.23	610685	1	870	883	Y	Tenascin XB (Fragment) OS=Homo sapiens GN=TNXB PE=4 SV=1
104	112	tr|B0UYQ5|B0UYQ5_HUMAN	V.VPVEGS(+79.97)LR.E	N	11.84	935.448	-1.5	468.73	2	6.17	1200780	1	1820	1827	Y	Tenascin XB (Fragment) OS=Homo sapiens GN=TNXB PE=4 SV=1
104	112	tr|B0UYQ5|B0UYQ5_HUMAN	L.TVTGVTPD(+14.02)S(+79.97)LR.L	N	12.51	1238.59	1.5	620.304	2	20.66	1003023	1	1268	1278	Y	Tenascin XB (Fragment) OS=Homo sapiens GN=TNXB PE=4 SV=1
104	112	tr|B0UYQ5|B0UYQ5_HUMAN	V.SAVGVT(+79.97)APEEESPDAPLAK(+14.02).L	N	8.08	1960.9	0	654.642	3	33.24	1208622	1	2176	2194	Y	Tenascin XB (Fragment) OS=Homo sapiens GN=TNXB PE=4 SV=1
104	112	tr|B0UYQ5|B0UYQ5_HUMAN	R.SAVIT(+79.97)SLDPGR.K	N	8.15	1194.56	-5.4	399.193	3	25.82	805718	1	1114	1124	Y	Tenascin XB (Fragment) OS=Homo sapiens GN=TNXB PE=4 SV=1
104	112	tr|B0UYQ5|B0UYQ5_HUMAN	R.EVT(+79.97)VYNLEPERK.Y	N	8.69	1555.73	-4.4	778.868	2	15.9	703279	1	1526	1537	Y	Tenascin XB (Fragment) OS=Homo sapiens GN=TNXB PE=4 SV=1
104	112	tr|B0UYQ5|B0UYQ5_HUMAN	K.S(+42.01)SGPPRLGELTVT(+79.97)DR.T	N	9.39	1705.8	-3.4	569.606	3	17.77	904215	1	1059	1073	Y	Tenascin XB (Fragment) OS=Homo sapiens GN=TNXB PE=4 SV=1
104	112	tr|B0UYQ5|B0UYQ5_HUMAN	R.SVTVT(+79.97)PLDAGR.K	N	10.24	1194.56	2	598.291	2	18.98	403319	1	1725	1735	Y	Tenascin XB (Fragment) OS=Homo sapiens GN=TNXB PE=4 SV=1
104	112	tr|B0UYQ5|B0UYQ5_HUMAN	R.V(+42.01)GPISAVAIT(+79.97)AGR.E	N	10.81	1332.68	-1.3	667.346	2	33.05	108860	1	1853	1865	Y	Tenascin XB (Fragment) OS=Homo sapiens GN=TNXB PE=4 SV=1
104	112	tr|B0UYQ5|B0UYQ5_HUMAN	K.M(+27.99)NLYGFHGGQRVGPVSAVGLT(+79.97)	N	11.48	2267.06	0.4	1134.54	2	31.75	1004839	1	2260	2280	Y	Tenascin XB (Fragment) OS=Homo sapiens GN=TNXB PE=4 SV=1
104	112	tr|B0UYQ5|B0UYQ5_HUMAN	K.AVRVPGHEDGVTISGLE(+57.02)PD(+14.02)HK(+57.02).Y	N	8.13	2340.18	1.6	781.069	3	47.33	1212438	1	2237	2257	Y	Tenascin XB (Fragment) OS=Homo sapiens GN=TNXB PE=4 SV=1
104	112	tr|B0UYQ5|B0UYQ5_HUMAN	L.TVTGVTPD(+14.02)S(+79.97)LR.L	N	12.51	1238.59	1.5	620.304	2	20.66	1003023	1	1268	1278	Y	Tenascin XB (Fragment) OS=Homo sapiens GN=TNXB PE=4 SV=1
104	112	tr|B0UYQ5|B0UYQ5_HUMAN	R.LEVPPE(+14.02)ADGTL.L	N	8.83	1153.59	-2.7	577.799	2	15.23	103563	1	884	894	Y	Tenascin XB (Fragment) OS=Homo sapiens GN=TNXB PE=4 SV=1
104	112	tr|B0UYQ5|B0UYQ5_HUMAN	V.SAVGVT(+79.97)APEEESPDAPLAK(+14.02).L	N	8.08	1960.9	0	654.642	3	33.24	1208622	1	2176	2194	Y	Tenascin XB (Fragment) OS=Homo sapiens GN=TNXB PE=4 SV=1
104	112	tr|B0UYQ5|B0UYQ5_HUMAN	R.S(+42.01)AVITS(+79.97)LDPGRK.Y	N	8.45	1364.67	-2.6	683.341	2	14.5	402294	1	1114	1125	Y	Tenascin XB (Fragment) OS=Homo sapiens GN=TNXB PE=4 SV=1
104	112	tr|B0UYQ5|B0UYQ5_HUMAN	K.S(+42.01)SGPPRLGELTVT(+79.97)DR.T	N	9.39	1705.8	-3.4	569.606	3	17.77	904215	1	1059	1073	Y	Tenascin XB (Fragment) OS=Homo sapiens GN=TNXB PE=4 SV=1
104	112	tr|B0UYQ5|B0UYQ5_HUMAN	R.G(+162.05)LAPGQEY(+79.97)QVTVR.A	N	10.04	1658.76	1.1	830.386	2	22.9	505737	1	809	821	Y	Tenascin XB (Fragment) OS=Homo sapiens GN=TNXB PE=4 SV=1
105	144	tr|D6RGG3|D6RGG3_HUMAN	R.GPP(+15.99)GPPGR.P	N	24.61	749.382	0.1	375.698	2	6.26	100854	2	3017	3024	Y	Collagen alpha-1(XII) chain OS=Homo sapiens GN=COL12A1 PE=4 SV=1
105	145	sp|Q99715|COCA1_HUMAN	R.GPP(+15.99)GPPGR.P	N	24.61	749.382	0.1	375.698	2	6.26	100854	2	3021	3028	Y	Collagen alpha-1(XII) chain OS=Homo sapiens GN=COL12A1 PE=1 SV=2
107	645	sp|P02452|CO1A1_HUMAN	G.DK(+15.99)GESGPSGPAGPTGAR.G	Y	29.49	1555.72	0.8	778.869	2	6.76	501103	1	780	796	Y	Collagen alpha-1(I) chain OS=Homo sapiens GN=COL1A1 PE=1 SV=5
107	645	sp|P02452|CO1A1_HUMAN	G.PP(+15.99)GADGQPGAK.G	N	10.72	1009.48	-0.8	505.748	2	6.04	1100594	1	816	826	Y	Collagen alpha-1(I) chain OS=Homo sapiens GN=COL1A1 PE=1 SV=5
107	645	sp|P02452|CO1A1_HUMAN	K.GSPGADGPAGAP(+15.99)GTPGPQG.I	Y	16.06	1562.7	0.3	782.356	2	12.12	1001323	1	935	953	Y	Collagen alpha-1(I) chain OS=Homo sapiens GN=COL1A1 PE=1 SV=5
107	645	sp|P02452|CO1A1_HUMAN	K.GDAGPP(+15.99)GPAGPAGPPGPIGNVGAPGAK.G	Y	18.61	2248.12	6.2	1125.08	2	17.71	1104057	1	836	862	Y	Collagen alpha-1(I) chain OS=Homo sapiens GN=COL1A1 PE=1 SV=5
107	645	sp|P02452|CO1A1_HUMAN	G.KDGEAGAQGP(+15.99)PGPAGPAGER.G	Y	21.67	1833.86	-3.5	917.934	2	7.11	1201122	1	612	631	Y	Collagen alpha-1(I) chain OS=Homo sapiens GN=COL1A1 PE=1 SV=5
107	645	sp|P02452|CO1A1_HUMAN	R.GPAGP(+15.99)PGR.D	Y	22.18	723.366	-0.1	362.69	2	2.66	500379	2	124	131	Y	Collagen alpha-1(I) chain OS=Homo sapiens GN=COL1A1 PE=1 SV=5
107	645	sp|P02452|CO1A1_HUMAN	R.GPAGPP(+15.99)GR.D	Y	22.47	723.366	-0.1	362.69	2	2.86	200410	2	124	131	Y	Collagen alpha-1(I) chain OS=Homo sapiens GN=COL1A1 PE=1 SV=5
107	645	sp|P02452|CO1A1_HUMAN	K.GDAGPPGPAGPAGPPGP(+15.99)IGN.V	Y	22.84	1667.79	0.6	834.903	2	16.57	1002312	1	836	855	Y	Collagen alpha-1(I) chain OS=Homo sapiens GN=COL1A1 PE=1 SV=5
107	645	sp|P02452|CO1A1_HUMAN	R.GPSGPQ(+.98)GPGGPP(+15.99)GPK.G	Y	23.51	1302.62	-3.7	652.315	2	7.2	1101053	1	416	430	Y	Collagen alpha-1(I) chain OS=Homo sapiens GN=COL1A1 PE=1 SV=5
107	645	sp|P02452|CO1A1_HUMAN	G.PP(+15.99)GAVGPAGK.D	Y	24.8	865.466	2.7	433.741	2	10.84	1101887	1	603	612	Y	Collagen alpha-1(I) chain OS=Homo sapiens GN=COL1A1 PE=1 SV=5
107	645	sp|P02452|CO1A1_HUMAN	G.LTGSP(+15.99)GSPGPDGK.T	Y	28.88	1184.57	1.2	593.292	2	6.72	1100851	1	540	552	Y	Collagen alpha-1(I) chain OS=Homo sapiens GN=COL1A1 PE=1 SV=5
107	645	sp|P02452|CO1A1_HUMAN	A.GPP(+15.99)GADGQPGAK.G	N	33.16	1066.5	0.2	534.26	2	6.09	1100609	1	815	826	Y	Collagen alpha-1(I) chain OS=Homo sapiens GN=COL1A1 PE=1 SV=5
107	645	sp|P02452|CO1A1_HUMAN	R.GETGPAGPPGAP(+15.99)GAPGAPGPVGPAG.K	Y	35.83	2007.96	-0.9	1004.99	2	17.49	1002468	1	1037	1061	Y	Collagen alpha-1(I) chain OS=Homo sapiens GN=COL1A1 PE=1 SV=5
107	645	sp|P02452|CO1A1_HUMAN	G.LTGPIGPP(+15.99)GPAGAPGDK.G	Y	36.81	1516.79	2.5	759.403	2	13.53	1102765	1	765	781	Y	Collagen alpha-1(I) chain OS=Homo sapiens GN=COL1A1 PE=1 SV=5
107	645	sp|P02452|CO1A1_HUMAN	K.GEPGDAGAKGDAGPP(+15.99)GP.A	Y	36.93	1464.65	2.7	733.333	2	10.16	1101656	1	827	843	Y	Collagen alpha-1(I) chain OS=Homo sapiens GN=COL1A1 PE=1 SV=5
107	645	sp|P02452|CO1A1_HUMAN	R.GETGPAGP(+15.99)PGAPGAPGAPGPVGPAG.K	Y	37.55	2007.96	-0.4	1004.99	2	17.99	1002567	1	1037	1061	Y	Collagen alpha-1(I) chain OS=Homo sapiens GN=COL1A1 PE=1 SV=5
107	645	sp|P02452|CO1A1_HUMAN	R.GVQGPP(+15.99)GPAGPR.G	Y	40.5	1104.57	-0.9	553.29	2	10.27	101831	1	686	697	Y	Collagen alpha-1(I) chain OS=Homo sapiens GN=COL1A1 PE=1 SV=5
107	645	sp|P02452|CO1A1_HUMAN	K.GDAGPP(+15.99)GPAGPAGPPGPI.G	Y	46.65	1496.73	-1.3	749.369	2	20.56	1003003	1	836	853	Y	Collagen alpha-1(I) chain OS=Homo sapiens GN=COL1A1 PE=1 SV=5
107	645	sp|P02452|CO1A1_HUMAN	R.GPSGPQGPGGPP(+15.99)GPK.G	Y	49.37	1301.64	-0.7	651.825	2	6.9	101115	2	416	430	Y	Collagen alpha-1(I) chain OS=Homo sapiens GN=COL1A1 PE=1 SV=5
107	645	sp|P02452|CO1A1_HUMAN	R.EGAPGAEGSP(+15.99)GR.D	Y	52.58	1099.49	-1.2	550.751	2	6.2	1100650	3	1015	1026	Y	Collagen alpha-1(I) chain OS=Homo sapiens GN=COL1A1 PE=1 SV=5
107	645	sp|P02452|CO1A1_HUMAN	K.DGEAGAQGPP(+15.99)GPAGPAGER.G	Y	53.96	1705.77	-0.3	853.89	2	10.94	401308	2	613	631	Y	Collagen alpha-1(I) chain OS=Homo sapiens GN=COL1A1 PE=1 SV=5
107	645	sp|P02452|CO1A1_HUMAN	K.DGEAGAQGPPGP(+15.99)AGPAGER.G	Y	62.38	1705.77	-0.3	853.89	2	10.51	101931	1	613	631	Y	Collagen alpha-1(I) chain OS=Homo sapiens GN=COL1A1 PE=1 SV=5
107	645	sp|P02452|CO1A1_HUMAN	K.GSPGADGPAGAP(+31.99)GTPGPQG.I	Y	8.67	1578.69	0.5	790.353	2	11.69	1001225	1	935	953	Y	Collagen alpha-1(I) chain OS=Homo sapiens GN=COL1A1 PE=1 SV=5
107	645	sp|P02452|CO1A1_HUMAN	R.EGAP(+31.99)GAEGSPGR.D	Y	9.88	1115.48	-2.5	558.748	2	4.65	1100428	2	1015	1026	Y	Collagen alpha-1(I) chain OS=Homo sapiens GN=COL1A1 PE=1 SV=5
107	645	sp|P02452|CO1A1_HUMAN	G.NSGEPGAP(+31.99)GSK.G	Y	11.17	1031.45	0.6	516.734	2	5.99	1100581	1	432	442	Y	Collagen alpha-1(I) chain OS=Homo sapiens GN=COL1A1 PE=1 SV=5
107	645	sp|P02452|CO1A1_HUMAN	G.LTGSP(+31.99)GSPGPDGK.T	Y	11.42	1200.56	1.7	601.289	2	6.25	1100672	1	540	552	Y	Collagen alpha-1(I) chain OS=Homo sapiens GN=COL1A1 PE=1 SV=5
107	645	sp|P02452|CO1A1_HUMAN	R.GRP(+31.99)GAPGPAGAR.G	Y	14.86	1094.56	3.3	365.861	3	2.64	900390	1	311	322	Y	Collagen alpha-1(I) chain OS=Homo sapiens GN=COL1A1 PE=1 SV=5
107	645	sp|P02452|CO1A1_HUMAN	K.GDAGAPGAP(+31.99)GSQGAPG.L	Y	15.14	1297.55	-0.2	649.784	2	11.02	1001040	1	710	725	Y	Collagen alpha-1(I) chain OS=Homo sapiens GN=COL1A1 PE=1 SV=5
107	645	sp|P02452|CO1A1_HUMAN	G.LTGSPGSP(+31.99)GPDGK.T	Y	19.13	1200.56	-1	601.288	2	6.35	100889	1	540	552	Y	Collagen alpha-1(I) chain OS=Homo sapiens GN=COL1A1 PE=1 SV=5
107	645	sp|P02452|CO1A1_HUMAN	K.GEPGSP(+31.99)GENGAPGQM(+15.99)GPR.G	Y	26.29	1741.73	-0.7	871.873	2	7.64	1101167	1	287	304	Y	Collagen alpha-1(I) chain OS=Homo sapiens GN=COL1A1 PE=1 SV=5
115	77	tr|B4DW75|B4DW75_HUMAN	R.TSSYLC(+57.02)QYQC(+57.02)VN(+15.99)EPGK.F	N	38.21	1948.83	-3.3	975.419	2	16.52	204067	3	162	177	Y	EGF containing fibulin-like extracellular matrix protein 1 OS=Homo sapiens GN=EFEMP1 PE=2 SV=1
115	77	tr|B4DW75|B4DW75_HUMAN	K.C(+57.02)VN(+15.99)HYGGYLC(+57.02)LPK.T	N	57.52	1595.72	-1.7	798.867	2	21.51	905375	4	3	15	Y	EGF containing fibulin-like extracellular matrix protein 1 OS=Homo sapiens GN=EFEMP1 PE=2 SV=1
116	431	tr|F5H6Q2|F5H6Q2_HUMAN	R.T(-18.01)LSDYNIQK.E	Y	10.82	1062.53	0.5	532.275	2	11.9	202557	1	55	63	Y	Ubiquitin (Fragment) OS=Homo sapiens GN=UBC PE=4 SV=1
116	433	tr|F5H7Y5|F5H7Y5_HUMAN	R.T(-18.01)LSDYNIQK.E	Y	10.82	1062.53	0.5	532.275	2	11.9	202557	1	55	63	Y	Ubiquitin OS=Homo sapiens GN=UBC PE=4 SV=1
116	435	tr|F5H747|F5H747_HUMAN	R.T(-18.01)LSDYNIQK.E	Y	10.82	1062.53	0.5	532.275	2	11.9	202557	1	55	63	Y	Ubiquitin (Fragment) OS=Homo sapiens GN=UBC PE=4 SV=1
116	437	sp|P0CG47|UBB_HUMAN	R.T(-18.01)LSDYNIQK.E	Y	10.82	1062.53	0.5	532.275	2	11.9	202557	1	55	63	Y	Polyubiquitin-B OS=Homo sapiens GN=UBB PE=1 SV=1
116	439	tr|Q96C32|Q96C32_HUMAN	R.T(-18.01)LSDYNIQK.E	Y	10.82	1062.53	0.5	532.275	2	11.9	202557	1	55	63	Y	UBC protein OS=Homo sapiens GN=UBC PE=2 SV=1
116	452	tr|F5H7K6|F5H7K6_HUMAN	R.T(-18.01)LSDYNIQK.E	Y	10.82	1062.53	0.5	532.275	2	11.9	202557	1	55	63	Y	Ubiquitin OS=Homo sapiens GN=UBC PE=4 SV=1
116	487	sp|P0CG48|UBC_HUMAN	R.T(-18.01)LSDYNIQK.E	Y	10.82	1062.53	0.5	532.275	2	11.9	202557	1	55	63	Y	Polyubiquitin-C OS=Homo sapiens GN=UBC PE=1 SV=2
128	334	tr|H0Y7Z1|H0Y7Z1_HUMAN	R.GATYNVIVE(+14.02)ALK.D	N	19.8	1290.72	-1.5	646.365	2	44.66	212718	4	882	893	Y	Fibronectin (Fragment) OS=Homo sapiens GN=FN1 PE=4 SV=1
128	334	tr|H0Y7Z1|H0Y7Z1_HUMAN	R.GATYNVI(+14.02)VEALK.D	N	25.96	1290.72	-0.9	646.366	2	46.23	213191	6	882	893	Y	Fibronectin (Fragment) OS=Homo sapiens GN=FN1 PE=4 SV=1
128	334	tr|H0Y7Z1|H0Y7Z1_HUMAN	R.GATYN(+14.02)VIVEALK.D	N	28.32	1290.72	-0.2	646.366	2	39.12	510538	15	882	893	Y	Fibronectin (Fragment) OS=Homo sapiens GN=FN1 PE=4 SV=1
136	188	sp|P15328|FOLR1_HUMAN	N.L(+162.05)GPWIQQVDQSWR.K	Y	15.79	1773.87	0.6	887.942	2	27.3	507092	1	113	125	Y	Folate receptor alpha OS=Homo sapiens GN=FOLR1 PE=1 SV=3
137	137	sp|P02787|TRFE_HUMAN	K.SVIPS(+79.97)DGPS(+79.97)VAC(+57.02)VK.K	Y	9.71	1574.65	-3.8	788.327	2	26.94	1003999	1	47	60	Y	Serotransferrin OS=Homo sapiens GN=TF PE=1 SV=3
137	137	sp|P02787|TRFE_HUMAN	R.KC(+57.02)STS(+79.97)SLLEAC(+57.02)TF(+31.99)R.R	Y	9.88	1770.73	-4.1	591.249	3	27.35	606778	1	683	696	Y	Serotransferrin OS=Homo sapiens GN=TF PE=1 SV=3
137	137	sp|P02787|TRFE_HUMAN	K.IMNGEAD(+14.02)AMS(+79.97)LDGGFV.Y	Y	10.36	1719.69	1.1	860.852	2	28.26	1004252	1	400	415	Y	Serotransferrin OS=Homo sapiens GN=TF PE=1 SV=3
137	137	sp|P02787|TRFE_HUMAN	K.IMNGEAD(+14.02)AMS(+79.97)LDGGFV.Y	Y	10.36	1719.69	1.1	860.852	2	28.26	1004252	1	400	415	Y	Serotransferrin OS=Homo sapiens GN=TF PE=1 SV=3
141	438	sp|P08118|MSMB_HUMAN	A.SC(+57.02)YFIPNEGVP(+15.99)GDSTR.K	Y	33.68	1813.79	-0.2	907.904	2	19.71	205101	1	21	36	Y	Beta-microseminoprotein OS=Homo sapiens GN=MSMB PE=1 SV=1
141	438	sp|P08118|MSMB_HUMAN	A.SC(+57.02)YFIPNEGVPGD(+14.02)STR.K	Y	31.77	1811.81	-0.9	906.914	2	23.35	505868	1	21	36	Y	Beta-microseminoprotein OS=Homo sapiens GN=MSMB PE=1 SV=1
141	438	sp|P08118|MSMB_HUMAN	A.SC(+57.02)YFIPNEGVPGDSTR(+14.02).K	Y	31.44	1811.81	-4	906.911	2	22.83	505720	1	21	36	Y	Beta-microseminoprotein OS=Homo sapiens GN=MSMB PE=1 SV=1
147	140	sp|P07858|CATB_HUMAN	K.LPASFDAR(+14.02).E	Y	34.1	889.466	0.2	445.74	2	15.7	1203379	1	80	87	Y	Cathepsin B OS=Homo sapiens GN=CTSB PE=1 SV=3
154	306	sp|P80370|DLK1_HUMAN	R.LPSGYGLAYR(+14.02).L	Y	31.03	1109.59	-1.4	555.8	2	21.68	905419	1	258	267	Y	Protein delta homolog 1 OS=Homo sapiens GN=DLK1 PE=1 SV=3
155	1533	tr|G3XAE6|G3XAE6_HUMAN	R.VYHVGLGDAAQPR(+14.02).N	Y	47.85	1395.73	-1.2	698.869	2	14.97	903267	1	548	560	Y	Extracellular sulfatase Sulf-2 OS=Homo sapiens GN=SULF2 PE=4 SV=1
155	1534	sp|Q8IWU5-2|SULF2_HUMAN	R.VYHVGLGDAAQPR(+14.02).N	Y	47.85	1395.73	-1.2	698.869	2	14.97	903267	1	548	560	Y	Isoform 2 of Extracellular sulfatase Sulf-2 OS=Homo sapiens GN=SULF2
155	1535	sp|Q8IWU5|SULF2_HUMAN	R.VYHVGLGDAAQPR(+14.02).N	Y	47.85	1395.73	-1.2	698.869	2	14.97	903267	1	548	560	Y	Extracellular sulfatase Sulf-2 OS=Homo sapiens GN=SULF2 PE=1 SV=1
159	308	sp|P01623|KV305_HUMAN	E(+57.02)IVLT(-18.01)QSPGTLSLSPGER.A	N	27.53	1922.01	-4.3	962.009	2	32.71	406244	1	1	18	Y	Ig kappa chain V-III region WOL OS=Homo sapiens PE=1 SV=1
165	376	sp|P01622|KV304_HUMAN	E(+57.02)IVLT(-18.01)QSPGTLSLSPGER.A	N	27.53	1922.01	-4.3	962.009	2	32.71	406244	1	1	18	Y	Ig kappa chain V-III region Ti OS=Homo sapiens PE=1 SV=1
166	589	sp|P04206|KV307_HUMAN	E(+57.02)IVLT(-18.01)QSPGTLSLSPGER.A	N	27.53	1922.01	-4.3	962.009	2	32.71	406244	1	1	18	Y	Ig kappa chain V-III region GOL OS=Homo sapiens PE=1 SV=1
171	387	sp|P01620|KV302_HUMAN	E(+57.02)IVLT(-18.01)QSPGTLSLSPGER.A	N	27.53	1922.01	-4.3	962.009	2	32.71	406244	1	1	18	Y	Ig kappa chain V-III region SIE OS=Homo sapiens PE=1 SV=1
180	560	tr|F5GY30|F5GY30_HUMAN	R.YPNQVYYR(+14.02).P	Y	9.02	1115.54	1.5	558.778	2	15.79	903550	1	96	103	Y	Major prion protein OS=Homo sapiens GN=PRNP PE=3 SV=1
180	561	sp|P04156-2|PRIO_HUMAN	R.YPNQVYYR(+14.02).P	Y	9.02	1115.54	1.5	558.778	2	15.79	903550	1	150	157	Y	Isoform 2 of Major prion protein OS=Homo sapiens GN=PRNP
180	562	sp|P04156|PRIO_HUMAN	R.YPNQVYYR(+14.02).P	Y	9.02	1115.54	1.5	558.778	2	15.79	903550	1	157	164	Y	Major prion protein OS=Homo sapiens GN=PRNP PE=1 SV=1
188	8900	sp|Q14515|SPRL1_HUMAN	R.EKVHEN(+.98)ENIGTTE(+14.02)PGEHQ.E	Y	8.04	2061.92	1.2	1031.97	2	11.02	401330	1	388	405	Y	SPARC-like protein 1 OS=Homo sapiens GN=SPARCL1 PE=1 SV=2
195	1645	tr|B7Z2R9|B7Z2R9_HUMAN	R.IPLNDLFR(+14.02).C	Y	31.18	1000.57	0.1	501.293	2	35.7	608946	1	34	41	Y	Lysosome-associated membrane glycoprotein 2 OS=Homo sapiens GN=LAMP2 PE=2 SV=1
195	1645	tr|B7Z2R9|B7Z2R9_HUMAN	F.VQN(+203.08)GTVSTNEFLC(+57.02)DK.D	Y	12.73	1913.87	0.4	957.942	2	16.67	104062	2	66	80	Y	Lysosome-associated membrane glycoprotein 2 OS=Homo sapiens GN=LAMP2 PE=2 SV=1
195	1645	tr|B7Z2R9|B7Z2R9_HUMAN	K.VASVININPN(+203.08)TTHSTGSC(+57.02)R.S	Y	60.08	2230.06	-0.2	1116.04	2	15.14	802837	1	137	155	Y	Lysosome-associated membrane glycoprotein 2 OS=Homo sapiens GN=LAMP2 PE=2 SV=1
195	1646	tr|B4E2S7|B4E2S7_HUMAN	R.IPLNDLFR(+14.02).C	Y	31.18	1000.57	0.1	501.293	2	35.7	608946	1	98	105	Y	Lysosome-associated membrane glycoprotein 2 OS=Homo sapiens GN=LAMP2 PE=2 SV=1
195	1646	tr|B4E2S7|B4E2S7_HUMAN	F.VQN(+203.08)GTVSTNEFLC(+57.02)DK.D	Y	12.73	1913.87	0.4	957.942	2	16.67	104062	2	130	144	Y	Lysosome-associated membrane glycoprotein 2 OS=Homo sapiens GN=LAMP2 PE=2 SV=1
195	1646	tr|B4E2S7|B4E2S7_HUMAN	K.VASVININPN(+203.08)TTHSTGSC(+57.02)R.S	Y	60.08	2230.06	-0.2	1116.04	2	15.14	802837	1	201	219	Y	Lysosome-associated membrane glycoprotein 2 OS=Homo sapiens GN=LAMP2 PE=2 SV=1
195	1647	sp|P13473-2|LAMP2_HUMAN	R.IPLNDLFR(+14.02).C	Y	31.18	1000.57	0.1	501.293	2	35.7	608946	1	145	152	Y	Isoform LAMP-2B of Lysosome-associated membrane glycoprotein 2 OS=Homo sapiens GN=LAMP2
195	1647	sp|P13473-2|LAMP2_HUMAN	F.VQN(+203.08)GTVSTNEFLC(+57.02)DK.D	Y	12.73	1913.87	0.4	957.942	2	16.67	104062	2	177	191	Y	Isoform LAMP-2B of Lysosome-associated membrane glycoprotein 2 OS=Homo sapiens GN=LAMP2
195	1647	sp|P13473-2|LAMP2_HUMAN	K.VASVININPN(+203.08)TTHSTGSC(+57.02)R.S	Y	60.08	2230.06	-0.2	1116.04	2	15.14	802837	1	248	266	Y	Isoform LAMP-2B of Lysosome-associated membrane glycoprotein 2 OS=Homo sapiens GN=LAMP2
195	1648	sp|P13473|LAMP2_HUMAN	R.IPLNDLFR(+14.02).C	Y	31.18	1000.57	0.1	501.293	2	35.7	608946	1	145	152	Y	Lysosome-associated membrane glycoprotein 2 OS=Homo sapiens GN=LAMP2 PE=1 SV=2
195	1648	sp|P13473|LAMP2_HUMAN	F.VQN(+203.08)GTVSTNEFLC(+57.02)DK.D	Y	12.73	1913.87	0.4	957.942	2	16.67	104062	2	177	191	Y	Lysosome-associated membrane glycoprotein 2 OS=Homo sapiens GN=LAMP2 PE=1 SV=2
195	1648	sp|P13473|LAMP2_HUMAN	K.VASVININPN(+203.08)TTHSTGSC(+57.02)R.S	Y	60.08	2230.06	-0.2	1116.04	2	15.14	802837	1	248	266	Y	Lysosome-associated membrane glycoprotein 2 OS=Homo sapiens GN=LAMP2 PE=1 SV=2
195	1649	sp|P13473-3|LAMP2_HUMAN	R.IPLNDLFR(+14.02).C	Y	31.18	1000.57	0.1	501.293	2	35.7	608946	1	145	152	Y	Isoform LAMP-2C of Lysosome-associated membrane glycoprotein 2 OS=Homo sapiens GN=LAMP2
195	1649	sp|P13473-3|LAMP2_HUMAN	F.VQN(+203.08)GTVSTNEFLC(+57.02)DK.D	Y	12.73	1913.87	0.4	957.942	2	16.67	104062	2	177	191	Y	Isoform LAMP-2C of Lysosome-associated membrane glycoprotein 2 OS=Homo sapiens GN=LAMP2
195	1649	sp|P13473-3|LAMP2_HUMAN	K.VASVININPN(+203.08)TTHSTGSC(+57.02)R.S	Y	60.08	2230.06	-0.2	1116.04	2	15.14	802837	1	248	266	Y	Isoform LAMP-2C of Lysosome-associated membrane glycoprotein 2 OS=Homo sapiens GN=LAMP2
197	10057	sp|Q9ULV1|FZD4_HUMAN	R.G(+42.01)AGPSVPGAPGGVGLS(+79.97).L	Y	16.9	1400.63	0.9	701.325	2	13.65	1001705	1	5	20	Y	Frizzled-4 OS=Homo sapiens GN=FZD4 PE=1 SV=2
198	219	sp|P08236|BGLR_HUMAN	K.VVAN(+203.08)GTGTQGQLK.V	Y	27.08	1474.76	0.5	738.389	2	7.16	1101038	1	269	281	Y	Beta-glucuronidase OS=Homo sapiens GN=GUSB PE=1 SV=2
199	174	sp|P08294|SODE_HUMAN	A.WTGEDS(+79.97)AEPNSDSAEWIR.D	Y	39.69	2128.84	-9.2	1065.42	2	25.27	404690	1	19	36	Y	Extracellular superoxide dismutase [Cu-Zn] OS=Homo sapiens GN=SOD3 PE=1 SV=2
199	174	sp|P08294|SODE_HUMAN	A.WT(+79.97)GEDSAEPNSDSAEWIR.D	Y	48.6	2128.84	-1.4	1065.42	2	25.79	404800	2	19	36	Y	Extracellular superoxide dismutase [Cu-Zn] OS=Homo sapiens GN=SOD3 PE=1 SV=2
211	347	tr|D6RF35|D6RF35_HUMAN	K.LPD(+14.02)ATPTELAK.L	Y	37.36	1168.63	0	585.324	2	13.64	103058	1	430	440	Y	Vitamin D-binding protein OS=Homo sapiens GN=GC PE=4 SV=1
211	349	tr|D6RAK8|D6RAK8_HUMAN	K.LPD(+14.02)ATPTELAK.L	Y	37.36	1168.63	0	585.324	2	13.64	103058	1	449	459	Y	Vitamin D-binding protein OS=Homo sapiens GN=GC PE=4 SV=1
212	8881	tr|E7ET40|E7ET40_HUMAN	R.V(+57.02)S(+79.97)HFLPWIR.S	N	8.09	1290.63	-8.5	646.316	2	18.9	104651	1	395	403	Y	Urokinase-type plasminogen activator long chain A OS=Homo sapiens GN=PLAU PE=3 SV=1
216	8884	sp|P00749-2|UROK_HUMAN	R.V(+57.02)S(+79.97)HFLPWIR.S	N	8.09	1290.63	-8.5	646.316	2	18.9	104651	1	395	403	Y	Isoform 2 of Urokinase-type plasminogen activator OS=Homo sapiens GN=PLAU
216	8885	sp|P00749|UROK_HUMAN	R.V(+57.02)S(+79.97)HFLPWIR.S	N	8.09	1290.63	-8.5	646.316	2	18.9	104651	1	412	420	Y	Urokinase-type plasminogen activator OS=Homo sapiens GN=PLAU PE=1 SV=2
227	425	sp|P00747|PLMN_HUMAN	R.HSIFTPETNPR(+14.02).A	Y	38.73	1311.66	-0.7	656.835	2	16.17	803147	2	513	523	Y	Plasminogen OS=Homo sapiens GN=PLG PE=1 SV=2
229	228	sp|P15586|GNS_HUMAN	R.T(+42.01)P(+15.99)GVFDPGYR.F	Y	24.84	1165.54	0.1	583.778	2	21.32	403861	1	520	529	Y	N-acetylglucosamine-6-sulfatase OS=Homo sapiens GN=GNS PE=1 SV=3
229	228	sp|P15586|GNS_HUMAN	M.IATPAPHS(-18.01)PWTAAPQYQK.A	Y	23.3	1944.98	-1.9	649.334	3	18.09	904318	1	229	246	Y	N-acetylglucosamine-6-sulfatase OS=Homo sapiens GN=GNS PE=1 SV=3
229	228	sp|P15586|GNS_HUMAN	R.T(+42.01)P(+15.99)GVFDPGYR.F	Y	24.84	1165.54	0.1	583.778	2	21.32	403861	1	520	529	Y	N-acetylglucosamine-6-sulfatase OS=Homo sapiens GN=GNS PE=1 SV=3
249	759	sp|P02458|CO2A1_HUMAN	G.PP(+15.99)GADGQPGAK.G	N	10.72	1009.48	-0.8	505.748	2	6.04	1100594	1	838	848	Y	Collagen alpha-1(II) chain OS=Homo sapiens GN=COL2A1 PE=1 SV=3
249	759	sp|P02458|CO2A1_HUMAN	A.GPP(+15.99)GADGQPGAK.G	N	33.16	1066.5	0.2	534.26	2	6.09	1100609	1	837	848	Y	Collagen alpha-1(II) chain OS=Homo sapiens GN=COL2A1 PE=1 SV=3
249	759	sp|P02458|CO2A1_HUMAN	K.GEVGPP(+15.99)GPAGSAGAR.G	Y	39.83	1294.63	-2.4	648.319	2	10.37	101872	1	804	818	Y	Collagen alpha-1(II) chain OS=Homo sapiens GN=COL2A1 PE=1 SV=3
249	759	sp|P02458|CO2A1_HUMAN	K.GPP(+15.99)GPQGPAGEQGPR.G	Y	55.39	1416.67	-0.2	709.344	2	7.09	101194	2	120	134	Y	Collagen alpha-1(II) chain OS=Homo sapiens GN=COL2A1 PE=1 SV=3
249	759	sp|P02458|CO2A1_HUMAN	K.DGETGAAGPP(+15.99)GPAGPAGER.G	Y	61.57	1678.75	-0.4	840.384	2	11.12	401362	1	635	653	Y	Collagen alpha-1(II) chain OS=Homo sapiens GN=COL2A1 PE=1 SV=3
251	526	sp|Q9Y2E5|MA2B2_HUMAN	Y.SYC(+57.02)TPSHIPFSN(+203.08)R.S	Y	17.6	1767.79	1.7	884.903	2	15.97	903610	1	215	227	Y	Epididymis-specific alpha-mannosidase OS=Homo sapiens GN=MAN2B2 PE=1 SV=4
277	463	sp|P39060-1|COIA1_HUMAN	Q.GPP(+15.99)GPPGR.D	N	24.61	749.382	0.1	375.698	2	6.26	100854	2	570	577	Y	Isoform 2 of Collagen alpha-1(XVIII) chain OS=Homo sapiens GN=COL18A1
277	463	sp|P39060-1|COIA1_HUMAN	T.VPGPQGPPGPP(+31.99)GR.D	N	13.16	1243.63	-0.6	622.822	2	10.53	101942	1	565	577	Y	Isoform 2 of Collagen alpha-1(XVIII) chain OS=Homo sapiens GN=COL18A1
277	464	sp|P39060|COIA1_HUMAN	Q.GPP(+15.99)GPPGR.D	N	24.61	749.382	0.1	375.698	2	6.26	100854	2	805	812	Y	Collagen alpha-1(XVIII) chain OS=Homo sapiens GN=COL18A1 PE=1 SV=5
277	464	sp|P39060|COIA1_HUMAN	T.VPGPQGPPGPP(+31.99)GR.D	N	13.16	1243.63	-0.6	622.822	2	10.53	101942	1	800	812	Y	Collagen alpha-1(XVIII) chain OS=Homo sapiens GN=COL18A1 PE=1 SV=5
284	1771	sp|P01609|KV117_HUMAN	R.L(+42.01)LIY(+15.99)GASTLETGVPSR.F	Y	20.39	1733.92	1	867.968	2	30.25	907867	1	46	61	Y	Ig kappa chain V-I region Scw OS=Homo sapiens PE=1 SV=1
285	343	tr|E9PKE3|E9PKE3_HUMAN	K.FELTGIPPAPR(+14.02).G	Y	37.68	1210.67	-0.7	606.342	2	24.5	106388	6	440	450	Y	Heat shock cognate 71 kDa protein OS=Homo sapiens GN=HSPA8 PE=3 SV=1
285	344	sp|P11142|HSP7C_HUMAN	K.FELTGIPPAPR(+14.02).G	Y	37.68	1210.67	-0.7	606.342	2	24.5	106388	6	459	469	Y	Heat shock cognate 71 kDa protein OS=Homo sapiens GN=HSPA8 PE=1 SV=1
300	468	sp|Q14982|OPCM_HUMAN	R.S(+42.01)GDATFPK.A	N	37.16	863.403	0.5	432.709	2	12.47	401785	1	33	40	Y	Opioid-binding protein/cell adhesion molecule OS=Homo sapiens GN=OPCML PE=1 SV=1
300	469	tr|B7ZLQ1|B7ZLQ1_HUMAN	R.S(+42.01)GDATFPK.A	N	37.16	863.403	0.5	432.709	2	12.47	401785	1	33	40	Y	OPCML protein OS=Homo sapiens GN=OPCML PE=2 SV=1
304	2497	sp|P05997|CO5A2_HUMAN	R.GPIGPP(+15.99)GR.A	N	19.31	765.413	-2.9	383.713	2	7.37	101287	1	1107	1114	Y	Collagen alpha-2(V) chain OS=Homo sapiens GN=COL5A2 PE=1 SV=3
304	2497	sp|P05997|CO5A2_HUMAN	R.GPIGPPGR(+15.99).A	N	26.42	765.413	-0.5	383.714	2	7.08	201280	1	1107	1114	Y	Collagen alpha-2(V) chain OS=Homo sapiens GN=COL5A2 PE=1 SV=3
304	2497	sp|P05997|CO5A2_HUMAN	K.EGNPGPLGPIGP(+31.99)PGVR.G	N	48.91	1544.79	-3	773.402	2	17.32	1103944	6	1187	1202	Y	Collagen alpha-2(V) chain OS=Homo sapiens GN=COL5A2 PE=1 SV=3
305	1448	tr|E9PDL1|E9PDL1_HUMAN	R.QY(-18.01)FTVFDR.A	N	16.2	1056.5	-0.9	529.258	2	26.23	506749	1	237	244	Y	Uncharacterized protein OS=Homo sapiens GN=PGA3 PE=3 SV=2
305	1491	sp|P0DJD8|PEPA3_HUMAN	R.QY(-18.01)FTVFDR.A	N	16.2	1056.5	-0.9	529.258	2	26.23	506749	1	370	377	Y	Pepsin A-3 OS=Homo sapiens GN=PGA3 PE=1 SV=1
317	886	sp|Q9BYE9|CDHR2_HUMAN	K.GTSVLT(+162.05)VEAVDGDK.G	Y	21.87	1551.75	1.6	776.884	2	16.66	1103713	2	257	270	Y	Cadherin-related family member 2 OS=Homo sapiens GN=CDHR2 PE=1 SV=2
324	9970	tr|F8WFD9|F8WFD9_HUMAN	K.FVWSEER(+14.02).C	Y	22.79	965.461	0.1	483.738	2	20.51	604679	1	65	71	Y	Protein shisa-5 OS=Homo sapiens GN=SHISA5 PE=4 SV=1
345	1447	tr|E9PFC8|E9PFC8_HUMAN	R.QY(-18.01)FTVFDR.A	N	16.2	1056.5	-0.9	529.258	2	26.23	506749	1	237	244	Y	Uncharacterized protein OS=Homo sapiens GN=PGA4 PE=3 SV=2
345	1492	sp|P0DJD9|PEPA5_HUMAN	R.QY(-18.01)FTVFDR.A	N	16.2	1056.5	-0.9	529.258	2	26.23	506749	1	370	377	Y	Pepsin A-5 OS=Homo sapiens GN=PGA5 PE=1 SV=1
345	1493	sp|P0DJD7|PEPA4_HUMAN	R.QY(-18.01)FTVFDR.A	N	16.2	1056.5	-0.9	529.258	2	26.23	506749	1	370	377	Y	Pepsin A-4 OS=Homo sapiens GN=PGA4 PE=1 SV=1
364	998	tr|E7EPD1|E7EPD1_HUMAN	R.GLPGEVLGAQP(+15.99)GPR.G	Y	44.63	1362.73	1.1	682.371	2	16.4	103977	1	771	784	Y	Canstatin OS=Homo sapiens GN=COL4A2 PE=4 SV=2
364	999	sp|P08572|CO4A2_HUMAN	R.GLPGEVLGAQP(+15.99)GPR.G	Y	44.63	1362.73	1.1	682.371	2	16.4	103977	1	771	784	Y	Collagen alpha-2(IV) chain OS=Homo sapiens GN=COL4A2 PE=1 SV=4
368	9497	tr|H7C157|H7C157_HUMAN	R.GPIGPP(+15.99)GR.A	N	19.31	765.413	-2.9	383.713	2	7.37	101287	1	747	754	Y	Collagen alpha-2(V) chain OS=Homo sapiens GN=COL5A2 PE=4 SV=1
368	9497	tr|H7C157|H7C157_HUMAN	R.GPIGPPGR(+15.99).A	N	26.42	765.413	-0.5	383.714	2	7.08	201280	1	747	754	Y	Collagen alpha-2(V) chain OS=Homo sapiens GN=COL5A2 PE=4 SV=1
368	9497	tr|H7C157|H7C157_HUMAN	K.EGNPGPLGPIGP(+31.99)PGVR.G	N	48.91	1544.79	-3	773.402	2	17.32	1103944	6	827	842	Y	Collagen alpha-2(V) chain OS=Homo sapiens GN=COL5A2 PE=4 SV=1
369	1216	tr|C9J4J8|C9J4J8_HUMAN	K.C(+57.02)VN(+15.99)HYGGYLC(+57.02)LPK.T	N	57.52	1595.72	-1.7	798.867	2	21.51	905375	4	61	73	Y	EGF-containing fibulin-like extracellular matrix protein 1 (Fragment) OS=Homo sapiens GN=EFEMP1 PE=4 SV=1
370	10809	sp|Q9UGN4|CLM8_HUMAN	R.TVAGPVGGSLSVQC(+57.02)PYE(+14.02)K.E	Y	39.58	1861.92	2.9	931.972	2	19.73	104943	1	23	40	Y	CMRF35-like molecule 8 OS=Homo sapiens GN=CD300A PE=1 SV=2
378	716	sp|Q9P121-3|NTRI_HUMAN	R.S(+42.01)GDATFPK.A	N	37.16	863.403	0.5	432.709	2	12.47	401785	1	33	40	Y	Isoform 3 of Neurotrimin OS=Homo sapiens GN=NTM
378	718	sp|Q9P121|NTRI_HUMAN	R.S(+42.01)GDATFPK.A	N	37.16	863.403	0.5	432.709	2	12.47	401785	1	33	40	Y	Neurotrimin OS=Homo sapiens GN=NTM PE=1 SV=1
378	720	sp|Q9P121-4|NTRI_HUMAN	R.S(+42.01)GDATFPK.A	N	37.16	863.403	0.5	432.709	2	12.47	401785	1	33	40	Y	Isoform 4 of Neurotrimin OS=Homo sapiens GN=NTM
399	9035	sp|P26992|CNTFR_HUMAN	R.HS(-18.01)PQEAPHVQYER.L	Y	29.19	1558.73	-0.5	520.583	3	11.74	701662	1	25	37	Y	Ciliary neurotrophic factor receptor subunit alpha OS=Homo sapiens GN=CNTFR PE=1 SV=2
404	461	tr|F8WDA7|F8WDA7_HUMAN	Q.GPP(+15.99)GPPGR.D	N	24.61	749.382	0.1	375.698	2	6.26	100854	2	390	397	Y	Collagen alpha-1(XVIII) chain OS=Homo sapiens GN=COL18A1 PE=4 SV=1
404	461	tr|F8WDA7|F8WDA7_HUMAN	T.VPGPQGPPGPP(+31.99)GR.D	N	13.16	1243.63	-0.6	622.822	2	10.53	101942	1	385	397	Y	Collagen alpha-1(XVIII) chain OS=Homo sapiens GN=COL18A1 PE=4 SV=1
426	412	sp|P04207|KV308_HUMAN	S.GTEFTLTISR(+14.02).L	Y	8.65	1137.6	-5.4	569.806	2	25.78	106744	1	88	97	Y	Ig kappa chain V-III region CLL OS=Homo sapiens PE=1 SV=2
426	412	sp|P04207|KV308_HUMAN	R.LLIYGAS(+42.01)TR.A	N	8.05	1034.58	0.9	518.296	2	19.22	204930	1	66	74	Y	Ig kappa chain V-III region CLL OS=Homo sapiens PE=1 SV=2
432	1638	sp|P31997|CEAM8_HUMAN	R.N(+203.08)DTGSYTLQVIK.L	Y	29.02	1540.76	-0.2	771.388	2	19.87	1104650	1	115	126	Y	Carcinoembryonic antigen-related cell adhesion molecule 8 OS=Homo sapiens GN=CEACAM8 PE=1 SV=2
440	1207	sp|Q03154|ACY1_HUMAN	K.C(+57.02)VS(-18.01)IQ(+.98)YLEAVR.R	N	20.92	1319.65	0.5	660.835	2	41.53	407950	1	116	126	Y	Aminoacylase-1 OS=Homo sapiens GN=ACY1 PE=1 SV=1
455	8945	sp|Q86T13|CLC14_HUMAN	R.C(+57.02)AVLQ(+.98)AT(-18.01)GGVEPAGWK.E	Y	28.03	1625.79	-0.6	813.9	2	33.75	1005156	2	143	158	Y	C-type lectin domain family 14 member A OS=Homo sapiens GN=CLEC14A PE=1 SV=1
460	9267	sp|Q02388-2|CO7A1_HUMAN	P.GPP(+15.99)GPPGR.L	N	24.61	749.382	0.1	375.698	2	6.26	100854	2	1700	1707	Y	Isoform 2 of Collagen alpha-1(VII) chain OS=Homo sapiens GN=COL7A1
460	9267	sp|Q02388-2|CO7A1_HUMAN	G.SPGRAGNP(+31.99)GTPGAPGLK.G	Y	9.15	1564.8	-7.2	783.399	2	2.45	100284	1	1309	1325	Y	Isoform 2 of Collagen alpha-1(VII) chain OS=Homo sapiens GN=COL7A1
460	9269	sp|Q02388|CO7A1_HUMAN	P.GPP(+15.99)GPPGR.L	N	24.61	749.382	0.1	375.698	2	6.26	100854	2	1700	1707	Y	Collagen alpha-1(VII) chain OS=Homo sapiens GN=COL7A1 PE=1 SV=2
460	9269	sp|Q02388|CO7A1_HUMAN	G.SPGRAGNP(+31.99)GTPGAPGLK.G	Y	9.15	1564.8	-7.2	783.399	2	2.45	100284	1	1309	1325	Y	Collagen alpha-1(VII) chain OS=Homo sapiens GN=COL7A1 PE=1 SV=2
465	1259	tr|H0YG33|H0YG33_HUMAN	R.FELSGIPPAPR(+14.02).G	N	33.16	1196.66	6.7	599.339	2	25.22	106585	2	526	536	Y	Heat shock 70 kDa protein 1A/1B OS=Homo sapiens GN=HSPA1B PE=3 SV=1
478	723	sp|Q7Z7M0|MEGF8_HUMAN	R.ATC(+57.02)LN(+15.99)TPLSYEC(+57.02)HC(+57.02)QR.G	Y	51.53	2024.85	-0.5	1013.43	2	15.55	703139	1	1089	1104	Y	Multiple epidermal growth factor-like domains protein 8 OS=Homo sapiens GN=MEGF8 PE=1 SV=2
480	492	sp|P07711|CATL1_HUMAN	K.YSVAN(+203.08)DTGFVDIPK.Q	Y	33.12	1727.83	-2.7	864.918	2	24.8	1106000	1	217	230	Y	Cathepsin L1 OS=Homo sapiens GN=CTSL1 PE=1 SV=2
480	492	sp|P07711|CATL1_HUMAN	K.YSVANDT(+203.08)GFVDIPK.Q	Y	17.43	1727.83	-1.1	864.919	2	23.5	106103	2	217	230	Y	Cathepsin L1 OS=Homo sapiens GN=CTSL1 PE=1 SV=2
482	1208	tr|C9JMV9|C9JMV9_HUMAN	K.C(+57.02)VS(-18.01)IQ(+.98)YLEAVR.R	N	20.92	1319.65	0.5	660.835	2	41.53	407950	1	217	227	Y	Uncharacterized protein OS=Homo sapiens PE=4 SV=1
489	996	sp|P01617|KV204_HUMAN	D(+42.01)(+14.02)IVMTQ(+.98)SPLSLPVTPGEPASISC(+57.02)R.S	N	11.66	2611.29	-2.6	1306.65	2	28.44	507436	1	1	24	Y	Ig kappa chain V-II region TEW OS=Homo sapiens PE=1 SV=1
503	1479	sp|P05060|SCG1_HUMAN	R.S(-18.01)SQGGSLPSEEK.G	Y	27.5	1186.55	-3.6	594.278	2	7.24	1101066	1	293	304	Y	Secretogranin-1 OS=Homo sapiens GN=CHGB PE=1 SV=2
504	10073	tr|Q6VU67|Q6VU67_HUMAN	K.RDVS(+79.97)LGGCSLNKPPFLMLLK.G	Y	14.69	2267.16	-5.1	756.722	3	45.45	1211942	1	2864	2883	Y	Laminin alpha 3 splice variant b2 OS=Homo sapiens GN=LAMA3 PE=2 SV=1
504	10074	sp|Q16787|LAMA3_HUMAN	K.RDVS(+79.97)LGGCSLNKPPFLMLLK.G	Y	14.69	2267.16	-5.1	756.722	3	45.45	1211942	1	2920	2939	Y	Laminin subunit alpha-3 OS=Homo sapiens GN=LAMA3 PE=1 SV=2
512	911	sp|P17066|HSP76_HUMAN	R.FELSGIPPAPR(+14.02).G	N	33.16	1196.66	6.7	599.339	2	25.22	106585	2	461	471	Y	Heat shock 70 kDa protein 6 OS=Homo sapiens GN=HSPA6 PE=1 SV=2
517	604	sp|Q9ULB1-3|NRX1A_HUMAN	R.E(+57.02)PY(-18.01)PGSAEVIR.E	N	34.19	1255.62	-2.6	628.815	2	19.77	403492	1	1455	1465	Y	Isoform 3a of Neurexin-1-alpha OS=Homo sapiens GN=NRXN1
518	10214	sp|P20908|CO5A1_HUMAN	K.TGPIGPQGAP(+15.99)GK.P	Y	35.38	1094.57	0	548.293	2	10.16	101789	2	1422	1433	Y	Collagen alpha-1(V) chain OS=Homo sapiens GN=COL5A1 PE=1 SV=3
518	10214	sp|P20908|CO5A1_HUMAN	R.GPP(+15.99)GPAGPEGR.Q	Y	46.59	1006.48	-1.9	504.248	2	6.64	101001	1	1393	1403	Y	Collagen alpha-1(V) chain OS=Homo sapiens GN=COL5A1 PE=1 SV=3
518	10214	sp|P20908|CO5A1_HUMAN	G.AAGP(+31.99)PGPK.G	Y	13.17	725.371	0.8	363.693	2	1.35	100153	1	1319	1326	Y	Collagen alpha-1(V) chain OS=Homo sapiens GN=COL5A1 PE=1 SV=3
518	10214	sp|P20908|CO5A1_HUMAN	G.AAGPP(+31.99)GPK.G	Y	13.98	725.371	0.8	363.693	2	1.86	100205	1	1319	1326	Y	Collagen alpha-1(V) chain OS=Homo sapiens GN=COL5A1 PE=1 SV=3
518	10214	sp|P20908|CO5A1_HUMAN	K.TGPIGPQGAPGKP(+31.99)GPDGLR.G	Y	18.72	1802.93	4.4	902.475	2	12.48	602030	1	1422	1440	Y	Collagen alpha-1(V) chain OS=Homo sapiens GN=COL5A1 PE=1 SV=3
520	818	sp|P36957|ODO2_HUMAN	K.T(+42.01)P(+15.99)AFAESVTEGDVR.W	Y	52.51	1535.71	0.7	768.863	2	22.63	404137	1	75	88	Y	Dihydrolipoyllysine-residue succinyltransferase component of 2-oxoglutarate dehydrogenase complex_ mitochondrial OS=Homo sapiens GN=DLST PE=1 SV=4
520	818	sp|P36957|ODO2_HUMAN	K.T(+42.01)P(+15.99)AFAESVTEGDVR.W	Y	52.51	1535.71	0.7	768.863	2	22.63	404137	1	75	88	Y	Dihydrolipoyllysine-residue succinyltransferase component of 2-oxoglutarate dehydrogenase complex_ mitochondrial OS=Homo sapiens GN=DLST PE=1 SV=4
530	1699	tr|E9PRU1|E9PRU1_HUMAN	K.C(+57.02)IN(+15.99)HYGGYLC(+57.02)LPR.S	Y	59.33	1637.74	-1.3	819.878	2	22.75	905734	1	71	83	Y	EGF-containing fibulin-like extracellular matrix protein 2 OS=Homo sapiens GN=EFEMP2 PE=4 SV=1
535	599	sp|Q9ULB1|NRX1A_HUMAN	R.E(+57.02)PY(-18.01)PGSAEVIR.E	N	34.19	1255.62	-2.6	628.815	2	19.77	403492	1	1385	1395	Y	Neurexin-1-alpha OS=Homo sapiens GN=NRXN1 PE=2 SV=1
535	601	sp|Q9ULB1-2|NRX1A_HUMAN	R.E(+57.02)PY(-18.01)PGSAEVIR.E	N	34.19	1255.62	-2.6	628.815	2	19.77	403492	1	1407	1417	Y	Isoform 2a of Neurexin-1-alpha OS=Homo sapiens GN=NRXN1
535	602	tr|E7ERL8|E7ERL8_HUMAN	R.E(+57.02)PY(-18.01)PGSAEVIR.E	N	34.19	1255.62	-2.6	628.815	2	19.77	403492	1	1415	1425	Y	Neurexin-1-beta OS=Homo sapiens GN=NRXN1 PE=4 SV=1
541	11894	sp|Q16819|MEP1A_HUMAN	R.V(+42.01)GTYHTD(+14.02)C(+57.02)NC(+57.02)FR.S	Y	8.59	1584.64	-2.3	793.328	2	10.63	601408	2	550	561	Y	Meprin A subunit alpha OS=Homo sapiens GN=MEP1A PE=1 SV=2
562	424	sp|P01624|KV306_HUMAN	R.LLIYGAS(+42.01)TR.A	N	8.05	1034.58	0.9	518.296	2	19.22	204930	1	47	55	Y	Ig kappa chain V-III region POM OS=Homo sapiens PE=1 SV=1
578	8989	sp|P14550|AK1A1_HUMAN	R.SP(+31.99)AQILLR.W	Y	12.44	928.534	-3.5	465.273	2	20.61	105220	1	244	251	Y	Alcohol dehydrogenase [NADP(+)] OS=Homo sapiens GN=AKR1A1 PE=1 SV=3
600	9040	sp|Q9NQ84-2|GPC5C_HUMAN	K.VPS(+79.97)EGAYDIILPR.A	N	18.59	1508.73	-7.8	755.365	2	33.72	1005151	1	393	405	Y	Isoform 2 of G-protein coupled receptor family C group 5 member C OS=Homo sapiens GN=GPRC5C
624	1055	sp|P36896-3|ACV1B_HUMAN	R.NTHC(+57.02)C(+57.02)YT(-18.01)DYC(+57.02)NR.I	Y	14.74	1644.59	-0.3	549.203	3	12.02	701777	1	92	103	Y	Isoform 3 of Activin receptor type-1B OS=Homo sapiens GN=ACVR1B
626	603	tr|H7C1X1|H7C1X1_HUMAN	R.LLIYGAS(+42.01)TR.A	N	8.05	1034.58	0.9	518.296	2	19.22	204930	1	67	75	Y	Uncharacterized protein OS=Homo sapiens PE=4 SV=1
662	1006	sp|P04434|KV310_HUMAN	R.LLIYGAS(+42.01)TR.A	N	8.05	1034.58	0.9	518.296	2	19.22	204930	1	67	75	Y	Ig kappa chain V-III region VH (Fragment) OS=Homo sapiens PE=4 SV=1
715	564	sp|P04792|HSPB1_HUMAN	R.QLS(+79.97)SGVSEIR.H	Y	26.18	1154.53	1.6	578.275	2	16.15	1002226	1	80	89	Y	Heat shock protein beta-1 OS=Homo sapiens GN=HSPB1 PE=1 SV=2
756	513	sp|O15197|EPHB6_HUMAN	K.VYFQT(+79.97)LPQGELSSQLPER.L	Y	10.19	2171.03	-0.3	1086.52	2	38.85	407452	1	575	592	Y	Ephrin type-B receptor 6 OS=Homo sapiens GN=EPHB6 PE=1 SV=4
757	9093	sp|Q9NZH0|GPC5B_HUMAN	R.TAGFPNGS(+79.97)LGK.R	Y	8.55	1127.5	7.5	564.762	2	16.84	1002355	1	347	357	Y	G-protein coupled receptor family C group 5 member B OS=Homo sapiens GN=GPRC5B PE=2 SV=2
757	9094	tr|B7Z831|B7Z831_HUMAN	R.TAGFPNGS(+79.97)LGK.R	Y	8.55	1127.5	7.5	564.762	2	16.84	1002355	1	373	383	Y	G-protein-coupled receptor family C group 5 member B OS=Homo sapiens GN=GPRC5B PE=2 SV=1
758	9132	tr|Q9NXI0|Q9NXI0_HUMAN	K.VPS(+79.97)EGAYDIILPR.A	N	18.59	1508.73	-7.8	755.365	2	33.72	1005151	1	92	104	Y	G-protein-coupled receptor family C group 5 member C OS=Homo sapiens GN=GPRC5C PE=2 SV=1
759	9241	tr|E7EV06|E7EV06_HUMAN	M.S(+42.01)ADAAAGAPLPR.L	N	20.16	1137.58	1.7	569.797	2	16.68	1002324	1	2	13	Y	Na(+)/H(+) exchange regulatory cofactor NHE-RF1 OS=Homo sapiens GN=SLC9A3R1 PE=4 SV=1
797	9058	sp|O14745|NHRF1_HUMAN	M.S(+42.01)ADAAAGAPLPR.L	N	20.16	1137.58	1.7	569.797	2	16.68	1002324	1	2	13	Y	Na(+)/H(+) exchange regulatory cofactor NHE-RF1 OS=Homo sapiens GN=SLC9A3R1 PE=1 SV=4
807	9420	sp|Q6UXD5-2|SE6L2_HUMAN	V.LAGGGS(+79.97)PGLAPR.L	Y	11.37	1131.54	-3	566.777	2	36.3	1109060	1	162	173	Y	Isoform 2 of Seizure 6-like protein 2 OS=Homo sapiens GN=SEZ6L2
807	9421	sp|Q6UXD5-3|SE6L2_HUMAN	V.LAGGGS(+79.97)PGLAPR.L	Y	11.37	1131.54	-3	566.777	2	36.3	1109060	1	162	173	Y	Isoform 3 of Seizure 6-like protein 2 OS=Homo sapiens GN=SEZ6L2
814	919	sp|P01605|KV113_HUMAN	K.LLIYGAS(+42.01)TR.E	N	8.05	1034.58	0.9	518.296	2	19.22	204930	1	46	54	Y	Ig kappa chain V-I region Lay OS=Homo sapiens PE=1 SV=1
859	9932	tr|A6NC48|A6NC48_HUMAN	R.GE(+14.02)GTSAHLR.D	Y	17.77	940.473	-2.9	471.242	2	6.22	700718	1	36	44	Y	ADP-ribosyl cyclase 2 OS=Homo sapiens GN=BST1 PE=4 SV=1
860	9994	sp|P01612|KV120_HUMAN	D(+15.99)VQMTQSPSSLSASVGDR.V	Y	17.6	1879.86	3.2	940.939	2	37.34	1109341	1	1	18	Y	Ig kappa chain V-I region Mev OS=Homo sapiens PE=1 SV=1
893	9148	tr|E9PH32|E9PH32_HUMAN	R.EAIFDTLC(+57.02)TDDSS(+79.97)EEAK.T	N	45.21	2009.78	-1.5	1005.9	2	28.46	1004281	1	137	153	Y	Mucin-20 OS=Homo sapiens GN=MUC20 PE=4 SV=1
893	9149	sp|Q8N307-3|MUC20_HUMAN	R.EAIFDTLC(+57.02)TDDSS(+79.97)EEAK.T	N	45.21	2009.78	-1.5	1005.9	2	28.46	1004281	1	102	118	Y	Isoform 2 of Mucin-20 OS=Homo sapiens GN=MUC20
893	9150	sp|Q8N307|MUC20_HUMAN	R.EAIFDTLC(+57.02)TDDSS(+79.97)EEAK.T	N	45.21	2009.78	-1.5	1005.9	2	28.46	1004281	1	137	153	Y	Mucin-20 OS=Homo sapiens GN=MUC20 PE=1 SV=3
894	1403	sp|P20151-3|KLK2_HUMAN	R.IVGGWEC(+57.02)EK(+14.02).H	N	16.41	1090.51	1.5	546.264	2	15.77	1203404	1	25	33	Y	Isoform 3 of Kallikrein-2 OS=Homo sapiens GN=KLK2
896	1816	sp|Q96FN5|KIF12_HUMAN	R.VT(+79.97)TRPQ(+.98)APK.S	Y	9.58	1077.52	-1.3	360.181	3	11.48	1201844	1	360	368	Y	Kinesin-like protein KIF12 OS=Homo sapiens GN=KIF12 PE=2 SV=3
897	1405	sp|P20151|KLK2_HUMAN	R.IVGGWEC(+57.02)EK(+14.02).H	N	16.41	1090.51	1.5	546.264	2	15.77	1203404	1	25	33	Y	Kallikrein-2 OS=Homo sapiens GN=KLK2 PE=2 SV=1
901	9486	sp|P20333-2|TNR1B_HUMAN	R.C(+57.02)S(-18.01)SDQ(+.98)VETQAC(+57.02)TR.E	N	22.39	1523.6	1.4	762.807	2	12.76	1001484	1	100	112	Y	Isoform 2 of Tumor necrosis factor receptor superfamily member 1B OS=Homo sapiens GN=TNFRSF1B
901	9486	sp|P20333-2|TNR1B_HUMAN	R.C(+57.02)SS(-18.01)DQ(+.98)VETQAC(+57.02)TR.E	N	37.56	1523.6	-0.1	762.806	2	11.78	401574	1	100	112	Y	Isoform 2 of Tumor necrosis factor receptor superfamily member 1B OS=Homo sapiens GN=TNFRSF1B
905	9644	sp|P20333|TNR1B_HUMAN	R.C(+57.02)S(-18.01)SDQ(+.98)VETQAC(+57.02)TR.E	N	22.39	1523.6	1.4	762.807	2	12.76	1001484	1	100	112	Y	Tumor necrosis factor receptor superfamily member 1B OS=Homo sapiens GN=TNFRSF1B PE=1 SV=3
905	9644	sp|P20333|TNR1B_HUMAN	R.C(+57.02)SS(-18.01)DQ(+.98)VETQAC(+57.02)TR.E	N	37.56	1523.6	-0.1	762.806	2	11.78	401574	1	100	112	Y	Tumor necrosis factor receptor superfamily member 1B OS=Homo sapiens GN=TNFRSF1B PE=1 SV=3
957	9274	sp|P00352|AL1A1_HUMAN	M.S(+42.01)SSGTPDLPVLLTDLK.I	Y	24.06	1683.89	-2.6	842.952	2	46.86	1007576	2	2	17	Y	Retinal dehydrogenase 1 OS=Homo sapiens GN=ALDH1A1 PE=1 SV=2
962	926	sp|O00194|RB27B_HUMAN	M.T(+42.01)DGDYDYLIK.L	Y	11.27	1243.56	2.2	622.789	2	29.43	1004439	1	2	11	Y	Ras-related protein Rab-27B OS=Homo sapiens GN=RAB27B PE=1 SV=4
963	9276	tr|C9JJE7|C9JJE7_HUMAN	R.EAIFDTLC(+57.02)TDDSS(+79.97)EEAK.T	N	45.21	2009.78	-1.5	1005.9	2	28.46	1004281	1	137	153	Y	Mucin-20 OS=Homo sapiens GN=MUC20 PE=4 SV=1
1006	1286	sp|Q6ISS4-2|LAIR2_HUMAN	R.GPVGVQTFR(+14.02).L	N	33.32	973.534	-1.9	487.774	2	18.3	904381	1	51	59	Y	Isoform 2 of Leukocyte-associated immunoglobulin-like receptor 2 OS=Homo sapiens GN=LAIR2
1006	1288	sp|Q6ISS4|LAIR2_HUMAN	R.GPVGVQTFR(+14.02).L	N	33.32	973.534	-1.9	487.774	2	18.3	904381	1	51	59	Y	Leukocyte-associated immunoglobulin-like receptor 2 OS=Homo sapiens GN=LAIR2 PE=2 SV=1
1030	1715	tr|Q5SX88|Q5SX88_HUMAN	R.T(+42.01)FE(+57.02)GIDPKKTTMR.D	N	11.23	1621.81	-4.9	811.91	2	31.25	108392	1	112	124	Y	GDP dissociation inhibitor 2 OS=Homo sapiens GN=GDI2 PE=2 SV=1
1031	1127	sp|P50395|GDIB_HUMAN	R.T(+42.01)FE(+57.02)GIDPKKTTMR.D	N	11.23	1621.81	-4.9	811.91	2	31.25	108392	1	157	169	Y	Rab GDP dissociation inhibitor beta OS=Homo sapiens GN=GDI2 PE=1 SV=2
1031	1129	tr|E7EU23|E7EU23_HUMAN	R.T(+42.01)FE(+57.02)GIDPKKTTMR.D	N	11.23	1621.81	-4.9	811.91	2	31.25	108392	1	161	173	Y	Rab GDP dissociation inhibitor beta OS=Homo sapiens GN=GDI2 PE=4 SV=1
1041	9619	sp|P16989-2|DBPA_HUMAN	K.S(+79.97)PVGSGAPQAAAPAPAAH.V	Y	27.25	1635.74	6.4	818.883	2	12.36	1001385	1	34	51	Y	Isoform 2 of DNA-binding protein A OS=Homo sapiens GN=CSDA
1041	9623	sp|P16989-3|DBPA_HUMAN	K.S(+79.97)PVGSGAPQAAAPAPAAH.V	Y	27.25	1635.74	6.4	818.883	2	12.36	1001385	1	34	51	Y	Isoform 3 of DNA-binding protein A OS=Homo sapiens GN=CSDA
1041	9625	sp|P16989|DBPA_HUMAN	K.S(+79.97)PVGSGAPQAAAPAPAAH.V	Y	27.25	1635.74	6.4	818.883	2	12.36	1001385	1	34	51	Y	DNA-binding protein A OS=Homo sapiens GN=CSDA PE=1 SV=4
1042	1144	sp|P78504|JAG1_HUMAN	R.C(+57.02)Q(+.98)Y(-18.01)GWQGLYC(+57.02)DK.C	Y	21.8	1559.62	-3.6	780.813	2	32.7	406242	1	253	264	Y	Protein jagged-1 OS=Homo sapiens GN=JAG1 PE=1 SV=3
1106	831	tr|H0Y5A9|H0Y5A9_HUMAN	R.C(+57.02)EQC(+57.02)Q(+.98)PGY(-18.01)YGDAQR.G	N	10.77	1713.65	-2.3	857.831	2	15.91	1002177	2	42	55	Y	Endorepellin (Fragment) OS=Homo sapiens GN=HSPG2 PE=4 SV=1
1299	1441	sp|P07355|ANXA2_HUMAN	M.S(+42.01)TVHEILC(+57.02)K.L	N	13.61	1127.56	-2.5	564.788	2	16.4	103980	1	2	10	Y	Annexin A2 OS=Homo sapiens GN=ANXA2 PE=1 SV=2
1299	1443	sp|P07355-2|ANXA2_HUMAN	M.S(+42.01)TVHEILC(+57.02)K.L	N	13.61	1127.56	-2.5	564.788	2	16.4	103980	1	20	28	Y	Isoform 2 of Annexin A2 OS=Homo sapiens GN=ANXA2
1429	1442	sp|A6NMY6|AXA2L_HUMAN	M.S(+42.01)TVHEILC(+57.02)K.L	N	13.61	1127.56	-2.5	564.788	2	16.4	103980	1	2	10	Y	Putative annexin A2-like protein OS=Homo sapiens GN=ANXA2P2 PE=5 SV=2
1913	10417	tr|D3YTD8|D3YTD8_HUMAN	R.RSSTLRSGASVTEP(+31.99)VAEER.G	Y	8.76	2063.02	4.6	688.685	3	51.66	913659	1	331	349	Y	Tumor necrosis factor receptor superfamily member 8 OS=Homo sapiens GN=TNFRSF8 PE=4 SV=2
0
0
0
0
0
0
0
0
0
0
0
0
0
0
0
0
0
0
0
0
0
0
0
0
0
0
0
0
0
0
0
0
0
0
0
0
0
0
0
0
0
0
0
0
0
0
0
0
0
0
0
0
0
0
0
0
0
0
0
0
0
0
0
0
0
0
0
0
0
0
0
0
0
0
0
0
0
0
0
0
0
0
0
0
0
0
0
0
0
0
0
0
0
0
0
0
0
0
0
0
0
0
0
0
0
0
0
0
0
0
0
0
0
0
0
0
0
0
0
0
0
0
0
0
0
0
0
0
0
0
0
0
0
0
0
0
[truncated: 9,129 more rows]
