# Supplementary material for: Unrestrictive identification of post-translational modifications in the urine proteome without enrichment
Source: Proteome Sci. 2013 Jan 14;11:1. doi: 10.1186/1477-5956-11-1 (PMC3585864; doi:10.1186/1477-5956-11-1)
Supplement: Additional file 3 — The whole urine peptides identified by MODa. [file 1477-5956-11-1-S3.xlsx]

## Sheet: Additional file 3
Spectrum location	ObservedMW	Charge	CalculatedMW	DeltaMass	Score	Probability	Peptide	Protein	PeptidePosition
PH5.RAW Scans:5638 RT:22.5590min	1100.59	2	1100.59	0.0003	42	0.9812	Y.LSLTPEQWK.S	sp|A0M8Q6	72~80
PH5.RAW Scans:7652 RT:29.1778min	1350.68	2	1350.68	0.0001	60	0.9872	S.SYLSLTPEQWK.S	sp|A0M8Q6	70~80
PH5.RAW Scans:8668 RT:32.7557min	1742.85	2	1742.85	-0.0013	72	0.9996	K.YAASSYLSLTPEQWK.S	sp|A0M8Q6	66~80
PH5.RAW Scans:8829 RT:33.2677min	1742.85	2	1742.85	-0.0031	85	0.9999	K.YAASSYLSLTPEQWK.S	sp|A0M8Q6	66~80
PH5.RAW Scans:8850 RT:33.3383min	1742.85	3	1742.85	-0.0036	45	0.5008	K.YAASSYLSLTPEQWK.S	sp|A0M8Q6	66~80
PH5.RAW Scans:8972 RT:33.7833min	1742.85	2	1742.85	-0.0029	82	0.9999	K.YAASSYLSLTPEQWK.S	sp|A0M8Q6	66~80
PH5.RAW Scans:9115 RT:34.2932min	1742.85	2	1742.85	-0.0023	79	0.9999	K.YAASSYLSLTPEQWK.S	sp|A0M8Q6	66~80
PH5.RAW Scans:9261 RT:34.8095min	1742.85	2	1742.85	-0.0011	68	0.9978	K.YAASSYLSLTPEQWK.S	sp|A0M8Q6	66~80
PH5.RAW Scans:9416 RT:35.3263min	1742.85	2	1742.85	-0.0023	69	0.9994	K.YAASSYLSLTPEQWK.S	sp|A0M8Q6	66~80
PH5.RAW Scans:9571 RT:35.8567min	1742.85	2	1742.85	-0.0015	80	0.9997	K.YAASSYLSLTPEQWK.S	sp|A0M8Q6	66~80
PH5.RAW Scans:9719 RT:36.3722min	1742.85	2	1742.85	-0.0015	72	0.9971	K.YAASSYLSLTPEQWK.S	sp|A0M8Q6	66~80
PH5.RAW Scans:9866 RT:36.8817min	1742.85	2	1742.85	-0.0015	72	0.9989	K.YAASSYLSLTPEQWK.S	sp|A0M8Q6	66~80
PH5.RAW Scans:10020 RT:37.3963min	1742.85	2	1742.85	-0.0009	76	0.9994	K.YAASSYLSLTPEQWK.S	sp|A0M8Q6	66~80
PH5.RAW Scans:10173 RT:37.9047min	1742.85	2	1742.85	-0.0019	60	0.984	K.YAASSYLSLTPEQWK.S	sp|A0M8Q6	66~80
PH5.RAW Scans:10383 RT:38.6050min	1742.85	2	1742.85	-0.0001	62	0.9985	K.YAASSYLSLTPEQWK.S	sp|A0M8Q6	66~80
PH5.RAW Scans:10537 RT:39.1263min	1742.85	2	1742.85	0.0015	71	0.9988	K.YAASSYLSLTPEQWK.S	sp|A0M8Q6	66~80
PH5.RAW Scans:10692 RT:39.6470min	1742.85	2	1742.85	0.0023	73	0.9981	K.YAASSYLSLTPEQWK.S	sp|A0M8Q6	66~80
PH5.RAW Scans:12636 RT:46.2650min	1742.86	2	1742.85	0.0107	45	0.8179	K.YAASSYLSLTPEQWK.S	sp|A0M8Q6	66~80
PH5.RAW Scans:13076 RT:47.8652min	1742.87	2	1742.85	0.0145	40	0.7741	K.YAASSYLSLTPEQWK.S	sp|A0M8Q6	66~80
PH5.RAW Scans:13214 RT:48.3757min	1742.87	2	1742.85	0.0163	38	0.7825	K.YAASSYLSLTPEQWK.S	sp|A0M8Q6	66~80
PH5.RAW Scans:13361 RT:48.9093min	1742.86	2	1742.85	0.0107	40	0.4994	K.YAASSYLSLTPEQWK.S	sp|A0M8Q6	66~80
PH5.RAW Scans:13783 RT:50.4643min	1742.86	2	1742.85	0.0093	45	0.5903	K.YAASSYLSLTPEQWK.S	sp|A0M8Q6	66~80
PH5.RAW Scans:13918 RT:50.9783min	1742.86	2	1742.85	0.0111	47	0.8664	K.YAASSYLSLTPEQWK.S	sp|A0M8Q6	66~80
PH5.RAW Scans:14053 RT:51.4962min	1742.86	2	1742.85	0.0047	65	0.9959	K.YAASSYLSLTPEQWK.S	sp|A0M8Q6	66~80
PH5.RAW Scans:14697 RT:55.8820min	1742.87	2	1742.85	0.0175	45	0.7975	K.YAASSYLSLTPEQWK.S	sp|A0M8Q6	66~80
PH6.RAW Scans:8137 RT:32.6680min	1742.85	2	1742.85	0.0025	79	0.9998	K.YAASSYLSLTPEQWK.S	sp|A0M8Q6	66~80
PH6.RAW Scans:8276 RT:33.1843min	1742.85	2	1742.85	-0.0007	76	0.9999	K.YAASSYLSLTPEQWK.S	sp|A0M8Q6	66~80
PH6.RAW Scans:8411 RT:33.7057min	1742.85	2	1742.85	-0.0009	78	0.9998	K.YAASSYLSLTPEQWK.S	sp|A0M8Q6	66~80
PH6.RAW Scans:8556 RT:34.2187min	1742.85	2	1742.85	-0.0003	72	0.9993	K.YAASSYLSLTPEQWK.S	sp|A0M8Q6	66~80
PH7.RAW Scans:7713 RT:32.3442min	1742.85	2	1742.85	-0.0037	72	0.9981	K.YAASSYLSLTPEQWK.S	sp|A0M8Q6	66~80
PH7.RAW Scans:7842 RT:32.8548min	1742.85	2	1742.85	-0.0025	68	0.9995	K.YAASSYLSLTPEQWK.S	sp|A0M8Q6	66~80
PH7.RAW Scans:7902 RT:33.0627min	1742.85	3	1742.85	-0.0039	52	0.9328	K.YAASSYLSLTPEQWK.S	sp|A0M8Q6	66~80
PH7.RAW Scans:7978 RT:33.3690min	1742.85	2	1742.85	-0.0035	75	0.9998	K.YAASSYLSLTPEQWK.S	sp|A0M8Q6	66~80
PH7.RAW Scans:8108 RT:33.8910min	1742.85	2	1742.85	-0.0019	66	0.9989	K.YAASSYLSLTPEQWK.S	sp|A0M8Q6	66~80
PH7.RAW Scans:8185 RT:34.2140min	1743.84	2	1742.85	0.9907	50	0.8935	K.YAASSYLSLTPEQWK.S	sp|A0M8Q6	66~80
PH7.RAW Scans:8201 RT:34.2633min	1742.83	2	1742.85	-0.0223	56	0.9705	K.YAASSYLSLTPEQWK.S	sp|A0M8Q6	66~80
PH7.RAW Scans:8283 RT:34.5478min	1742.86	2	1742.85	0.0041	46	0.434	K.YAASSYLSLTPEQWK.S	sp|A0M8Q6	66~80
PH8.RAW Scans:7381 RT:32.4350min	1742.86	2	1742.85	0.0093	61	0.9959	K.YAASSYLSLTPEQWK.S	sp|A0M8Q6	66~80
PH8.RAW Scans:7510 RT:32.9418min	1742.85	2	1742.85	-0.0001	78	0.9997	K.YAASSYLSLTPEQWK.S	sp|A0M8Q6	66~80
PH8.RAW Scans:7631 RT:33.4567min	1742.85	2	1742.85	-0.0025	72	0.9987	K.YAASSYLSLTPEQWK.S	sp|A0M8Q6	66~80
PH8.RAW Scans:7768 RT:34.0092min	1742.85	2	1742.85	0.0021	64	0.9941	K.YAASSYLSLTPEQWK.S	sp|A0M8Q6	66~80
PH8.RAW Scans:7862 RT:34.3672min	1743.85	2	1742.85	0.9977	67	0.9975	K.YAASSYLSLTPEQWK.S	sp|A0M8Q6	66~80
PH8.RAW Scans:7917 RT:34.6290min	1742.85	2	1742.85	-0.0031	44	0.677	K.YAASSYLSLTPEQWK.S	sp|A0M8Q6	66~80
PH10.RAW Scans:8449 RT:32.3155min	1742.85	2	1742.85	-0.0041	53	0.9411	K.YAASSYLSLTPEQWK.S	sp|A0M8Q6	66~80
PH10.RAW Scans:8585 RT:32.8165min	1742.85	2	1742.85	-0.0019	79	0.9999	K.YAASSYLSLTPEQWK.S	sp|A0M8Q6	66~80
PH55.RAW Scans:8407 RT:32.5183min	1742.85	2	1742.85	0.0025	65	0.9933	K.YAASSYLSLTPEQWK.S	sp|A0M8Q6	66~80
PH55.RAW Scans:8561 RT:33.0340min	1742.85	2	1742.85	-0.0027	77	0.9997	K.YAASSYLSLTPEQWK.S	sp|A0M8Q6	66~80
PH55.RAW Scans:8707 RT:33.5415min	1742.85	2	1742.85	-0.0031	73	0.9994	K.YAASSYLSLTPEQWK.S	sp|A0M8Q6	66~80
PH55.RAW Scans:8847 RT:34.0508min	1742.85	2	1742.85	-0.0037	77	0.9999	K.YAASSYLSLTPEQWK.S	sp|A0M8Q6	66~80
PH55.RAW Scans:8992 RT:34.5905min	1742.85	2	1742.85	-0.0015	67	0.9857	K.YAASSYLSLTPEQWK.S	sp|A0M8Q6	66~80
PH55.RAW Scans:9136 RT:35.1100min	1742.85	2	1742.85	0.0009	74	0.9987	K.YAASSYLSLTPEQWK.S	sp|A0M8Q6	66~80
PH55.RAW Scans:9269 RT:35.6177min	1742.85	2	1742.85	-0.0041	69	0.9968	K.YAASSYLSLTPEQWK.S	sp|A0M8Q6	66~80
PH55.RAW Scans:9391 RT:36.1273min	1742.85	2	1742.85	-0.0013	64	0.9889	K.YAASSYLSLTPEQWK.S	sp|A0M8Q6	66~80
PH55.RAW Scans:9530 RT:36.6417min	1742.86	2	1742.85	0.0049	63	0.9858	K.YAASSYLSLTPEQWK.S	sp|A0M8Q6	66~80
PH55.RAW Scans:9693 RT:37.2235min	1742.86	2	1742.85	0.0067	54	0.932	K.YAASSYLSLTPEQWK.S	sp|A0M8Q6	66~80
PH55.RAW Scans:10600 RT:40.4890min	1743.87	2	1742.85	1.0135	46	0.8377	K.YAASSYLSLTPEQWK.S	sp|A0M8Q6	66~80
PH5.RAW Scans:8792 RT:33.1340min	1742.85	2	1742.85	-0.0009	81	0.9998	K.YAASSYLSLTPEQWK.S	sp|A0M8Q6	66~80
PH6.RAW Scans:782 RT:6.4660min	1742.85	2	1742.85	-0.0047	60	0.9705	K.YAASSYLSLTPEQWK.S	sp|A0M8Q6	66~80
PH3.RAW Scans:5668 RT:29.8995min	1742.85	2	1742.85	-0.0025	61	0.9875	K.YAASSYLSLTPEQWK.S	sp|A0M8Q6	66~80
PH3.RAW Scans:5786 RT:30.4675min	1742.85	2	1742.85	0.0003	72	0.9978	K.YAASSYLSLTPEQWK.S	sp|A0M8Q6	66~80
PH35.RAW Scans:6611 RT:27.0442min	1742.85	2	1742.85	0.0005	57	0.9678	K.YAASSYLSLTPEQWK.S	sp|A0M8Q6	66~80
PH35.RAW Scans:6742 RT:27.5575min	1742.85	2	1742.85	0.0011	51	0.9632	K.YAASSYLSLTPEQWK.S	sp|A0M8Q6	66~80
PH35.RAW Scans:6868 RT:28.0732min	1742.85	2	1742.85	-0.0009	67	0.9993	K.YAASSYLSLTPEQWK.S	sp|A0M8Q6	66~80
PH35.RAW Scans:6886 RT:28.1567min	1742.85	2	1742.85	-0.0005	67	0.9959	K.YAASSYLSLTPEQWK.S	sp|A0M8Q6	66~80
PH35.RAW Scans:6998 RT:28.5938min	1757.84	2	1756.85	0.9835	35	0.2327	K.YAASSY+14(Methylation)LSLTPEQWK.S	sp|A0M8Q6	66~80
PH35.RAW Scans:7125 RT:29.1088min	1044.58	2	1044.58	-0.0047	39	0.9147	K.VGVETTKPSK.Q	sp|A0M8Q6	51~60
PH35.RAW Scans:7252 RT:29.6290min	1985.01	2	1985.01	-0.0025	57	0.582	K.AAPSVTLFPPSSEELQANK.A	sp|A0M8Q6	5~23
PH35.RAW Scans:7271 RT:29.6940min	1985.03	2	1985.01	0.0173	47	0.3501	K.AAPSVTLFPPSSEELQANK.A	sp|A0M8Q6	5~23
PH35.RAW Scans:7397 RT:30.1435min	1985	2	1985.01	-0.0127	55	0.7682	K.AAPSVTLFPPSSEELQANK.A	sp|A0M8Q6	5~23
PH35.RAW Scans:7551 RT:30.7058min	1985.01	2	1985.01	-0.0047	77	0.9876	K.AAPSVTLFPPSSEELQANK.A	sp|A0M8Q6	5~23
PH35.RAW Scans:7697 RT:31.2108min	1985.01	2	1985.01	-0.0005	72	0.9919	K.AAPSVTLFPPSSEELQANK.A	sp|A0M8Q6	5~23
PH35.RAW Scans:7712 RT:31.2587min	1985.01	3	1985.01	0.0007	55	0.9831	K.AAPSVTLFPPSSEELQANK.A	sp|A0M8Q6	5~23
PH35.RAW Scans:7818 RT:31.7323min	1985.01	2	1985.01	-0.0021	70	0.989	K.AAPSVTLFPPSSEELQANK.A	sp|A0M8Q6	5~23
PH35.RAW Scans:7954 RT:32.2565min	1985.01	2	1985.01	-0.0027	75	0.9691	K.AAPSVTLFPPSSEELQANK.A	sp|A0M8Q6	5~23
PH35.RAW Scans:13035 RT:51.9373min	1985.01	2	1985.01	-0.0021	70	0.9903	K.AAPSVTLFPPSSEELQANK.A	sp|A0M8Q6	5~23
PH35.RAW Scans:13129 RT:52.4497min	1985.01	3	1985.01	-0.0011	42	0.5223	K.AAPSVTLFPPSSEELQANK.A	sp|A0M8Q6	5~23
PH35.RAW Scans:13543 RT:56.3502min	1985.01	2	1985.01	-0.0015	75	0.9924	K.AAPSVTLFPPSSEELQANK.A	sp|A0M8Q6	5~23
PH35.RAW Scans:13649 RT:56.9138min	1985.01	2	1985.01	-0.0031	81	0.998	K.AAPSVTLFPPSSEELQANK.A	sp|A0M8Q6	5~23
PH35.RAW Scans:13885 RT:58.5520min	1985.01	2	1985.01	-0.0003	68	0.9368	K.AAPSVTLFPPSSEELQANK.A	sp|A0M8Q6	5~23
PH35.RAW Scans:13974 RT:59.1982min	1985.01	3	1985.01	0.0025	51	0.9467	K.AAPSVTLFPPSSEELQANK.A	sp|A0M8Q6	5~23
PH35.RAW Scans:6911 RT:28.2535min	1985.01	2	1985.01	-0.0015	80	0.9954	K.AAPSVTLFPPSSEELQANK.A	sp|A0M8Q6	5~23
PH35.RAW Scans:7174 RT:29.3295min	1985.01	2	1985.01	0.0001	65	0.868	K.AAPSVTLFPPSSEELQANK.A	sp|A0M8Q6	5~23
PH35.RAW Scans:6820 RT:27.8750min	1985.01	2	1985.01	-0.0011	51	0.5173	K.AAPSVTLFPPSSEELQANK.A	sp|A0M8Q6	5~23
PH35.RAW Scans:6972 RT:28.4787min	1985.01	2	1985.01	0.0037	53	0.4717	K.AAPSVTLFPPSSEELQANK.A	sp|A0M8Q6	5~23
PH35.RAW Scans:7362 RT:29.9977min	1985.01	2	1985.01	0.0021	52	0.4717	K.AAPSVTLFPPSSEELQANK.A	sp|A0M8Q6	5~23
PH35.RAW Scans:7416 RT:30.2035min	1985.01	2	1985.01	-0.0005	51	0.455	K.AAPSVTLFPPSSEELQANK.A	sp|A0M8Q6	5~23
PH4.RAW Scans:6760 RT:25.8580min	1985.01	2	1985.01	0.0029	48	0.653	K.AAPSVTLFPPSSEELQANK.A	sp|A0M8Q6	5~23
PH4.RAW Scans:6898 RT:26.3778min	1985.02	2	1985.01	0.0075	50	0.2364	K.AAPSVTLFPPSSEELQANK.A	sp|A0M8Q6	5~23
PH4.RAW Scans:7046 RT:26.8958min	1985.01	2	1985.01	-0.0037	46	0.4415	K.AAPSVTLFPPSSEELQANK.A	sp|A0M8Q6	5~23
PH4.RAW Scans:7199 RT:27.4125min	1985.01	2	1985.01	0.0013	54	0.3508	K.AAPSVTLFPPSSEELQANK.A	sp|A0M8Q6	5~23
PH4.RAW Scans:7356 RT:27.9202min	1985.01	2	1985.01	0.0033	56	0.6384	K.AAPSVTLFPPSSEELQANK.A	sp|A0M8Q6	5~23
PH4.RAW Scans:7586 RT:28.7017min	1985.01	2	1985.01	-0.0039	73	0.9628	K.AAPSVTLFPPSSEELQANK.A	sp|A0M8Q6	5~23
PH4.RAW Scans:7743 RT:29.2108min	1985	2	1985.01	-0.0065	61	0.8935	K.AAPSVTLFPPSSEELQANK.A	sp|A0M8Q6	5~23
PH4.RAW Scans:7901 RT:29.7217min	1985.01	2	1985.01	-0.0033	65	0.9143	K.AAPSVTLFPPSSEELQANK.A	sp|A0M8Q6	5~23
PH4.RAW Scans:7936 RT:29.8297min	1985.01	2	1985.01	-0.0045	67	0.9602	K.AAPSVTLFPPSSEELQANK.A	sp|A0M8Q6	5~23
PH4.RAW Scans:8060 RT:30.2398min	1985.01	2	1985.01	-0.0039	48	0.3236	K.AAPSVTLFPPSSEELQANK.A	sp|A0M8Q6	5~23
PH4.RAW Scans:8238 RT:30.7632min	1985.01	2	1985.01	-0.0007	55	0.7323	K.AAPSVTLFPPSSEELQANK.A	sp|A0M8Q6	5~23
PH4.RAW Scans:8350 RT:31.1003min	1985.01	2	1985.01	0.0007	64	0.9244	K.AAPSVTLFPPSSEELQANK.A	sp|A0M8Q6	5~23
PH4.RAW Scans:14976 RT:57.3295min	1985.02	3	1985.01	0.0118	39	0.2935	K.AAPSVTLFPPSSEELQANK.A	sp|A0M8Q6	5~23
PH4.RAW Scans:14993 RT:57.3962min	1985.01	2	1985.01	-0.0017	61	0.8436	K.AAPSVTLFPPSSEELQANK.A	sp|A0M8Q6	5~23
PH4.RAW Scans:15225 RT:58.6455min	1985.01	2	1985.01	-0.0023	71	0.9707	K.AAPSVTLFPPSSEELQANK.A	sp|A0M8Q6	5~23
PH45.RAW Scans:9344 RT:33.4167min	1986.01	2	1985.01	1.0031	49	0.3662	K.AAPSVTLFPPSSEELQANK.A	sp|A0M8Q6	5~23
PH45.RAW Scans:9485 RT:33.9317min	1985	2	1985.01	-0.0115	44	0.3117	K.AAPSVTLFPPSSEELQANK.A	sp|A0M8Q6	5~23
PH45.RAW Scans:9620 RT:34.4452min	1985.02	2	1985.01	0.0085	48	0.4581	K.AAPSVTLFPPSSEELQANK.A	sp|A0M8Q6	5~23
PH45.RAW Scans:9772 RT:34.9767min	1985.02	2	1985.01	0.0063	43	0.5309	K.AAPSVTLFPPSSEELQANK.A	sp|A0M8Q6	5~23
PH45.RAW Scans:9936 RT:35.5048min	1954.01	2	1954.01	-0.0039	50	0.6384	K.AAPSVTLFPPSSEELQ-31ANK.A	sp|A0M8Q6	5~23
PH45.RAW Scans:10324 RT:36.7575min	1954.01	2	1954.01	-0.0005	43	0.2721	K.AAPSVTLFPPSSEELQ-31ANK.A	sp|A0M8Q6	5~23
PH45.RAW Scans:10487 RT:37.3078min	2007	2	2007.01	-0.0137	53	0.8692	K.AAPSVTLFPPS+22SEELQANK.A	sp|A0M8Q6	5~23
PH45.RAW Scans:10642 RT:37.8148min	2006.99	2	2007.01	-0.0215	50	0.3011	K.AAPSVTLFPPS+22SEELQANK.A	sp|A0M8Q6	5~23
PH45.RAW Scans:7046 RT:26.1577min	2006.99	2	2007.01	-0.0181	45	0.3851	K.AAPSVTLFPPS+22SEELQANK.A	sp|A0M8Q6	5~23
PH45.RAW Scans:7250 RT:26.8122min	1985.01	3	1986.01	-0.9996	49	0.9443	K.AAPSVTLFP+1PSSEELQANK.A	sp|A0M8Q6	5~23
PH4.RAW Scans:6131 RT:23.5655min	928.558	2	928.487	0.0708	39	0.9933	L.LEVSASQD-47K.T	sp|A4D1U4	405~413
PH5.RAW Scans:5594 RT:22.3750min	944.545	2	944.544	0.0009	29	0.6189	R.AVFPSIVGR.P	sp|A5A3E0	729~737
PH5.RAW Scans:8004 RT:30.4255min	1789.88	2	1789.88	-0.002	66	0.9913	K.SYELPDGQVITIGNER.F	sp|A5A3E0	939~954
PH55.RAW Scans:2250 RT:12.4729min	1789.88	2	1789.88	-0.0018	76	0.999	K.SYELPDGQVITIGNER.F	sp|A5A3E0	939~954
PH5.RAW Scans:2337 RT:12.0546min	1789.88	2	1789.88	-0.0018	78	0.9993	K.SYELPDGQVITIGNER.F	sp|A5A3E0	939~954
PH5.RAW Scans:3115 RT:14.1356min	1789.88	2	1789.88	-0.0004	75	0.9995	K.SYELPDGQVITIGNER.F	sp|A5A3E0	939~954
PH55.RAW Scans:3090 RT:14.9641min	1789.89	2	1789.88	0.0028	54	0.9259	K.SYELPDGQVITIGNER.F	sp|A5A3E0	939~954
PH10.RAW Scans:5098 RT:20.5427min	1789.88	3	1789.88	-0.0005	57	0.9879	K.SYELPDGQVITIGNER.F	sp|A5A3E0	939~954
PH10.RAW Scans:5418 RT:21.6778min	1789.88	2	1789.88	-0.002	73	0.9977	K.SYELPDGQVITIGNER.F	sp|A5A3E0	939~954
PH10.RAW Scans:5555 RT:22.1628min	1789.89	2	1789.88	0.002	62	0.9884	K.SYELPDGQVITIGNER.F	sp|A5A3E0	939~954
PH10.RAW Scans:5563 RT:22.1867min	1515.69	2	1515.7	-0.0027	66	0.9976	K.QEYDESGPSIVHR.K	sp|A5A3E0	1060~1072
PH10.RAW Scans:5713 RT:22.6820min	1498.67	2	1498.7	-0.0253	41	0.8897	K.QEY-17DESGPSIVHR.K	sp|A5A3E0	1060~1072
PH10.RAW Scans:5248 RT:21.0655min	1515.7	2	1513.7	2.0011	39	0.7624	K.Q-2EYDESGPSIVHR.K	sp|A5A3E0	1060~1072
PH10.RAW Scans:5411 RT:21.6568min	1498.67	2	1498.7	-0.0289	36	0.6369	K.Q-17EYDESGPSIVHR.K	sp|A5A3E0	1060~1072
PH7.RAW Scans:3883 RT:18.3318min	1498.66	2	1498.7	-0.0305	39	0.766	K.Q-17EYDESGPSIVHR.K	sp|A5A3E0	1060~1072
PH7.RAW Scans:3885 RT:18.3360min	1498.67	2	1498.7	-0.0277	44	0.9399	K.Q-17EYDESGPSIVHR.K	sp|A5A3E0	1060~1072
PH4.RAW Scans:8105 RT:30.3858min	1514.75	3	1514.74	0.0086	41	0.9823	K.IWHHTFYNELR.V	sp|A5A3E0	785~795
PH4.RAW Scans:8242 RT:30.7717min	1514.74	2	1514.74	-0.0032	40	0.6465	K.IWHHTFYNELR.V	sp|A5A3E0	785~795
PH4.RAW Scans:8280 RT:30.8890min	1514.74	3	1514.74	-0.0004	55	0.9994	K.IWHHTFYNELR.V	sp|A5A3E0	785~795
PH4.RAW Scans:8449 RT:31.4127min	1514.74	2	1514.74	0.0016	30	0.5399	K.IWHHTFYNELR.V	sp|A5A3E0	785~795
PH4.RAW Scans:3144 RT:13.8455min	1514.74	3	1514.74	0.0005	58	0.9998	K.IWHHTFYNELR.V	sp|A5A3E0	785~795
PH4.RAW Scans:2101 RT:10.8945min	1514.74	3	1515.74	-1.0001	31	0.9515	K.IWH+1HTFYNELR.V	sp|A5A3E0	785~795
PH45.RAW Scans:8348 RT:30.3012min	1514.74	3	1515.74	-1.0004	34	0.9589	K.I+1WHHTFYNELR.V	sp|A5A3E0	785~795
PH45.RAW Scans:8512 RT:30.8182min	975.439	2	975.441	-0.0017	44	0.9741	K.AGFAGDDAPR.A	sp|A5A3E0	719~728
PH45.RAW Scans:8677 RT:31.3263min	1376.67	2	1376.68	-0.0028	59	0.9876	C.GIHETTFNSIMK.S	sp|A5A3E0	973~984
PH45.RAW Scans:3164 RT:13.6037min	1376.67	3	1376.68	-0.0013	59	0.9963	C.GIHETTFNSIMK.S	sp|A5A3E0	973~984
PH45.RAW Scans:6923 RT:25.7317min	1612.56	2	1612.51	0.0469	56	0.9938	Q.EDCEEWWEDCR.M	sp|A6ND01	134~144
PH45.RAW Scans:5183 RT:19.9710min	1315.65	2	1315.65	-0.002	51	0.9514	K.LQIWDTAGQER.F	sp|A6NDJ8	38~48
PH5.RAW Scans:3872 RT:16.3912min	1013.59	2	1013.54	0.046	37	0.9228	R.SLGADERLR-2.L	sp|A6NGE7	95~103
PH5.RAW Scans:3271 RT:14.5076min	984.504	2	984.503	0.001	33	0.9706	R.PEPTVTWR.Q	sp|A6NGN9	160~167
PH55.RAW Scans:3335 RT:15.5929min	984.503	2	984.503	0.0004	28	0.62	R.PEPTVTWR.Q	sp|A6NGN9	160~167
PH25.RAW Scans:6191 RT:39.7065min	1876.92	2	1876.87	0.0425	67	0.9949	R.TVIEQQPVLCEVFCR.D	sp|A6NGU5	183~197
PH35.RAW Scans:8467 RT:34.1342min	1876.91	2	1876.87	0.0393	61	0.9888	R.TVIEQQPVLCEVFCR.D	sp|A6NGU5	183~197
PH35.RAW Scans:8599 RT:34.6508min	1876.91	3	1876.87	0.0395	49	0.4784	R.TVIEQQPVLCEVFCR.D	sp|A6NGU5	183~197
PH35.RAW Scans:8752 RT:35.1813min	1876.92	2	1876.87	0.0445	79	0.9996	R.TVIEQQPVLCEVFCR.D	sp|A6NGU5	183~197
PH35.RAW Scans:8904 RT:35.7488min	1876.92	3	1876.87	0.0482	46	0.3623	R.TVIEQQPVLCEVFCR.D	sp|A6NGU5	183~197
PH5.RAW Scans:6163 RT:24.2327min	1876.91	2	1876.87	0.0399	80	0.9997	R.TVIEQQPVLCEVFCR.D	sp|A6NGU5	183~197
PH7.RAW Scans:839 RT:6.5435min	1560.79	2	1560.76	0.0232	57	0.9804	R.TVIEQQPVLCEVF.C	sp|A6NGU5	183~195
PH7.RAW Scans:1558 RT:11.4681min	1400.73	2	1400.73	0.0081	61	0.9969	R.NIDQAVTAALETR.H	sp|A6NGU5	517~529
PH5.RAW Scans:5071 RT:20.4790min	1400.73	2	1400.73	0.0077	68	0.9994	R.NIDQAVTAALETR.H	sp|A6NGU5	517~529
PH4.RAW Scans:9203 RT:34.2427min	1400.73	2	1400.73	0.0069	71	0.9994	R.NIDQAVTAALETR.H	sp|A6NGU5	517~529
PH4.RAW Scans:9325 RT:34.7245min	1400.73	2	1400.73	0.0055	63	0.9984	R.NIDQAVTAALETR.H	sp|A6NGU5	517~529
PH4.RAW Scans:9333 RT:34.7582min	1401.7	2	1400.73	0.9769	48	0.8558	R.NIDQAVTAALETR.H	sp|A6NGU5	517~529
PH4.RAW Scans:8400 RT:31.2787min	1400.73	2	1400.73	0.0015	67	0.9985	R.NIDQAVTAALETR.H	sp|A6NGU5	517~529
PH4.RAW Scans:8421 RT:31.3355min	1400.73	3	1400.73	0.0014	47	0.9298	R.NIDQAVTAALETR.H	sp|A6NGU5	517~529
PH4.RAW Scans:8552 RT:31.7875min	1400.73	2	1400.73	0.0021	62	0.9988	R.NIDQAVTAALETR.H	sp|A6NGU5	517~529
PH4.RAW Scans:8670 RT:32.3063min	1400.73	2	1400.73	0.0047	62	0.9974	R.NIDQAVTAALETR.H	sp|A6NGU5	517~529
PH4.RAW Scans:8802 RT:32.8363min	1400.73	2	1400.73	0.0015	63	0.9966	R.NIDQAVTAALETR.H	sp|A6NGU5	517~529
PH4.RAW Scans:5172 RT:20.4243min	1171.67	2	1171.67	-0.0013	36	0.9579	R.LFQPSIQLAR.Q	sp|A6NGU5	156~165
PH4.RAW Scans:5388 RT:21.2933min	1171.67	2	1171.67	-0.0035	31	0.756	R.LFQPSIQLAR.Q	sp|A6NGU5	156~165
PH4.RAW Scans:5540 RT:21.8190min	899.519	2	899.519	0.0002	41	0.9959	R.KAEVINAR.E	sp|A6NGU5	100~107
PH45.RAW Scans:9497 RT:33.9655min	972.477	2	972.478	-0.0011	41	0.9459	R.GYELAHQR.H	sp|A6NGU5	140~147
PH45.RAW Scans:9636 RT:34.4955min	1153.64	2	1153.65	-0.0004	32	0.2268	K.GGLSVAVPGEIR.G	sp|A6NGU5	128~139
PH45.RAW Scans:9707 RT:34.7615min	1153.64	2	1153.65	-0.0016	43	0.8544	K.GGLSVAVPGEIR.G	sp|A6NGU5	128~139
PH45.RAW Scans:8820 RT:31.7590min	1153.65	2	1153.65	0.0002	44	0.953	K.GGLSVAVPGEIR.G	sp|A6NGU5	128~139
PH45.RAW Scans:6399 RT:23.9315min	1062.57	2	1062.57	0.0005	41	0.9859	K.FVDVTEVVR.N	sp|A6NGU5	335~343
PH45.RAW Scans:5235 RT:20.1167min	1062.57	2	1062.57	-0.0039	36	0.9525	K.FVDVTEVVR.N	sp|A6NGU5	335~343
PH45.RAW Scans:5520 RT:21.0205min	1062.57	2	1062.57	-0.0005	47	0.9948	K.FVDVTEVVR.N	sp|A6NGU5	335~343
PH45.RAW Scans:4902 RT:19.1560min	1073.59	2	1073.57	0.0254	31	0.5704	R.LCAAAASILGK.P	sp|A6NHG4	23~33
PH10.RAW Scans:4038 RT:17.2442min	1468.69	2	1468.69	0.0005	44	0.948	R.FSIPSMTEHHAGR.Y	sp|A6NI73	101~113
PH35.RAW Scans:6230 RT:25.5895min	1822.84	2	1822.84	0.0005	50	0.5462	K.EGSPEPWDTQNPLEPK.N	sp|A6NI73	81~96
PH5.RAW Scans:6782 RT:26.3582min	1822.84	2	1822.84	-0.0005	46	0.3907	K.EGSPEPWDTQNPLEPK.N	sp|A6NI73	81~96
PH4.RAW Scans:6349 RT:24.3797min	1385.73	2	1385.73	0.0022	45	0.959	K.ATLWAEPGSVISR.G	sp|A6NI73	47~59
PH45.RAW Scans:7030 RT:26.1080min	1385.73	2	1385.73	0.0016	50	0.8779	K.ATLWAEPGSVISR.G	sp|A6NI73	47~59
PH45.RAW Scans:7190 RT:26.6272min	1385.73	2	1385.73	0.002	49	0.9613	K.ATLWAEPGSVISR.G	sp|A6NI73	47~59
PH35.RAW Scans:7158 RT:29.2607min	1415.7	2	1415.7	0.0068	44	0.7986	K.DTDDVPMILVGNK.C	sp|A6NIZ1	105~117
PH25.RAW Scans:3196 RT:21.8230min	1267.68	2	1267.7	-0.0269	53	0.9954	S.Q-17VQLVQSGAEVK.K	sp|A6NJS3	20~31
PH25.RAW Scans:3278 RT:22.3313min	1267.68	2	1267.7	-0.0283	59	0.9941	S.Q-17VQLVQSGAEVK.K	sp|A6NJS3	20~31
PH35.RAW Scans:2793 RT:13.6135min	1285.69	2	1285.7	-0.0111	61	0.9968	S.Q+1VQLVQSGAEVK.K	sp|A6NJS3	20~31
PH35.RAW Scans:5741 RT:23.9857min	1793.73	2	1793.69	0.0387	76	0.9988	K.EAESCDCLQGFQLTH.S	sp|A6NKZ8	51~65
PH4.RAW Scans:858 RT:6.2702min	955.484	2	955.484	0.0003	42	0.989	R.TGPAGGAGAAAR.A	sp|A6NL88	63~74
PH4.RAW Scans:2035 RT:10.7467min	955.485	2	955.484	0.0019	42	0.9707	R.TGPAGGAGAAAR.A	sp|A6NL88	63~74
PH45.RAW Scans:959 RT:6.2724min	1481.66	2	1481.64	0.0242	69	0.9997	R.LAQASCSNYDTPR.W	sp|A6NL88	123~135
PH45.RAW Scans:2093 RT:10.7480min	1481.66	2	1481.64	0.0218	64	0.9966	R.LAQASCSNYDTPR.W	sp|A6NL88	123~135
PH3.RAW Scans:8998 RT:47.0353min	871.488	2	872.552	-1.0635	15	0.3343	R.KLMVALAK.G	sp|A6NMY6	169~176
PH5.RAW Scans:6150 RT:24.1872min	1420.68	2	1420.69	-0.0068	52	0.9834	K.SLYYYIQQDTK.G	sp|A6NMY6	314~324
PH35.RAW Scans:5229 RT:22.0705min	1225.6	2	1224.56	1.0362	29	0.3989	K.DIISDTSGDFR.K	sp|A6NMY6	158~168
PH4.RAW Scans:5415 RT:21.3905min	1224.56	2	1224.56	-0.0034	38	0.9399	K.DIISDTSGDFR.K	sp|A6NMY6	158~168
PH6.RAW Scans:1837 RT:12.0232min	1126.56	2	1126.56	-0.0006	51	0.9968	R.AGEVQEPELR.G	sp|A8MT79	148~157
PH6.RAW Scans:1852 RT:12.0613min	1126.56	2	1126.56	-0.0018	60	0.9981	R.AGEVQEPELR.G	sp|A8MT79	148~157
PH7.RAW Scans:1874 RT:12.2568min	1183.58	2	1183.56	0.0204	46	0.9539	R.A+57GEVQEPELR.G	sp|A8MT79	148~157
PH7.RAW Scans:1879 RT:12.2666min	1531.8	3	1531.8	-0.0006	71	0.9999	N.PPSVVVTSHQAPGEK.K	sp|A8MT79	112~126
PH8.RAW Scans:1796 RT:12.1556min	1531.8	2	1531.8	-0.0014	69	0.9988	N.PPSVVVTSHQAPGEK.K	sp|A8MT79	112~126
PH8.RAW Scans:1806 RT:12.1762min	1531.8	3	1531.8	0.0018	66	0.9997	N.PPSVVVTSHQAPGEK.K	sp|A8MT79	112~126
PH10.RAW Scans:6190 RT:24.3070min	1531.8	2	1531.8	0.0006	76	0.9994	N.PPSVVVTSHQAPGEK.K	sp|A8MT79	112~126
PH7.RAW Scans:5751 RT:25.2718min	1531.8	3	1531.8	0	65	0.9997	N.PPSVVVTSHQAPGEK.K	sp|A8MT79	112~126
PH7.RAW Scans:5706 RT:25.1353min	1531.8	2	1531.8	-0.0014	78	0.9995	N.PPSVVVTSHQAPGEK.K	sp|A8MT79	112~126
PH7.RAW Scans:5853 RT:25.6453min	1530.75	2	1530.71	0.0421	43	0.7624	K.L+57KCLAYDFYPGK.I	sp|A8MT79	129~140
PH5.RAW Scans:6095 RT:24.0380min	1530.75	3	1530.81	-0.0569	40	0.528	K.KLKC-71LAYDFYPGK.I	sp|A8MT79	128~140
PH5.RAW Scans:6258 RT:24.5368min	1530.76	2	1530.81	-0.0506	38	0.5107	K.KLK-71CLAYDFYPGK.I	sp|A8MT79	128~140
PH5.RAW Scans:6392 RT:24.9445min	1530.75	2	1530.81	-0.0554	53	0.974	K.KLK-71CLAYDFYPGK.I	sp|A8MT79	128~140
PH5.RAW Scans:6903 RT:26.7400min	1232.55	2	1232.53	0.0211	43	0.9329	K.CLAYDFYPGK.I	sp|A8MT79	131~140
PH55.RAW Scans:6053 RT:24.3337min	1232.55	2	1232.53	0.0217	55	0.9978	K.CLAYDFYPGK.I	sp|A8MT79	131~140
PH5.RAW Scans:6169 RT:24.2508min	1232.54	2	1232.53	0.0095	37	0.8518	K.CLAYDFYPGK.I	sp|A8MT79	131~140
PH3.RAW Scans:7388 RT:38.5445min	1233.54	2	1232.53	1.0115	36	0.4094	K.CLAYDFYPGK.I	sp|A8MT79	131~140
PH25.RAW Scans:6081 RT:39.1218min	1232.56	2	1232.53	0.0245	45	0.9469	K.CLAYDFYPGK.I	sp|A8MT79	131~140
PH35.RAW Scans:9625 RT:38.4347min	1232.55	2	1232.53	0.0183	35	0.2974	K.CLAYDFYPGK.I	sp|A8MT79	131~140
PH25.RAW Scans:6283 RT:40.1840min	1213.61	2	1214.53	-0.9207	31	0.3521	K.C-18LAYDFYPGK.I	sp|A8MT79	131~140
PH4.RAW Scans:2296 RT:11.4349min	1215.53	2	1215.53	-0.0047	39	0.8358	K.C-17LAYDFYPGK.I	sp|A8MT79	131~140
PH4.RAW Scans:10391 RT:38.4860min	1215.53	2	1215.53	-0.0057	39	0.894	K.C-17LAYDFYPGK.I	sp|A8MT79	131~140
PH4.RAW Scans:7151 RT:27.2502min	1215.52	2	1215.53	-0.0073	38	0.6543	K.C-17LAYDFYPGK.I	sp|A8MT79	131~140
PH45.RAW Scans:2424 RT:11.5829min	1215.53	2	1215.53	-0.0049	38	0.7986	K.C-17LAYDFYPGK.I	sp|A8MT79	131~140
PH45.RAW Scans:2431 RT:11.5963min	1233.54	2	1233.53	0.0085	34	0.7566	K.C+1LAYDFYPGK.I	sp|A8MT79	131~140
PH45.RAW Scans:6289 RT:23.6317min	1482.77	2	1482.77	0	63	0.9936	H.SSLAQPLVVPWEAS.-	sp|A8MT79	191~204
PH35.RAW Scans:3059 RT:14.4330min	1387.65	2	1387.65	0.002	53	0.9372	K.DIDSGSPAEEAGLK.N	sp|A8MUH7	153~166
PH5.RAW Scans:13432 RT:49.1497min	2283.16	3	2284.31	-1.1562	46	0.4339	R.YLVQQ-36HLDLL+5HALQERVLK.W	sp|A8MVX0	315~333
PH35.RAW Scans:3684 RT:16.5739min	1042.6	2	1042.58	0.0181	34	0.6608	K.VVILGDNWK.Q	sp|B5MCN3	217~225
PH6.RAW Scans:13176 RT:51.8302min	1825.9	2	1825.89	0.0103	76	0.9994	V.CLISDFYPGAVTVAWK.A	sp|B9A064	136~151
PH7.RAW Scans:1831 RT:12.1576min	1724.76	2	1724.73	0.0336	63	0.9934	R.SYSCQVTHEGSTVEK+14(Methylation).T	sp|B9A064	192~206
PH6.RAW Scans:1624 RT:11.4792min	1710.75	2	1710.73	0.0188	87	0.9999	R.SYSCQVTHEGSTVEK.T	sp|B9A064	192~206
PH6.RAW Scans:13818 RT:56.8675min	1710.75	2	1710.73	0.0162	51	0.8941	R.SYSCQVTHEGSTVEK.T	sp|B9A064	192~206
PH7.RAW Scans:1669 RT:11.7631min	1710.75	2	1710.73	0.018	75	0.9994	R.SYSCQVTHEGSTVEK.T	sp|B9A064	192~206
PH8.RAW Scans:1603 RT:11.6605min	1710.75	2	1710.73	0.0206	74	0.9995	R.SYSCQVTHEGSTVEK.T	sp|B9A064	192~206
PH10.RAW Scans:1997 RT:11.7282min	1710.75	2	1710.73	0.0196	76	0.9997	R.SYSCQVTHEGSTVEK.T	sp|B9A064	192~206
PH55.RAW Scans:1832 RT:11.4591min	1710.75	2	1710.73	0.0202	70	0.9978	R.SYSCQVTHEGSTVEK.T	sp|B9A064	192~206
PH7.RAW Scans:1692 RT:11.8156min	1767.77	2	1767.73	0.0416	52	0.9144	R.SYSCQVTHEGST+57VEK.T	sp|B9A064	192~206
PH6.RAW Scans:1638 RT:11.5136min	1767.77	2	1767.73	0.0396	52	0.7636	R.SYSCQVTHE+57GSTVEK.T	sp|B9A064	192~206
PH6.RAW Scans:1746 RT:11.8018min	1711.74	2	1711.73	0.01	70	0.9995	R.SYSCQ+1VTHEGSTVEK.T	sp|B9A064	192~206
PH55.RAW Scans:1910 RT:11.6455min	1711.74	2	1711.73	0.0068	70	0.9981	R.SYSCQ+1VTHEGSTVEK.T	sp|B9A064	192~206
PH6.RAW Scans:1642 RT:11.5221min	1619.74	2	1619.73	0.0112	63	0.9859	R.SYSC-91QVTHEGSTVEK.T	sp|B9A064	192~206
PH5.RAW Scans:2045 RT:11.3613min	1711.74	2	1711.73	0.0048	77	0.9995	R.SYSC+1QVTHEGSTVEK.T	sp|B9A064	192~206
PH6.RAW Scans:1651 RT:11.5406min	1680.74	2	1680.73	0.009	62	0.9893	R.SYS-30CQVTHEGSTVEK.T	sp|B9A064	192~206
PH55.RAW Scans:1846 RT:11.4880min	1692.74	3	1692.73	0.007	41	0.7925	R.SYS-18CQVTHEGSTVEK.T	sp|B9A064	192~206
PH55.RAW Scans:1862 RT:11.5281min	1767.77	2	1767.73	0.04	84	0.9994	R.S+57YSCQVTHEGSTVEK.T	sp|B9A064	192~206
PH5.RAW Scans:9818 RT:36.6972min	1552.79	2	1552.79	-0.0005	66	0.9903	L.ISDFYPGAVTVAWK.A	sp|B9A064	138~151
PH55.RAW Scans:9313 RT:35.7968min	1552.79	2	1552.79	0.0003	59	0.982	L.ISDFYPGAVTVAWK.A	sp|B9A064	138~151
PH55.RAW Scans:9442 RT:36.3260min	1552.79	2	1552.79	-0.0003	64	0.9841	L.ISDFYPGAVTVAWK.A	sp|B9A064	138~151
PH10.RAW Scans:1831 RT:11.2891min	842.395	2	840.507	1.8878	27	0.8395	K.VTVLGQPK.A	sp|B9A064	105~112
PH35.RAW Scans:6892 RT:28.1775min	840.507	2	840.507	0	35	0.9841	K.VTVLGQPK.A	sp|B9A064	105~112
PH35.RAW Scans:7022 RT:28.6960min	2119.96	4	2121.92	-1.962	31	0.143	K.SHR+31SYSCQVTHEGSTVEK.T	sp|B9A064	189~206
PH35.RAW Scans:7149 RT:29.2110min	2042.03	2	2042.03	-0.0036	58	0.7887	K.ANPTVTLFPPSSEELQANK.A	sp|B9A064	113~131
PH35.RAW Scans:7278 RT:29.7168min	2042.03	2	2042.03	-0.0048	59	0.7789	K.ANPTVTLFPPSSEELQANK.A	sp|B9A064	113~131
PH35.RAW Scans:7286 RT:29.7422min	2042.03	2	2042.03	-0.0044	59	0.8444	K.ANPTVTLFPPSSEELQANK.A	sp|B9A064	113~131
PH35.RAW Scans:7424 RT:30.2328min	2042.03	2	2042.03	-0.0026	54	0.3529	K.ANPTVTLFPPSSEELQANK.A	sp|B9A064	113~131
PH35.RAW Scans:7716 RT:31.2755min	2042.03	3	2042.03	0.0009	51	0.9467	K.ANPTVTLFPPSSEELQANK.A	sp|B9A064	113~131
PH35.RAW Scans:7837 RT:31.7985min	2042.03	2	2042.03	-0.0014	58	0.9053	K.ANPTVTLFPPSSEELQANK.A	sp|B9A064	113~131
PH6.RAW Scans:505 RT:4.6221min	2042.03	2	2042.03	-0.0026	63	0.9551	K.ANPTVTLFPPSSEELQANK.A	sp|B9A064	113~131
PH6.RAW Scans:557 RT:5.1390min	2042.03	2	2042.03	-0.0018	58	0.7324	K.ANPTVTLFPPSSEELQANK.A	sp|B9A064	113~131
PH7.RAW Scans:591 RT:5.5118min	2042.03	2	2042.03	0.0002	52	0.534	K.ANPTVTLFPPSSEELQANK.A	sp|B9A064	113~131
PH7.RAW Scans:652 RT:6.0427min	1016.55	2	1016.55	-0.0004	34	0.8525	K.AGVETTKPSK.Q	sp|B9A064	159~168
PH4.RAW Scans:2200 RT:11.1396min	1016.55	2	1016.55	-0.0008	43	0.9933	K.AGVETTKPSK.Q	sp|B9A064	159~168
PH4.RAW Scans:2215 RT:11.1917min	1016.55	2	1016.55	-0.0004	42	0.9924	K.AGVETTKPSK.Q	sp|B9A064	159~168
PH4.RAW Scans:7227 RT:27.5058min	1016.55	2	1016.55	-0.0008	33	0.905	K.AGVETTKPSK.Q	sp|B9A064	159~168
PH6.RAW Scans:11638 RT:45.9048min	1194.63	2	1194.62	0.0022	50	0.9904	Y.SLGSSLDITFR.S	sp|O00187	108~118
PH6.RAW Scans:12516 RT:49.3490min	1194.62	2	1194.62	0.0006	54	0.9954	Y.SLGSSLDITFR.S	sp|O00187	108~118
PH6.RAW Scans:12827 RT:50.6048min	1194.62	2	1194.62	0.0002	47	0.9843	Y.SLGSSLDITFR.S	sp|O00187	108~118
PH6.RAW Scans:13108 RT:51.6335min	1194.63	2	1194.62	0.0012	55	0.9925	Y.SLGSSLDITFR.S	sp|O00187	108~118
PH7.RAW Scans:12773 RT:51.5863min	1194.62	2	1194.62	0.0002	50	0.9891	Y.SLGSSLDITFR.S	sp|O00187	108~118
PH8.RAW Scans:12158 RT:51.4548min	1194.62	2	1194.62	-0.0004	50	0.9799	Y.SLGSSLDITFR.S	sp|O00187	108~118
PH10.RAW Scans:8865 RT:33.7780min	1194.63	2	1194.62	0.001	49	0.9861	Y.SLGSSLDITFR.S	sp|O00187	108~118
PH10.RAW Scans:13666 RT:51.6910min	1194.63	2	1194.62	0.0034	46	0.9799	Y.SLGSSLDITFR.S	sp|O00187	108~118
PH55.RAW Scans:10778 RT:41.1142min	1194.62	2	1194.62	-0.001	48	0.9843	Y.SLGSSLDITFR.S	sp|O00187	108~118
PH55.RAW Scans:11303 RT:43.0448min	1194.62	2	1194.62	-0.002	50	0.9877	Y.SLGSSLDITFR.S	sp|O00187	108~118
PH55.RAW Scans:13491 RT:51.3815min	1194.63	2	1194.62	0.0012	52	0.9942	Y.SLGSSLDITFR.S	sp|O00187	108~118
PH55.RAW Scans:14133 RT:55.9093min	1194.62	2	1194.62	-0.001	49	0.9773	Y.SLGSSLDITFR.S	sp|O00187	108~118
PH6.RAW Scans:5687 RT:23.7552min	1160.6	2	1160.6	0.0004	40	0.967	R.WTLTAPPGYR.L	sp|O00187	47~56
PH6.RAW Scans:5849 RT:24.2772min	1160.6	2	1160.6	0.0006	45	0.9859	R.WTLTAPPGYR.L	sp|O00187	47~56
PH7.RAW Scans:5463 RT:24.2258min	1160.6	2	1160.6	0.002	38	0.9628	R.WTLTAPPGYR.L	sp|O00187	47~56
PH7.RAW Scans:5603 RT:24.7560min	1160.6	2	1160.6	0.0014	41	0.9948	R.WTLTAPPGYR.L	sp|O00187	47~56
PH55.RAW Scans:5734 RT:23.2168min	1160.6	2	1160.6	0.001	40	0.9053	R.WTLTAPPGYR.L	sp|O00187	47~56
PH55.RAW Scans:5879 RT:23.7373min	1160.6	2	1160.6	0	46	0.9876	R.WTLTAPPGYR.L	sp|O00187	47~56
PH55.RAW Scans:4988 RT:20.8665min	1164.6	2	1164.6	-0.002	31	0.3051	R.W+4TLTAPPGYR.L	sp|O00187	47~56
PH5.RAW Scans:4179 RT:17.4972min	1737.75	2	1737.75	-0.0006	57	0.9711	R.SDYSNEKPFTGFEAF.Y	sp|O00187	119~133
PH35.RAW Scans:4450 RT:19.1545min	1749.8	2	1749.8	0.0001	39	0.5035	R.LASPGFPGEYANDQER.R	sp|O00187	30~45
PH6.RAW Scans:3617 RT:17.1850min	1749.79	2	1749.8	-0.0023	58	0.9503	R.LASPGFPGEYANDQER.R	sp|O00187	30~45
PH5.RAW Scans:6579 RT:25.5773min	1749.79	2	1749.8	-0.0019	57	0.9559	R.LASPGFPGEYANDQER.R	sp|O00187	30~45
PH6.RAW Scans:6386 RT:26.0537min	1749.79	2	1749.8	-0.0027	54	0.9444	R.LASPGFPGEYANDQER.R	sp|O00187	30~45
PH10.RAW Scans:6667 RT:26.0707min	1749.8	2	1749.8	0.0069	58	0.9904	R.LASPGFPGEYANDQER.R	sp|O00187	30~45
PH55.RAW Scans:6261 RT:25.0360min	1749.79	2	1749.8	-0.0025	47	0.7475	R.LASPGFPGEYANDQER.R	sp|O00187	30~45
PH8.RAW Scans:2721 RT:14.7774min	1749.79	2	1749.8	-0.0027	53	0.8363	R.LASPGFPGEYANDQER.R	sp|O00187	30~45
PH8.RAW Scans:2958 RT:15.5432min	1750.79	2	1749.8	0.9897	57	0.9609	R.LASPGFPGEYANDQER.R	sp|O00187	30~45
PH10.RAW Scans:3109 RT:14.5494min	1750.77	2	1750.8	-0.0217	41	0.7693	R.LASPGFPGEYAN+1DQER.R	sp|O00187	30~45
PH35.RAW Scans:2843 RT:13.7620min	1750.78	2	1750.8	-0.0175	39	0.7465	R.LASPGFPGEY+1ANDQER.R	sp|O00187	30~45
PH35.RAW Scans:3002 RT:14.2774min	1296.58	2	1296.56	0.0195	48	0.9796	L.SHLCEYDFVK.L	sp|O00187	69~78
PH35.RAW Scans:3179 RT:14.8012min	986.498	2	986.497	0.0009	32	0.8656	K.WPEPVFGR.L	sp|O00187	22~29
PH35.RAW Scans:3524 RT:16.0369min	986.496	2	986.497	-0.0015	30	0.8338	K.WPEPVFGR.L	sp|O00187	22~29
PH35.RAW Scans:3847 RT:17.0595min	986.494	2	986.497	-0.0029	26	0.7289	K.WPEPVFGR.L	sp|O00187	22~29
PH35.RAW Scans:4021 RT:17.5688min	986.495	2	986.497	-0.0023	31	0.8921	K.WPEPVFGR.L	sp|O00187	22~29
PH35.RAW Scans:4159 RT:18.0833min	988.555	2	986.497	2.0575	28	0.7035	K.WPEPVFGR.L	sp|O00187	22~29
PH35.RAW Scans:4306 RT:18.5938min	1678.79	2	1678.76	0.0237	61	0.9624	K.VLATLCGQESTDTER.A	sp|O00187	85~99
PH35.RAW Scans:4444 RT:19.1340min	1678.78	2	1678.76	0.0187	47	0.6235	K.VLATLCGQESTDTER.A	sp|O00187	85~99
PH35.RAW Scans:4691 RT:20.0173min	1678.78	2	1678.76	0.0217	74	0.9994	K.VLATLCGQESTDTER.A	sp|O00187	85~99
PH35.RAW Scans:4847 RT:20.5330min	1678.78	2	1678.76	0.0209	75	0.9972	K.VLATLCGQESTDTER.A	sp|O00187	85~99
PH35.RAW Scans:4999 RT:21.0557min	1678.78	2	1678.76	0.0229	78	0.9991	K.VLATLCGQESTDTER.A	sp|O00187	85~99
PH35.RAW Scans:5342 RT:22.5560min	1678.78	2	1678.76	0.0203	70	0.9972	K.VLATLCGQESTDTER.A	sp|O00187	85~99
PH35.RAW Scans:5479 RT:23.0953min	1678.78	2	1678.76	0.0225	73	0.9969	K.VLATLCGQESTDTER.A	sp|O00187	85~99
PH35.RAW Scans:5933 RT:24.5818min	1678.77	2	1678.76	0.0077	60	0.9738	K.VLATLCGQESTDTER.A	sp|O00187	85~99
PH35.RAW Scans:6140 RT:25.2620min	1678.78	2	1678.76	0.0221	54	0.9619	K.VLATLCGQESTDTER.A	sp|O00187	85~99
PH35.RAW Scans:6371 RT:26.0903min	1678.78	2	1678.76	0.0229	66	0.9912	K.VLATLCGQESTDTER.A	sp|O00187	85~99
PH35.RAW Scans:6497 RT:26.6028min	1678.78	2	1678.76	0.0191	59	0.9744	K.VLATLCGQESTDTER.A	sp|O00187	85~99
PH35.RAW Scans:6627 RT:27.1043min	1678.78	2	1678.76	0.0193	59	0.9627	K.VLATLCGQESTDTER.A	sp|O00187	85~99
PH35.RAW Scans:6763 RT:27.6528min	1678.78	2	1678.76	0.0185	64	0.9914	K.VLATLCGQESTDTER.A	sp|O00187	85~99
PH35.RAW Scans:7361 RT:29.9957min	1678.78	2	1678.76	0.0181	75	0.9987	K.VLATLCGQESTDTER.A	sp|O00187	85~99
PH35.RAW Scans:10630 RT:42.4367min	1678.79	2	1678.76	0.0233	68	0.9972	K.VLATLCGQESTDTER.A	sp|O00187	85~99
PH35.RAW Scans:10784 RT:43.0335min	1678.79	2	1678.76	0.0243	59	0.9875	K.VLATLCGQESTDTER.A	sp|O00187	85~99
PH35.RAW Scans:10922 RT:43.5845min	1678.79	2	1678.76	0.0269	65	0.9861	K.VLATLCGQESTDTER.A	sp|O00187	85~99
PH35.RAW Scans:11055 RT:44.1297min	1678.79	2	1678.76	0.0237	66	0.9934	K.VLATLCGQESTDTER.A	sp|O00187	85~99
PH35.RAW Scans:11194 RT:44.6690min	1678.78	2	1678.76	0.0209	52	0.878	K.VLATLCGQESTDTER.A	sp|O00187	85~99
PH35.RAW Scans:11269 RT:45.0250min	1678.78	2	1678.76	0.0139	54	0.9579	K.VLATLCGQESTDTER.A	sp|O00187	85~99
PH35.RAW Scans:11334 RT:45.2957min	1678.78	2	1678.76	0.0231	59	0.9576	K.VLATLCGQESTDTER.A	sp|O00187	85~99
PH35.RAW Scans:11462 RT:45.8133min	1678.77	2	1678.76	0.0063	66	0.9819	K.VLATLCGQESTDTER.A	sp|O00187	85~99
PH35.RAW Scans:11896 RT:47.5218min	1678.78	2	1678.76	0.0183	63	0.9914	K.VLATLCGQESTDTER.A	sp|O00187	85~99
PH35.RAW Scans:11923 RT:47.6282min	1678.78	2	1678.76	0.0195	56	0.982	K.VLATLCGQESTDTER.A	sp|O00187	85~99
PH35.RAW Scans:12103 RT:48.3312min	1678.78	2	1678.76	0.0199	51	0.8358	K.VLATLCGQESTDTER.A	sp|O00187	85~99
PH35.RAW Scans:12242 RT:48.8767min	1678.78	2	1678.76	0.0189	55	0.9627	K.VLATLCGQESTDTER.A	sp|O00187	85~99
PH35.RAW Scans:12394 RT:49.4840min	1678.78	2	1678.76	0.0203	56	0.7036	K.VLATLCGQESTDTER.A	sp|O00187	85~99
PH35.RAW Scans:12537 RT:50.0335min	1678.78	2	1678.76	0.0167	65	0.9705	K.VLATLCGQESTDTER.A	sp|O00187	85~99
PH35.RAW Scans:12668 RT:50.5568min	1678.79	2	1678.76	0.0243	63	0.9799	K.VLATLCGQESTDTER.A	sp|O00187	85~99
PH35.RAW Scans:12797 RT:51.0828min	1678.77	2	1678.76	0.0057	58	0.878	K.VLATLCGQESTDTER.A	sp|O00187	85~99
PH35.RAW Scans:13458 RT:55.8313min	1678.78	2	1678.76	0.0227	55	0.977	K.VLATLCGQESTDTER.A	sp|O00187	85~99
PH35.RAW Scans:13533 RT:56.3120min	1678.78	2	1678.76	0.0173	59	0.9632	K.VLATLCGQESTDTER.A	sp|O00187	85~99
PH35.RAW Scans:13627 RT:56.8212min	1679.78	2	1678.76	1.0155	47	0.7503	K.VLATLCGQESTDTER.A	sp|O00187	85~99
PH4.RAW Scans:4208 RT:17.2040min	1678.78	2	1678.76	0.0137	47	0.8688	K.VLATLCGQESTDTER.A	sp|O00187	85~99
PH4.RAW Scans:4348 RT:17.7050min	1678.78	2	1678.76	0.0225	52	0.9222	K.VLATLCGQESTDTER.A	sp|O00187	85~99
PH4.RAW Scans:4467 RT:18.2238min	1678.78	2	1678.76	0.0197	51	0.8928	K.VLATLCGQESTDTER.A	sp|O00187	85~99
PH4.RAW Scans:4595 RT:18.7003min	1678.78	2	1678.76	0.0205	60	0.8901	K.VLATLCGQESTDTER.A	sp|O00187	85~99
PH4.RAW Scans:4777 RT:19.2553min	1678.78	2	1678.76	0.0161	54	0.9395	K.VLATLCGQESTDTER.A	sp|O00187	85~99
PH4.RAW Scans:3171 RT:13.9134min	1678.78	2	1678.76	0.0197	60	0.9859	K.VLATLCGQESTDTER.A	sp|O00187	85~99
PH4.RAW Scans:3344 RT:14.4392min	1678.78	2	1678.76	0.0153	55	0.9707	K.VLATLCGQESTDTER.A	sp|O00187	85~99
PH4.RAW Scans:3548 RT:15.1836min	1678.79	2	1678.76	0.0253	58	0.9383	K.VLATLCGQESTDTER.A	sp|O00187	85~99
PH4.RAW Scans:3716 RT:15.7030min	1678.78	2	1678.76	0.0183	71	0.9978	K.VLATLCGQESTDTER.A	sp|O00187	85~99
PH4.RAW Scans:4124 RT:16.9007min	1678.78	2	1678.76	0.0187	70	0.9954	K.VLATLCGQESTDTER.A	sp|O00187	85~99
PH4.RAW Scans:4296 RT:17.4910min	1678.78	2	1678.76	0.0227	65	0.9975	K.VLATLCGQESTDTER.A	sp|O00187	85~99
PH4.RAW Scans:4416 RT:17.9940min	1678.79	2	1678.76	0.0247	39	0.4683	K.VLATLCGQESTDTER.A	sp|O00187	85~99
PH4.RAW Scans:4542 RT:18.5075min	1678.78	2	1678.76	0.0225	54	0.9383	K.VLATLCGQESTDTER.A	sp|O00187	85~99
PH4.RAW Scans:4691 RT:19.0238min	1678.78	2	1678.76	0.0191	60	0.9933	K.VLATLCGQESTDTER.A	sp|O00187	85~99
PH4.RAW Scans:4879 RT:19.5357min	1678.78	2	1678.76	0.0203	62	0.9796	K.VLATLCGQESTDTER.A	sp|O00187	85~99
PH4.RAW Scans:5260 RT:20.7517min	1678.78	2	1678.76	0.0181	69	0.9978	K.VLATLCGQESTDTER.A	sp|O00187	85~99
PH4.RAW Scans:5393 RT:21.3112min	1678.78	2	1678.76	0.0217	65	0.9875	K.VLATLCGQESTDTER.A	sp|O00187	85~99
PH4.RAW Scans:5740 RT:22.4855min	1678.78	2	1678.76	0.0213	65	0.9972	K.VLATLCGQESTDTER.A	sp|O00187	85~99
PH4.RAW Scans:6060 RT:23.3895min	1678.78	2	1678.76	0.0181	60	0.9705	K.VLATLCGQESTDTER.A	sp|O00187	85~99
PH4.RAW Scans:6322 RT:24.2752min	1678.78	2	1678.76	0.0147	64	0.9949	K.VLATLCGQESTDTER.A	sp|O00187	85~99
PH4.RAW Scans:6466 RT:24.7827min	1678.78	2	1678.76	0.0175	71	0.9972	K.VLATLCGQESTDTER.A	sp|O00187	85~99
PH4.RAW Scans:6830 RT:26.1260min	1678.78	2	1678.76	0.0209	54	0.932	K.VLATLCGQESTDTER.A	sp|O00187	85~99
PH4.RAW Scans:6980 RT:26.6518min	1678.79	2	1678.76	0.0243	76	0.9987	K.VLATLCGQESTDTER.A	sp|O00187	85~99
PH4.RAW Scans:7428 RT:28.1625min	1678.78	2	1678.76	0.0215	51	0.8664	K.VLATLCGQESTDTER.A	sp|O00187	85~99
PH4.RAW Scans:7581 RT:28.6827min	1678.79	2	1678.76	0.0325	70	0.9968	K.VLATLCGQESTDTER.A	sp|O00187	85~99
PH4.RAW Scans:7756 RT:29.2465min	1678.78	2	1678.76	0.0173	78	0.9988	K.VLATLCGQESTDTER.A	sp|O00187	85~99
PH4.RAW Scans:7943 RT:29.8530min	1678.79	2	1678.76	0.0237	65	0.9959	K.VLATLCGQESTDTER.A	sp|O00187	85~99
PH4.RAW Scans:8503 RT:31.5755min	1678.78	2	1678.76	0.0171	62	0.9914	K.VLATLCGQESTDTER.A	sp|O00187	85~99
PH4.RAW Scans:8627 RT:32.1260min	1678.78	2	1678.76	0.0177	47	0.6152	K.VLATLCGQESTDTER.A	sp|O00187	85~99
PH4.RAW Scans:10921 RT:40.3832min	1678.79	2	1678.76	0.0253	63	0.9889	K.VLATLCGQESTDTER.A	sp|O00187	85~99
PH4.RAW Scans:11074 RT:40.9160min	1678.79	2	1678.76	0.0265	55	0.9585	K.VLATLCGQESTDTER.A	sp|O00187	85~99
PH4.RAW Scans:11213 RT:41.4220min	1678.78	2	1678.76	0.0221	53	0.9466	K.VLATLCGQESTDTER.A	sp|O00187	85~99
PH4.RAW Scans:11365 RT:41.9445min	1678.78	2	1678.76	0.0169	53	0.9915	K.VLATLCGQESTDTER.A	sp|O00187	85~99
PH4.RAW Scans:11515 RT:42.4642min	1678.78	2	1678.76	0.0177	53	0.9707	K.VLATLCGQESTDTER.A	sp|O00187	85~99
PH4.RAW Scans:11676 RT:43.0018min	1678.78	2	1678.76	0.0203	59	0.9856	K.VLATLCGQESTDTER.A	sp|O00187	85~99
PH4.RAW Scans:11830 RT:43.5657min	1678.79	2	1678.76	0.0255	62	0.9795	K.VLATLCGQESTDTER.A	sp|O00187	85~99
PH4.RAW Scans:11971 RT:44.0897min	1678.78	2	1678.76	0.0209	70	0.9975	K.VLATLCGQESTDTER.A	sp|O00187	85~99
PH4.RAW Scans:12117 RT:44.6207min	1678.79	2	1678.76	0.0293	64	0.9889	K.VLATLCGQESTDTER.A	sp|O00187	85~99
PH4.RAW Scans:12250 RT:45.1327min	1678.79	2	1678.76	0.0305	49	0.6784	K.VLATLCGQESTDTER.A	sp|O00187	85~99
PH4.RAW Scans:12396 RT:45.6492min	1678.79	2	1678.76	0.0275	54	0.915	K.VLATLCGQESTDTER.A	sp|O00187	85~99
PH4.RAW Scans:12572 RT:46.2887min	1678.78	2	1678.76	0.0223	58	0.9466	K.VLATLCGQESTDTER.A	sp|O00187	85~99
PH4.RAW Scans:12696 RT:46.7358min	1678.78	2	1678.76	0.0225	64	0.9892	K.VLATLCGQESTDTER.A	sp|O00187	85~99
PH4.RAW Scans:12726 RT:46.8523min	1678.78	2	1678.76	0.0197	63	0.989	K.VLATLCGQESTDTER.A	sp|O00187	85~99
PH4.RAW Scans:12896 RT:47.4672min	1678.78	2	1678.76	0.0153	58	0.9701	K.VLATLCGQESTDTER.A	sp|O00187	85~99
PH4.RAW Scans:13046 RT:48.0208min	1678.78	2	1678.76	0.0205	68	0.9948	K.VLATLCGQESTDTER.A	sp|O00187	85~99
PH4.RAW Scans:13191 RT:48.5328min	1678.78	2	1678.76	0.0217	64	0.9933	K.VLATLCGQESTDTER.A	sp|O00187	85~99
PH4.RAW Scans:13325 RT:49.0475min	1678.78	2	1678.76	0.0175	73	0.9975	K.VLATLCGQESTDTER.A	sp|O00187	85~99
PH4.RAW Scans:13465 RT:49.5543min	1678.78	2	1678.76	0.0183	64	0.9933	K.VLATLCGQESTDTER.A	sp|O00187	85~99
PH4.RAW Scans:13613 RT:50.0887min	1678.78	2	1678.76	0.0189	63	0.9889	K.VLATLCGQESTDTER.A	sp|O00187	85~99
PH4.RAW Scans:13750 RT:50.6000min	1679.78	2	1678.76	1.0139	47	0.7036	K.VLATLCGQESTDTER.A	sp|O00187	85~99
PH4.RAW Scans:13900 RT:51.1325min	1678.78	2	1678.76	0.0193	41	0.8329	K.VLATLCGQESTDTER.A	sp|O00187	85~99
PH4.RAW Scans:14663 RT:55.8705min	1679.77	2	1678.76	1.0109	51	0.8928	K.VLATLCGQESTDTER.A	sp|O00187	85~99
PH4.RAW Scans:14761 RT:56.3808min	1678.78	2	1678.76	0.0219	56	0.9036	K.VLATLCGQESTDTER.A	sp|O00187	85~99
PH4.RAW Scans:14883 RT:56.9113min	1678.78	2	1678.76	0.0181	57	0.9632	K.VLATLCGQESTDTER.A	sp|O00187	85~99
PH45.RAW Scans:10323 RT:36.7555min	1678.78	2	1678.76	0.0205	61	0.989	K.VLATLCGQESTDTER.A	sp|O00187	85~99
PH45.RAW Scans:4247 RT:17.1177min	1678.78	2	1678.76	0.0183	60	0.9711	K.VLATLCGQESTDTER.A	sp|O00187	85~99
PH45.RAW Scans:4392 RT:17.6142min	1678.78	2	1678.76	0.0203	59	0.9948	K.VLATLCGQESTDTER.A	sp|O00187	85~99
PH45.RAW Scans:4555 RT:18.1415min	1678.78	2	1678.76	0.0165	61	0.9773	K.VLATLCGQESTDTER.A	sp|O00187	85~99
PH45.RAW Scans:6714 RT:24.9517min	1678.78	2	1678.76	0.0175	65	0.9953	K.VLATLCGQESTDTER.A	sp|O00187	85~99
PH45.RAW Scans:3467 RT:14.7338min	1678.78	2	1678.76	0.0189	62	0.9924	K.VLATLCGQESTDTER.A	sp|O00187	85~99
PH45.RAW Scans:11916 RT:41.9978min	1678.78	2	1678.76	0.0209	48	0.878	K.VLATLCGQESTDTER.A	sp|O00187	85~99
PH45.RAW Scans:15465 RT:56.0823min	1678.78	2	1678.76	0.0207	69	0.9971	K.VLATLCGQESTDTER.A	sp|O00187	85~99
PH45.RAW Scans:15579 RT:56.6683min	1678.78	2	1678.76	0.0211	56	0.989	K.VLATLCGQESTDTER.A	sp|O00187	85~99
PH25.RAW Scans:4439 RT:29.4325min	1604.78	2	1604.77	0.0149	55	0.986	N.AYCENPDIVLIGNK.A	sp|O00194	121~134
PH6.RAW Scans:5626 RT:23.5368min	1243.56	2	1243.55	0.0132	33	0.5704	M.T+42DGDYDYLIK.L	sp|O00194	2~11
PH10.RAW Scans:13368 RT:50.5798min	1551.77	3	1551.78	-0.0068	37	0.7556	K.VHLQLWDTAGQER.F	sp|O00194	68~80
PH4.RAW Scans:5967 RT:23.1415min	1028.59	2	1028.59	0.0033	33	0.4949	K.LLALGDSGVGK.T	sp|O00194	12~22
PH4.RAW Scans:4105 RT:16.8273min	1244.7	2	1244.7	-0.0013	44	0.849	K.AVETLLDLIMK.R	sp|O00194	173~183
PH7.RAW Scans:2984 RT:15.1778min	2145.94	2	2145.93	0.0079	73	0.992	R.ATPEHTVSFTCESHGFSPR.D	sp|O00241	159~177
PH10.RAW Scans:3269 RT:14.9808min	2144.96	3	2145.93	-0.9676	48	0.9571	R.ATPEHTVSFTCESHGFSPR.D	sp|O00241	159~177
PH7.RAW Scans:2964 RT:15.1231min	2145.95	3	2146.93	-0.983	40	0.8819	R.ATPEHTV+1SFTCESHGFSPR.D	sp|O00241	159~177
PH10.RAW Scans:2263 RT:12.3671min	1334.77	2	1334.77	-0.0003	54	0.9467	R.AKPSAPVVSGPAVR.A	sp|O00241	145~158
PH10.RAW Scans:2264 RT:12.3691min	1334.77	3	1334.77	0.0015	49	0.9636	R.AKPSAPVVSGPAVR.A	sp|O00241	145~158
PH3.RAW Scans:2073 RT:13.6428min	1328.62	2	1328.64	-0.0141	50	0.9903	K.NS+1NPALNDNLEK.G	sp|O00299	120~131
PH10.RAW Scans:3232 RT:14.8866min	1094.63	2	1094.61	0.0203	50	0.987	K.LHIVQVVCK.K	sp|O00299	184~192
PH7.RAW Scans:5217 RT:23.3750min	1505.69	2	1505.67	0.0227	34	0.4227	R.TGNFIPLNEEGCR.L	sp|O00322	194~206
PH35.RAW Scans:4917 RT:20.7752min	1223.6	3	1223.6	0.0029	30	0.5641	R.LGHMDYLFTK.G	sp|O00322	207~216
PH45.RAW Scans:4890 RT:19.1238min	1366.68	2	1366.68	0.0006	59	0.9876	R.DYMVSNPSLITK.Q	sp|O00322	119~130
PH10.RAW Scans:9683 RT:36.8220min	929.501	2	929.5	0.0006	41	0.989	R.VPVLMESR.S	sp|O00391	249~256
PH6.RAW Scans:10160 RT:40.2812min	1113.61	2	1113.61	-0.002	44	0.9154	R.VLNTEANVVR.K	sp|O00391	218~227
PH6.RAW Scans:10390 RT:41.1383min	1113.61	2	1113.61	-0.0022	44	0.9628	R.VLNTEANVVR.K	sp|O00391	218~227
PH6.RAW Scans:10554 RT:41.7450min	2339.19	3	2340.19	-0.9999	55	0.9293	R.RDVQNVA+1AAPELAMGALELESR.N	sp|O00391	553~574
PH6.RAW Scans:10780 RT:42.5782min	1481.74	2	1481.74	-0.0037	51	0.8681	R.NNEEYLALIFEK.G	sp|O00391	183~194
PH6.RAW Scans:13163 RT:51.7945min	1481.74	2	1481.74	-0.0003	50	0.977	R.NNEEYLALIFEK.G	sp|O00391	183~194
PH55.RAW Scans:13644 RT:51.8582min	1481.74	2	1481.74	-0.0011	55	0.9531	R.NNEEYLALIFEK.G	sp|O00391	183~194
PH55.RAW Scans:7431 RT:29.2693min	1481.75	2	1481.74	0.0071	55	0.9798	R.NNEEYLALIFEK.G	sp|O00391	183~194
PH35.RAW Scans:3345 RT:15.3981min	1481.74	2	1481.74	-0.0013	69	0.9993	R.NNEEYLALIFEK.G	sp|O00391	183~194
PH35.RAW Scans:3481 RT:15.9146min	1481.74	2	1481.74	-0.0001	53	0.9903	R.NNEEYLALIFEK.G	sp|O00391	183~194
PH5.RAW Scans:2626 RT:12.7696min	2593.27	3	2593.24	0.0253	53	0.5199	R.LIDALESHHDTWPPACPPLEPAK.L	sp|O00391	150~172
PH55.RAW Scans:2418 RT:12.9590min	1355.67	2	1355.67	-0.0006	49	0.908	R.LAGAPSEDPQFPK.V	sp|O00391	488~500
PH6.RAW Scans:711 RT:6.2528min	1355.67	2	1355.67	-0.0006	45	0.8716	R.LAGAPSEDPQFPK.V	sp|O00391	488~500
PH55.RAW Scans:799 RT:6.2350min	1355.67	2	1355.67	0.002	52	0.9863	R.LAGAPSEDPQFPK.V	sp|O00391	488~500
PH5.RAW Scans:11785 RT:43.3353min	1138.6	2	1138.6	-0.0024	39	0.8931	R.EVALDLSQHK.G	sp|O00391	202~211
PH10.RAW Scans:11220 RT:42.3910min	1138.59	2	1138.6	-0.0036	39	0.905	R.EVALDLSQHK.G	sp|O00391	202~211
PH35.RAW Scans:11316 RT:45.2300min	1274.51	2	1274.47	0.041	43	0.9524	R.ELCSACHNER.L	sp|O00391	507~516
PH35.RAW Scans:11466 RT:45.8285min	1274.51	2	1274.47	0.0382	48	0.9796	R.ELCSACHNER.L	sp|O00391	507~516
PH35.RAW Scans:11573 RT:46.2718min	2183.1	2	2183.09	0.0099	74	0.9958	R.DVQNVAAAPELAMGALELESR.N	sp|O00391	554~574
PH35.RAW Scans:11595 RT:46.3648min	2183.09	2	2183.09	0.0007	70	0.99	R.DVQNVAAAPELAMGALELESR.N	sp|O00391	554~574
PH35.RAW Scans:11714 RT:46.7895min	2183.09	3	2183.09	0.0022	53	0.7351	R.DVQNVAAAPELAMGALELESR.N	sp|O00391	554~574
PH35.RAW Scans:11733 RT:46.8765min	2183.09	2	2183.09	0.0005	82	0.9991	R.DVQNVAAAPELAMGALELESR.N	sp|O00391	554~574
PH35.RAW Scans:11864 RT:47.3852min	2183.09	3	2183.09	0.0019	61	0.9633	R.DVQNVAAAPELAMGALELESR.N	sp|O00391	554~574
PH35.RAW Scans:11997 RT:47.8952min	2183.09	2	2183.09	0.0029	80	0.9987	R.DVQNVAAAPELAMGALELESR.N	sp|O00391	554~574
PH35.RAW Scans:12121 RT:48.4088min	2183.09	3	2183.09	-0.0002	62	0.9629	R.DVQNVAAAPELAMGALELESR.N	sp|O00391	554~574
PH35.RAW Scans:12235 RT:48.8465min	2183.09	2	2183.09	-0.0027	75	0.9978	R.DVQNVAAAPELAMGALELESR.N	sp|O00391	554~574
PH35.RAW Scans:12247 RT:48.9160min	2183.09	2	2183.09	-0.0023	78	0.999	R.DVQNVAAAPELAMGALELESR.N	sp|O00391	554~574
PH35.RAW Scans:12363 RT:49.3597min	2183.09	2	2183.09	-0.0009	77	0.9992	R.DVQNVAAAPELAMGALELESR.N	sp|O00391	554~574
PH35.RAW Scans:12387 RT:49.4618min	2183.09	2	2183.09	-0.0015	76	0.998	R.DVQNVAAAPELAMGALELESR.N	sp|O00391	554~574
PH35.RAW Scans:12628 RT:50.3825min	2183.09	3	2183.09	0.0016	62	0.9721	R.DVQNVAAAPELAMGALELESR.N	sp|O00391	554~574
PH35.RAW Scans:12731 RT:50.7922min	2183.09	2	2183.09	-0.0007	68	0.9901	R.DVQNVAAAPELAMGALELESR.N	sp|O00391	554~574
PH35.RAW Scans:12761 RT:50.9168min	2183.09	3	2183.09	0.0001	60	0.9871	R.DVQNVAAAPELAMGALELESR.N	sp|O00391	554~574
PH55.RAW Scans:11332 RT:43.1673min	2183.09	2	2183.09	-0.0033	75	0.9965	R.DVQNVAAAPELAMGALELESR.N	sp|O00391	554~574
PH35.RAW Scans:11975 RT:47.8140min	2183.09	3	2183.09	-0.002	54	0.7992	R.DVQNVAAAPELAMGALELESR.N	sp|O00391	554~574
PH35.RAW Scans:12100 RT:48.3248min	2183.09	2	2183.09	0.0011	62	0.9575	R.DVQNVAAAPELAMGALELESR.N	sp|O00391	554~574
PH35.RAW Scans:11845 RT:47.3042min	2183.09	3	2183.09	-0.0002	49	0.8918	R.DVQNVAAAPELAMGALELESR.N	sp|O00391	554~574
PH35.RAW Scans:11448 RT:45.7608min	2183.09	2	2183.09	0.0017	79	0.9976	R.DVQNVAAAPELAMGALELESR.N	sp|O00391	554~574
PH35.RAW Scans:12497 RT:49.8682min	2183.1	2	2183.09	0.0061	52	0.4802	R.DVQNVAAAPELAMGALELESR.N	sp|O00391	554~574
PH35.RAW Scans:12895 RT:51.4550min	2183.1	3	2183.09	0.0106	47	0.5645	R.DVQNVAAAPELAMGALELESR.N	sp|O00391	554~574
PH55.RAW Scans:2310 RT:12.6270min	2183.1	2	2183.09	0.0139	68	0.9933	R.DVQNVAAAPELAMGALELESR.N	sp|O00391	554~574
PH55.RAW Scans:1861 RT:11.5261min	2183.09	2	2183.09	-0.0031	69	0.9861	R.DVQNVAAAPELAMGALELESR.N	sp|O00391	554~574
PH5.RAW Scans:10027 RT:37.4177min	2183.09	3	2183.09	0.001	48	0.3782	R.DVQNVAAAPELAMGALELESR.N	sp|O00391	554~574
PH5.RAW Scans:10185 RT:37.9363min	2183.09	2	2183.09	-0.0039	76	0.9913	R.DVQNVAAAPELAMGALELESR.N	sp|O00391	554~574
PH5.RAW Scans:10376 RT:38.5773min	2183.09	3	2183.09	0.001	49	0.2047	R.DVQNVAAAPELAMGALELESR.N	sp|O00391	554~574
PH5.RAW Scans:10527 RT:39.0908min	2183.09	2	2183.09	0.0011	84	0.9989	R.DVQNVAAAPELAMGALELESR.N	sp|O00391	554~574
PH5.RAW Scans:10559 RT:39.2023min	2183.09	3	2183.09	-0.0002	56	0.6802	R.DVQNVAAAPELAMGALELESR.N	sp|O00391	554~574
PH5.RAW Scans:10681 RT:39.6097min	2183.09	2	2183.09	-0.0021	68	0.9823	R.DVQNVAAAPELAMGALELESR.N	sp|O00391	554~574
PH5.RAW Scans:10844 RT:40.1548min	2183.09	3	2183.09	0.0013	48	0.4494	R.DVQNVAAAPELAMGALELESR.N	sp|O00391	554~574
PH5.RAW Scans:11067 RT:40.9035min	2183.09	2	2183.09	-0.0011	62	0.9575	R.DVQNVAAAPELAMGALELESR.N	sp|O00391	554~574
PH6.RAW Scans:9569 RT:38.0527min	2183.09	3	2183.09	0.0052	56	0.4796	R.DVQNVAAAPELAMGALELESR.N	sp|O00391	554~574
PH6.RAW Scans:9727 RT:38.6365min	2183.09	2	2183.09	0.0055	60	0.9575	R.DVQNVAAAPELAMGALELESR.N	sp|O00391	554~574
PH7.RAW Scans:9208 RT:38.0750min	2183.09	3	2183.09	-0.0029	52	0.5265	R.DVQNVAAAPELAMGALELESR.N	sp|O00391	554~574
PH7.RAW Scans:9340 RT:38.5858min	2183.09	3	2184.09	-1.0017	55	0.8214	R.DVQNVAAAPELA+1MGALELESR.N	sp|O00391	554~574
PH8.RAW Scans:8796 RT:38.0590min	2183.09	3	2184.09	-0.9993	61	0.9982	R.DVQNVAAAPELA+1MGALELESR.N	sp|O00391	554~574
PH8.RAW Scans:8823 RT:38.1595min	2183.09	3	2184.09	-1.0002	56	0.9824	R.DVQNVAAAPE+1LAMGALELESR.N	sp|O00391	554~574
PH8.RAW Scans:8933 RT:38.5987min	2183.09	3	2184.09	-0.9993	51	0.9878	R.DVQNVAAAP+1ELAMGALELESR.N	sp|O00391	554~574
PH10.RAW Scans:9890 RT:37.5462min	2183.09	3	2184.09	-1.0014	50	0.9672	R.DVQNVAAAP+1ELAMGALELESR.N	sp|O00391	554~574
PH10.RAW Scans:10032 RT:38.0543min	2183.08	3	2184.09	-1.0047	48	0.6802	R.DVQNVAAAP+1ELAMGALELESR.N	sp|O00391	554~574
PH35.RAW Scans:11159 RT:44.5615min	1759.83	2	1759.83	-0.0059	56	0.8513	R.AAPGQEPPEHMAELQR.N	sp|O00391	615~630
PH35.RAW Scans:11278 RT:45.0695min	1775.82	2	1775.83	-0.0123	52	0.5532	R.AAPGQEPPEHM+16AELQR.N	sp|O00391	615~630
PH35.RAW Scans:11382 RT:45.5043min	1840.94	2	1840.94	0.0022	79	0.9993	Q.NVAAAPELAMGALELESR.N	sp|O00391	557~574
PH35.RAW Scans:11400 RT:45.5790min	1840.95	2	1840.94	0.01	73	0.9966	Q.NVAAAPELAMGALELESR.N	sp|O00391	557~574
PH35.RAW Scans:11545 RT:46.1602min	1840.93	2	1840.94	-0.0002	76	0.9997	Q.NVAAAPELAMGALELESR.N	sp|O00391	557~574
PH35.RAW Scans:11685 RT:46.6937min	1840.93	2	1840.94	-0.0022	93	0.9999	Q.NVAAAPELAMGALELESR.N	sp|O00391	557~574
PH35.RAW Scans:11815 RT:47.2050min	1840.93	3	1840.94	-0.0005	63	0.9984	Q.NVAAAPELAMGALELESR.N	sp|O00391	557~574
PH35.RAW Scans:11948 RT:47.7157min	1840.93	2	1840.94	-0.0008	93	0.9999	Q.NVAAAPELAMGALELESR.N	sp|O00391	557~574
PH35.RAW Scans:12074 RT:48.2278min	1840.94	2	1840.94	0	82	0.9995	Q.NVAAAPELAMGALELESR.N	sp|O00391	557~574
PH35.RAW Scans:12206 RT:48.7438min	1840.93	2	1840.94	-0.004	77	0.9982	Q.NVAAAPELAMGALELESR.N	sp|O00391	557~574
PH35.RAW Scans:12335 RT:49.2525min	1840.95	2	1840.94	0.0108	67	0.9965	Q.NVAAAPELAMGALELESR.N	sp|O00391	557~574
PH35.RAW Scans:12473 RT:49.7708min	1840.95	2	1840.94	0.0102	70	0.9981	Q.NVAAAPELAMGALELESR.N	sp|O00391	557~574
PH35.RAW Scans:12599 RT:50.2763min	1840.94	2	1840.94	0.0022	80	0.9985	Q.NVAAAPELAMGALELESR.N	sp|O00391	557~574
PH35.RAW Scans:12730 RT:50.7897min	1840.94	2	1840.94	0.0018	96	1	Q.NVAAAPELAMGALELESR.N	sp|O00391	557~574
PH35.RAW Scans:12856 RT:51.3070min	1840.94	2	1840.94	0.0046	93	0.9999	Q.NVAAAPELAMGALELESR.N	sp|O00391	557~574
PH35.RAW Scans:12994 RT:51.8230min	1840.93	3	1840.94	-0.0023	68	0.9993	Q.NVAAAPELAMGALELESR.N	sp|O00391	557~574
PH55.RAW Scans:10065 RT:38.5938min	1840.94	2	1840.94	0.0078	89	0.9999	Q.NVAAAPELAMGALELESR.N	sp|O00391	557~574
PH55.RAW Scans:10235 RT:39.1998min	1840.94	2	1840.94	0.0032	98	1	Q.NVAAAPELAMGALELESR.N	sp|O00391	557~574
PH25.RAW Scans:7767 RT:47.8380min	1840.94	2	1840.94	0.0008	101	1	Q.NVAAAPELAMGALELESR.N	sp|O00391	557~574
PH7.RAW Scans:4591 RT:21.0962min	1840.93	2	1840.94	-0.001	87	0.9999	Q.NVAAAPELAMGALELESR.N	sp|O00391	557~574
PH7.RAW Scans:4724 RT:21.5728min	1840.93	2	1840.94	-0.0002	88	1	Q.NVAAAPELAMGALELESR.N	sp|O00391	557~574
PH7.RAW Scans:4731 RT:21.6077min	1840.94	3	1840.94	0.0037	65	0.9984	Q.NVAAAPELAMGALELESR.N	sp|O00391	557~574
PH8.RAW Scans:4931 RT:22.8333min	1840.93	2	1840.94	-0.002	93	1	Q.NVAAAPELAMGALELESR.N	sp|O00391	557~574
PH35.RAW Scans:6585 RT:26.9358min	1840.93	2	1840.94	-0.0048	91	0.9999	Q.NVAAAPELAMGALELESR.N	sp|O00391	557~574
PH3.RAW Scans:5783 RT:30.4612min	1840.93	2	1840.94	-0.0032	93	0.9999	Q.NVAAAPELAMGALELESR.N	sp|O00391	557~574
PH35.RAW Scans:6859 RT:28.0262min	1840.93	2	1840.94	-0.0008	88	0.9999	Q.NVAAAPELAMGALELESR.N	sp|O00391	557~574
PH5.RAW Scans:7953 RT:30.2403min	1840.93	2	1840.94	-0.0016	98	1	Q.NVAAAPELAMGALELESR.N	sp|O00391	557~574
PH5.RAW Scans:14232 RT:51.9757min	1840.93	2	1840.94	-0.0026	93	0.9999	Q.NVAAAPELAMGALELESR.N	sp|O00391	557~574
PH55.RAW Scans:12229 RT:46.5458min	1840.93	2	1840.94	-0.0008	94	1	Q.NVAAAPELAMGALELESR.N	sp|O00391	557~574
PH55.RAW Scans:12360 RT:47.0627min	1840.94	2	1840.94	0.0002	92	0.9999	Q.NVAAAPELAMGALELESR.N	sp|O00391	557~574
PH55.RAW Scans:12511 RT:47.6272min	1840.93	2	1840.94	-0.0014	95	0.9999	Q.NVAAAPELAMGALELESR.N	sp|O00391	557~574
PH55.RAW Scans:12716 RT:48.3693min	1840.94	2	1840.94	0.0008	96	1	Q.NVAAAPELAMGALELESR.N	sp|O00391	557~574
PH25.RAW Scans:5060 RT:33.1505min	1840.93	2	1840.94	-0.002	88	0.9999	Q.NVAAAPELAMGALELESR.N	sp|O00391	557~574
PH8.RAW Scans:9490 RT:40.7590min	1840.94	2	1840.94	0.0006	90	0.9997	Q.NVAAAPELAMGALELESR.N	sp|O00391	557~574
PH10.RAW Scans:9216 RT:35.0962min	1840.93	2	1840.94	-0.004	90	1	Q.NVAAAPELAMGALELESR.N	sp|O00391	557~574
PH10.RAW Scans:9241 RT:35.1772min	1840.94	2	1840.94	0.0034	89	0.9997	Q.NVAAAPELAMGALELESR.N	sp|O00391	557~574
PH7.RAW Scans:4613 RT:21.1588min	1840.93	2	1840.94	-0.0004	73	0.9916	Q.NVAAAPELAMGALELESR.N	sp|O00391	557~574
PH3.RAW Scans:5677 RT:29.9538min	1840.94	2	1840.94	0.0064	82	0.9979	Q.NVAAAPELAMGALELESR.N	sp|O00391	557~574
PH35.RAW Scans:8766 RT:35.2313min	1840.94	2	1840.94	0.0016	78	0.9961	Q.NVAAAPELAMGALELESR.N	sp|O00391	557~574
PH35.RAW Scans:8906 RT:35.7533min	1840.94	2	1840.94	0.0094	69	0.9918	Q.NVAAAPELAMGALELESR.N	sp|O00391	557~574
PH4.RAW Scans:2279 RT:11.3933min	1840.94	2	1840.94	0.0062	79	0.9989	Q.NVAAAPELAMGALELESR.N	sp|O00391	557~574
PH4.RAW Scans:3305 RT:14.3131min	1840.94	2	1840.94	0.0018	81	0.9995	Q.NVAAAPELAMGALELESR.N	sp|O00391	557~574
PH4.RAW Scans:12301 RT:45.3077min	1840.94	2	1840.94	0.0002	90	0.9998	Q.NVAAAPELAMGALELESR.N	sp|O00391	557~574
PH4.RAW Scans:12376 RT:45.5765min	1840.93	2	1840.94	-0.0052	75	0.9974	Q.NVAAAPELAMGALELESR.N	sp|O00391	557~574
PH4.RAW Scans:12442 RT:45.8240min	1840.93	2	1840.94	-0.0034	80	0.9991	Q.NVAAAPELAMGALELESR.N	sp|O00391	557~574
PH4.RAW Scans:12522 RT:46.1108min	1840.94	2	1840.94	0.001	80	0.9995	Q.NVAAAPELAMGALELESR.N	sp|O00391	557~574
PH4.RAW Scans:12595 RT:46.3772min	1840.94	2	1840.94	0.0044	67	0.9905	Q.NVAAAPELAMGALELESR.N	sp|O00391	557~574
PH4.RAW Scans:12692 RT:46.7193min	1840.94	2	1840.94	0.0062	75	0.9966	Q.NVAAAPELAMGALELESR.N	sp|O00391	557~574
PH4.RAW Scans:12760 RT:46.9718min	1840.95	2	1840.94	0.0134	63	0.9851	Q.NVAAAPELAMGALELESR.N	sp|O00391	557~574
PH4.RAW Scans:12854 RT:47.3288min	1841.94	2	1840.94	1.0012	69	0.9934	Q.NVAAAPELAMGALELESR.N	sp|O00391	557~574
PH4.RAW Scans:12908 RT:47.5073min	1840.94	2	1840.94	0.0008	69	0.9963	Q.NVAAAPELAMGALELESR.N	sp|O00391	557~574
PH4.RAW Scans:13001 RT:47.8567min	1840.94	2	1840.94	0.0004	69	0.9942	Q.NVAAAPELAMGALELESR.N	sp|O00391	557~574
PH4.RAW Scans:13092 RT:48.1668min	1840.94	2	1840.94	0.0068	68	0.9745	Q.NVAAAPELAMGALELESR.N	sp|O00391	557~574
PH4.RAW Scans:14143 RT:51.8873min	1840.95	2	1840.94	0.01	68	0.9872	Q.NVAAAPELAMGALELESR.N	sp|O00391	557~574
PH4.RAW Scans:10890 RT:40.2730min	1840.93	2	1840.94	-0.0052	73	0.9952	Q.NVAAAPELAMGALELESR.N	sp|O00391	557~574
PH4.RAW Scans:11033 RT:40.7790min	1840.94	2	1840.94	0.0014	83	0.9996	Q.NVAAAPELAMGALELESR.N	sp|O00391	557~574
PH4.RAW Scans:11168 RT:41.2645min	1840.94	2	1840.94	0	86	0.9997	Q.NVAAAPELAMGALELESR.N	sp|O00391	557~574
PH4.RAW Scans:11175 RT:41.2852min	1840.94	3	1840.94	0.0013	61	0.9962	Q.NVAAAPELAMGALELESR.N	sp|O00391	557~574
PH4.RAW Scans:11309 RT:41.7702min	1840.93	2	1840.94	-0.002	84	0.9998	Q.NVAAAPELAMGALELESR.N	sp|O00391	557~574
PH4.RAW Scans:11320 RT:41.8002min	1840.94	3	1840.94	-0.0002	61	0.996	Q.NVAAAPELAMGALELESR.N	sp|O00391	557~574
PH4.RAW Scans:11460 RT:42.2800min	1840.93	2	1840.94	-0.002	91	0.9999	Q.NVAAAPELAMGALELESR.N	sp|O00391	557~574
PH4.RAW Scans:11469 RT:42.3178min	1840.93	3	1840.94	-0.0017	62	0.9838	Q.NVAAAPELAMGALELESR.N	sp|O00391	557~574
PH4.RAW Scans:11623 RT:42.8280min	1840.93	2	1840.94	-0.0008	89	0.9998	Q.NVAAAPELAMGALELESR.N	sp|O00391	557~574
PH4.RAW Scans:11769 RT:43.3467min	1840.93	2	1840.94	-0.0004	90	0.9999	Q.NVAAAPELAMGALELESR.N	sp|O00391	557~574
PH4.RAW Scans:11911 RT:43.8655min	1840.94	2	1840.94	0.004	72	0.9875	Q.NVAAAPELAMGALELESR.N	sp|O00391	557~574
PH4.RAW Scans:12045 RT:44.3763min	1840.94	2	1840.94	0.0016	77	0.9978	Q.NVAAAPELAMGALELESR.N	sp|O00391	557~574
PH4.RAW Scans:12325 RT:45.3952min	1840.94	2	1840.94	0.002	74	0.9862	Q.NVAAAPELAMGALELESR.N	sp|O00391	557~574
PH4.RAW Scans:12465 RT:45.9125min	1840.94	2	1840.94	0.0016	75	0.9972	Q.NVAAAPELAMGALELESR.N	sp|O00391	557~574
PH4.RAW Scans:12610 RT:46.4310min	1840.93	2	1840.94	-0.0036	78	0.9958	Q.NVAAAPELAMGALELESR.N	sp|O00391	557~574
PH4.RAW Scans:12753 RT:46.9387min	1840.93	2	1840.94	-0.0038	80	0.9991	Q.NVAAAPELAMGALELESR.N	sp|O00391	557~574
PH4.RAW Scans:12890 RT:47.4483min	1840.94	2	1840.94	0.004	84	0.9993	Q.NVAAAPELAMGALELESR.N	sp|O00391	557~574
PH4.RAW Scans:13027 RT:47.9590min	1840.93	2	1840.94	-0.0016	85	0.9997	Q.NVAAAPELAMGALELESR.N	sp|O00391	557~574
PH4.RAW Scans:13176 RT:48.4680min	1840.94	2	1840.94	0.0018	88	0.9997	Q.NVAAAPELAMGALELESR.N	sp|O00391	557~574
PH4.RAW Scans:13310 RT:48.9802min	1840.93	2	1840.94	-0.0028	76	0.9987	Q.NVAAAPELAMGALELESR.N	sp|O00391	557~574
PH4.RAW Scans:13454 RT:49.5075min	1840.94	2	1840.94	0.0044	89	0.9999	Q.NVAAAPELAMGALELESR.N	sp|O00391	557~574
PH4.RAW Scans:13595 RT:50.0185min	1840.93	2	1840.94	-0.0006	82	0.9996	Q.NVAAAPELAMGALELESR.N	sp|O00391	557~574
PH4.RAW Scans:13736 RT:50.5350min	1840.94	2	1840.94	0.0016	82	0.9991	Q.NVAAAPELAMGALELESR.N	sp|O00391	557~574
PH4.RAW Scans:13878 RT:51.0498min	1840.93	2	1840.94	-0.0004	102	1	Q.NVAAAPELAMGALELESR.N	sp|O00391	557~574
PH4.RAW Scans:14030 RT:51.5753min	1840.94	2	1840.94	0.0008	79	0.9994	Q.NVAAAPELAMGALELESR.N	sp|O00391	557~574
PH4.RAW Scans:14613 RT:55.7425min	1840.93	2	1840.94	-0.0016	96	1	Q.NVAAAPELAMGALELESR.N	sp|O00391	557~574
PH4.RAW Scans:6638 RT:25.3897min	1840.93	2	1840.94	-0.0016	102	1	Q.NVAAAPELAMGALELESR.N	sp|O00391	557~574
PH4.RAW Scans:8337 RT:31.0613min	1884.85	2	1883.94	0.9184	72	0.9988	Q.N+43VAAAPELAMGALELESR.N	sp|O00391	557~574
PH4.RAW Scans:8863 RT:33.0683min	1685.77	2	1685.75	0.0173	69	0.9989	K.VNWIGCQGSEPHFR.G	sp|O00391	388~401
PH4.RAW Scans:9007 RT:33.5838min	1685.77	3	1685.75	0.02	45	0.9186	K.VNWIGCQGSEPHFR.G	sp|O00391	388~401
PH4.RAW Scans:9158 RT:34.1038min	1685.77	2	1685.75	0.0193	52	0.9759	K.VNWIGCQGSEPHFR.G	sp|O00391	388~401
PH45.RAW Scans:3163 RT:13.6020min	1685.77	2	1685.75	0.0209	34	0.6412	K.VNWIGCQGSEPHFR.G	sp|O00391	388~401
PH45.RAW Scans:2330 RT:11.3505min	1757.91	2	1757.91	0.0074	43	0.5925	K.NGSGAVFPVAGADVQTLR.E	sp|O00391	130~147
PH45.RAW Scans:12735 RT:44.7262min	1757.9	2	1757.91	-0.0034	56	0.8449	K.NGSGAVFPVAGADVQTLR.E	sp|O00391	130~147
PH45.RAW Scans:12826 RT:45.0033min	1758.89	2	1758.91	-0.0126	80	0.9994	K.N+1GSGAVFPVAGADVQTLR.E	sp|O00391	130~147
PH45.RAW Scans:12924 RT:45.3537min	1758.88	2	1758.91	-0.0236	62	0.9795	K.N+1GSGAVFPVAGADVQTLR.E	sp|O00391	130~147
PH45.RAW Scans:10532 RT:37.4510min	1195.59	2	1195.59	-0.0021	38	0.9244	K.LEEIDGFFAR.N	sp|O00391	173~182
PH45.RAW Scans:10695 RT:38.0003min	1195.59	2	1195.59	-0.0005	55	0.9948	K.LEEIDGFFAR.N	sp|O00391	173~182
PH45.RAW Scans:11173 RT:39.5760min	1195.59	2	1195.59	-0.0009	48	0.9841	K.LEEIDGFFAR.N	sp|O00391	173~182
PH45.RAW Scans:11373 RT:40.2307min	1195.58	2	1195.59	-0.0029	36	0.8812	K.LEEIDGFFAR.N	sp|O00391	173~182
PH45.RAW Scans:11528 RT:40.7327min	1720.83	2	1720.81	0.0234	49	0.9728	K.FGVTDFPSCYLLFR.N	sp|O00391	229~242
PH45.RAW Scans:11688 RT:41.2512min	1720.82	2	1720.81	0.0148	47	0.9677	K.FGVTDFPSCYLLFR.N	sp|O00391	229~242
PH45.RAW Scans:11845 RT:41.7685min	1720.83	2	1720.81	0.0222	52	0.9653	K.FGVTDFPSCYLLFR.N	sp|O00391	229~242
PH45.RAW Scans:12003 RT:42.2860min	1720.83	2	1720.81	0.0214	40	0.8959	K.FGVTDFPSCYLLFR.N	sp|O00391	229~242
PH45.RAW Scans:12161 RT:42.8077min	1720.84	2	1720.81	0.0306	33	0.3504	K.FGVTDFPSCYLLFR.N	sp|O00391	229~242
PH45.RAW Scans:12481 RT:43.8808min	1191.49	2	1191.47	0.0199	50	0.9798	K.FGVTDFPSCY.L	sp|O00391	229~238
PH45.RAW Scans:12830 RT:45.0185min	2041.05	3	2041.04	0.0102	59	0.812	K.AHFSPSNIILDFPAAGSAAR.R	sp|O00391	533~552
PH45.RAW Scans:13175 RT:46.1827min	2041.03	3	2041.04	-0.0051	66	0.9778	K.AHFSPSNIILDFPAAGSAAR.R	sp|O00391	533~552
PH45.RAW Scans:13438 RT:47.0770min	2041.04	2	2041.04	0.0008	90	0.9998	K.AHFSPSNIILDFPAAGSAAR.R	sp|O00391	533~552
PH45.RAW Scans:13486 RT:47.2520min	1173.5	2	1173.48	0.02	58	0.9941	I.GCQGSEPHFR.G	sp|O00391	392~401
PH45.RAW Scans:13961 RT:48.8448min	1758.89	2	1758.84	0.0524	67	0.9924	G.S+172GAVFPVAGADVQTLR.E	sp|O00391	132~147
PH45.RAW Scans:14310 RT:50.0355min	1556.79	2	1556.79	0.0018	70	0.9985	A.AAPELAMGALELESR.N	sp|O00391	560~574
PH45.RAW Scans:14594 RT:50.9785min	1556.79	2	1556.79	0.0044	65	0.9963	A.AAPELAMGALELESR.N	sp|O00391	560~574
PH45.RAW Scans:14747 RT:51.4905min	1556.79	2	1556.79	-0.0018	58	0.977	A.AAPELAMGALELESR.N	sp|O00391	560~574
PH45.RAW Scans:8434 RT:30.5560min	1556.79	2	1556.79	-0.001	72	0.9985	A.AAPELAMGALELESR.N	sp|O00391	560~574
PH45.RAW Scans:8596 RT:31.0830min	1556.78	2	1556.79	-0.0022	63	0.9941	A.AAPELAMGALELESR.N	sp|O00391	560~574
PH8.RAW Scans:2094 RT:12.8863min	1118.53	2	1116.49	2.0405	31	0.6973	K.GECHVNFVR.K	sp|O00462	174~182
PH8.RAW Scans:2105 RT:12.9155min	1116.51	2	1116.49	0.0219	29	0.6973	K.GECHVNFVR.K	sp|O00462	174~182
PH35.RAW Scans:5478 RT:23.0932min	1641.76	2	1641.72	0.0387	47	0.9155	R.VLPEGGAQCECPLGR.E	sp|O00468	1605~1619
PH5.RAW Scans:3240 RT:14.4335min	1650.66	2	1650.59	0.0668	63	0.9941	R.SGCTPCSCDPQGAVR.D	sp|O00468	842~856
PH55.RAW Scans:7778 RT:30.3900min	901.407	2	901.386	0.0209	24	0.9047	R.PVCAQDGR.T	sp|O00468	427~434
PH55.RAW Scans:7925 RT:30.8973min	1977.85	2	1977.81	0.0443	61	0.7887	R.GMLCGFGAVCEPNAEGPGR.A	sp|O00468	174~192
PH35.RAW Scans:2651 RT:13.1768min	2408.03	2	2407.99	0.0355	68	0.7697	R.GAPEGTVCGSDGADYPGECQLLR.R	sp|O00468	278~300
PH5.RAW Scans:2909 RT:13.5761min	2408.03	2	2407.99	0.0351	57	0.5056	R.GAPEGTVCGSDGADYPGECQLLR.R	sp|O00468	278~300
PH35.RAW Scans:2595 RT:13.0026min	966.494	2	965.454	1.0398	34	0.977	R.FNAVCLSR.R	sp|O00468	401~408
PH35.RAW Scans:2616 RT:13.0718min	2407.2	3	2407.19	0.0102	65	0.9841	R.FDTGSGPAVLTSAVPVEPGQWHR.L	sp|O00468	1434~1456
PH6.RAW Scans:7708 RT:31.0962min	2407.19	3	2407.19	0.0006	63	0.9635	R.FDTGSGPAVLTSAVPVEPGQWHR.L	sp|O00468	1434~1456
PH3.RAW Scans:8048 RT:42.0140min	1645.77	2	1645.75	0.0217	45	0.6804	R.EAACLQQTQIEEAR.A	sp|O00468	647~660
PH35.RAW Scans:3243 RT:15.0262min	1645.79	2	1645.75	0.0339	49	0.8758	R.EAACLQQTQIEEAR.A	sp|O00468	647~660
PH35.RAW Scans:8320 RT:33.5752min	2208.91	2	2208.86	0.0517	50	0.6998	R.DDCEQMTGLCSCKPGVAGPK.C	sp|O00468	857~876
PH35.RAW Scans:2025 RT:11.1994min	1602.58	2	1602.51	0.0654	51	0.9555	R.DDCEQMTGLCSCK.P	sp|O00468	857~869
PH35.RAW Scans:4622 RT:19.7855min	1603.74	2	1602.51	1.2308	38	0.6301	R.DDCEQMTGLCSCK.P	sp|O00468	857~869
PH4.RAW Scans:3033 RT:13.5746min	1211.52	2	1211.5	0.0265	28	0.5107	R.CEPGFWNFR.G	sp|O00468	826~834
PH4.RAW Scans:1989 RT:10.6406min	1194.49	2	1194.5	-0.0029	26	0.5525	R.C-17EPGFWNFR.G	sp|O00468	826~834
PH4.RAW Scans:5515 RT:21.7435min	2104.89	2	2104.85	0.0404	67	0.9973	R.ALGPAGCEADASAPATCAEMR.C	sp|O00468	885~905
PH4.RAW Scans:2622 RT:12.3247min	1627.88	2	1627.87	0.0115	42	0.3177	R.ALEPQGLLLYNGNAR.G	sp|O00468	1402~1416
PH4.RAW Scans:5624 RT:22.0963min	2349.14	2	2349.11	0.0315	81	0.998	K.VVISGFGDPLICDNQVSTGDTR.I	sp|O00468	92~113
PH4.RAW Scans:2576 RT:12.2100min	1211.67	2	1211.67	-0.0006	38	0.6276	K.VLGAPVPAFEGR.S	sp|O00468	1369~1380
PH45.RAW Scans:749 RT:5.1844min	1211.67	2	1211.67	0.0032	33	0.4719	K.VLGAPVPAFEGR.S	sp|O00468	1369~1380
PH45.RAW Scans:6780 RT:25.1945min	1785.76	2	1785.72	0.035	87	0.9999	K.VCGSDGVTYGNECQLK.T	sp|O00468	936~951
PH45.RAW Scans:7717 RT:28.1993min	1785.77	2	1785.72	0.0452	74	0.9986	K.VCGSDGVTYGNECQLK.T	sp|O00468	936~951
PH45.RAW Scans:5590 RT:21.2383min	1546.69	2	1546.67	0.0222	76	0.9988	K.TPSLDAEGSNCPATK.V	sp|O00468	1118~1132
PH45.RAW Scans:2659 RT:12.1570min	2869.23	3	2870.17	-0.9393	52	0.6036	K.SPCPSVVAPVC+1GSDASTYSNECELQR.A	sp|O00468	200~225
PH45.RAW Scans:3112 RT:13.4185min	1008.48	2	1008.49	-0.0036	37	0.9297	K.SELFGETAR.S	sp|O00468	1159~1167
PH45.RAW Scans:286 RT:2.1343min	948.354	2	948.311	0.043	36	0.9391	K.CGQCPDGR.A	sp|O00468	877~884
PH4.RAW Scans:6622 RT:25.3415min	1489.82	2	1489.81	0.0024	42	0.7652	R.LSAYQVTNLVPGTK.F	sp|O00526	101~114
PH4.RAW Scans:4385 RT:17.8593min	1346.71	2	1346.68	0.0319	38	0.5667	K.VVTSSFVVPPCR.G	sp|O00526	70~81
PH7.RAW Scans:3793 RT:18.0752min	1815.92	2	1815.94	-0.0195	52	0.9677	K.THPI-14EVFEPGAEHIVR.L	sp|O00533	1031~1046
PH35.RAW Scans:5739 RT:23.9815min	1748.98	2	1748.99	-0.0052	78	0.9988	R.ANVAVVSGAPLQGQLVAR.P	sp|O00560	68~85
PH35.RAW Scans:5901 RT:24.4770min	1748.99	2	1748.99	-0.0022	68	0.9949	R.ANVAVVSGAPLQGQLVAR.P	sp|O00560	68~85
PH35.RAW Scans:6058 RT:24.9973min	1748.99	2	1748.99	0.0006	65	0.969	R.ANVAVVSGAPLQGQLVAR.P	sp|O00560	68~85
PH4.RAW Scans:5878 RT:22.8900min	1749.79	2	1748.99	0.8042	47	0.5371	R.ANVAVVSGAPLQGQLVAR.P	sp|O00560	68~85
PH45.RAW Scans:6062 RT:22.9600min	1748.98	2	1748.99	-0.0068	69	0.9895	R.ANVAVVSGAPLQGQLVAR.P	sp|O00560	68~85
PH6.RAW Scans:2444 RT:13.8465min	1232.59	2	1232.6	-0.0059	37	0.9105	R.YVGSMVADVHR.T	sp|O00757	245~255
PH5.RAW Scans:3211 RT:14.3691min	1156.52	2	1156.58	-0.0574	36	0.8518	K.IYSLNEGYAK.Y	sp|O00757	209~218
PH45.RAW Scans:2948 RT:12.9822min	1167.52	2	1167.5	0.0195	33	0.6515	R.GVFCNDESIK.Y	sp|O14494	37~46
PH35.RAW Scans:2260 RT:11.8911min	1279.69	2	1279.69	-0.0002	36	0.3521	R.ALPGTPVASSQPR.F	sp|O14498	291~303
PH4.RAW Scans:8772 RT:32.7130min	2058.92	2	2058.93	-0.0112	78	0.9975	R.SPWADLTNEVDMPGAGSAGGK.S	sp|O14594	539~559
PH35.RAW Scans:4168 RT:18.1213min	1255.64	2	1255.64	-0.0009	56	0.9959	R.EALAEAALESPR.P	sp|O14745	271~282
PH7.RAW Scans:2544 RT:13.9819min	1255.63	2	1255.64	-0.0101	43	0.7563	R.EALAEAALESPR.P	sp|O14745	271~282
PH4.RAW Scans:4092 RT:16.7852min	1412.65	2	1412.66	-0.0128	41	0.6924	K.GPN+1GYGFHLHGEK.G	sp|O14745	20~32
PH45.RAW Scans:11581 RT:40.9023min	955.485	2	955.538	-0.0528	22	0.4976	R.LTFFTLSK.N	sp|O14862	312~319
PH4.RAW Scans:5713 RT:22.3970min	1414.62	2	1414.63	-0.0016	49	0.9656	R.FTDEEVDELYR.E	sp|O14950	134~144
PH7.RAW Scans:6023 RT:26.2335min	2141.97	3	2141.93	0.0376	64	0.9819	R.SHAPNPAAPVCPCLEGFYR.A	sp|O15197	338~356
PH7.RAW Scans:6031 RT:26.2772min	2141.97	2	2141.93	0.0389	57	0.9707	R.SHAPNPAAPVCPCLEGFYR.A	sp|O15197	338~356
PH7.RAW Scans:6202 RT:26.8462min	2141.98	2	2141.93	0.0431	71	0.985	R.SHAPNPAAPVCPCLEGFYR.A	sp|O15197	338~356
PH7.RAW Scans:6471 RT:27.7873min	2141.97	3	2141.93	0.0325	53	0.4337	R.SHAPNPAAPVCPCLEGFYR.A	sp|O15197	338~356
PH8.RAW Scans:6120 RT:27.3823min	2141.97	3	2141.93	0.0385	50	0.4965	R.SHAPNPAAPVCPCLEGFYR.A	sp|O15197	338~356
PH5.RAW Scans:3194 RT:14.3289min	904.476	2	904.477	-0.001	20	0.4356	R.SFGPLTQR.G	sp|O15197	200~207
PH5.RAW Scans:6767 RT:26.3003min	1325.68	2	1325.66	0.0237	54	0.9853	R.LFSYTCPAVLR.S	sp|O15197	227~237
PH4.RAW Scans:8275 RT:30.8722min	1163.6	2	1163.58	0.0199	38	0.8174	R.GDLLFNVVCK.E	sp|O15197	399~408
PH5.RAW Scans:5647 RT:22.5862min	1259.65	2	1259.66	-0.0096	39	0.5914	R.GQLQLVEGNFR.H	sp|O15230	1760~1770
PH5.RAW Scans:5705 RT:22.7808min	1259.67	2	1259.66	0.0054	46	0.9637	R.GQLQLVEGNFR.H	sp|O15230	1760~1770
PH6.RAW Scans:2482 RT:13.9506min	1446.66	2	1446.63	0.0344	55	0.9005	R.GALDQLCGAGGLCR.C	sp|O15230	638~651
PH6.RAW Scans:2483 RT:13.9527min	1446.66	2	1446.63	0.035	60	0.9893	R.GALDQLCGAGGLCR.C	sp|O15230	638~651
PH4.RAW Scans:5290 RT:20.8625min	1745.71	3	1745.64	0.0653	40	0.6316	R.CLCQPEFAGPHCDR.C	sp|O15230	605~618
PH4.RAW Scans:1791 RT:10.1648min	1745.71	2	1745.64	0.063	57	0.9893	R.CLCQPEFAGPHCDR.C	sp|O15230	605~618
PH4.RAW Scans:2409 RT:11.7684min	1853.75	2	1853.7	0.0508	62	0.9975	Q.IVN+1CDCSAAGTQGNACR.K	sp|O15230	491~507
PH45.RAW Scans:5346 RT:20.4878min	1892.73	2	1892.68	0.0529	77	0.9992	L.CGCSPAGTLPEGCDEAGR.C	sp|O15230	587~604
PH8.RAW Scans:1578 RT:11.5985min	1096.55	2	1096.55	-0.0004	37	0.9244	R.VNLESPGPER.V	sp|O15240	195~204
PH4.RAW Scans:2162 RT:11.0353min	1628.82	2	1628.83	-0.0028	73	0.9968	P.GRPEAQPPPLSSEHK.E	sp|O15240	26~40
PH45.RAW Scans:2290 RT:11.2289min	1135.59	2	1135.59	0.0002	33	0.6539	K.EPVAGDAVPGPK.D	sp|O15240	41~52
PH10.RAW Scans:4707 RT:19.2865min	1849.98	3	1849.98	0.0026	44	0.6988	R.NSLSHPPPDLPGTHLIR.L	sp|O43155	240~256
PH5.RAW Scans:6246 RT:24.4937min	1439.6	2	1439.55	0.042	38	0.5876	R.NNPWFCDCSIK.W	sp|O43155	309~319
PH7.RAW Scans:3286 RT:15.9520min	1198.7	2	1198.69	0.0039	34	0.698	R.LIVDGNLLTNK.G	sp|O43155	209~219
PH4.RAW Scans:6063 RT:23.3955min	1259.66	2	1259.65	0.0071	40	0.9156	K.GIAEGTFSHLTK.L	sp|O43155	220~231
PH5.RAW Scans:7562 RT:28.9012min	970.523	2	970.524	-0.0003	33	0.977	K.PALDWLTR.E	sp|O43157	837~844
PH35.RAW Scans:2584 RT:12.9712min	1129.6	2	1129.6	0.0022	54	0.987	K.VTADVINAAEK.L	sp|O43175	59~69
PH35.RAW Scans:2566 RT:12.9175min	1131.54	2	1131.6	-0.0622	35	0.847	K.V+2TADVINAAEK.L	sp|O43175	59~69
PH6.RAW Scans:3657 RT:17.3032min	1204.59	2	1204.57	0.0173	44	0.7065	R.SIHDFCLVSK.V	sp|O43291	33~42
PH6.RAW Scans:3827 RT:17.8063min	1204.59	2	1204.57	0.0211	43	0.8358	R.SIHDFCLVSK.V	sp|O43291	33~42
PH6.RAW Scans:3836 RT:17.8335min	1204.59	3	1204.57	0.0208	43	0.9693	R.SIHDFCLVSK.V	sp|O43291	33~42
PH7.RAW Scans:3709 RT:17.7940min	1204.59	3	1204.57	0.0205	40	0.9179	R.SIHDFCLVSK.V	sp|O43291	33~42
PH7.RAW Scans:3720 RT:17.8335min	1204.59	2	1204.57	0.0187	41	0.68	R.SIHDFCLVSK.V	sp|O43291	33~42
PH7.RAW Scans:3878 RT:18.3220min	1204.59	3	1204.57	0.022	45	0.9449	R.SIHDFCLVSK.V	sp|O43291	33~42
PH7.RAW Scans:3890 RT:18.3525min	1204.59	2	1204.57	0.0217	41	0.7555	R.SIHDFCLVSK.V	sp|O43291	33~42
PH8.RAW Scans:3716 RT:18.1457min	1204.59	3	1204.57	0.0226	37	0.5957	R.SIHDFCLVSK.V	sp|O43291	33~42
PH8.RAW Scans:3908 RT:18.8423min	1204.59	2	1204.57	0.0231	32	0.2463	R.SIHDFCLVSK.V	sp|O43291	33~42
PH8.RAW Scans:3912 RT:18.8565min	1204.59	3	1204.57	0.022	29	0.7907	R.SIHDFCLVSK.V	sp|O43291	33~42
PH8.RAW Scans:4027 RT:19.3452min	1204.59	2	1204.57	0.0201	47	0.881	R.SIHDFCLVSK.V	sp|O43291	33~42
PH8.RAW Scans:4038 RT:19.3880min	1204.59	3	1204.57	0.0211	44	0.9977	R.SIHDFCLVSK.V	sp|O43291	33~42
PH10.RAW Scans:4346 RT:18.1937min	1204.59	3	1204.57	0.0208	39	0.9799	R.SIHDFCLVSK.V	sp|O43291	33~42
PH10.RAW Scans:4354 RT:18.2233min	1204.59	2	1204.57	0.0213	40	0.68	R.SIHDFCLVSK.V	sp|O43291	33~42
PH45.RAW Scans:2573 RT:11.9437min	1660.71	2	1660.69	0.0186	66	0.9975	F.VYGGCDGNSNNYLTK.E	sp|O43291	67~81
PH35.RAW Scans:11029 RT:44.0345min	2246.08	2	2246.08	-0.0046	65	0.9005	R.TDLDGLVQQGYQSLNDIPDR.V	sp|O43490	351~370
PH35.RAW Scans:11230 RT:44.8443min	2246.09	2	2246.08	0.006	73	0.9922	R.TDLDGLVQQGYQSLNDIPDR.V	sp|O43490	351~370
PH3.RAW Scans:8260 RT:43.1195min	1887.98	2	1888	-0.0203	73	0.9968	R.QL-17PPVDAELDNVNNVLR.T	sp|O43490	334~350
PH10.RAW Scans:3372 RT:15.2438min	1829.95	2	1829.95	-0.0003	76	0.9983	K.SLHQQSTQLSSSLTSVK.T	sp|O43490	279~295
PH8.RAW Scans:3165 RT:16.2564min	1378.63	2	1378.61	0.025	42	0.3813	K.NLQDFAACGIDR.M	sp|O43490	617~628
PH8.RAW Scans:3311 RT:16.7730min	1917.88	3	1917.88	-0.0013	53	0.526	K.DHVYGIHNPVMTSPSQH.-	sp|O43490	849~865
PH45.RAW Scans:5408 RT:20.7323min	1917.88	3	1918.88	-0.9998	43	0.854	K.DHVYGIH+1NPVMTSPSQH.-	sp|O43490	849~865
PH10.RAW Scans:2810 RT:13.7404min	1016.49	2	1016.49	-0.002	41	0.9517	R.YEAAVPDPR.E	sp|O43505	163~171
PH10.RAW Scans:2819 RT:13.7632min	1016.49	2	1016.49	-0.0032	38	0.7519	R.YEAAVPDPR.E	sp|O43505	163~171
PH10.RAW Scans:2815 RT:13.7498min	1168.58	3	1168.56	0.018	47	0.9987	R.VAMHLVCPSR.Y	sp|O43505	153~162
PH4.RAW Scans:2309 RT:11.4598min	1168.59	2	1168.56	0.0224	40	0.8366	R.VAMHLVCPSR.Y	sp|O43505	153~162
PH4.RAW Scans:4623 RT:18.8100min	1161.57	3	1162.56	-0.9906	23	0.8054	R.V-6AMHLVCPSR.Y	sp|O43505	153~162
PH45.RAW Scans:2389 RT:11.4896min	1551.76	2	1551.75	0.007	51	0.8841	R.TALASGGVLDASGDYR.V	sp|O43505	65~80
PH5.RAW Scans:7517 RT:28.7447min	1672.71	2	1672.72	-0.0059	59	0.9782	K.WTYFGPDGENSWSK.K	sp|O43570	32~45
PH10.RAW Scans:6443 RT:25.2467min	1787.82	2	1787.82	0.0038	90	0.9999	K.AEAAASALADADADLEER.L	sp|O43633	198~215
PH35.RAW Scans:2707 RT:13.3421min	1056.54	2	1056.55	-0.0075	43	0.9578	K.AQLDSADIPK.A	sp|O43692	46~55
PH35.RAW Scans:2869 RT:13.8402min	1056.55	2	1056.55	0.0003	51	0.9859	K.AQLDSADIPK.A	sp|O43692	46~55
PH35.RAW Scans:2897 RT:13.9131min	1058.56	2	1056.55	2.0153	33	0.7772	K.AQLDSADIPK.A	sp|O43692	46~55
PH35.RAW Scans:3008 RT:14.2894min	1056.54	2	1056.55	-0.0013	57	0.9954	K.AQLDSADIPK.A	sp|O43692	46~55
PH4.RAW Scans:2823 RT:12.9599min	1057.53	2	1057.55	-0.0131	37	0.8366	K.A+1QLDSADIPK.A	sp|O43692	46~55
PH35.RAW Scans:5529 RT:23.2795min	2203.05	2	2203.03	0.0219	79	0.9951	R.ELGCGAASGTPSGILYEPPAEK.E	sp|O43866	64~85
PH35.RAW Scans:5675 RT:23.7963min	2203.05	2	2203.03	0.0263	78	0.9948	R.ELGCGAASGTPSGILYEPPAEK.E	sp|O43866	64~85
PH35.RAW Scans:5690 RT:23.8363min	2203.05	3	2203.03	0.0222	62	0.9475	R.ELGCGAASGTPSGILYEPPAEK.E	sp|O43866	64~85
PH4.RAW Scans:5668 RT:22.2542min	2203.04	2	2203.03	0.0165	73	0.9918	R.ELGCGAASGTPSGILYEPPAEK.E	sp|O43866	64~85
PH45.RAW Scans:7446 RT:27.3867min	1635.7	2	1635.68	0.0198	73	0.9977	K.GQWGTVCDDGWDIK.D	sp|O43866	43~56
PH10.RAW Scans:4358 RT:18.2393min	1098.64	2	1098.64	0.0034	31	0.9241	R.VLIGNIDLSR.L	sp|O43895	482~491
PH5.RAW Scans:4411 RT:18.1975min	1099.57	2	1098.64	0.9328	41	0.8937	R.VLIGNIDLSR.L	sp|O43895	482~491
PH5.RAW Scans:6957 RT:26.9027min	1099.64	2	1098.64	0.997	47	0.9941	R.VLIGNIDLSR.L	sp|O43895	482~491
PH4.RAW Scans:6624 RT:25.3455min	1100.53	2	1098.64	1.8944	36	0.9626	R.VLIGNIDLSR.L	sp|O43895	482~491
PH45.RAW Scans:6686 RT:24.8523min	1098.64	2	1098.64	0.0022	41	0.989	R.VLIGNIDLSR.L	sp|O43895	482~491
PH45.RAW Scans:6743 RT:25.0598min	1357.68	2	1357.68	-0.0008	41	0.7575	R.TVHWGTPSAFQK.E	sp|O43895	465~476
PH45.RAW Scans:6800 RT:25.2605min	1031.58	2	1031.58	-0.0001	32	0.756	R.LIFPAATSGR.M	sp|O43895	492~501
PH45.RAW Scans:6895 RT:25.6093min	1031.58	2	1031.58	0.0013	34	0.8525	R.LIFPAATSGR.M	sp|O43895	492~501
PH45.RAW Scans:4623 RT:18.3685min	1391.66	2	1391.64	0.0185	49	0.963	K.GMFTSIEPGYYK.D	sp|O43895	549~560
PH7.RAW Scans:2339 RT:13.3326min	1551.76	3	1551.74	0.0231	52	0.9507	R.WECNRPAAPGGPLK.F	sp|O43921	112~125
PH7.RAW Scans:2361 RT:13.3828min	1551.76	2	1551.74	0.0187	43	0.6304	R.WECNRPAAPGGPLK.F	sp|O43921	112~125
PH4.RAW Scans:4597 RT:18.7045min	1606.8	2	1606.8	0.001	65	0.9685	K.VIYGNTDGPSGPFVGK.N	sp|O60279	338~353
PH45.RAW Scans:4714 RT:18.6297min	1606.8	2	1606.8	-0.0032	57	0.9667	K.VIYGNTDGPSGPFVGK.N	sp|O60279	338~353
PH8.RAW Scans:5629 RT:25.4615min	1161.59	2	1160.67	0.9199	32	0.5012	R.IEVA+20RERLR.Q	sp|O60391	990~998
PH6.RAW Scans:5963 RT:24.6553min	2547.18	2	2547.14	0.0396	67	0.9778	T.GGCGGIFQAPSGEIHSPNYPSPYR.S	sp|O60494	1508~1531
PH35.RAW Scans:3147 RT:14.6953min	1664.77	2	1664.75	0.0225	52	0.5909	R.YCGVDLPPPGSTTSSK.L	sp|O60494	1350~1365
PH35.RAW Scans:3456 RT:15.8166min	1664.77	2	1664.75	0.0233	49	0.5267	R.YCGVDLPPPGSTTSSK.L	sp|O60494	1350~1365
PH35.RAW Scans:3655 RT:16.4709min	1664.78	2	1664.75	0.0259	46	0.4349	R.YCGVDLPPPGSTTSSK.L	sp|O60494	1350~1365
PH35.RAW Scans:3913 RT:17.2350min	1664.77	2	1664.75	0.0227	50	0.4787	R.YCGVDLPPPGSTTSSK.L	sp|O60494	1350~1365
PH5.RAW Scans:6628 RT:25.7872min	1664.77	2	1664.75	0.0225	51	0.7179	R.YCGVDLPPPGSTTSSK.L	sp|O60494	1350~1365
PH6.RAW Scans:5250 RT:22.2680min	1664.78	2	1664.75	0.0315	49	0.559	R.YCGVDLPPPGSTTSSK.L	sp|O60494	1350~1365
PH6.RAW Scans:5256 RT:22.2867min	1524.64	2	1524.62	0.02	55	0.9931	R.YCGTDMPHPITSF.S	sp|O60494	1696~1708
PH6.RAW Scans:5403 RT:22.8180min	1524.64	2	1524.62	0.022	59	0.9929	R.YCGTDMPHPITSF.S	sp|O60494	1696~1708
PH7.RAW Scans:5081 RT:22.8930min	2220.05	3	2220.03	0.0189	50	0.2698	R.WETQQPECGGILTGPYGSIK.S	sp|O60494	583~602
PH7.RAW Scans:5183 RT:23.2618min	2220.05	2	2220.03	0.0164	72	0.9902	R.WETQQPECGGILTGPYGSIK.S	sp|O60494	583~602
PH7.RAW Scans:5225 RT:23.4050min	1992.04	3	1992.04	-0.0008	54	0.863	R.VPGQSGVVESIGHPTLPYR.D	sp|O60494	2340~2358
PH8.RAW Scans:4971 RT:22.9677min	1992.04	2	1992.04	-0.0036	83	0.9999	R.VPGQSGVVESIGHPTLPYR.D	sp|O60494	2340~2358
PH8.RAW Scans:5095 RT:23.4255min	1992.04	2	1992.04	-0.0034	72	0.9957	R.VPGQSGVVESIGHPTLPYR.D	sp|O60494	2340~2358
PH8.RAW Scans:5110 RT:23.4793min	1992.04	2	1992.04	-0.0032	82	0.9984	R.VPGQSGVVESIGHPTLPYR.D	sp|O60494	2340~2358
PH8.RAW Scans:5246 RT:23.9920min	1992.04	3	1992.04	-0.0023	54	0.9608	R.VPGQSGVVESIGHPTLPYR.D	sp|O60494	2340~2358
PH10.RAW Scans:5766 RT:22.8480min	1992.04	2	1992.04	-0.0022	87	0.9997	R.VPGQSGVVESIGHPTLPYR.D	sp|O60494	2340~2358
PH10.RAW Scans:5815 RT:23.0130min	1992.04	3	1992.04	-0.0017	52	0.9719	R.VPGQSGVVESIGHPTLPYR.D	sp|O60494	2340~2358
PH6.RAW Scans:5389 RT:22.7788min	1992.04	2	1992.04	-0.0042	89	0.9998	R.VPGQSGVVESIGHPTLPYR.D	sp|O60494	2340~2358
PH6.RAW Scans:5554 RT:23.2923min	1992.04	3	1992.04	-0.0026	54	0.9431	R.VPGQSGVVESIGHPTLPYR.D	sp|O60494	2340~2358
PH6.RAW Scans:5248 RT:22.2573min	1992.04	3	1992.04	-0.0011	57	0.9977	R.VPGQSGVVESIGHPTLPYR.D	sp|O60494	2340~2358
PH5.RAW Scans:6381 RT:24.9053min	1992.04	3	1992.04	-0.0008	52	0.9478	R.VPGQSGVVESIGHPTLPYR.D	sp|O60494	2340~2358
PH10.RAW Scans:2041 RT:11.8320min	1992.05	2	1992.04	0.0092	79	0.9989	R.VPGQSGVVESIGHPTLPYR.D	sp|O60494	2340~2358
PH10.RAW Scans:2064 RT:11.8843min	1992.04	3	1993.04	-1.0035	47	0.8721	R.VPGQSGVVESIGH+1PTLPYR.D	sp|O60494	2340~2358
PH6.RAW Scans:5384 RT:22.7583min	1992.04	3	1993.04	-0.9999	37	0.3962	R.VPGQSGVVESIGH+1PTLPYR.D	sp|O60494	2340~2358
PH6.RAW Scans:5343 RT:22.6375min	2049.06	2	2049.04	0.0126	67	0.9861	R.VPGQSGVVES+57IGHPTLPYR.D	sp|O60494	2340~2358
PH5.RAW Scans:4879 RT:19.8508min	1215.57	2	1215.57	0.003	56	0.9934	R.VGDADGPLMWR.L	sp|O60494	2637~2647
PH5.RAW Scans:5037 RT:20.3845min	1215.57	2	1215.57	-0.0036	51	0.9799	R.VGDADGPLMWR.L	sp|O60494	2637~2647
PH55.RAW Scans:4946 RT:20.7535min	1215.57	2	1215.57	0.002	50	0.9948	R.VGDADGPLMWR.L	sp|O60494	2637~2647
PH5.RAW Scans:5346 RT:21.3542min	1036.55	3	1036.55	0.0018	32	0.9751	R.VEHIGFHAK.Y	sp|O60494	2675~2683
PH5.RAW Scans:5469 RT:21.8655min	1036.55	2	1036.55	0.0003	39	0.9676	R.VEHIGFHAK.Y	sp|O60494	2675~2683
PH6.RAW Scans:5491 RT:23.0898min	2049.06	2	2049.04	0.0208	82	0.9997	R.V+57PGQSGVVESIGHPTLPYR.D	sp|O60494	2340~2358
PH55.RAW Scans:5546 RT:22.5668min	2049.06	3	2050.04	-0.9807	37	0.4355	R.V+57PGQSGVVE+1SIGHPTLPYR.D	sp|O60494	2340~2358
PH5.RAW Scans:3719 RT:15.7750min	2212	2	2212.02	-0.02	66	0.8254	R.TGDAPVFLFSPGWPDSYSNR.V	sp|O60494	1984~2003
PH7.RAW Scans:3463 RT:16.8320min	2212.01	2	2212.02	-0.0114	79	0.9981	R.TGDAPVFLFSPGWPDSYSNR.V	sp|O60494	1984~2003
PH7.RAW Scans:3499 RT:16.9925min	2212.01	2	2212.02	-0.0102	73	0.9845	R.TGDAPVFLFSPGWPDSYSNR.V	sp|O60494	1984~2003
PH7.RAW Scans:3584 RT:17.3423min	2212.02	2	2212.02	-0.0072	76	0.9911	R.TGDAPVFLFSPGWPDSYSNR.V	sp|O60494	1984~2003
PH7.RAW Scans:3728 RT:17.8582min	2212.01	2	2212.02	-0.0078	68	0.9659	R.TGDAPVFLFSPGWPDSYSNR.V	sp|O60494	1984~2003
PH7.RAW Scans:3783 RT:18.0363min	2212.01	2	2212.02	-0.0092	77	0.99	R.TGDAPVFLFSPGWPDSYSNR.V	sp|O60494	1984~2003
PH7.RAW Scans:3903 RT:18.3855min	2212.02	2	2212.02	-0.007	77	0.9955	R.TGDAPVFLFSPGWPDSYSNR.V	sp|O60494	1984~2003
PH8.RAW Scans:3705 RT:18.1098min	2212.01	2	2212.02	-0.0124	76	0.9925	R.TGDAPVFLFSPGWPDSYSNR.V	sp|O60494	1984~2003
PH8.RAW Scans:3711 RT:18.1290min	2212.01	2	2212.02	-0.0074	63	0.9049	R.TGDAPVFLFSPGWPDSYSNR.V	sp|O60494	1984~2003
PH8.RAW Scans:3976 RT:19.1375min	2212.01	2	2212.02	-0.0118	65	0.8767	R.TGDAPVFLFSPGWPDSYSNR.V	sp|O60494	1984~2003
PH8.RAW Scans:4118 RT:19.6925min	2212.01	2	2212.02	-0.0134	57	0.5576	R.TGDAPVFLFSPGWPDSYSNR.V	sp|O60494	1984~2003
PH8.RAW Scans:4215 RT:20.0948min	2212.02	2	2212.02	0.0006	71	0.9702	R.TGDAPVFLFSPGWPDSYSNR.V	sp|O60494	1984~2003
PH8.RAW Scans:4246 RT:20.2125min	1196.58	2	1196.56	0.0192	51	0.9859	R.TCAYDSLVIR.D	sp|O60494	2031~2040
PH10.RAW Scans:3971 RT:17.0173min	1196.59	2	1196.56	0.0218	38	0.8669	R.TCAYDSLVIR.D	sp|O60494	2031~2040
PH5.RAW Scans:7441 RT:28.4675min	1196.58	2	1196.56	0.0196	50	0.9959	R.TCAYDSLVIR.D	sp|O60494	2031~2040
PH5.RAW Scans:7590 RT:28.9868min	1196.59	2	1196.56	0.0218	53	0.9941	R.TCAYDSLVIR.D	sp|O60494	2031~2040
PH55.RAW Scans:7470 RT:29.3853min	1196.58	2	1196.56	0.0188	48	0.9889	R.TCAYDSLVIR.D	sp|O60494	2031~2040
PH35.RAW Scans:5445 RT:22.9720min	1197.65	2	1196.56	1.086	30	0.8169	R.TCAYDSLVIR.D	sp|O60494	2031~2040
PH35.RAW Scans:5583 RT:23.4622min	1196.58	2	1196.56	0.0136	34	0.8174	R.TCAYDSLVIR.D	sp|O60494	2031~2040
PH5.RAW Scans:4068 RT:17.0150min	1196.58	2	1196.56	0.0168	37	0.8669	R.TCAYDSLVIR.D	sp|O60494	2031~2040
PH5.RAW Scans:4076 RT:17.0382min	1197.59	2	1196.56	1.0274	32	0.799	R.TCAYDSLVIR.D	sp|O60494	2031~2040
PH5.RAW Scans:4188 RT:17.5440min	1102.51	2	1102.51	-0.0009	49	0.991	R.STGEYMFIR.F	sp|O60494	2064~2072
PH6.RAW Scans:1816 RT:11.9720min	1102.51	2	1102.51	-0.0007	47	0.991	R.STGEYMFIR.F	sp|O60494	2064~2072
PH8.RAW Scans:1795 RT:12.1537min	1102.52	2	1102.51	0.0059	32	0.8466	R.STGEYMFIR.F	sp|O60494	2064~2072
PH6.RAW Scans:2838 RT:14.9608min	1102.51	2	1102.51	-0.0013	47	0.991	R.STGEYMFIR.F	sp|O60494	2064~2072
PH6.RAW Scans:3014 RT:15.4899min	1118.5	2	1118.51	-0.0083	30	0.6248	R.STGEYM+16FIR.F	sp|O60494	2064~2072
PH7.RAW Scans:3005 RT:15.2349min	970.443	2	970.443	-0.0001	28	0.9466	R.SSGDSMFIK.L	sp|O60494	1250~1258
PH8.RAW Scans:3118 RT:16.0773min	1594.73	3	1594.73	0.0001	51	0.9403	R.SPHWPQNFPENSR.C	sp|O60494	2818~2830
PH10.RAW Scans:3449 RT:15.4690min	1594.73	2	1594.73	-0.0016	41	0.4017	R.SPHWPQNFPENSR.C	sp|O60494	2818~2830
PH7.RAW Scans:3001 RT:15.2267min	1594.73	3	1594.73	-0.0017	56	0.9981	R.SPHWPQNFPENSR.C	sp|O60494	2818~2830
PH6.RAW Scans:4226 RT:18.9828min	1594.73	3	1594.73	-0.0026	55	0.9918	R.SPHWPQNFPENSR.C	sp|O60494	2818~2830
PH7.RAW Scans:4288 RT:19.9135min	1594.73	2	1594.73	-0.0014	42	0.5867	R.SPHWPQNFPENSR.C	sp|O60494	2818~2830
PH7.RAW Scans:4266 RT:19.8122min	1594.72	3	1594.73	-0.0029	61	0.9997	R.SPHWPQNFPENSR.C	sp|O60494	2818~2830
PH8.RAW Scans:4435 RT:20.9975min	1594.73	3	1594.73	-0.0011	52	0.9264	R.SPHWPQNFPENSR.C	sp|O60494	2818~2830
PH6.RAW Scans:4221 RT:18.9725min	1594.73	2	1594.73	-0.0012	42	0.7778	R.SPHWPQNFPENSR.C	sp|O60494	2818~2830
PH3.RAW Scans:3588 RT:20.1545min	1594.73	3	1594.73	-0.0008	56	0.9932	R.SPHWPQNFPENSR.C	sp|O60494	2818~2830
PH3.RAW Scans:3465 RT:19.6652min	1594.72	2	1594.73	-0.005	40	0.5252	R.SPHWPQNFPENSR.C	sp|O60494	2818~2830
PH3.RAW Scans:3593 RT:20.1708min	1595.72	3	1594.73	0.997	59	0.9919	R.SPHWPQNFPENSR.C	sp|O60494	2818~2830
PH3.RAW Scans:3461 RT:19.6508min	1594.73	3	1594.73	-0.0011	51	0.9109	R.SPHWPQNFPENSR.C	sp|O60494	2818~2830
PH35.RAW Scans:4160 RT:18.0853min	1594.72	3	1594.73	-0.005	47	0.839	R.SPHWPQNFPENSR.C	sp|O60494	2818~2830
PH25.RAW Scans:3541 RT:23.9265min	1408.68	2	1408.68	0.0011	45	0.7086	R.SPFFPNVYPGER.T	sp|O60494	829~840
PH3.RAW Scans:3668 RT:20.5115min	1408.68	2	1408.68	-0.0009	56	0.9861	R.SPFFPNVYPGER.T	sp|O60494	829~840
PH10.RAW Scans:9048 RT:34.4703min	1408.67	2	1408.68	-0.0075	51	0.9628	R.SPFFPNVYPGER.T	sp|O60494	829~840
PH10.RAW Scans:4656 RT:19.1485min	1928.92	2	1928.93	-0.0071	74	0.9954	R.SPENPMQVSSTGNELAIR.F	sp|O60494	1470~1487
PH10.RAW Scans:4681 RT:19.2128min	1929.7	2	1928.93	0.7697	60	0.9321	R.SPENPMQVSSTGNELAIR.F	sp|O60494	1470~1487
PH7.RAW Scans:4305 RT:19.9833min	1928.91	2	1928.93	-0.0151	69	0.9972	R.SPENPMQVSSTGNELAIR.F	sp|O60494	1470~1487
PH7.RAW Scans:4481 RT:20.6863min	1928.92	2	1928.93	-0.0061	67	0.9918	R.SPENPMQVSSTGNELAIR.F	sp|O60494	1470~1487
PH7.RAW Scans:5004 RT:22.6388min	1944.92	2	1944.93	-0.0087	58	0.9555	R.SPENPM+16QVSSTGNELAIR.F	sp|O60494	1470~1487
PH8.RAW Scans:5730 RT:25.8828min	1507.63	2	1507.62	0.0144	58	0.9897	R.SPDVGYVHDVNCF.W	sp|O60494	489~501
PH8.RAW Scans:6145 RT:27.4750min	1236.54	2	1236.53	0.0054	37	0.8937	R.SNTDCSWVIR.V	sp|O60494	1532~1541
PH8.RAW Scans:5604 RT:25.3635min	1236.55	2	1236.53	0.0186	44	0.9707	R.SNTDCSWVIR.V	sp|O60494	1532~1541
PH8.RAW Scans:6139 RT:27.4538min	1236.55	2	1236.53	0.019	60	0.9975	R.SNTDCSWVIR.V	sp|O60494	1532~1541
PH7.RAW Scans:4510 RT:20.7987min	1236.55	2	1236.53	0.0194	51	0.9933	R.SNTDCSWVIR.V	sp|O60494	1532~1541
PH8.RAW Scans:5463 RT:24.8358min	901.45	2	901.451	-0.0001	39	0.9924	R.SNSPQLEK.L	sp|O60494	2518~2525
PH10.RAW Scans:4871 RT:19.8297min	1187.56	2	1187.56	-0.0006	48	0.9453	R.SDNSPTHVGFK.A	sp|O60494	2318~2328
PH7.RAW Scans:4661 RT:21.3082min	1187.56	2	1187.56	0	39	0.6745	R.SDNSPTHVGFK.A	sp|O60494	2318~2328
PH10.RAW Scans:4914 RT:19.9878min	1683.84	2	1683.81	0.0211	83	0.9998	R.SAVTGSCVNDGVHIIR.G	sp|O60494	2971~2986
PH7.RAW Scans:4377 RT:20.2890min	1683.83	2	1683.81	0.0195	76	0.9992	R.SAVTGSCVNDGVHIIR.G	sp|O60494	2971~2986
PH10.RAW Scans:4664 RT:19.1720min	1683.84	2	1683.81	0.0203	86	0.9998	R.SAVTGSCVNDGVHIIR.G	sp|O60494	2971~2986
PH7.RAW Scans:5493 RT:24.3592min	1683.84	2	1683.81	0.0227	62	0.9855	R.SAVTGSCVNDGVHIIR.G	sp|O60494	2971~2986
PH6.RAW Scans:2042 RT:12.5214min	1683.84	2	1683.81	0.0243	61	0.9801	R.SAVTGSCVNDGVHIIR.G	sp|O60494	2971~2986
PH7.RAW Scans:2045 RT:12.6514min	1683.83	3	1684.81	-0.981	36	0.7286	R.SAVTGSC+1VNDGVHIIR.G	sp|O60494	2971~2986
PH7.RAW Scans:2051 RT:12.6689min	2018.95	2	2018.93	0.0217	82	0.9987	R.QACGGHILTSSFDTVSSPR.F	sp|O60494	1618~1636
PH8.RAW Scans:2045 RT:12.7661min	2018.93	2	2018.93	0.0085	66	0.9876	R.QACGGHILTSSFDTVSSPR.F	sp|O60494	1618~1636
PH8.RAW Scans:2046 RT:12.7680min	2001.92	2	2001.93	-0.0049	53	0.411	R.QACGGH-17ILTSSFDTVSSPR.F	sp|O60494	1618~1636
PH5.RAW Scans:7902 RT:30.0310min	2018.94	3	2019.93	-0.9858	50	0.949	R.QACG+1GHILTSSFDTVSSPR.F	sp|O60494	1618~1636
PH5.RAW Scans:8038 RT:30.5488min	2018.96	3	2016.93	2.0286	49	0.8234	R.Q-2ACGGHILTSSFDTVSSPR.F	sp|O60494	1618~1636
PH5.RAW Scans:4253 RT:17.7375min	2001.92	2	2001.93	-0.0101	61	0.8526	R.Q-17ACGGHILTSSFDTVSSPR.F	sp|O60494	1618~1636
PH5.RAW Scans:4159 RT:17.4107min	2018.94	3	2019.93	-0.9846	48	0.9455	R.Q+1ACGGHILTSSFDTVSSPR.F	sp|O60494	1618~1636
PH5.RAW Scans:4324 RT:17.9378min	2102.94	2	2102.92	0.0158	72	0.9894	R.NGGSPESPIIGQYCGNSNPR.T	sp|O60494	2751~2770
PH5.RAW Scans:4486 RT:18.4818min	2103.93	2	2103.92	0.004	75	0.9928	R.NGGSPE+1SPIIGQYCGNSNPR.T	sp|O60494	2751~2770
PH55.RAW Scans:4222 RT:18.3613min	2103.93	3	2103.92	0.0046	56	0.906	R.NGG+1SPESPIIGQYCGNSNPR.T	sp|O60494	2751~2770
PH55.RAW Scans:4354 RT:18.8563min	2103.93	3	2103.92	0.0052	68	0.9996	R.NGG+1SPESPIIGQYCGNSNPR.T	sp|O60494	2751~2770
PH5.RAW Scans:1697 RT:10.2344min	2103.93	2	2103.92	0.0064	84	0.9989	R.N+1GGSPESPIIGQYCGNSNPR.T	sp|O60494	2751~2770
PH35.RAW Scans:9088 RT:36.3885min	2103.93	2	2103.92	0.0108	71	0.9833	R.N+1GGSPESPIIGQYCGNSNPR.T	sp|O60494	2751~2770
PH6.RAW Scans:9351 RT:37.2258min	1649.7	2	1649.69	0.0038	69	0.9977	R.N+1GGSPESPIIGQYCGN.S	sp|O60494	2751~2766
PH6.RAW Scans:9487 RT:37.7470min	2104.92	3	2104.92	-0.0015	64	0.998	R.N+1GGSPESPIIGQY+1CGNSNPR.T	sp|O60494	2751~2770
PH6.RAW Scans:9632 RT:38.2812min	3101.35	3	3102.33	-0.9786	68	0.9199	R.LESMDN+1CPHEFLQVYDGDSSSAFQLGR.F	sp|O60494	521~547
PH6.RAW Scans:9942 RT:39.4435min	2177.08	4	2177.06	0.0216	56	0.9965	R.LATHPSCNNEHVIVFNGIR.S	sp|O60494	2499~2517
PH6.RAW Scans:10072 RT:39.9495min	2177.07	2	2177.06	0.0157	84	0.9966	R.LATHPSCNNEHVIVFNGIR.S	sp|O60494	2499~2517
PH6.RAW Scans:10278 RT:40.7142min	2178.06	2	2178.06	-0.0011	71	0.9957	R.LATHPSCNNEHVIVFN+1GIR.S	sp|O60494	2499~2517
PH10.RAW Scans:9796 RT:37.2247min	2178.06	2	2178.06	0.0063	74	0.9954	R.LATHPSCNNEHVIVFN+1GIR.S	sp|O60494	2499~2517
PH55.RAW Scans:11474 RT:43.6762min	2178.06	3	2178.06	0.004	44	0.4221	R.LATHPSCNNEHVIVFN+1GIR.S	sp|O60494	2499~2517
PH55.RAW Scans:11667 RT:44.4115min	2178.07	4	2178.06	0.0076	42	0.7548	R.LATHPSCNNEHVIVFN+1GIR.S	sp|O60494	2499~2517
PH55.RAW Scans:11984 RT:45.6068min	2178.07	3	2178.06	0.0121	46	0.8892	R.LATHPSCNNEHVIVFN+1GIR.S	sp|O60494	2499~2517
PH55.RAW Scans:13543 RT:51.5628min	2178.06	4	2178.06	0.0036	40	0.8095	R.LATHPSCNNEHVIV+1FNGIR.S	sp|O60494	2499~2517
PH3.RAW Scans:2893 RT:17.1050min	2178.06	4	2178.06	0.0048	32	0.2454	R.LATHPSCNNEHVIV+1FNGIR.S	sp|O60494	2499~2517
PH3.RAW Scans:3001 RT:17.6165min	2178.06	3	2179.06	-0.9978	43	0.3617	R.LATHPSCNNEHV+2IVFNGIR.S	sp|O60494	2499~2517
PH35.RAW Scans:3277 RT:15.1373min	2178.06	4	2179.06	-0.9936	38	0.6803	R.LATHPSCNNEHV+2IVFNGIR.S	sp|O60494	2499~2517
PH35.RAW Scans:3407 RT:15.6547min	2178.07	3	2178.06	0.0082	46	0.6733	R.LATHPSCNNEH+1VIVFNGIR.S	sp|O60494	2499~2517
PH3.RAW Scans:5787 RT:30.4700min	2178.06	3	2179.06	-0.9975	39	0.3532	R.LATHPSCNNEH+1VIVFN+1GIR.S	sp|O60494	2499~2517
PH35.RAW Scans:6797 RT:27.7943min	2177.08	3	2178.06	-0.9791	46	0.863	R.LATHPSCN+1NEHVIVFNGIR.S	sp|O60494	2499~2517
PH35.RAW Scans:6933 RT:28.3280min	2178.06	3	2179.06	-1.0002	45	0.7012	R.LATHPSC+1NNEHVIVFN+1GIR.S	sp|O60494	2499~2517
PH35.RAW Scans:2735 RT:13.4308min	2177.08	3	2178.06	-0.9809	53	0.9197	R.LATHP+1SCNNEHVIVFNGIR.S	sp|O60494	2499~2517
PH3.RAW Scans:6981 RT:36.4750min	2178.06	4	2179.06	-0.9964	36	0.1098	R.LAT+1HPSCNNEHVIVFN+1GIR.S	sp|O60494	2499~2517
PH3.RAW Scans:7083 RT:37.0020min	1127.57	2	1127.57	0.0009	38	0.9706	R.IYDGPSIHAR.L	sp|O60494	1912~1921
PH3.RAW Scans:7171 RT:37.4287min	1127.57	2	1127.57	-0.0017	43	0.9706	R.IYDGPSIHAR.L	sp|O60494	1912~1921
PH35.RAW Scans:8661 RT:34.8965min	1127.57	3	1127.57	-0.0004	29	0.9751	R.IYDGPSIHAR.L	sp|O60494	1912~1921
PH35.RAW Scans:8809 RT:35.4028min	1127.57	3	1127.57	0.0002	31	0.9751	R.IYDGPSIHAR.L	sp|O60494	1912~1921
PH35.RAW Scans:8833 RT:35.4878min	1127.57	2	1127.57	0.0007	47	0.9914	R.IYDGPSIHAR.L	sp|O60494	1912~1921
PH35.RAW Scans:8951 RT:35.9098min	1120.61	2	1120.61	0.0046	34	0.8763	R.ITLMFNNLR.L	sp|O60494	2490~2498
PH35.RAW Scans:8973 RT:36.0027min	1120.61	2	1120.61	0.001	40	0.9796	R.ITLMFNNLR.L	sp|O60494	2490~2498
PH35.RAW Scans:9108 RT:36.4818min	1047.53	2	1047.53	-0.0002	43	0.9933	R.IQLQFEDR.F	sp|O60494	2259~2266
PH35.RAW Scans:9151 RT:36.6477min	1047.53	2	1047.53	-0.0032	35	0.9626	R.IQLQFEDR.F	sp|O60494	2259~2266
PH35.RAW Scans:9254 RT:37.0015min	1047.54	2	1047.53	0.0008	40	0.9933	R.IQLQFEDR.F	sp|O60494	2259~2266
PH35.RAW Scans:9514 RT:37.9985min	1342.65	2	1342.65	0.0015	49	0.9757	R.FVTDGSVTASGFR.L	sp|O60494	2430~2442
PH35.RAW Scans:10437 RT:41.6467min	1342.65	2	1342.65	0.0011	48	0.9733	R.FVTDGSVTASGFR.L	sp|O60494	2430~2442
PH35.RAW Scans:9393 RT:37.5210min	1342.65	2	1342.65	0.0017	38	0.6652	R.FVTDGSVTASGFR.L	sp|O60494	2430~2442
PH5.RAW Scans:8271 RT:31.4118min	1342.66	2	1342.65	0.0099	36	0.5726	R.FVTDGSVTASGFR.L	sp|O60494	2430~2442
PH5.RAW Scans:8412 RT:31.9133min	1342.59	2	1342.65	-0.0659	39	0.6323	R.FVTDGSVTASGFR.L	sp|O60494	2430~2442
PH5.RAW Scans:8569 RT:32.4457min	1342.65	2	1342.65	0.0003	56	0.9935	R.FVTDGSVTASGFR.L	sp|O60494	2430~2442
PH5.RAW Scans:8748 RT:33.0092min	1342.65	2	1342.65	0.0011	61	0.9957	R.FVTDGSVTASGFR.L	sp|O60494	2430~2442
PH5.RAW Scans:9040 RT:34.0358min	1342.65	2	1342.65	0.0017	54	0.9831	R.FVTDGSVTASGFR.L	sp|O60494	2430~2442
PH5.RAW Scans:9454 RT:35.4530min	1342.65	2	1342.65	0.0019	56	0.9868	R.FVTDGSVTASGFR.L	sp|O60494	2430~2442
PH5.RAW Scans:9496 RT:35.5945min	1343.66	2	1342.65	1.0053	37	0.7373	R.FVTDGSVTASGFR.L	sp|O60494	2430~2442
PH5.RAW Scans:9648 RT:36.1160min	1342.66	2	1342.65	0.0035	39	0.6028	R.FVTDGSVTASGFR.L	sp|O60494	2430~2442
PH5.RAW Scans:10033 RT:37.4442min	1342.65	2	1342.65	-0.0041	51	0.9399	R.FVTDGSVTASGFR.L	sp|O60494	2430~2442
PH5.RAW Scans:10202 RT:38.0003min	1342.65	2	1342.65	0.0001	57	0.9926	R.FVTDGSVTASGFR.L	sp|O60494	2430~2442
PH5.RAW Scans:10373 RT:38.5708min	998.468	2	998.467	0.0016	29	0.723	R.FTSDSSVTR.A	sp|O60494	2073~2081
PH5.RAW Scans:10528 RT:39.0930min	998.466	2	998.467	-0.0004	35	0.974	R.FTSDSSVTR.A	sp|O60494	2073~2081
PH5.RAW Scans:10732 RT:39.7662min	998.466	2	998.467	-0.0008	37	0.9525	R.FTSDSSVTR.A	sp|O60494	2073~2081
PH55.RAW Scans:8314 RT:32.2012min	998.467	2	998.467	-0.0002	38	0.977	R.FTSDSSVTR.A	sp|O60494	2073~2081
PH55.RAW Scans:8482 RT:32.7593min	998.467	2	998.467	0.0002	35	0.974	R.FTSDSSVTR.A	sp|O60494	2073~2081
PH55.RAW Scans:8638 RT:33.2938min	998.466	2	998.467	-0.0012	34	0.977	R.FTSDSSVTR.A	sp|O60494	2073~2081
PH55.RAW Scans:8893 RT:34.2378min	1836.83	2	1836.84	-0.004	71	0.9981	R.FISDGSGSGTGFQATFMK.I	sp|O60494	1832~1849
PH55.RAW Scans:8827 RT:33.9802min	1836.83	2	1836.84	-0.0018	44	0.806	R.FISDGSGSGTGFQATFMK.I	sp|O60494	1832~1849
PH5.RAW Scans:9340 RT:35.0848min	1843.98	2	1843.98	0.0027	67	0.9976	R.EQLANPIVSSGNSLFLR.F	sp|O60494	1584~1600
PH35.RAW Scans:10314 RT:41.1307min	1843.98	2	1843.98	-0.0009	92	1	R.EQLANPIVSSGNSLFLR.F	sp|O60494	1584~1600
PH6.RAW Scans:3589 RT:17.1022min	1843.99	2	1843.98	0.0093	70	0.9987	R.EQLANPIVSSGNSLFLR.F	sp|O60494	1584~1600
PH10.RAW Scans:2781 RT:13.6787min	1843.99	2	1843.98	0.0157	66	0.9948	R.EQLANPIVSSGNSLFLR.F	sp|O60494	1584~1600
PH10.RAW Scans:2784 RT:13.6843min	1843.99	2	1843.98	0.0105	56	0.9571	R.EQLANPIVSSGNSLFLR.F	sp|O60494	1584~1600
PH7.RAW Scans:10303 RT:42.2018min	1843.99	2	1843.98	0.0073	43	0.4999	R.EQLANPIVSSGNSLFLR.F	sp|O60494	1584~1600
PH7.RAW Scans:11264 RT:45.9042min	1843.98	2	1843.98	-0.0009	41	0.3311	R.EQLANPIVSSGNSLFLR.F	sp|O60494	1584~1600
PH7.RAW Scans:12272 RT:49.7487min	1843.97	2	1843.98	-0.0055	53	0.952	R.EQLANPIVSSGNSLFLR.F	sp|O60494	1584~1600
PH7.RAW Scans:12725 RT:51.4277min	1843.98	2	1843.98	-0.0025	80	0.9997	R.EQLANPIVSSGNSLFLR.F	sp|O60494	1584~1600
PH8.RAW Scans:8573 RT:37.1848min	1843.98	2	1843.98	0.0027	69	0.9989	R.EQLANPIVSSGNSLFLR.F	sp|O60494	1584~1600
PH8.RAW Scans:8721 RT:37.7677min	1843.97	2	1843.98	-0.0051	74	0.9992	R.EQLANPIVSSGNSLFLR.F	sp|O60494	1584~1600
PH8.RAW Scans:8875 RT:38.3628min	1843.98	2	1843.98	-0.0027	80	0.9994	R.EQLANPIVSSGNSLFLR.F	sp|O60494	1584~1600
PH8.RAW Scans:9010 RT:38.8772min	1843.98	2	1843.98	0.0001	59	0.9863	R.EQLANPIVSSGNSLFLR.F	sp|O60494	1584~1600
PH8.RAW Scans:9155 RT:39.4550min	1843.98	2	1843.98	-0.0009	65	0.996	R.EQLANPIVSSGNSLFLR.F	sp|O60494	1584~1600
PH8.RAW Scans:9291 RT:39.9742min	1843.98	2	1843.98	0.0009	65	0.9912	R.EQLANPIVSSGNSLFLR.F	sp|O60494	1584~1600
PH8.RAW Scans:10159 RT:43.3713min	1843.98	2	1843.98	-0.0025	59	0.9822	R.EQLANPIVSSGNSLFLR.F	sp|O60494	1584~1600
PH10.RAW Scans:9413 RT:35.7965min	1843.98	2	1843.98	-0.0009	66	0.9973	R.EQLANPIVSSGNSLFLR.F	sp|O60494	1584~1600
PH10.RAW Scans:9546 RT:36.3008min	1844.97	2	1844.98	-0.0139	57	0.9753	R.EQLANPIVSSGN+1SLFLR.F	sp|O60494	1584~1600
PH7.RAW Scans:9347 RT:38.6083min	1811.8	2	1811.78	0.0178	63	0.9864	R.DNLFCEWHLQGLSGH.Y	sp|O60494	2359~2373
PH7.RAW Scans:10617 RT:43.4055min	1811.79	2	1811.78	0.011	77	0.9992	R.DNLFCEWHLQGLSGH.Y	sp|O60494	2359~2373
PH7.RAW Scans:9538 RT:39.3305min	1811.8	2	1811.78	0.0144	66	0.9861	R.DNLFCEWHLQGLSGH.Y	sp|O60494	2359~2373
PH7.RAW Scans:10905 RT:44.5360min	1811.78	2	1811.78	-0.005	64	0.989	R.DNLFCEWHLQGLSGH.Y	sp|O60494	2359~2373
PH7.RAW Scans:9035 RT:37.4357min	1811.79	2	1811.78	0.0104	61	0.982	R.DNLFCEWHLQGLSGH.Y	sp|O60494	2359~2373
PH7.RAW Scans:11113 RT:45.3332min	1811.8	2	1811.78	0.0136	64	0.9862	R.DNLFCEWHLQGLSGH.Y	sp|O60494	2359~2373
PH8.RAW Scans:9979 RT:42.6592min	1811.8	2	1811.78	0.0166	73	0.9981	R.DNLFCEWHLQGLSGH.Y	sp|O60494	2359~2373
PH7.RAW Scans:9201 RT:38.0465min	1811.79	2	1811.78	0.007	75	0.9987	R.DNLFCEWHLQGLSGH.Y	sp|O60494	2359~2373
PH7.RAW Scans:9589 RT:39.5273min	1811.79	2	1811.78	0.0062	63	0.9916	R.DNLFCEWHLQGLSGH.Y	sp|O60494	2359~2373
PH7.RAW Scans:9680 RT:39.8692min	1811.78	2	1811.78	0.0008	67	0.9969	R.DNLFCEWHLQGLSGH.Y	sp|O60494	2359~2373
PH7.RAW Scans:9841 RT:40.4818min	1811.8	2	1811.78	0.012	78	0.9996	R.DNLFCEWHLQGLSGH.Y	sp|O60494	2359~2373
PH8.RAW Scans:8438 RT:36.6582min	1215.6	2	1215.6	0.0008	62	0.9941	R.DGVDSDAPILSK.F	sp|O60494	2284~2295
PH6.RAW Scans:4681 RT:20.5233min	1215.6	2	1215.6	-0.0002	56	0.9891	R.DGVDSDAPILSK.F	sp|O60494	2284~2295
PH35.RAW Scans:3630 RT:16.3742min	1215.6	2	1215.6	-0.0002	56	0.9842	R.DGVDSDAPILSK.F	sp|O60494	2284~2295
PH5.RAW Scans:5428 RT:21.6595min	1215.6	2	1215.6	0.0008	64	0.9954	R.DGVDSDAPILSK.F	sp|O60494	2284~2295
PH5.RAW Scans:5543 RT:22.1798min	1215.6	2	1215.6	-0.0002	49	0.7573	R.DGVDSDAPILSK.F	sp|O60494	2284~2295
PH5.RAW Scans:2213 RT:11.7636min	1314.68	2	1314.68	0.0007	47	0.7802	R.DGPLYQDPLLGK.F	sp|O60494	652~663
PH5.RAW Scans:2587 RT:12.6680min	1314.68	2	1314.68	-0.0005	60	0.9978	R.DGPLYQDPLLGK.F	sp|O60494	652~663
PH55.RAW Scans:5345 RT:21.8695min	1314.68	2	1314.68	-0.0031	47	0.5349	R.DGPLYQDPLLGK.F	sp|O60494	652~663
PH5.RAW Scans:8630 RT:32.6342min	1314.68	2	1314.68	-0.0059	45	0.819	R.DGPLYQDPLLGK.F	sp|O60494	652~663
PH5.RAW Scans:8800 RT:33.1673min	831.436	2	831.434	0.0027	38	0.9924	R.DGETLLGK.V	sp|O60494	770~777
PH5.RAW Scans:9413 RT:35.3135min	1742.84	2	1742.82	0.0236	62	0.9897	R.DGDNNLAQQLAVLCGR.E	sp|O60494	2041~2056
PH6.RAW Scans:2676 RT:14.5060min	1742.84	2	1742.82	0.0276	73	0.9914	R.DGDNNLAQQLAVLCGR.E	sp|O60494	2041~2056
PH6.RAW Scans:2683 RT:14.5204min	1741.88	2	1742.82	-0.9398	45	0.3797	R.DGDNNLAQQLAVLCGR.E	sp|O60494	2041~2056
PH7.RAW Scans:2884 RT:14.8979min	1742.84	2	1742.82	0.0198	73	0.9959	R.DGDNNLAQQLAVLCGR.E	sp|O60494	2041~2056
PH5.RAW Scans:3520 RT:15.2664min	1742.83	2	1742.82	0.0192	89	1	R.DGDNNLAQQLAVLCGR.E	sp|O60494	2041~2056
PH55.RAW Scans:3363 RT:15.6646min	1742.84	3	1742.82	0.0214	62	0.9978	R.DGDNNLAQQLAVLCGR.E	sp|O60494	2041~2056
PH5.RAW Scans:9241 RT:34.7325min	1742.84	2	1742.82	0.0196	83	0.9991	R.DGDNNLAQQLAVLCGR.E	sp|O60494	2041~2056
PH5.RAW Scans:9390 RT:35.2443min	1742.84	3	1742.82	0.0211	57	0.9569	R.DGDNNLAQQLAVLCGR.E	sp|O60494	2041~2056
PH5.RAW Scans:9542 RT:35.7568min	1743.83	2	1742.82	1.0122	76	0.9978	R.DGDNNLAQQLAVLCGR.E	sp|O60494	2041~2056
PH5.RAW Scans:9692 RT:36.2628min	1743.82	3	1742.82	1.0081	59	0.8697	R.DGDNNLAQQLAVLCGR.E	sp|O60494	2041~2056
PH5.RAW Scans:9848 RT:36.8130min	1743.82	2	1742.82	1.007	65	0.9957	R.DGDNNLAQQLAVLCGR.E	sp|O60494	2041~2056
PH5.RAW Scans:10004 RT:37.3422min	1744.9	2	1742.82	2.0896	57	0.967	R.DGDNNLAQQLAVLCGR.E	sp|O60494	2041~2056
PH5.RAW Scans:10165 RT:37.8810min	1742.84	2	1742.82	0.0198	83	0.9996	R.DGDNNLAQQLAVLCGR.E	sp|O60494	2041~2056
PH5.RAW Scans:10321 RT:38.3902min	1742.83	2	1742.82	0.0098	70	0.994	R.DGDNNLAQQLAVLCGR.E	sp|O60494	2041~2056
PH5.RAW Scans:10375 RT:38.5752min	1744.91	2	1743.82	1.0948	45	0.8355	R.DGDNNLAQ+1QLAVLCGR.E	sp|O60494	2041~2056
PH5.RAW Scans:10521 RT:39.0643min	1743.82	2	1743.82	-0.0002	67	0.9951	R.DGDNNL+1AQQLAVLCGR.E	sp|O60494	2041~2056
PH5.RAW Scans:10683 RT:39.6140min	1781.86	2	1781.86	0.0011	90	0.9998	R.DFVEILDGGHEDAPLR.G	sp|O60494	1678~1693
PH5.RAW Scans:10857 RT:40.1945min	1781.86	2	1781.86	-0.0027	92	0.9999	R.DFVEILDGGHEDAPLR.G	sp|O60494	1678~1693
PH5.RAW Scans:11011 RT:40.7168min	1781.86	2	1781.86	0.0005	64	0.9668	R.DFVEILDGGHEDAPLR.G	sp|O60494	1678~1693
PH5.RAW Scans:11180 RT:41.2625min	1781.85	2	1781.86	-0.0077	73	0.9964	R.DFVEILDGGHEDAPLR.G	sp|O60494	1678~1693
PH5.RAW Scans:11351 RT:41.8748min	1781.86	3	1781.86	0.0007	34	0.4277	R.DFVEILDGGHEDAPLR.G	sp|O60494	1678~1693
PH5.RAW Scans:11472 RT:42.2600min	1781.86	2	1781.86	-0.0021	82	0.9993	R.DFVEILDGGHEDAPLR.G	sp|O60494	1678~1693
PH5.RAW Scans:11518 RT:42.4208min	1781.86	3	1781.86	0.0025	45	0.7928	R.DFVEILDGGHEDAPLR.G	sp|O60494	1678~1693
PH5.RAW Scans:11737 RT:43.1787min	1781.86	3	1781.86	0.0001	43	0.9702	R.DFVEILDGGHEDAPLR.G	sp|O60494	1678~1693
PH5.RAW Scans:12215 RT:44.7927min	1781.86	2	1781.86	0.0055	77	0.9995	R.DFVEILDGGHEDAPLR.G	sp|O60494	1678~1693
PH5.RAW Scans:12633 RT:46.2517min	1781.86	2	1781.86	-0.0013	76	0.999	R.DFVEILDGGHEDAPLR.G	sp|O60494	1678~1693
PH5.RAW Scans:12906 RT:47.2098min	1781.86	2	1781.86	0.0029	69	0.9951	R.DFVEILDGGHEDAPLR.G	sp|O60494	1678~1693
PH5.RAW Scans:13309 RT:48.6933min	1781.86	2	1781.86	0.0057	74	0.998	R.DFVEILDGGHEDAPLR.G	sp|O60494	1678~1693
PH5.RAW Scans:13347 RT:48.8450min	1781.86	2	1781.86	0.0011	73	0.9966	R.DFVEILDGGHEDAPLR.G	sp|O60494	1678~1693
PH5.RAW Scans:14096 RT:51.6272min	1781.86	2	1781.86	-0.0015	69	0.9884	R.DFVEILDGGHEDAPLR.G	sp|O60494	1678~1693
PH6.RAW Scans:8675 RT:34.7015min	1781.86	2	1781.86	-0.0009	78	0.9993	R.DFVEILDGGHEDAPLR.G	sp|O60494	1678~1693
PH10.RAW Scans:8887 RT:33.8535min	1781.86	2	1781.86	-0.0015	77	0.9994	R.DFVEILDGGHEDAPLR.G	sp|O60494	1678~1693
PH55.RAW Scans:8958 RT:34.4675min	1781.85	2	1781.86	-0.0073	80	0.9997	R.DFVEILDGGHEDAPLR.G	sp|O60494	1678~1693
PH55.RAW Scans:9098 RT:34.9800min	1781.97	2	1781.86	0.1077	44	0.519	R.DFVEILDGGHEDAPLR.G	sp|O60494	1678~1693
PH55.RAW Scans:9339 RT:35.8962min	1781.96	2	1781.86	0.0981	47	0.5693	R.DFVEILDGGHEDAPLR.G	sp|O60494	1678~1693
PH5.RAW Scans:4289 RT:17.8335min	1781.97	2	1781.86	0.1109	62	0.8609	R.DFVEILDGGHEDAPLR.G	sp|O60494	1678~1693
PH7.RAW Scans:1964 RT:12.4632min	1781.98	2	1781.86	0.1173	66	0.9416	R.DFVEILDGGHEDAPLR.G	sp|O60494	1678~1693
PH4.RAW Scans:3362 RT:14.5107min	1781.83	2	1781.86	-0.0319	65	0.867	R.DFVEILDGGHEDAPLR.G	sp|O60494	1678~1693
PH4.RAW Scans:3788 RT:15.9099min	1781.83	2	1781.86	-0.0243	70	0.9916	R.DFVEILDGGHEDAPLR.G	sp|O60494	1678~1693
PH4.RAW Scans:5614 RT:22.0672min	1781.84	2	1781.86	-0.0171	74	0.998	R.DFVEILDGGHEDAPLR.G	sp|O60494	1678~1693
PH4.RAW Scans:3642 RT:15.4754min	1781.86	3	1781.86	-0.0008	39	0.3524	R.DFVEILDGGHEDAPLR.G	sp|O60494	1678~1693
PH4.RAW Scans:6328 RT:24.2957min	1781.86	2	1781.86	-0.0009	76	0.9977	R.DFVEILDGGHEDAPLR.G	sp|O60494	1678~1693
PH4.RAW Scans:4474 RT:18.2460min	1781.86	3	1782.86	-0.999	38	0.7578	R.DFVEILDGGH+1EDAPLR.G	sp|O60494	1678~1693
PH4.RAW Scans:4609 RT:18.7543min	1781.86	3	1782.86	-0.9939	42	0.7881	R.DFVEIL+1DGGHEDAPLR.G	sp|O60494	1678~1693
PH4.RAW Scans:1214 RT:7.1467min	1744.92	2	1743.82	1.1042	41	0.4018	R.D+1GDNNLAQQLAVLCGR.E	sp|O60494	2041~2056
PH4.RAW Scans:1333 RT:7.6565min	1388.6	3	1388.56	0.0408	38	0.6678	R.CVHGICEDLMR.E	sp|O60494	225~235
PH4.RAW Scans:1418 RT:8.1732min	1102.52	2	1102.5	0.0214	52	0.9969	R.CSWTAITHK.S	sp|O60494	2831~2839
PH4.RAW Scans:1501 RT:8.7171min	1102.52	3	1102.5	0.0223	40	0.9968	R.CSWTAITHK.S	sp|O60494	2831~2839
PH4.RAW Scans:7271 RT:27.6357min	2121.95	3	2121.94	0.018	50	0.9802	R.CNFDVLEIYGGPDFHSPR.I	sp|O60494	1444~1461
PH4.RAW Scans:9420 RT:35.1045min	2121.95	3	2121.94	0.0087	55	0.9913	R.CNFDVLEIYGGPDFHSPR.I	sp|O60494	1444~1461
PH4.RAW Scans:9582 RT:35.6220min	2121.95	3	2121.94	0.0126	43	0.3914	R.CNFDVLEIYGGPDFHSPR.I	sp|O60494	1444~1461
PH4.RAW Scans:9735 RT:36.1368min	2121.96	3	2121.94	0.0228	63	0.9998	R.CNFDVLEIYGGPDFHSPR.I	sp|O60494	1444~1461
PH4.RAW Scans:9885 RT:36.6503min	2121.95	3	2121.94	0.0105	53	0.986	R.CNFDVLEIYGGPDFHSPR.I	sp|O60494	1444~1461
PH4.RAW Scans:10034 RT:37.1778min	2121.95	3	2121.94	0.0153	62	0.9987	R.CNFDVLEIYGGPDFHSPR.I	sp|O60494	1444~1461
PH4.RAW Scans:10184 RT:37.7040min	2121.94	3	2121.94	0.0081	63	0.9994	R.CNFDVLEIYGGPDFHSPR.I	sp|O60494	1444~1461
PH4.RAW Scans:10319 RT:38.2140min	2121.96	3	2121.94	0.0225	47	0.9802	R.CNFDVLEIYGGPDFHSPR.I	sp|O60494	1444~1461
PH4.RAW Scans:10476 RT:38.7932min	2121.96	3	2121.94	0.0225	56	0.9931	R.CNFDVLEIYGGPDFHSPR.I	sp|O60494	1444~1461
PH4.RAW Scans:10619 RT:39.3183min	2121.96	3	2121.94	0.0279	48	0.9061	R.CNFDVLEIYGGPDFHSPR.I	sp|O60494	1444~1461
PH4.RAW Scans:10766 RT:39.8310min	2121.95	3	2121.94	0.0171	44	0.5748	R.CNFDVLEIYGGPDFHSPR.I	sp|O60494	1444~1461
PH4.RAW Scans:3454 RT:14.8760min	2121.96	3	2121.94	0.021	68	0.9998	R.CNFDVLEIYGGPDFHSPR.I	sp|O60494	1444~1461
PH4.RAW Scans:6968 RT:26.6137min	2121.96	3	2121.94	0.0195	70	0.9997	R.CNFDVLEIYGGPDFHSPR.I	sp|O60494	1444~1461
PH4.RAW Scans:9245 RT:34.4138min	2121.94	3	2122.94	-0.994	45	0.9446	R.CNFDVLEI+1YGGPDFHSPR.I	sp|O60494	1444~1461
PH4.RAW Scans:9380 RT:34.9482min	2121.95	3	2122.94	-0.9913	45	0.8469	R.CNFDVLEI+1YGGPDFHSPR.I	sp|O60494	1444~1461
PH4.RAW Scans:3727 RT:15.7341min	2121.95	3	2122.94	-0.9913	45	0.9558	R.CNFDVLE+1IYGGPDFHSPR.I	sp|O60494	1444~1461
PH4.RAW Scans:3835 RT:16.0404min	2121.95	3	2122.94	-0.9856	41	0.7256	R.CNFDVLE+1IYGGPDFHSPR.I	sp|O60494	1444~1461
PH4.RAW Scans:1151 RT:6.9945min	2121.95	3	2122.94	-0.9886	47	0.9732	R.CNFDVL+1EIYGGPDFHSPR.I	sp|O60494	1444~1461
PH4.RAW Scans:4363 RT:17.7723min	2121.96	3	2122.94	-0.9778	37	0.576	R.CNFDVL+1EIYGGPDFHSPR.I	sp|O60494	1444~1461
PH4.RAW Scans:4483 RT:18.2913min	2121.95	3	2122.94	-0.9832	43	0.9154	R.CNFDVL+1EIYGGPDFHSPR.I	sp|O60494	1444~1461
PH4.RAW Scans:4622 RT:18.8080min	2121.95	3	2122.94	-0.9883	44	0.9625	R.CNFDV+1LEIYGGPDFHSPR.I	sp|O60494	1444~1461
PH45.RAW Scans:6897 RT:25.6220min	2125.15	3	2122.94	2.2169	44	0.581	R.CNFDV+1LEIYGGPDFHSPR.I	sp|O60494	1444~1461
PH45.RAW Scans:7724 RT:28.2225min	2121.95	3	2122.94	-0.9898	40	0.9154	R.CNFDV+1LEIYGGPDFHSPR.I	sp|O60494	1444~1461
PH45.RAW Scans:7814 RT:28.5328min	2121.95	3	2122.94	-0.9889	43	0.9558	R.CNFDV+1LEIYGGPDFHSPR.I	sp|O60494	1444~1461
PH45.RAW Scans:6458 RT:24.0963min	2121.95	3	2122.94	-0.9898	44	0.9446	R.CNFDV+1LEIYGGPDFHSPR.I	sp|O60494	1444~1461
PH45.RAW Scans:6604 RT:24.6040min	1795.93	2	1795.92	0.0036	62	0.987	P.GQSGVVESIGHPTLPYR.D	sp|O60494	2342~2358
PH45.RAW Scans:13218 RT:46.3238min	1674.84	2	1674.84	0.0022	61	0.9824	N.TIPDSIDTSSNTAVVR.F	sp|O60494	2414~2429
PH45.RAW Scans:13364 RT:46.8428min	1674.84	2	1674.84	0.002	58	0.9801	N.TIPDSIDTSSNTAVVR.F	sp|O60494	2414~2429
PH45.RAW Scans:13517 RT:47.3527min	1988.9	2	1988.88	0.0163	68	0.9754	N.GGSPESPIIGQYCGNSNPR.T	sp|O60494	2752~2770
PH45.RAW Scans:13673 RT:47.8683min	1594.74	2	1594.73	0.0063	63	0.9977	N.FYSNEQITDFGFK.F	sp|O60494	3017~3029
PH45.RAW Scans:13821 RT:48.3832min	1040.53	2	1040.53	0.0008	31	0.7701	K.VIFFTDGSR.P	sp|O60494	2545~2553
PH45.RAW Scans:13972 RT:48.8893min	1040.53	2	1040.53	0.0002	41	0.9444	K.VIFFTDGSR.P	sp|O60494	2545~2553
PH45.RAW Scans:14128 RT:49.4048min	1040.53	2	1040.53	0.001	36	0.6323	K.VIFFTDGSR.P	sp|O60494	2545~2553
PH45.RAW Scans:14282 RT:49.9243min	1040.53	2	1040.53	-0.0002	30	0.4485	K.VIFFTDGSR.P	sp|O60494	2545~2553
PH45.RAW Scans:14434 RT:50.4382min	896.424	2	896.424	-0.0001	32	0.8158	K.TDSFQTAK.G	sp|O60494	3134~3141
PH45.RAW Scans:14587 RT:50.9565min	896.424	2	896.424	0.0001	34	0.8504	K.TDSFQTAK.G	sp|O60494	3134~3141
PH45.RAW Scans:14752 RT:51.5077min	1260.59	2	1260.59	-0.0011	46	0.9528	K.SPGYPGNYPPGR.D	sp|O60494	603~614
PH45.RAW Scans:15443 RT:55.9798min	1260.59	2	1260.59	0.0021	29	0.4719	K.SPGYPGNYPPGR.D	sp|O60494	603~614
PH45.RAW Scans:5111 RT:19.7425min	1074.58	2	1074.58	0.0005	50	0.987	K.SITNSVWIR.F	sp|O60494	789~797
PH45.RAW Scans:5274 RT:20.2437min	1282.76	2	1282.76	-0.0048	47	0.967	K.LQVLLLTDGVGR.R	sp|O60494	1366~1377
PH45.RAW Scans:5342 RT:20.4717min	1282.76	2	1282.76	-0.0018	59	0.9933	K.LQVLLLTDGVGR.R	sp|O60494	1366~1377
PH45.RAW Scans:5862 RT:22.3057min	1284.65	2	1282.76	1.8916	39	0.4728	K.LQVLLLTDGVGR.R	sp|O60494	1366~1377
PH45.RAW Scans:12052 RT:42.4467min	1282.66	2	1282.76	-0.1022	40	0.5964	K.LQVLLLTDGVGR.R	sp|O60494	1366~1377
PH45.RAW Scans:14428 RT:50.4112min	1282.76	2	1282.76	-0.004	51	0.9903	K.LQVLLLTDGVGR.R	sp|O60494	1366~1377
PH45.RAW Scans:3146 RT:13.5336min	1282.65	2	1282.76	-0.1136	50	0.9628	K.LQVLLLTDGVGR.R	sp|O60494	1366~1377
PH45.RAW Scans:5484 RT:20.9232min	1282.76	2	1282.76	0.0032	46	0.9742	K.LQVLLLTDGVGR.R	sp|O60494	1366~1377
PH45.RAW Scans:5801 RT:22.0528min	1282.65	2	1282.76	-0.1124	50	0.9582	K.LQVLLLTDGVGR.R	sp|O60494	1366~1377
PH45.RAW Scans:4481 RT:17.9165min	1282.76	2	1282.76	-0.0012	54	0.9933	K.LQVLLLTDGVGR.R	sp|O60494	1366~1377
PH45.RAW Scans:1153 RT:6.7889min	1283.65	2	1282.76	0.8876	50	0.9841	K.LQVLLLTDGVGR.R	sp|O60494	1366~1377
PH45.RAW Scans:6382 RT:23.8768min	1282.76	2	1282.76	-0.0018	51	0.982	K.LQVLLLTDGVGR.R	sp|O60494	1366~1377
PH45.RAW Scans:3755 RT:15.5818min	1284.66	2	1282.76	1.8954	54	0.9821	K.LQVLLLTDGVGR.R	sp|O60494	1366~1377
PH45.RAW Scans:4588 RT:18.2443min	1282.76	2	1282.76	-0.0022	56	0.9915	K.LQVLLLTDGVGR.R	sp|O60494	1366~1377
PH45.RAW Scans:4753 RT:18.7503min	1282.76	2	1282.76	-0.0004	57	0.9975	K.LQVLLLTDGVGR.R	sp|O60494	1366~1377
PH45.RAW Scans:4464 RT:17.8585min	1282.76	2	1282.76	-0.0016	53	0.9876	K.LQVLLLTDGVGR.R	sp|O60494	1366~1377
PH45.RAW Scans:4620 RT:18.3622min	1282.76	2	1282.76	0.0004	43	0.7994	K.LQVLLLTDGVGR.R	sp|O60494	1366~1377
PH45.RAW Scans:4793 RT:18.8812min	1282.76	2	1282.76	-0.0018	43	0.9055	K.LQVLLLTDGVGR.R	sp|O60494	1366~1377
PH45.RAW Scans:5001 RT:19.4110min	1282.76	2	1282.76	-0.0012	46	0.9402	K.LQVLLLTDGVGR.R	sp|O60494	1366~1377
PH45.RAW Scans:6061 RT:22.9580min	1282.76	2	1282.76	-0.0014	44	0.9245	K.LQVLLLTDGVGR.R	sp|O60494	1366~1377
PH45.RAW Scans:6176 RT:23.3173min	1282.76	2	1282.76	0.0006	46	0.933	K.LQVLLLTDGVGR.R	sp|O60494	1366~1377
PH45.RAW Scans:1287 RT:7.1027min	1282.77	2	1282.76	0.0046	56	0.9964	K.LQVLLLTDGVGR.R	sp|O60494	1366~1377
PH45.RAW Scans:7382 RT:27.1960min	1282.76	2	1282.76	-0.0014	48	0.9472	K.LQVLLLTDGVGR.R	sp|O60494	1366~1377
PH45.RAW Scans:9797 RT:35.0468min	1282.76	2	1282.76	-0.0002	60	0.9959	K.LQVLLLTDGVGR.R	sp|O60494	1366~1377
PH45.RAW Scans:9952 RT:35.5525min	1370.69	2	1370.69	0	59	0.997	K.IFGNDNIVGTHGK.V	sp|O60494	1850~1862
PH45.RAW Scans:10116 RT:36.0772min	1370.7	3	1370.69	0.0037	36	0.4975	K.IFGNDNIVGTHGK.V	sp|O60494	1850~1862
PH45.RAW Scans:10276 RT:36.5893min	1370.7	3	1370.69	0.0037	41	0.9539	K.IFGNDNIVGTHGK.V	sp|O60494	1850~1862
PH45.RAW Scans:10438 RT:37.1398min	1371.68	2	1371.69	-0.0144	43	0.8672	K.IFGN+1DNIVGTHGK.V	sp|O60494	1850~1862
PH45.RAW Scans:10840 RT:38.4668min	1373.66	2	1371.69	1.961	34	0.6301	K.IFGN+1DNIVGTHGK.V	sp|O60494	1850~1862
PH45.RAW Scans:11000 RT:38.9987min	2291.03	2	2291.01	0.0126	59	0.9077	K.FCGTSLPSSQWSSGEVMYLR.F	sp|O60494	2296~2315
PH45.RAW Scans:11994 RT:42.2527min	2291.03	2	2291.01	0.019	69	0.9987	K.FCGTSLPSSQWSSGEVMYLR.F	sp|O60494	2296~2315
PH45.RAW Scans:14040 RT:49.1003min	2291.03	2	2291.01	0.0114	73	0.9976	K.FCGTSLPSSQWSSGEVMYLR.F	sp|O60494	2296~2315
PH45.RAW Scans:14194 RT:49.6193min	2291.02	2	2291.01	0.0064	72	0.9954	K.FCGTSLPSSQWSSGEVMYLR.F	sp|O60494	2296~2315
PH45.RAW Scans:14355 RT:50.1758min	2291.03	2	2291.01	0.0162	65	0.9872	K.FCGTSLPSSQWSSGEVMYLR.F	sp|O60494	2296~2315
PH45.RAW Scans:14364 RT:50.2018min	2291.04	2	2291.01	0.0224	66	0.9957	K.FCGTSLPSSQWSSGEVMYLR.F	sp|O60494	2296~2315
PH45.RAW Scans:14517 RT:50.7127min	2291.03	2	2291.01	0.0158	74	0.9964	K.FCGTSLPSSQWSSGEVMYLR.F	sp|O60494	2296~2315
PH45.RAW Scans:14666 RT:51.2323min	2291.04	2	2291.01	0.0224	64	0.9869	K.FCGTSLPSSQWSSGEVMYLR.F	sp|O60494	2296~2315
PH45.RAW Scans:14743 RT:51.4825min	2292.03	2	2291.01	1.0186	70	0.996	K.FCGTSLPSSQWSSGEVMYLR.F	sp|O60494	2296~2315
PH45.RAW Scans:15446 RT:55.9862min	2291.03	2	2291.01	0.0126	65	0.9942	K.FCGTSLPSSQWSSGEVMYLR.F	sp|O60494	2296~2315
PH45.RAW Scans:8503 RT:30.7855min	2291.03	2	2291.01	0.0152	62	0.9859	K.FCGTSLPSSQWSSGEVMYLR.F	sp|O60494	2296~2315
PH45.RAW Scans:5614 RT:21.3268min	2291.03	2	2291.01	0.0194	70	0.9941	K.FCGTSLPSSQWSSGEVMYLR.F	sp|O60494	2296~2315
PH45.RAW Scans:5739 RT:21.8337min	2291.03	2	2291.01	0.017	49	0.8491	K.FCGTSLPSSQWSSGEVMYLR.F	sp|O60494	2296~2315
PH45.RAW Scans:1239 RT:6.9887min	2291.02	2	2291.01	0.0098	67	0.9966	K.FCGTSLPSSQWSSGEVMYLR.F	sp|O60494	2296~2315
PH45.RAW Scans:10134 RT:36.1288min	2291.03	2	2291.01	0.014	62	0.9816	K.FCGTSLPSSQWSSGEVMYLR.F	sp|O60494	2296~2315
PH45.RAW Scans:10651 RT:37.8403min	2292.03	2	2291.01	1.0164	62	0.9859	K.FCGTSLPSSQWSSGEVMYLR.F	sp|O60494	2296~2315
PH45.RAW Scans:11405 RT:40.3285min	2291.03	2	2291.01	0.0168	62	0.9569	K.FCGTSLPSSQWSSGEVMYLR.F	sp|O60494	2296~2315
PH45.RAW Scans:11451 RT:40.4742min	2291.02	2	2291.01	0.0086	57	0.9618	K.FCGTSLPSSQWSSGEVMYLR.F	sp|O60494	2296~2315
PH45.RAW Scans:11580 RT:40.9002min	2291.02	2	2291.01	0.007	54	0.9242	K.FCGTSLPSSQWSSGEVMYLR.F	sp|O60494	2296~2315
PH45.RAW Scans:11632 RT:41.0647min	2291.03	2	2291.01	0.0176	53	0.5573	K.FCGTSLPSSQWSSGEVMYLR.F	sp|O60494	2296~2315
PH45.RAW Scans:11792 RT:41.5933min	2291.01	2	2291.01	0.0014	64	0.9454	K.FCGTSLPSSQWSSGEVMYLR.F	sp|O60494	2296~2315
PH45.RAW Scans:11842 RT:41.7555min	2291.04	2	2291.01	0.0268	72	0.9914	K.FCGTSLPSSQWSSGEVMYLR.F	sp|O60494	2296~2315
PH45.RAW Scans:11986 RT:42.2292min	2291.01	2	2291.01	0.0014	78	0.9976	K.FCGTSLPSSQWSSGEVMYLR.F	sp|O60494	2296~2315
PH45.RAW Scans:12108 RT:42.6320min	2291.02	2	2291.01	0.0098	45	0.7269	K.FCGTSLPSSQWSSGEVMYLR.F	sp|O60494	2296~2315
PH45.RAW Scans:12333 RT:43.3760min	2291.03	2	2291.01	0.012	58	0.8427	K.FCGTSLPSSQWSSGEVMYLR.F	sp|O60494	2296~2315
PH45.RAW Scans:12496 RT:43.9272min	2291.03	2	2291.01	0.0196	77	0.9983	K.FCGTSLPSSQWSSGEVMYLR.F	sp|O60494	2296~2315
PH45.RAW Scans:12728 RT:44.7018min	2291.02	2	2291.01	0.007	60	0.9907	K.FCGTSLPSSQWSSGEVMYLR.F	sp|O60494	2296~2315
PH45.RAW Scans:13554 RT:47.4675min	2291.04	2	2291.01	0.0238	73	0.9983	K.FCGTSLPSSQWSSGEVMYLR.F	sp|O60494	2296~2315
PH45.RAW Scans:13811 RT:48.3293min	2291.04	2	2291.01	0.0262	59	0.9865	K.FCGTSLPSSQWSSGEVMYLR.F	sp|O60494	2296~2315
PH45.RAW Scans:13997 RT:48.9662min	1294.6	2	1294.58	0.0197	60	0.9976	H.TTCAWDSVTVR.N	sp|O60494	2740~2750
PH45.RAW Scans:14230 RT:49.7440min	1408.72	2	1408.72	0.0007	53	0.9897	H.ILTSSFDTVSSPR.F	sp|O60494	1624~1636
PH45.RAW Scans:14457 RT:50.5172min	1408.72	2	1408.72	0.0007	55	0.9757	H.ILTSSFDTVSSPR.F	sp|O60494	1624~1636
PH45.RAW Scans:14622 RT:51.0745min	1408.72	2	1408.72	-0.0007	47	0.9855	H.ILTSSFDTVSSPR.F	sp|O60494	1624~1636
PH45.RAW Scans:14822 RT:51.7143min	1408.72	2	1408.72	-0.0005	60	0.9984	H.ILTSSFDTVSSPR.F	sp|O60494	1624~1636
PH45.RAW Scans:4584 RT:18.2367min	1408.72	2	1408.72	-0.0007	61	0.9984	H.ILTSSFDTVSSPR.F	sp|O60494	1624~1636
PH45.RAW Scans:4606 RT:18.3173min	1179.58	2	1179.55	0.0229	46	0.9729	H.DVNCFWVIK.T	sp|O60494	497~505
PH45.RAW Scans:9699 RT:34.7357min	1179.57	2	1179.55	0.0189	44	0.9844	H.DVNCFWVIK.T	sp|O60494	497~505
PH45.RAW Scans:9860 RT:35.2532min	1226.56	2	1226.56	0.0011	51	0.9776	F.HFYSDSSISGK.G	sp|O60494	1944~1954
PH35.RAW Scans:11605 RT:46.3998min	1756.92	2	1755.93	0.9904	47	0.9227	K.LLDDNGNIAEELSILK.W	sp|O60613	130~145
PH35.RAW Scans:11575 RT:46.2762min	1755.93	2	1755.93	0.0028	37	0.416	K.LLDDNGNIAEELSILK.W	sp|O60613	130~145
PH35.RAW Scans:11441 RT:45.7335min	1755.92	2	1754.93	0.9902	36	0.7274	K.LLD-1DNGNIAEELSILK.W	sp|O60613	130~145
PH35.RAW Scans:11930 RT:47.6498min	1755.93	2	1757.93	-1.9938	35	0.8724	K.LL+2DDNGNIAEELSILK.W	sp|O60613	130~145
PH35.RAW Scans:11149 RT:44.5267min	1755.92	2	1754.93	0.991	29	0.3403	K.L-1LDDNGNIAEELSILK.W	sp|O60613	130~145
PH4.RAW Scans:11478 RT:42.3435min	1755.9	2	1754.93	0.97	33	0.674	K.L-1LDDNGNIAEELSILK.W	sp|O60613	130~145
PH4.RAW Scans:11658 RT:42.9355min	1756.92	2	1758.93	-2.0056	45	0.954	K.L+3LDDNGNIAEELSILK.W	sp|O60613	130~145
PH5.RAW Scans:9873 RT:36.8970min	1626.8	2	1625.77	1.0298	51	0.9825	K.VEGCFNQLLYDIR.T	sp|O60635	197~209
PH5.RAW Scans:9977 RT:37.2502min	1625.79	2	1625.77	0.0202	46	0.9508	K.VEGCFNQLLYDIR.T	sp|O60635	197~209
PH5.RAW Scans:10167 RT:37.8855min	1625.79	2	1625.77	0.0242	65	0.9987	K.VEGCFNQLLYDIR.T	sp|O60635	197~209
PH5.RAW Scans:10535 RT:39.1150min	1625.79	2	1625.77	0.0222	59	0.993	K.VEGCFNQLLYDIR.T	sp|O60635	197~209
PH5.RAW Scans:10688 RT:39.6315min	1625.79	2	1625.77	0.0226	69	0.9992	K.VEGCFNQLLYDIR.T	sp|O60635	197~209
PH5.RAW Scans:10840 RT:40.1463min	1625.79	2	1625.77	0.0214	72	0.9995	K.VEGCFNQLLYDIR.T	sp|O60635	197~209
PH5.RAW Scans:10992 RT:40.6568min	1625.79	2	1625.77	0.0208	68	0.9993	K.VEGCFNQLLYDIR.T	sp|O60635	197~209
PH5.RAW Scans:11153 RT:41.1685min	1625.79	2	1625.77	0.02	70	0.9995	K.VEGCFNQLLYDIR.T	sp|O60635	197~209
PH5.RAW Scans:11301 RT:41.6843min	1625.79	2	1625.77	0.0222	70	0.9989	K.VEGCFNQLLYDIR.T	sp|O60635	197~209
PH5.RAW Scans:11466 RT:42.2405min	1625.79	2	1625.77	0.0216	65	0.9979	K.VEGCFNQLLYDIR.T	sp|O60635	197~209
PH5.RAW Scans:11934 RT:43.8492min	1625.79	2	1625.77	0.0216	63	0.9989	K.VEGCFNQLLYDIR.T	sp|O60635	197~209
PH5.RAW Scans:12099 RT:44.3970min	1625.79	2	1625.77	0.023	64	0.9983	K.VEGCFNQLLYDIR.T	sp|O60635	197~209
PH5.RAW Scans:12249 RT:44.9103min	1625.79	2	1625.77	0.0216	67	0.998	K.VEGCFNQLLYDIR.T	sp|O60635	197~209
PH5.RAW Scans:12394 RT:45.4230min	1625.79	2	1625.77	0.0212	64	0.9974	K.VEGCFNQLLYDIR.T	sp|O60635	197~209
PH5.RAW Scans:12552 RT:45.9678min	1625.79	2	1625.77	0.023	60	0.9972	K.VEGCFNQLLYDIR.T	sp|O60635	197~209
PH5.RAW Scans:12723 RT:46.5630min	1625.79	2	1625.77	0.021	66	0.9992	K.VEGCFNQLLYDIR.T	sp|O60635	197~209
PH6.RAW Scans:9624 RT:38.2560min	1625.79	2	1625.77	0.0246	59	0.9978	K.VEGCFNQLLYDIR.T	sp|O60635	197~209
PH6.RAW Scans:9766 RT:38.7812min	1625.78	2	1625.77	0.0188	63	0.9933	K.VEGCFNQLLYDIR.T	sp|O60635	197~209
PH7.RAW Scans:9259 RT:38.2728min	1625.78	2	1625.77	0.018	55	0.9723	K.VEGCFNQLLYDIR.T	sp|O60635	197~209
PH55.RAW Scans:9644 RT:37.0472min	1625.79	2	1625.77	0.0218	44	0.8136	K.VEGCFNQLLYDIR.T	sp|O60635	197~209
PH55.RAW Scans:10104 RT:38.7273min	1625.79	2	1625.77	0.0194	62	0.9959	K.VEGCFNQLLYDIR.T	sp|O60635	197~209
PH55.RAW Scans:10250 RT:39.2465min	1625.79	2	1625.77	0.0202	74	0.9994	K.VEGCFNQLLYDIR.T	sp|O60635	197~209
PH55.RAW Scans:10391 RT:39.7585min	1625.79	2	1625.77	0.0206	74	0.9997	K.VEGCFNQLLYDIR.T	sp|O60635	197~209
PH55.RAW Scans:10542 RT:40.2797min	1625.78	2	1625.77	0.0158	71	0.9996	K.VEGCFNQLLYDIR.T	sp|O60635	197~209
PH55.RAW Scans:10717 RT:40.8953min	1625.79	2	1625.77	0.0204	72	0.9994	K.VEGCFNQLLYDIR.T	sp|O60635	197~209
PH45.RAW Scans:11652 RT:41.1342min	1626.77	2	1625.77	1.0082	37	0.3721	K.VEGCFNQLLYDIR.T	sp|O60635	197~209
PH45.RAW Scans:11750 RT:41.4617min	1625.79	2	1625.77	0.022	54	0.9579	K.VEGCFNQLLYDIR.T	sp|O60635	197~209
PH45.RAW Scans:11906 RT:41.9693min	1625.79	2	1625.77	0.022	67	0.9986	K.VEGCFNQLLYDIR.T	sp|O60635	197~209
PH45.RAW Scans:12062 RT:42.4813min	1625.79	2	1625.77	0.0214	67	0.9991	K.VEGCFNQLLYDIR.T	sp|O60635	197~209
PH45.RAW Scans:12216 RT:42.9905min	1625.79	2	1625.77	0.0204	79	0.9999	K.VEGCFNQLLYDIR.T	sp|O60635	197~209
PH45.RAW Scans:12373 RT:43.5137min	1625.79	2	1625.77	0.0204	72	0.9996	K.VEGCFNQLLYDIR.T	sp|O60635	197~209
PH45.RAW Scans:12528 RT:44.0365min	1625.79	2	1625.77	0.0208	72	0.9989	K.VEGCFNQLLYDIR.T	sp|O60635	197~209
PH45.RAW Scans:12684 RT:44.5560min	1625.79	2	1625.77	0.0198	74	0.9995	K.VEGCFNQLLYDIR.T	sp|O60635	197~209
PH45.RAW Scans:12848 RT:45.0875min	1625.79	2	1625.77	0.0208	74	0.9997	K.VEGCFNQLLYDIR.T	sp|O60635	197~209
PH45.RAW Scans:13005 RT:45.6288min	1625.79	2	1625.77	0.0214	70	0.9992	K.VEGCFNQLLYDIR.T	sp|O60635	197~209
PH45.RAW Scans:13164 RT:46.1455min	1625.79	2	1625.77	0.0208	70	0.9973	K.VEGCFNQLLYDIR.T	sp|O60635	197~209
PH45.RAW Scans:13318 RT:46.6777min	1625.79	2	1625.77	0.0194	67	0.9983	K.VEGCFNQLLYDIR.T	sp|O60635	197~209
PH45.RAW Scans:13470 RT:47.1970min	1625.79	2	1625.77	0.0216	73	0.999	K.VEGCFNQLLYDIR.T	sp|O60635	197~209
PH45.RAW Scans:13625 RT:47.7105min	1625.79	2	1625.77	0.022	70	0.9995	K.VEGCFNQLLYDIR.T	sp|O60635	197~209
PH45.RAW Scans:13776 RT:48.2252min	1625.79	2	1625.77	0.0206	68	0.9972	K.VEGCFNQLLYDIR.T	sp|O60635	197~209
PH45.RAW Scans:13928 RT:48.7373min	1625.79	2	1625.77	0.0198	69	0.9986	K.VEGCFNQLLYDIR.T	sp|O60635	197~209
PH45.RAW Scans:14083 RT:49.2515min	1625.79	2	1625.77	0.0208	66	0.9964	K.VEGCFNQLLYDIR.T	sp|O60635	197~209
PH45.RAW Scans:14232 RT:49.7560min	1625.79	2	1625.77	0.0218	70	0.9995	K.VEGCFNQLLYDIR.T	sp|O60635	197~209
PH45.RAW Scans:14389 RT:50.2837min	1625.79	2	1625.77	0.021	69	0.9993	K.VEGCFNQLLYDIR.T	sp|O60635	197~209
PH45.RAW Scans:14540 RT:50.7895min	1625.79	2	1625.77	0.0202	69	0.9992	K.VEGCFNQLLYDIR.T	sp|O60635	197~209
PH45.RAW Scans:14687 RT:51.3003min	1625.79	2	1625.77	0.0198	68	0.9993	K.VEGCFNQLLYDIR.T	sp|O60635	197~209
PH6.RAW Scans:288 RT:2.5913min	986.514	2	986.514	-0.0008	46	0.982	R.ASSVAGDKPR.T	sp|O60667	193~202
PH6.RAW Scans:348 RT:3.0970min	986.513	2	986.514	-0.001	35	0.905	R.ASSVAGDKPR.T	sp|O60667	193~202
PH6.RAW Scans:286 RT:2.5816min	982.498	2	983.514	-1.0166	37	0.982	R.A-3SSVAGDKPR.T	sp|O60667	193~202
PH35.RAW Scans:5446 RT:22.9742min	1538.75	2	1538.75	0.0065	55	0.99	K.TLTTVQGIADDYDK.K	sp|O60739	43~56
PH5.RAW Scans:6953 RT:26.8875min	1849.86	2	1849.86	-0.002	55	0.9765	K.GVQQYVPEEWAEYPR.P	sp|O60883	55~69
PH3.RAW Scans:1334 RT:11.0415min	1230.55	2	1230.55	0.0016	45	0.958	K.DGGTPDSGQELR.G	sp|O60883	92~103
PH5.RAW Scans:6826 RT:26.5123min	1792.84	2	1792.84	-0.0014	67	0.9958	G.VQQYVPEEWAEYPR.P	sp|O60883	56~69
PH5.RAW Scans:6997 RT:27.0253min	1792.84	2	1792.84	-0.0026	67	0.9967	G.VQQYVPEEWAEYPR.P	sp|O60883	56~69
PH45.RAW Scans:7087 RT:26.2935min	1792.84	2	1792.84	0.0028	63	0.992	G.VQQYVPEEWAEYPR.P	sp|O60883	56~69
PH45.RAW Scans:7247 RT:26.8062min	1792.84	2	1792.84	-0.004	75	0.9991	G.VQQYVPEEWAEYPR.P	sp|O60883	56~69
PH4.RAW Scans:13706 RT:50.4190min	1973.02	2	1973.01	0.0105	48	0.7548	R.PISLPGVSSTEDLQDLFR.K	sp|O75071	427~444
PH4.RAW Scans:13871 RT:51.0177min	1973.02	2	1973.01	0.0073	52	0.8056	R.PISLPGVSSTEDLQDLFR.K	sp|O75071	427~444
PH4.RAW Scans:14041 RT:51.6123min	1973	2	1973.01	-0.0087	46	0.7158	R.PISLPGVSSTEDLQDLFR.K	sp|O75071	427~444
PH4.RAW Scans:14630 RT:55.7887min	1973.01	2	1973.01	0.0029	70	0.9959	R.PISLPGVSSTEDLQDLFR.K	sp|O75071	427~444
PH5.RAW Scans:8023 RT:30.4917min	1065.5	2	1065.5	0.0011	38	0.982	K.FGFQWPER.L	sp|O75084	138~145
PH55.RAW Scans:7874 RT:30.7083min	1065.5	2	1065.5	0.0009	46	0.9767	K.FGFQWPER.L	sp|O75084	138~145
PH55.RAW Scans:8019 RT:31.2302min	1065.5	2	1065.5	-0.0001	47	0.9954	K.FGFQWPER.L	sp|O75084	138~145
PH55.RAW Scans:8097 RT:31.4978min	1066.49	2	1065.5	0.9893	38	0.9796	K.FGFQWPER.L	sp|O75084	138~145
PH4.RAW Scans:5913 RT:22.9895min	1715.7	2	1715.66	0.0378	66	0.9861	K.DGFSCSCPLGFEGQR.C	sp|O75094	978~992
PH6.RAW Scans:13203 RT:51.9010min	1317.67	2	1317.66	0.0092	36	0.5704	R.LFNVTPQDEQK.F	sp|O75144	100~110
PH10.RAW Scans:11758 RT:44.4068min	1992.91	2	1992.91	-0.0045	72	0.997	R.FDLNDVYVYWQTSESK.T	sp|O75144	45~60
PH10.RAW Scans:11789 RT:44.5427min	1992.9	2	1992.91	-0.0093	67	0.9898	R.FDLNDVYVYWQTSESK.T	sp|O75144	45~60
PH10.RAW Scans:11892 RT:44.9233min	1992.91	3	1992.91	0.0022	64	0.9827	R.FDLNDVYVYWQTSESK.T	sp|O75144	45~60
PH10.RAW Scans:12088 RT:45.6290min	1992.91	2	1992.91	-0.0009	71	0.9933	R.FDLNDVYVYWQTSESK.T	sp|O75144	45~60
PH10.RAW Scans:12296 RT:46.4277min	1992.91	2	1992.91	-0.0021	61	0.9833	R.FDLNDVYVYWQTSESK.T	sp|O75144	45~60
PH35.RAW Scans:4009 RT:17.5280min	1992.88	2	1992.91	-0.0257	46	0.6154	R.FDLNDVYVYWQTSESK.T	sp|O75144	45~60
PH35.RAW Scans:4013 RT:17.5445min	1923.82	3	1923.77	0.0513	51	0.3854	R.AMVGSDVELSCACPEGSR.F	sp|O75144	27~44
PH35.RAW Scans:4153 RT:18.0625min	1923.81	2	1923.77	0.0387	94	0.9999	R.AMVGSDVELSCACPEGSR.F	sp|O75144	27~44
PH35.RAW Scans:4298 RT:18.5697min	1923.82	2	1923.77	0.0481	64	0.969	R.AMVGSDVELSCACPEGSR.F	sp|O75144	27~44
PH35.RAW Scans:4475 RT:19.2493min	1923.81	2	1923.77	0.0371	73	0.9959	R.AMVGSDVELSCACPEGSR.F	sp|O75144	27~44
PH5.RAW Scans:5943 RT:23.6080min	1923.8	2	1923.77	0.0321	61	0.9705	R.AMVGSDVELSCACPEGSR.F	sp|O75144	27~44
PH10.RAW Scans:3208 RT:14.8188min	1923.81	2	1923.77	0.0447	80	0.9988	R.AMVGSDVELSCACPEGSR.F	sp|O75144	27~44
PH35.RAW Scans:3098 RT:14.5455min	1923.81	2	1923.77	0.0403	79	0.9987	R.AMVGSDVELSCACPEGSR.F	sp|O75144	27~44
PH4.RAW Scans:3501 RT:15.0306min	1923.81	2	1923.77	0.0377	64	0.9043	R.AMVGSDVELSCACPEGSR.F	sp|O75144	27~44
PH4.RAW Scans:4029 RT:16.5760min	1923.81	2	1923.77	0.0387	69	0.9858	R.AMVGSDVELSCACPEGSR.F	sp|O75144	27~44
PH4.RAW Scans:4170 RT:17.0863min	1045.54	2	1045.54	-0.0008	34	0.8174	R.ALMSPAGMLR.G	sp|O75144	84~93
PH4.RAW Scans:4354 RT:17.7270min	1045.54	2	1045.54	-0.0018	31	0.5027	R.ALMSPAGMLR.G	sp|O75144	84~93
PH4.RAW Scans:4524 RT:18.4448min	997.538	3	997.541	-0.0028	28	0.5331	R.ALM-48SPAGMLR.G	sp|O75144	84~93
PH45.RAW Scans:6254 RT:23.5263min	1940.88	2	1939.77	1.1135	68	0.9902	R.A+16MVGSDVELSCACPEGSR.F	sp|O75144	27~44
PH6.RAW Scans:2398 RT:13.7225min	2085.83	4	2085.98	-0.1531	41	0.8046	K.Y-71PNTACELLTC-94DVPQISDR.L	sp|O75170	77~95
PH35.RAW Scans:8371 RT:33.7945min	1826.97	2	1826.96	0.0029	74	0.9982	Y.VLASLAGEELQAVESSPK.F	sp|O75339	824~841
PH5.RAW Scans:8256 RT:31.3628min	967.481	2	967.48	0.0014	34	0.974	R.SIISMFDR.E	sp|O75340	67~74
PH55.RAW Scans:3639 RT:16.4511min	999.491	2	997.498	1.9933	29	0.3878	K.QALSGFGYR.L	sp|O75340	117~125
PH55.RAW Scans:3648 RT:16.4855min	997.497	2	997.498	-0.0009	35	0.977	K.QALSGFGYR.L	sp|O75340	117~125
PH7.RAW Scans:2680 RT:14.3663min	1794.95	2	1794.95	-0.0015	47	0.5151	R.SLSNTKPTVNEHDLLK.L	sp|O75351	417~432
PH10.RAW Scans:1093 RT:6.7101min	916.477	2	916.477	0.0008	24	0.4052	K.VQSATHFK.K	sp|O75351	356~363
PH10.RAW Scans:5097 RT:20.5407min	945.51	2	945.507	0.0026	23	0.4052	K.FPHLFTGK.R	sp|O75351	156~163
PH10.RAW Scans:5206 RT:20.9122min	945.508	3	945.507	0.0005	32	0.875	K.FPHLFTGK.R	sp|O75351	156~163
PH35.RAW Scans:5119 RT:21.4762min	881.558	2	881.559	-0.0003	28	0.7963	K.EAVILPIK.F	sp|O75351	148~155
PH4.RAW Scans:5138 RT:20.3248min	881.558	2	881.559	-0.0001	29	0.9171	K.EAVILPIK.F	sp|O75351	148~155
PH8.RAW Scans:879 RT:6.9972min	2344.06	3	2344.02	0.0429	72	0.9974	Y.VVVSHTAGSSCNTPASCQQQAR.N	sp|O75594	57~78
PH10.RAW Scans:3900 RT:16.8177min	1362.69	3	1362.69	-0.0009	49	0.9993	Y.HLIQNWPHYR.S	sp|O75594	185~194
PH10.RAW Scans:3938 RT:16.9137min	1362.69	2	1362.69	-0.0025	53	0.9953	Y.HLIQNWPHYR.S	sp|O75594	185~194
PH10.RAW Scans:4066 RT:17.3355min	1362.69	3	1362.69	-0.0033	48	0.9994	Y.HLIQNWPHYR.S	sp|O75594	185~194
PH10.RAW Scans:4237 RT:17.8525min	1362.69	3	1362.69	0	45	0.9992	Y.HLIQNWPHYR.S	sp|O75594	185~194
PH8.RAW Scans:1692 RT:11.8942min	2507.13	2	2507.09	0.0416	107	1	R.YVVVSHTAGSSCNTPASCQQQAR.N	sp|O75594	56~78
PH8.RAW Scans:1949 RT:12.5281min	2507.12	3	2507.09	0.0373	58	0.9027	R.YVVVSHTAGSSCNTPASCQQQAR.N	sp|O75594	56~78
PH8.RAW Scans:2780 RT:14.9642min	2507.12	3	2507.09	0.0313	74	0.9966	R.YVVVSHTAGSSCNTPASCQQQAR.N	sp|O75594	56~78
PH8.RAW Scans:2944 RT:15.4995min	2507.12	3	2507.09	0.0379	69	0.9896	R.YVVVSHTAGSSCNTPASCQQQAR.N	sp|O75594	56~78
PH8.RAW Scans:3099 RT:16.0099min	2507.13	3	2507.09	0.0439	69	0.9812	R.YVVVSHTAGSSCNTPASCQQQAR.N	sp|O75594	56~78
PH8.RAW Scans:3583 RT:17.6557min	2507.13	3	2507.09	0.0439	63	0.7528	R.YVVVSHTAGSSCNTPASCQQQAR.N	sp|O75594	56~78
PH8.RAW Scans:3727 RT:18.1922min	2507.12	3	2507.09	0.0328	69	0.9842	R.YVVVSHTAGSSCNTPASCQQQAR.N	sp|O75594	56~78
PH8.RAW Scans:4449 RT:21.0493min	2507.12	3	2507.09	0.0397	66	0.8872	R.YVVVSHTAGSSCNTPASCQQQAR.N	sp|O75594	56~78
PH8.RAW Scans:4592 RT:21.5830min	2507.12	3	2507.09	0.034	58	0.7674	R.YVVVSHTAGSSCNTPASCQQQAR.N	sp|O75594	56~78
PH8.RAW Scans:5174 RT:23.7293min	2507.12	3	2507.09	0.034	61	0.495	R.YVVVSHTAGSSCNTPASCQQQAR.N	sp|O75594	56~78
PH8.RAW Scans:5328 RT:24.2878min	2507.12	3	2507.09	0.0391	65	0.9795	R.YVVVSHTAGSSCNTPASCQQQAR.N	sp|O75594	56~78
PH10.RAW Scans:2063 RT:11.8821min	2507.11	3	2507.09	0.0286	97	1	R.YVVVSHTAGSSCNTPASCQQQAR.N	sp|O75594	56~78
PH10.RAW Scans:2072 RT:11.9004min	2507.14	2	2507.09	0.0514	110	1	R.YVVVSHTAGSSCNTPASCQQQAR.N	sp|O75594	56~78
PH10.RAW Scans:3596 RT:15.9375min	2507.13	3	2507.09	0.0418	57	0.54	R.YVVVSHTAGSSCNTPASCQQQAR.N	sp|O75594	56~78
PH6.RAW Scans:1792 RT:11.9128min	2508.11	3	2508.09	0.0243	75	0.9994	R.YVVVSHTAGSSCNTPASCQQ+1QAR.N	sp|O75594	56~78
PH6.RAW Scans:1815 RT:11.9699min	2508.11	2	2508.09	0.0242	71	0.9773	R.YVVVSHTAGSSCNTPASCQQ+1QAR.N	sp|O75594	56~78
PH7.RAW Scans:1826 RT:12.1470min	2508.11	3	2508.09	0.0237	69	0.9601	R.YVVVSHTAGSSCNTPASCQQ+1QAR.N	sp|O75594	56~78
PH7.RAW Scans:1833 RT:12.1618min	2508.11	2	2508.09	0.0264	73	0.9951	R.YVVVSHTAGSSCNTPASCQQ+1QAR.N	sp|O75594	56~78
PH8.RAW Scans:1722 RT:11.9669min	2416.12	2	2416.09	0.0348	62	0.9652	R.YVVVSHTAGSSCNTPASC-91QQQAR.N	sp|O75594	56~78
PH8.RAW Scans:1684 RT:11.8779min	2507.13	3	2508.09	-0.9591	81	0.9994	R.YVVVSHTAGSSCNT+1PASCQQQAR.N	sp|O75594	56~78
PH8.RAW Scans:2154 RT:13.0513min	2507.12	3	2508.09	-0.9621	67	0.9866	R.YVVVSHTAGSSCNT+1PASCQQQAR.N	sp|O75594	56~78
PH8.RAW Scans:2605 RT:14.3930min	2507.12	3	2508.09	-0.9687	60	0.7514	R.YVVVSHTAGSSCNT+1PASCQQQAR.N	sp|O75594	56~78
PH8.RAW Scans:3425 RT:17.1468min	2507.13	3	2508.09	-0.9549	59	0.7963	R.YVVVSHTAGSSCNT+1PASCQQQAR.N	sp|O75594	56~78
PH8.RAW Scans:1718 RT:11.9587min	2416.12	3	2416.09	0.035	73	0.9932	R.YVVVSHTAGSSC-91NTPASCQQQAR.N	sp|O75594	56~78
PH7.RAW Scans:1795 RT:12.0715min	2564.14	2	2564.09	0.0544	61	0.8924	R.YVVV+57SHTAGSSCNTPASCQQQAR.N	sp|O75594	56~78
PH10.RAW Scans:971 RT:6.3856min	1055.5	2	1055.5	0.0008	42	0.9519	R.NVQHYHMK.T	sp|O75594	79~86
PH5.RAW Scans:5697 RT:22.7567min	1555.69	2	1554.81	0.8817	50	0.5137	R.AAQGLLACGVAQGALR.S	sp|O75594	147~162
PH5.RAW Scans:5953 RT:23.6367min	1554.83	2	1554.81	0.0189	67	0.996	R.AAQGLLACGVAQGALR.S	sp|O75594	147~162
PH5.RAW Scans:6147 RT:24.1815min	1554.83	2	1554.81	0.0189	69	0.9967	R.AAQGLLACGVAQGALR.S	sp|O75594	147~162
PH5.RAW Scans:14871 RT:56.7387min	1554.84	2	1554.81	0.0285	53	0.7562	R.AAQGLLACGVAQGALR.S	sp|O75594	147~162
PH6.RAW Scans:5749 RT:23.9577min	1554.84	2	1554.81	0.0277	61	0.9833	R.AAQGLLACGVAQGALR.S	sp|O75594	147~162
PH7.RAW Scans:5469 RT:24.2507min	1554.83	2	1554.81	0.0203	55	0.9823	R.AAQGLLACGVAQGALR.S	sp|O75594	147~162
PH7.RAW Scans:5608 RT:24.7733min	1554.83	2	1554.81	0.0255	49	0.7313	R.AAQGLLACGVAQGALR.S	sp|O75594	147~162
PH8.RAW Scans:5283 RT:24.1207min	1554.83	2	1554.81	0.0197	72	0.9957	R.AAQGLLACGVAQGALR.S	sp|O75594	147~162
PH8.RAW Scans:5318 RT:24.2537min	1554.84	2	1554.81	0.0357	76	0.9994	R.AAQGLLACGVAQGALR.S	sp|O75594	147~162
PH8.RAW Scans:5413 RT:24.6363min	1554.83	2	1554.81	0.0195	78	0.9994	R.AAQGLLACGVAQGALR.S	sp|O75594	147~162
PH8.RAW Scans:5547 RT:25.1467min	1554.83	2	1554.81	0.0193	79	0.9992	R.AAQGLLACGVAQGALR.S	sp|O75594	147~162
PH8.RAW Scans:5676 RT:25.6602min	1554.83	2	1554.81	0.0179	66	0.9859	R.AAQGLLACGVAQGALR.S	sp|O75594	147~162
PH10.RAW Scans:6129 RT:24.1028min	1554.83	2	1554.81	0.0189	70	0.9957	R.AAQGLLACGVAQGALR.S	sp|O75594	147~162
PH10.RAW Scans:6277 RT:24.6203min	1554.83	2	1554.81	0.0205	73	0.9988	R.AAQGLLACGVAQGALR.S	sp|O75594	147~162
PH10.RAW Scans:6606 RT:25.8493min	1554.83	2	1554.81	0.0183	77	0.9988	R.AAQGLLACGVAQGALR.S	sp|O75594	147~162
PH10.RAW Scans:6616 RT:25.8842min	1555.82	2	1554.81	1.0079	80	0.9994	R.AAQGLLACGVAQGALR.S	sp|O75594	147~162
PH10.RAW Scans:6828 RT:26.6247min	1555.82	2	1554.81	1.0085	67	0.9821	R.AAQGLLACGVAQGALR.S	sp|O75594	147~162
PH10.RAW Scans:13628 RT:51.5728min	1554.83	2	1554.81	0.0233	61	0.9869	R.AAQGLLACGVAQGALR.S	sp|O75594	147~162
PH55.RAW Scans:5780 RT:23.3843min	1554.83	2	1554.81	0.0209	69	0.9898	R.AAQGLLACGVAQGALR.S	sp|O75594	147~162
PH55.RAW Scans:5929 RT:23.9162min	1554.83	2	1554.81	0.0183	54	0.9298	R.AAQGLLACGVAQGALR.S	sp|O75594	147~162
PH55.RAW Scans:6112 RT:24.5387min	1554.83	2	1554.81	0.0213	64	0.9797	R.AAQGLLACGVAQGALR.S	sp|O75594	147~162
PH55.RAW Scans:11373 RT:43.3105min	1555.78	2	1554.81	0.9753	37	0.3217	R.AAQGLLACGVAQGALR.S	sp|O75594	147~162
PH55.RAW Scans:12266 RT:46.6698min	1556.79	2	1554.81	1.9851	43	0.2802	R.AAQGLLACGVAQGALR.S	sp|O75594	147~162
PH10.RAW Scans:8033 RT:30.8473min	1555.81	2	1554.81	1.0007	50	0.7073	R.AAQGLLACGVAQGALR.S	sp|O75594	147~162
PH6.RAW Scans:5003 RT:21.4835min	1554.83	2	1554.81	0.0191	64	0.9934	R.AAQGLLACGVAQGALR.S	sp|O75594	147~162
PH6.RAW Scans:5158 RT:21.9968min	1554.83	2	1554.81	0.0197	81	0.9998	R.AAQGLLACGVAQGALR.S	sp|O75594	147~162
PH6.RAW Scans:5461 RT:22.9927min	1554.84	2	1554.81	0.0269	55	0.9294	R.AAQGLLACGVAQGALR.S	sp|O75594	147~162
PH6.RAW Scans:5488 RT:23.0835min	1554.83	2	1554.81	0.0263	71	0.9988	R.AAQGLLACGVAQGALR.S	sp|O75594	147~162
PH6.RAW Scans:5553 RT:23.2902min	1554.83	2	1554.81	0.0211	64	0.9876	R.AAQGLLACGVAQGALR.S	sp|O75594	147~162
PH6.RAW Scans:5731 RT:23.8900min	1554.84	2	1554.81	0.0305	55	0.8938	R.AAQGLLACGVAQGALR.S	sp|O75594	147~162
PH6.RAW Scans:5789 RT:24.0840min	1554.83	2	1554.81	0.0195	64	0.9884	R.AAQGLLACGVAQGALR.S	sp|O75594	147~162
PH6.RAW Scans:5885 RT:24.4002min	1554.82	2	1554.81	0.0159	61	0.9811	R.AAQGLLACGVAQGALR.S	sp|O75594	147~162
PH7.RAW Scans:4802 RT:21.8578min	1555.85	2	1554.81	1.0373	68	0.9898	R.AAQGLLACGVAQGALR.S	sp|O75594	147~162
PH7.RAW Scans:4815 RT:21.9105min	1554.84	2	1554.81	0.0281	57	0.9245	R.AAQGLLACGVAQGALR.S	sp|O75594	147~162
PH7.RAW Scans:4933 RT:22.3615min	1554.83	2	1554.81	0.0219	72	0.9991	R.AAQGLLACGVAQGALR.S	sp|O75594	147~162
PH7.RAW Scans:5074 RT:22.8718min	1556.78	2	1554.81	1.9733	47	0.471	R.AAQGLLACGVAQGALR.S	sp|O75594	147~162
PH7.RAW Scans:5220 RT:23.3878min	1556.79	2	1554.81	1.9781	48	0.5527	R.AAQGLLACGVAQGALR.S	sp|O75594	147~162
PH7.RAW Scans:5370 RT:23.9123min	1554.83	2	1554.81	0.0201	66	0.9876	R.AAQGLLACGVAQGALR.S	sp|O75594	147~162
PH7.RAW Scans:5546 RT:24.5633min	1554.83	2	1554.81	0.0245	67	0.9782	R.AAQGLLACGVAQGALR.S	sp|O75594	147~162
PH7.RAW Scans:5555 RT:24.5898min	1554.82	2	1554.81	0.0161	66	0.9955	R.AAQGLLACGVAQGALR.S	sp|O75594	147~162
PH8.RAW Scans:4805 RT:22.3540min	1554.83	2	1554.81	0.0213	72	0.9988	R.AAQGLLACGVAQGALR.S	sp|O75594	147~162
PH8.RAW Scans:4985 RT:23.0292min	1554.82	2	1554.81	0.0107	54	0.9153	R.AAQGLLACGVAQGALR.S	sp|O75594	147~162
PH8.RAW Scans:5126 RT:23.5443min	1554.82	2	1554.81	0.0149	56	0.9153	R.AAQGLLACGVAQGALR.S	sp|O75594	147~162
PH8.RAW Scans:5277 RT:24.0933min	1554.82	2	1554.81	0.0145	59	0.9787	R.AAQGLLACGVAQGALR.S	sp|O75594	147~162
PH10.RAW Scans:5528 RT:22.0645min	1554.83	2	1554.81	0.0219	65	0.9935	R.AAQGLLACGVAQGALR.S	sp|O75594	147~162
PH6.RAW Scans:4959 RT:21.3538min	1554.83	2	1554.81	0.0169	62	0.9471	R.AAQGLLACGVAQGALR.S	sp|O75594	147~162
PH6.RAW Scans:5168 RT:22.0245min	1554.83	2	1554.81	0.0185	61	0.967	R.AAQGLLACGVAQGALR.S	sp|O75594	147~162
PH7.RAW Scans:4950 RT:22.4198min	1554.83	2	1554.81	0.0191	63	0.967	R.AAQGLLACGVAQGALR.S	sp|O75594	147~162
PH6.RAW Scans:5010 RT:21.5045min	1554.83	2	1554.81	0.0229	68	0.9951	R.AAQGLLACGVAQGALR.S	sp|O75594	147~162
PH6.RAW Scans:5559 RT:23.3103min	1554.83	2	1554.81	0.0213	63	0.9906	R.AAQGLLACGVAQGALR.S	sp|O75594	147~162
PH6.RAW Scans:5808 RT:24.1508min	1554.83	2	1554.81	0.0197	57	0.9331	R.AAQGLLACGVAQGALR.S	sp|O75594	147~162
PH8.RAW Scans:5088 RT:23.4033min	1554.83	2	1554.81	0.0213	62	0.9833	R.AAQGLLACGVAQGALR.S	sp|O75594	147~162
PH6.RAW Scans:5116 RT:21.8587min	1554.83	2	1554.81	0.0183	64	0.9906	R.AAQGLLACGVAQGALR.S	sp|O75594	147~162
PH6.RAW Scans:5300 RT:22.4542min	1554.83	2	1554.81	0.0213	72	0.998	R.AAQGLLACGVAQGALR.S	sp|O75594	147~162
PH7.RAW Scans:4923 RT:22.3273min	1554.83	2	1554.81	0.0191	65	0.9937	R.AAQGLLACGVAQGALR.S	sp|O75594	147~162
PH35.RAW Scans:760 RT:6.4948min	1554.83	2	1554.81	0.0253	58	0.9693	R.AAQGLLACGVAQGALR.S	sp|O75594	147~162
PH10.RAW Scans:4218 RT:17.7912min	1554.83	2	1554.81	0.0255	67	0.9938	R.AAQGLLACGVAQGALR.S	sp|O75594	147~162
PH4.RAW Scans:6029 RT:23.3065min	1554.83	2	1554.81	0.0207	73	0.9974	R.AAQGLLACGVAQGALR.S	sp|O75594	147~162
PH4.RAW Scans:6041 RT:23.3377min	1554.83	3	1554.81	0.0255	54	0.9523	R.AAQGLLACGVAQGALR.S	sp|O75594	147~162
PH4.RAW Scans:6233 RT:23.8785min	1554.83	2	1554.81	0.0233	54	0.7992	R.AAQGLLACGVAQGALR.S	sp|O75594	147~162
PH4.RAW Scans:6355 RT:24.4000min	1554.83	2	1554.81	0.0227	69	0.9945	R.AAQGLLACGVAQGALR.S	sp|O75594	147~162
PH4.RAW Scans:6504 RT:24.9193min	1554.83	2	1554.81	0.0217	80	0.9997	R.AAQGLLACGVAQGALR.S	sp|O75594	147~162
PH4.RAW Scans:6669 RT:25.5020min	1554.84	2	1554.81	0.0329	62	0.9906	R.AAQGLLACGVAQGALR.S	sp|O75594	147~162
PH4.RAW Scans:6844 RT:26.1930min	1554.83	2	1554.81	0.0261	61	0.953	R.AAQGLLACGVAQGALR.S	sp|O75594	147~162
PH4.RAW Scans:7081 RT:27.0205min	1555.83	2	1554.81	1.0229	58	0.976	R.AAQGLLACGVAQGALR.S	sp|O75594	147~162
PH4.RAW Scans:7188 RT:27.3718min	1554.83	2	1554.81	0.0257	68	0.9903	R.AAQGLLACGVAQGALR.S	sp|O75594	147~162
PH4.RAW Scans:7584 RT:28.6888min	1554.84	2	1554.81	0.0321	51	0.901	R.AAQGLLACGVAQGALR.S	sp|O75594	147~162
PH4.RAW Scans:7604 RT:28.7562min	1554.66	2	1554.81	-0.1445	50	0.929	R.AAQGLLACGVAQGALR.S	sp|O75594	147~162
PH4.RAW Scans:7778 RT:29.3087min	1554.66	2	1554.81	-0.1453	60	0.9527	R.AAQGLLACGVAQGALR.S	sp|O75594	147~162
PH4.RAW Scans:7786 RT:29.3430min	1554.83	2	1554.81	0.0173	60	0.981	R.AAQGLLACGVAQGALR.S	sp|O75594	147~162
PH4.RAW Scans:8260 RT:30.8222min	1554.83	2	1554.81	0.0225	63	0.9834	R.AAQGLLACGVAQGALR.S	sp|O75594	147~162
PH4.RAW Scans:8731 RT:32.5572min	1556.79	2	1554.81	1.9785	48	0.5514	R.AAQGLLACGVAQGALR.S	sp|O75594	147~162
PH4.RAW Scans:9461 RT:35.2197min	1556.78	2	1554.81	1.9711	50	0.612	R.AAQGLLACGVAQGALR.S	sp|O75594	147~162
PH4.RAW Scans:9692 RT:35.9793min	1556.78	2	1554.81	1.9757	58	0.9112	R.AAQGLLACGVAQGALR.S	sp|O75594	147~162
PH4.RAW Scans:9867 RT:36.5752min	1554.83	2	1554.81	0.0233	63	0.9653	R.AAQGLLACGVAQGALR.S	sp|O75594	147~162
PH4.RAW Scans:10059 RT:37.2767min	1554.82	2	1554.81	0.0163	49	0.5782	R.AAQGLLACGVAQGALR.S	sp|O75594	147~162
PH4.RAW Scans:10436 RT:38.6427min	1556.78	2	1554.81	1.9669	56	0.8677	R.AAQGLLACGVAQGALR.S	sp|O75594	147~162
PH4.RAW Scans:10535 RT:39.0270min	1554.83	2	1554.81	0.0241	65	0.976	R.AAQGLLACGVAQGALR.S	sp|O75594	147~162
PH4.RAW Scans:10736 RT:39.7267min	1554.83	2	1554.81	0.0205	57	0.9557	R.AAQGLLACGVAQGALR.S	sp|O75594	147~162
PH4.RAW Scans:10907 RT:40.3302min	1554.83	2	1554.81	0.0211	56	0.8814	R.AAQGLLACGVAQGALR.S	sp|O75594	147~162
PH4.RAW Scans:11071 RT:40.9025min	1554.83	2	1554.81	0.0201	57	0.9375	R.AAQGLLACGVAQGALR.S	sp|O75594	147~162
PH4.RAW Scans:11219 RT:41.4513min	1554.83	2	1554.81	0.0243	59	0.9248	R.AAQGLLACGVAQGALR.S	sp|O75594	147~162
PH4.RAW Scans:11393 RT:42.0563min	1554.83	2	1554.81	0.0207	57	0.9726	R.AAQGLLACGVAQGALR.S	sp|O75594	147~162
PH4.RAW Scans:11608 RT:42.7827min	1554.83	2	1554.81	0.0227	61	0.9468	R.AAQGLLACGVAQGALR.S	sp|O75594	147~162
PH4.RAW Scans:11791 RT:43.4155min	1554.83	2	1554.81	0.0233	70	0.9942	R.AAQGLLACGVAQGALR.S	sp|O75594	147~162
PH4.RAW Scans:11981 RT:44.1247min	1554.83	2	1554.81	0.0197	69	0.9965	R.AAQGLLACGVAQGALR.S	sp|O75594	147~162
PH4.RAW Scans:12431 RT:45.7933min	1554.82	2	1554.81	0.0151	57	0.8591	R.AAQGLLACGVAQGALR.S	sp|O75594	147~162
PH4.RAW Scans:12577 RT:46.3168min	1554.82	2	1554.81	0.0117	55	0.8938	R.AAQGLLACGVAQGALR.S	sp|O75594	147~162
PH4.RAW Scans:12748 RT:46.9215min	1554.83	2	1554.81	0.0167	63	0.9906	R.AAQGLLACGVAQGALR.S	sp|O75594	147~162
PH4.RAW Scans:12990 RT:47.8192min	1554.83	2	1554.81	0.0203	62	0.9833	R.AAQGLLACGVAQGALR.S	sp|O75594	147~162
PH4.RAW Scans:13170 RT:48.4475min	1554.83	2	1554.81	0.0229	64	0.9917	R.AAQGLLACGVAQGALR.S	sp|O75594	147~162
PH4.RAW Scans:13347 RT:49.1145min	1554.83	2	1554.81	0.0173	64	0.9885	R.AAQGLLACGVAQGALR.S	sp|O75594	147~162
PH4.RAW Scans:13487 RT:49.6223min	1554.83	2	1554.81	0.0195	61	0.9693	R.AAQGLLACGVAQGALR.S	sp|O75594	147~162
PH4.RAW Scans:13647 RT:50.2043min	1554.83	2	1554.81	0.0229	66	0.9834	R.AAQGLLACGVAQGALR.S	sp|O75594	147~162
PH4.RAW Scans:13804 RT:50.7822min	1554.83	2	1554.81	0.0201	70	0.9829	R.AAQGLLACGVAQGALR.S	sp|O75594	147~162
PH4.RAW Scans:13993 RT:51.4528min	1554.83	2	1554.81	0.0215	60	0.9527	R.AAQGLLACGVAQGALR.S	sp|O75594	147~162
PH4.RAW Scans:14008 RT:51.5063min	1556.78	2	1554.81	1.9751	57	0.929	R.AAQGLLACGVAQGALR.S	sp|O75594	147~162
PH4.RAW Scans:14688 RT:55.9565min	1554.83	2	1554.81	0.0213	59	0.9581	R.AAQGLLACGVAQGALR.S	sp|O75594	147~162
PH4.RAW Scans:14802 RT:56.5510min	1554.83	2	1554.81	0.0229	63	0.9741	R.AAQGLLACGVAQGALR.S	sp|O75594	147~162
PH4.RAW Scans:6207 RT:23.7828min	1463.82	2	1463.81	0.0129	48	0.8933	R.AAQGLLAC-91GVAQGALR.S	sp|O75594	147~162
PH4.RAW Scans:3739 RT:15.7672min	1463.82	2	1463.81	0.0079	50	0.8261	R.AAQGLLAC-91GVAQGALR.S	sp|O75594	147~162
PH4.RAW Scans:905 RT:6.3901min	1557.79	2	1555.81	1.9765	43	0.3614	R.AAQGLL+1ACGVAQGALR.S	sp|O75594	147~162
PH45.RAW Scans:5877 RT:22.3583min	1466.74	2	1466.74	0.0005	64	0.9962	N.FLIGEDGLVYEGR.G	sp|O75594	97~109
PH45.RAW Scans:6060 RT:22.9560min	1466.75	2	1466.74	0.0099	52	0.9916	N.FLIGEDGLVYEGR.G	sp|O75594	97~109
PH45.RAW Scans:6234 RT:23.4735min	1114.59	2	1114.57	0.02	48	0.9868	L.LACGVAQGALR.S	sp|O75594	152~162
PH45.RAW Scans:6429 RT:24.0152min	1206.59	2	1206.59	-0.0004	59	0.9996	L.IGEDGLVYEGR.G	sp|O75594	99~109
PH45.RAW Scans:6582 RT:24.5337min	1664.86	2	1664.85	0.0193	74	0.998	K.ALASECAQHLSLPLR.Y	sp|O75594	41~55
PH45.RAW Scans:6739 RT:25.0435min	1664.86	2	1664.85	0.0195	70	0.9972	K.ALASECAQHLSLPLR.Y	sp|O75594	41~55
PH45.RAW Scans:6920 RT:25.7255min	1664.87	2	1664.85	0.0289	64	0.9941	K.ALASECAQHLSLPLR.Y	sp|O75594	41~55
PH45.RAW Scans:7750 RT:28.3092min	1664.86	3	1664.85	0.0185	38	0.7626	K.ALASECAQHLSLPLR.Y	sp|O75594	41~55
PH45.RAW Scans:7907 RT:28.8427min	1665.86	2	1664.85	1.0119	64	0.9902	K.ALASECAQHLSLPLR.Y	sp|O75594	41~55
PH45.RAW Scans:8199 RT:29.8103min	1665.86	2	1664.85	1.0109	65	0.9954	K.ALASECAQHLSLPLR.Y	sp|O75594	41~55
PH45.RAW Scans:8215 RT:29.8693min	1664.87	2	1664.85	0.0233	69	0.9947	K.ALASECAQHLSLPLR.Y	sp|O75594	41~55
PH45.RAW Scans:8378 RT:30.3847min	1665.85	2	1664.85	1.0089	47	0.6554	K.ALASECAQHLSLPLR.Y	sp|O75594	41~55
PH45.RAW Scans:8800 RT:31.6970min	1664.87	2	1664.85	0.0237	61	0.9819	K.ALASECAQHLSLPLR.Y	sp|O75594	41~55
PH45.RAW Scans:9231 RT:33.0548min	1664.87	3	1664.85	0.0203	43	0.9079	K.ALASECAQHLSLPLR.Y	sp|O75594	41~55
PH45.RAW Scans:9496 RT:33.9635min	1664.86	2	1664.85	0.0181	67	0.9874	K.ALASECAQHLSLPLR.Y	sp|O75594	41~55
PH45.RAW Scans:9654 RT:34.5507min	1664.86	2	1664.85	0.0187	72	0.9972	K.ALASECAQHLSLPLR.Y	sp|O75594	41~55
PH45.RAW Scans:9836 RT:35.1817min	1664.86	2	1664.85	0.0187	67	0.9968	K.ALASECAQHLSLPLR.Y	sp|O75594	41~55
PH45.RAW Scans:9999 RT:35.6967min	1665.86	2	1664.85	1.0131	59	0.9665	K.ALASECAQHLSLPLR.Y	sp|O75594	41~55
PH45.RAW Scans:12685 RT:44.5580min	1665.85	2	1664.85	1.0065	65	0.9889	K.ALASECAQHLSLPLR.Y	sp|O75594	41~55
PH45.RAW Scans:12842 RT:45.0680min	1664.86	2	1664.85	0.0177	57	0.9667	K.ALASECAQHLSLPLR.Y	sp|O75594	41~55
PH45.RAW Scans:12990 RT:45.5772min	1664.86	2	1664.85	0.0173	68	0.9968	K.ALASECAQHLSLPLR.Y	sp|O75594	41~55
PH45.RAW Scans:13147 RT:46.0870min	1664.87	2	1664.85	0.0237	66	0.9901	K.ALASECAQHLSLPLR.Y	sp|O75594	41~55
PH45.RAW Scans:13300 RT:46.6117min	1664.86	2	1664.85	0.0195	69	0.9939	K.ALASECAQHLSLPLR.Y	sp|O75594	41~55
PH45.RAW Scans:13452 RT:47.1287min	1664.87	2	1664.85	0.0205	62	0.984	K.ALASECAQHLSLPLR.Y	sp|O75594	41~55
PH45.RAW Scans:13609 RT:47.6495min	1664.88	2	1664.85	0.0309	71	0.9988	K.ALASECAQHLSLPLR.Y	sp|O75594	41~55
PH45.RAW Scans:13759 RT:48.1605min	1721.9	2	1721.85	0.0559	59	0.9714	K.ALASECAQH+57LSLPLR.Y	sp|O75594	41~55
PH45.RAW Scans:13909 RT:48.6682min	1664.87	3	1665.85	-0.9788	45	0.9837	K.ALASECAQH+1LSLPLR.Y	sp|O75594	41~55
PH45.RAW Scans:14060 RT:49.1745min	1664.86	3	1665.85	-0.9806	44	0.9771	K.ALASECAQH+1LSLPLR.Y	sp|O75594	41~55
PH45.RAW Scans:14215 RT:49.6917min	1664.87	3	1665.85	-0.9794	46	0.9902	K.ALASECAQ+1HLSLPLR.Y	sp|O75594	41~55
PH45.RAW Scans:14365 RT:50.2040min	1665.86	3	1665.85	0.0109	38	0.9272	K.ALASECAQ+1HLSLPLR.Y	sp|O75594	41~55
PH45.RAW Scans:14516 RT:50.7107min	1573.86	2	1573.85	0.0119	42	0.758	K.ALASEC-91AQHLSLPLR.Y	sp|O75594	41~55
PH45.RAW Scans:14665 RT:51.2303min	1664.86	3	1665.85	-0.9806	47	0.996	K.ALASE+1CAQHLSLPLR.Y	sp|O75594	41~55
PH45.RAW Scans:15448 RT:55.9982min	1721.89	2	1721.85	0.0409	69	0.9957	K.ALA+57SECAQHLSLPLR.Y	sp|O75594	41~55
PH45.RAW Scans:15555 RT:56.5678min	1721.89	2	1721.85	0.0413	51	0.8291	K.A+57LASECAQHLSLPLR.Y	sp|O75594	41~55
PH45.RAW Scans:6375 RT:23.8630min	1721.88	2	1721.85	0.0365	61	0.9653	K.A+57LASECAQHLSLPLR.Y	sp|O75594	41~55
PH45.RAW Scans:13122 RT:46.0118min	1822.77	2	1822.73	0.0395	86	0.9997	H.TAGSSCNTPASCQQQAR.N	sp|O75594	62~78
PH45.RAW Scans:14754 RT:51.5122min	1822.77	2	1822.73	0.0453	77	0.9987	H.TAGSSCNTPASCQQQAR.N	sp|O75594	62~78
PH45.RAW Scans:2623 RT:12.0717min	1822.77	2	1822.73	0.0431	85	0.9997	H.TAGSSCNTPASCQQQAR.N	sp|O75594	62~78
PH45.RAW Scans:1004 RT:6.3896min	1225.63	2	1225.64	-0.001	54	0.9921	H.LIQNWPHYR.S	sp|O75594	186~194
PH10.RAW Scans:3243 RT:14.9157min	989.532	2	989.651	-0.1185	38	0.9841	W.LR-97TTVATLGR.L	sp|O75751	434~443
PH7.RAW Scans:3803 RT:18.1080min	1411.68	2	1411.68	-0.0004	50	0.9747	K.THISYQEYPFK.V	sp|O75752	222~232
PH35.RAW Scans:12093 RT:48.2965min	1287.61	2	1286.75	0.8659	42	0.9343	K.FNQ-3ILTALSRK.L	sp|O75815	804~814
PH4.RAW Scans:8517 RT:31.6227min	1169.57	2	1169.56	0.0054	38	0.9211	K.DIFQEIYDK.Q	sp|O75874	225~233
PH6.RAW Scans:945 RT:6.8875min	1868.92	3	1868.92	-0.0013	47	0.6768	R.KEDLRPSAPQQEGEASK.E	sp|O76070	97~113
PH6.RAW Scans:950 RT:6.8986min	1868.92	4	1868.92	-0.0035	39	0.2894	R.KEDLRPSAPQQEGEASK.E	sp|O76070	97~113
PH6.RAW Scans:971 RT:6.9493min	1868.93	2	1868.92	0.0061	58	0.7492	R.KEDLRPSAPQQEGEASK.E	sp|O76070	97~113
PH55.RAW Scans:1068 RT:6.9394min	1868.92	3	1868.92	0.002	49	0.9211	R.KEDLRPSAPQQEGEASK.E	sp|O76070	97~113
PH6.RAW Scans:2769 RT:14.7551min	1263.58	3	1263.56	0.0226	26	0.5641	R.LPSWDCPHPR.R	sp|O76076	140~149
PH7.RAW Scans:2885 RT:14.8999min	1263.58	3	1263.56	0.0232	29	0.7544	R.LPSWDCPHPR.R	sp|O76076	140~149
PH7.RAW Scans:2899 RT:14.9340min	1263.58	2	1263.56	0.0199	46	0.9797	R.LPSWDCPHPR.R	sp|O76076	140~149
PH8.RAW Scans:3035 RT:15.7830min	1263.58	2	1263.56	0.0183	39	0.8816	R.LPSWDCPHPR.R	sp|O76076	140~149
PH35.RAW Scans:10767 RT:42.9598min	1831.85	2	1831.73	0.1176	45	0.3344	R.CPLGVPLVLDGCGCCR.V	sp|O76076	39~54
PH4.RAW Scans:8300 RT:30.9445min	1831.83	2	1831.73	0.0978	58	0.9148	R.CPLGVPLVLDGCGCCR.V	sp|O76076	39~54
PH4.RAW Scans:5944 RT:23.0797min	1831.82	2	1831.73	0.0878	67	0.9914	R.CPLGVPLVLDGCGCCR.V	sp|O76076	39~54
PH45.RAW Scans:8366 RT:30.3528min	1831.82	2	1831.73	0.0906	50	0.4221	R.CPLGVPLVLDGCGCCR.V	sp|O76076	39~54
PH45.RAW Scans:8404 RT:30.4660min	1814.8	2	1814.73	0.0622	37	0.2824	R.CPLGV-17PLVLDGCGCCR.V	sp|O76076	39~54
PH45.RAW Scans:8564 RT:30.9813min	1999.8	2	1999.74	0.0591	57	0.8365	R.CEDGGFTCVPLCSEDVR.L	sp|O76076	123~139
PH7.RAW Scans:3102 RT:15.4652min	1290.7	2	1290.7	-0.0014	39	0.566	R.ALPESLGQHALR.S	sp|O94760	20~31
PH45.RAW Scans:3619 RT:15.1994min	1094.56	2	1094.55	0.0125	21	0.38	M.A+42GLGHPAAFGR.A	sp|O94760	2~12
PH3.RAW Scans:2104 RT:13.7704min	1506.65	2	1506.61	0.0421	59	0.9942	K.QCQPSDTVCASVR.I	sp|O94772	44~56
PH3.RAW Scans:2244 RT:14.2911min	1506.65	2	1506.61	0.0379	57	0.9883	K.QCQPSDTVCASVR.I	sp|O94772	44~56
PH3.RAW Scans:2283 RT:14.4600min	1489.63	2	1489.61	0.0197	50	0.9325	K.Q-17CQPSDTVCASVR.I	sp|O94772	44~56
PH5.RAW Scans:2685 RT:12.9093min	1489.63	2	1489.61	0.0193	60	0.9914	K.Q-17CQPSDTVCASVR.I	sp|O94772	44~56
PH4.RAW Scans:2132 RT:10.9706min	1489.56	2	1489.61	-0.0573	46	0.9508	K.Q-17CQPSDTVCASVR.I	sp|O94772	44~56
PH45.RAW Scans:2194 RT:10.9746min	1203.47	2	1203.43	0.0409	43	0.9524	K.MCASSCDFVK.R	sp|O94772	72~81
PH45.RAW Scans:2719 RT:12.3131min	1203.47	2	1203.43	0.0403	37	0.9795	K.MCASSCDFVK.R	sp|O94772	72~81
PH45.RAW Scans:2751 RT:12.4092min	1203.57	2	1203.43	0.1411	34	0.4072	K.MCASSCDFVK.R	sp|O94772	72~81
PH35.RAW Scans:6025 RT:24.8847min	2268.02	2	2267.98	0.0449	82	0.9963	R.TQCVVVAGSDAFPDPCPGTYK.Y	sp|O94910	100~120
PH25.RAW Scans:4112 RT:27.6127min	1031.57	2	1031.57	-0.0001	45	0.9824	R.LVVSQLNPY.T	sp|O94910	290~298
PH4.RAW Scans:4911 RT:19.6235min	1448.7	2	1448.68	0.0216	68	0.9992	R.ELACEGYPIELR.C	sp|O94910	38~49
PH4.RAW Scans:14137 RT:51.8750min	1780.79	2	1780.77	0.0223	80	0.9998	R.CPGSDVIMVENANYGR.T	sp|O94910	50~65
PH45.RAW Scans:6224 RT:23.4475min	1780.79	2	1780.77	0.0205	64	0.9969	R.CPGSDVIMVENANYGR.T	sp|O94910	50~65
PH45.RAW Scans:5015 RT:19.4472min	1575.72	2	1575.71	0.0176	44	0.6824	K.YLEVQYDCVPYK.V	sp|O94910	121~132
PH45.RAW Scans:5941 RT:22.5740min	2560.11	2	2560.06	0.0415	93	0.9989	K.ICDADPFQMENVQCYLPDAFK.I	sp|O94910	70~90
PH3.RAW Scans:6464 RT:33.8108min	881.436	2	881.436	0.0003	23	0.3587	R.PAPGGAEQR.W	sp|O94919	86~94
PH3.RAW Scans:6572 RT:34.3255min	1262.6	2	1262.61	-0.0027	52	0.9761	R.DSDIIEDVMVK.D	sp|O94919	242~252
PH3.RAW Scans:6666 RT:34.8467min	1262.61	2	1262.61	-0.0001	64	0.9993	R.DSDIIEDVMVK.D	sp|O94919	242~252
PH3.RAW Scans:6768 RT:35.3958min	1262.61	2	1262.61	0.0011	60	0.9989	R.DSDIIEDVMVK.D	sp|O94919	242~252
PH3.RAW Scans:6874 RT:35.9397min	1262.6	2	1262.61	-0.0021	54	0.997	R.DSDIIEDVMVK.D	sp|O94919	242~252
PH35.RAW Scans:7838 RT:31.8008min	1262.6	2	1262.61	-0.0023	39	0.6338	R.DSDIIEDVMVK.D	sp|O94919	242~252
PH35.RAW Scans:8015 RT:32.4595min	1262.6	2	1262.61	-0.0031	63	0.9957	R.DSDIIEDVMVK.D	sp|O94919	242~252
PH35.RAW Scans:8221 RT:33.1932min	1262.6	2	1262.61	-0.0113	50	0.9761	R.DSDIIEDVMVK.D	sp|O94919	242~252
PH6.RAW Scans:4686 RT:20.5338min	1262.6	2	1262.61	-0.0061	54	0.9948	R.DSDIIEDVMVK.D	sp|O94919	242~252
PH3.RAW Scans:5027 RT:26.9225min	1222.64	3	1222.65	-0.0024	41	0.8061	R.DRIPVYSAFR.A	sp|O94919	73~82
PH35.RAW Scans:6160 RT:25.3413min	2612.25	2	2612.22	0.0259	75	0.991	R.ALTPQCGSGEDLYILTGTVPSDYR.V	sp|O94919	185~208
PH4.RAW Scans:10349 RT:38.3212min	1700.77	2	1700.76	0.0019	74	0.9996	K.QALNTDYLDSDYQR.G	sp|O94919	128~141
PH4.RAW Scans:4700 RT:19.0497min	1700.76	2	1700.76	0.0007	67	0.9979	K.QALNTDYLDSDYQR.G	sp|O94919	128~141
PH4.RAW Scans:6245 RT:23.9185min	1683.74	2	1683.76	-0.0287	72	0.9986	K.QALN-17TDYLDSDYQR.G	sp|O94919	128~141
PH4.RAW Scans:6367 RT:24.4400min	1583.82	2	1583.82	0.0018	47	0.7778	K.ILEVVNQIQDEER.M	sp|O94919	282~294
PH45.RAW Scans:577 RT:3.9402min	1583.81	2	1583.82	-0.0052	69	0.9964	K.ILEVVNQIQDEER.M	sp|O94919	282~294
PH45.RAW Scans:4804 RT:18.9108min	1583.81	2	1583.82	-0.0044	57	0.9757	K.ILEVVNQIQDEER.M	sp|O94919	282~294
PH45.RAW Scans:6320 RT:23.7138min	1583.81	2	1583.82	-0.0026	59	0.9841	K.ILEVVNQIQDEER.M	sp|O94919	282~294
PH35.RAW Scans:3795 RT:16.9047min	1330.66	2	1330.66	0.0025	58	0.9935	R.EAGSAVEAEELVK.G	sp|O95196	35~47
PH6.RAW Scans:3074 RT:15.6633min	1440.78	2	1440.78	-0.0033	45	0.8473	K.NPPDIVVQPGHIR.L	sp|O95297	139~151
PH55.RAW Scans:7101 RT:28.1678min	1182.5	2	1182.49	0.0111	25	0.2305	R.WTLGFCDER.L	sp|O95336	73~81
PH55.RAW Scans:7128 RT:28.2677min	1182.52	2	1182.49	0.0253	27	0.87	R.WTLGFCDER.L	sp|O95336	73~81
PH35.RAW Scans:11836 RT:47.2717min	1266.77	2	1266.77	0.0029	38	0.6816	R.VTLTLPVLNAAR.T	sp|O95336	186~197
PH6.RAW Scans:6100 RT:25.1050min	1266.77	2	1266.77	0.0013	36	0.6548	R.VTLTLPVLNAAR.T	sp|O95336	186~197
PH3.RAW Scans:5865 RT:30.8012min	2864.46	2	2864.47	-0.0138	71	0.8052	R.LPIPESQVITINPELPVEEAAEDYAK.K	sp|O95336	103~128
PH3.RAW Scans:5895 RT:30.9353min	947.511	2	945.553	1.9578	24	0.62	R.LLTVPFEK.H	sp|O95336	247~254
PH35.RAW Scans:7279 RT:29.7190min	1766.87	2	1764.86	2.0051	30	0.7753	R.L-2VPFDHAESTYGLYR.T	sp|O95336	82~96
PH5.RAW Scans:6170 RT:24.2527min	2012.01	2	2012.02	-0.0164	71	0.9924	R.ILEDQEENPLPAALVQPH.T	sp|O95336	215~232
PH35.RAW Scans:5006 RT:21.0792min	2012.03	2	2012.02	0.0068	85	0.9997	R.ILEDQEENPLPAALVQPH.T	sp|O95336	215~232
PH5.RAW Scans:9649 RT:36.1182min	2012.01	2	2012.02	-0.0086	75	0.9895	R.ILEDQEENPLPAALVQPH.T	sp|O95336	215~232
PH5.RAW Scans:9799 RT:36.6300min	2298.18	3	2299.19	-1.0028	51	0.9189	R.ILEDQEENP+1LPAALVQPHTGK.L	sp|O95336	215~235
PH5.RAW Scans:9943 RT:37.1430min	1489.83	2	1489.83	0.001	47	0.9144	R.ELPAAVAPAGPASLAR.W	sp|O95336	57~72
PH4.RAW Scans:9194 RT:34.2175min	1489.83	2	1489.83	0	45	0.6919	R.ELPAAVAPAGPASLAR.W	sp|O95336	57~72
PH4.RAW Scans:9327 RT:34.7375min	1350.64	2	1350.62	0.0247	48	0.9897	K.LCWFLDEAAAR.L	sp|O95336	236~246
PH4.RAW Scans:5004 RT:19.9142min	1350.64	2	1350.62	0.0199	54	0.9948	K.LCWFLDEAAAR.L	sp|O95336	236~246
PH45.RAW Scans:6421 RT:23.9917min	1350.64	2	1350.62	0.0241	56	0.9957	K.LCWFLDEAAAR.L	sp|O95336	236~246
PH55.RAW Scans:4397 RT:18.9962min	2132.02	2	2132	0.0195	85	0.9995	N.SIYQCPEHSQLTTLGVDGK.E	sp|O95445	19~37
PH4.RAW Scans:2521 RT:12.0714min	1009.47	2	1009.45	0.0181	29	0.8934	K.SLTSCLDSK.A	sp|O95445	163~171
PH35.RAW Scans:5818 RT:24.2315min	1435.68	2	1435.68	0.0026	68	0.9994	L.DTGASLDSLDSLSR.A	sp|O95450	228~241
PH10.RAW Scans:5693 RT:22.6187min	1488.77	2	1488.77	-0.0014	53	0.9543	R.VNFLASNIHYPSK.K	sp|O95497	260~272
PH35.RAW Scans:3207 RT:14.8912min	1151.67	2	1151.67	0.002	52	0.9876	I.IASVPLAASPAR.A	sp|O95502	23~34
PH35.RAW Scans:4620 RT:19.7817min	1264.75	2	1264.75	-0.0004	59	0.9909	C.IIASVPLAASPAR.A	sp|O95502	22~34
PH4.RAW Scans:7843 RT:29.5317min	1463.59	2	1463.6	-0.0087	50	0.933	R.DAADQNFDYMFK.L	sp|O95716	13~24
PH4.RAW Scans:5045 RT:20.0205min	1100.53	2	1099.66	0.867	34	0.5261	K.LLLIGNSSVGK.T	sp|O95716	25~35
PH45.RAW Scans:4863 RT:19.0532min	1108.54	2	1108.55	-0.0029	36	0.974	H.SNLN+1GVWYR.G	sp|O95841	448~456
PH10.RAW Scans:9219 RT:35.1028min	1398.81	3	1398.81	0.0007	43	0.961	R.PGLPGVPPFLLHR.G	sp|O95865	225~237
PH35.RAW Scans:6713 RT:27.4365min	1412.69	2	1412.69	-0.0007	52	0.8888	R.GGGDLPNSQEALQK.L	sp|O95865	238~251
PH35.RAW Scans:6840 RT:27.9505min	1774.91	2	1774.88	0.0323	51	0.8433	K.LSDVTLVPVSCSELEK.A	sp|O95865	252~267
PH4.RAW Scans:2306 RT:11.4538min	1774.9	2	1774.88	0.0207	59	0.8153	K.LSDVTLVPVSCSELEK.A	sp|O95865	252~267
PH4.RAW Scans:7060 RT:26.9420min	1774.9	2	1774.88	0.0155	50	0.5396	K.LSDVTLVPVSCSELEK.A	sp|O95865	252~267
PH4.RAW Scans:7757 RT:29.2487min	1488.76	2	1488.74	0.0197	59	0.9887	K.TQAALVLDCLETR.Q	sp|O95954	527~539
PH35.RAW Scans:1864 RT:10.7773min	1179.51	2	1179.49	0.0208	39	0.8706	R.SGDCSPETSLK.Q	sp|O95971	65~75
PH10.RAW Scans:7446 RT:28.7467min	1282.69	2	1282.66	0.0299	49	0.9796	R.LNLICTVWHK.K	sp|O95971	40~49
PH10.RAW Scans:7467 RT:28.8122min	1282.69	3	1282.66	0.021	42	0.9989	R.LNLICTVWHK.K	sp|O95971	40~49
PH10.RAW Scans:7589 RT:29.2638min	1282.69	2	1282.66	0.0233	52	0.9859	R.LNLICTVWHK.K	sp|O95971	40~49
PH35.RAW Scans:4685 RT:19.9972min	1211.55	2	1211.53	0.0237	47	0.967	R.DVCEQIFSSK.S	sp|O95980	49~58
PH4.RAW Scans:4779 RT:19.2595min	1211.55	2	1211.53	0.0231	38	0.5647	R.DVCEQIFSSK.S	sp|O95980	49~58
PH45.RAW Scans:7375 RT:27.1740min	2100.84	2	2100.77	0.0709	62	0.9745	K.GCPSGDPCLPYFCVQGCK.L	sp|O95980	511~528
PH10.RAW Scans:6386 RT:25.0233min	1377.78	2	1377.79	-0.0087	56	0.9796	R.HVVLAQLW+16AGLR.A	sp|O95998	162~173
PH35.RAW Scans:2603 RT:13.0277min	974.491	2	974.492	-0.0014	36	0.9589	R.VDGILSEDK.L	sp|O96009	146~154
PH35.RAW Scans:2769 RT:13.5417min	974.492	2	974.492	-0.0004	37	0.9676	R.VDGILSEDK.L	sp|O96009	146~154
PH3.RAW Scans:4017 RT:22.0890min	1889.83	2	1889.83	-0.0016	64	0.9842	R.DPEEPDGGELVLGGSDPAH.Y	sp|O96009	224~242
PH8.RAW Scans:7884 RT:34.4595min	1014.55	2	1014.53	0.0221	45	0.9858	K.VGPGLTLCAK.G	sp|O96009	267~276
PH10.RAW Scans:8982 RT:34.2312min	2174.09	2	2174.07	0.0201	80	0.9946	K.GCAAILDTGTSLITGPTEEIR.A	sp|O96009	277~297
PH35.RAW Scans:9078 RT:36.3610min	2174.08	2	2174.07	0.0129	98	0.9999	K.GCAAILDTGTSLITGPTEEIR.A	sp|O96009	277~297
PH35.RAW Scans:9230 RT:36.9233min	2174.08	2	2174.07	0.0117	88	0.9994	K.GCAAILDTGTSLITGPTEEIR.A	sp|O96009	277~297
PH35.RAW Scans:9371 RT:37.4378min	2174.08	2	2174.07	0.0167	98	0.9999	K.GCAAILDTGTSLITGPTEEIR.A	sp|O96009	277~297
PH35.RAW Scans:9502 RT:37.9603min	2174.09	2	2174.07	0.0207	94	0.9998	K.GCAAILDTGTSLITGPTEEIR.A	sp|O96009	277~297
PH35.RAW Scans:9636 RT:38.4700min	2174.09	2	2174.07	0.0209	104	1	K.GCAAILDTGTSLITGPTEEIR.A	sp|O96009	277~297
PH35.RAW Scans:9767 RT:38.9792min	2174.09	2	2174.07	0.0189	93	0.9999	K.GCAAILDTGTSLITGPTEEIR.A	sp|O96009	277~297
PH35.RAW Scans:9899 RT:39.4987min	2174.09	2	2174.07	0.0187	100	1	K.GCAAILDTGTSLITGPTEEIR.A	sp|O96009	277~297
PH35.RAW Scans:10026 RT:40.0168min	2174.09	2	2174.07	0.0181	107	1	K.GCAAILDTGTSLITGPTEEIR.A	sp|O96009	277~297
PH35.RAW Scans:10156 RT:40.5250min	2174.09	2	2174.07	0.0189	109	1	K.GCAAILDTGTSLITGPTEEIR.A	sp|O96009	277~297
PH35.RAW Scans:10285 RT:41.0337min	2174.09	2	2174.07	0.0243	102	1	K.GCAAILDTGTSLITGPTEEIR.A	sp|O96009	277~297
PH35.RAW Scans:10417 RT:41.5760min	2174.09	2	2174.07	0.0191	99	0.9999	K.GCAAILDTGTSLITGPTEEIR.A	sp|O96009	277~297
PH35.RAW Scans:10542 RT:42.0843min	2174.08	2	2174.07	0.0133	88	0.9997	K.GCAAILDTGTSLITGPTEEIR.A	sp|O96009	277~297
PH35.RAW Scans:10671 RT:42.5960min	2174.09	2	2174.07	0.0233	94	0.9998	K.GCAAILDTGTSLITGPTEEIR.A	sp|O96009	277~297
PH35.RAW Scans:10806 RT:43.1162min	2174.09	2	2174.07	0.0255	99	0.9999	K.GCAAILDTGTSLITGPTEEIR.A	sp|O96009	277~297
PH35.RAW Scans:10960 RT:43.7350min	2174.09	2	2174.07	0.0219	101	0.9999	K.GCAAILDTGTSLITGPTEEIR.A	sp|O96009	277~297
PH35.RAW Scans:11127 RT:44.4223min	2174.09	2	2174.07	0.0225	78	0.9982	K.GCAAILDTGTSLITGPTEEIR.A	sp|O96009	277~297
PH35.RAW Scans:11514 RT:46.0327min	2174.1	2	2174.07	0.0329	94	0.9998	K.GCAAILDTGTSLITGPTEEIR.A	sp|O96009	277~297
PH35.RAW Scans:11774 RT:47.0507min	2174.1	2	2174.07	0.0285	81	0.9967	K.GCAAILDTGTSLITGPTEEIR.A	sp|O96009	277~297
PH35.RAW Scans:12153 RT:48.5337min	2174.1	2	2174.07	0.0335	86	0.999	K.GCAAILDTGTSLITGPTEEIR.A	sp|O96009	277~297
PH55.RAW Scans:8965 RT:34.4987min	2174.1	2	2174.07	0.0299	76	0.9935	K.GCAAILDTGTSLITGPTEEIR.A	sp|O96009	277~297
PH5.RAW Scans:3480 RT:15.1638min	2174.09	2	2174.07	0.0217	74	0.9812	K.GCAAILDTGTSLITGPTEEIR.A	sp|O96009	277~297
PH5.RAW Scans:3514 RT:15.2547min	2174.08	2	2174.07	0.0095	80	0.9975	K.GCAAILDTGTSLITGPTEEIR.A	sp|O96009	277~297
PH6.RAW Scans:3403 RT:16.5191min	2174.09	2	2174.07	0.0255	91	0.9994	K.GCAAILDTGTSLITGPTEEIR.A	sp|O96009	277~297
PH55.RAW Scans:3498 RT:16.0247min	2174.08	2	2174.07	0.0175	85	0.9996	K.GCAAILDTGTSLITGPTEEIR.A	sp|O96009	277~297
PH35.RAW Scans:8413 RT:33.9497min	2174.08	2	2174.07	0.0175	86	0.9995	K.GCAAILDTGTSLITGPTEEIR.A	sp|O96009	277~297
PH35.RAW Scans:7150 RT:29.2132min	2174.08	2	2174.07	0.0121	83	0.9987	K.GCAAILDTGTSLITGPTEEIR.A	sp|O96009	277~297
PH4.RAW Scans:3757 RT:15.8213min	2174.08	2	2174.07	0.0169	90	0.9998	K.GCAAILDTGTSLITGPTEEIR.A	sp|O96009	277~297
PH4.RAW Scans:9423 RT:35.1110min	2174.09	2	2174.07	0.0235	85	0.9992	K.GCAAILDTGTSLITGPTEEIR.A	sp|O96009	277~297
PH4.RAW Scans:9626 RT:35.7563min	2174.09	2	2174.07	0.0251	74	0.9913	K.GCAAILDTGTSLITGPTEEIR.A	sp|O96009	277~297
PH4.RAW Scans:9782 RT:36.2867min	1012.51	2	1011.51	0.9987	33	0.6189	K.FAIQYGTGR.V	sp|O96009	137~145
PH4.RAW Scans:9961 RT:36.9087min	1011.51	2	1011.51	0.0013	41	0.9903	K.FAIQYGTGR.V	sp|O96009	137~145
PH4.RAW Scans:10113 RT:37.4673min	1011.51	2	1011.51	0.0011	43	0.9903	K.FAIQYGTGR.V	sp|O96009	137~145
PH4.RAW Scans:10313 RT:38.1940min	1011.51	2	1011.51	-0.0001	42	0.989	K.FAIQYGTGR.V	sp|O96009	137~145
PH4.RAW Scans:10650 RT:39.4400min	1957.05	2	1957.04	0.0145	77	0.9986	C.AAILDTGTSLITGPTEEIR.A	sp|O96009	279~297
PH4.RAW Scans:11108 RT:41.0410min	1814.96	2	1814.96	-0.0015	72	0.9987	A.ILDTGTSLITGPTEEIR.A	sp|O96009	281~297
PH4.RAW Scans:7364 RT:27.9452min	1814.96	2	1814.96	-0.0023	69	0.9981	A.ILDTGTSLITGPTEEIR.A	sp|O96009	281~297
PH35.RAW Scans:3969 RT:17.3942min	1229.65	2	1229.65	0.0009	39	0.6745	R.SETISVPQEIK.A	sp|O96033	23~33
PH10.RAW Scans:5063 RT:20.4525min	1732.81	2	1732.81	-0.006	52	0.8539	K.TYSTSFTPMYHAVTK.R	sp|P00390	442~456
PH4.RAW Scans:6782 RT:25.9337min	1151.7	2	1151.7	-0.002	38	0.6832	K.ALLTPVAIAAGR.K	sp|P00390	380~391
PH4.RAW Scans:6847 RT:26.1990min	1153.55	2	1151.7	1.8428	45	0.9248	K.ALLTPVAIAAGR.K	sp|P00390	380~391
PH45.RAW Scans:9330 RT:33.3665min	2127.97	2	2127.99	-0.0129	71	0.9972	R.QNVEGSYDGAYAPVLQDFR.S	sp|P00451	1253~1271
PH10.RAW Scans:7291 RT:28.2103min	1250.66	2	1250.65	0.0054	35	0.7334	R.ETAASLLQAGYK.G	sp|P00734	487~498
PH4.RAW Scans:4967 RT:19.8055min	2013.02	3	2012.99	0.023	53	0.9122	K.KPVAFSDYIHPVCLPDR.E	sp|P00734	470~486
PH4.RAW Scans:3583 RT:15.3048min	1364.61	2	1364.56	0.0415	52	0.9843	K.NCELDVTCNIK.N	sp|P00740	127~137
PH4.RAW Scans:10994 RT:40.6615min	2122.84	2	2122.8	0.0477	63	0.9807	K.DDINSYECWCPFGFEGK.N	sp|P00740	110~126
PH8.RAW Scans:1305 RT:10.8260min	1135.54	3	1135.54	-0.0009	43	0.9821	R.THHDGAITER.L	sp|P00746	183~192
PH8.RAW Scans:1311 RT:10.8544min	1137.51	2	1135.54	1.9774	49	0.9739	R.THHDGAITER.L	sp|P00746	183~192
PH10.RAW Scans:8919 RT:33.9857min	1756.99	3	1756.99	-0.0033	43	0.5107	R.RPDSLQHVLLPVLDR.A	sp|P00746	162~176
PH10.RAW Scans:9052 RT:34.4857min	1756.99	3	1756.99	-0.0003	46	0.8647	R.RPDSLQHVLLPVLDR.A	sp|P00746	162~176
PH10.RAW Scans:9188 RT:35.0025min	1756.99	3	1756.99	-0.0009	48	0.9682	R.RPDSLQHVLLPVLDR.A	sp|P00746	162~176
PH10.RAW Scans:9341 RT:35.5237min	1757	3	1756.99	0.0003	60	0.9983	R.RPDSLQHVLLPVLDR.A	sp|P00746	162~176
PH10.RAW Scans:9443 RT:35.8967min	1757	2	1756.99	0.0031	52	0.7344	R.RPDSLQHVLLPVLDR.A	sp|P00746	162~176
PH10.RAW Scans:9479 RT:36.0387min	1757	3	1756.99	0.0009	61	0.9975	R.RPDSLQHVLLPVLDR.A	sp|P00746	162~176
PH10.RAW Scans:9615 RT:36.5518min	1756.99	3	1756.99	-0.0021	58	0.9928	R.RPDSLQHVLLPVLDR.A	sp|P00746	162~176
PH10.RAW Scans:9751 RT:37.0595min	1756.99	3	1756.99	-0.0003	53	0.9475	R.RPDSLQHVLLPVLDR.A	sp|P00746	162~176
PH10.RAW Scans:9765 RT:37.1025min	1757	2	1756.99	0.0027	55	0.9144	R.RPDSLQHVLLPVLDR.A	sp|P00746	162~176
PH10.RAW Scans:9895 RT:37.5642min	1756.99	3	1756.99	-0.0012	43	0.7919	R.RPDSLQHVLLPVLDR.A	sp|P00746	162~176
PH10.RAW Scans:10036 RT:38.0703min	1757	3	1756.99	0.0009	54	0.9654	R.RPDSLQHVLLPVLDR.A	sp|P00746	162~176
PH10.RAW Scans:10176 RT:38.5785min	1757	3	1756.99	0.0021	52	0.9358	R.RPDSLQHVLLPVLDR.A	sp|P00746	162~176
PH10.RAW Scans:10338 RT:39.1772min	1756.99	3	1756.99	0	48	0.7847	R.RPDSLQHVLLPVLDR.A	sp|P00746	162~176
PH10.RAW Scans:10760 RT:40.7615min	1756.99	3	1756.99	-0.0021	50	0.9274	R.RPDSLQHVLLPVLDR.A	sp|P00746	162~176
PH10.RAW Scans:10943 RT:41.4210min	1756.99	3	1756.99	-0.0018	45	0.7466	R.RPDSLQHVLLPVLDR.A	sp|P00746	162~176
PH10.RAW Scans:11513 RT:43.4907min	1757	3	1756.99	0.0039	45	0.646	R.RPDSLQHVLLPVLDR.A	sp|P00746	162~176
PH5.RAW Scans:1215 RT:7.0627min	979.42	2	979.4	0.0196	34	0.9669	R.LMCAESNR.R	sp|P00746	193~200
PH55.RAW Scans:2011 RT:11.8944min	979.421	2	979.4	0.021	32	0.9071	R.LMCAESNR.R	sp|P00746	193~200
PH55.RAW Scans:2020 RT:11.9131min	1343.58	2	1343.56	0.0214	62	0.9924	L.SAAHCLEDAADGK.V	sp|P00746	63~75
PH4.RAW Scans:8483 RT:31.5150min	1343.58	3	1343.56	0.0234	55	0.9994	L.SAAHCLEDAADGK.V	sp|P00746	63~75
PH45.RAW Scans:1243 RT:6.9966min	2059	2	2058.98	0.0211	77	0.9956	K.GDSGGPLVCGGVLEGVVTSGSR.V	sp|P00746	206~227
PH5.RAW Scans:6864 RT:26.6253min	1087.51	2	1087.49	0.0207	41	0.9859	R.WELCDIPR.C	sp|P00747	254~261
PH5.RAW Scans:5090 RT:20.5357min	2132.88	2	2132.85	0.0242	73	0.9768	R.NPDNDPQGPWCYTTDPEK.R	sp|P00747	154~171
PH5.RAW Scans:5927 RT:23.5478min	1904.81	2	1904.79	0.0222	77	0.9983	R.NPDGDVGGPWCYTTNPR.K	sp|P00747	533~549
PH6.RAW Scans:2215 RT:12.9540min	1904.81	2	1904.79	0.0214	68	0.9864	R.NPDGDVGGPWCYTTNPR.K	sp|P00747	533~549
PH7.RAW Scans:2420 RT:13.5980min	1904.81	3	1904.79	0.0169	43	0.0791	R.NPDGDVGGPWCYTTNPR.K	sp|P00747	533~549
PH7.RAW Scans:2585 RT:14.1158min	1904.81	2	1904.79	0.0192	80	0.9993	R.NPDGDVGGPWCYTTNPR.K	sp|P00747	533~549
PH8.RAW Scans:2503 RT:14.0640min	1813.79	2	1813.79	0.0036	51	0.8409	R.NPDGDVGGPWC-91YTTNPR.K	sp|P00747	533~549
PH8.RAW Scans:2654 RT:14.5629min	1905.8	2	1905.79	0.0096	52	0.7335	R.NPDG+1DVGGPWCYTTNPR.K	sp|P00747	533~549
PH8.RAW Scans:2817 RT:15.0811min	2061.92	2	2061.9	0.0233	58	0.7348	R.NPDADKGPWCFTTDPSVR.W	sp|P00747	428~445
PH10.RAW Scans:2817 RT:13.7594min	1297.64	2	1297.64	-0.0032	53	0.9715	R.HSIFTPETNPR.A	sp|P00747	513~523
PH7.RAW Scans:2462 RT:13.7394min	1297.64	2	1297.64	0.001	41	0.783	R.HSIFTPETNPR.A	sp|P00747	513~523
PH55.RAW Scans:2776 RT:14.1132min	1297.64	2	1297.64	0.0004	47	0.973	R.HSIFTPETNPR.A	sp|P00747	513~523
PH6.RAW Scans:2905 RT:15.1770min	1297.64	2	1297.64	-0.0022	45	0.8963	R.HSIFTPETNPR.A	sp|P00747	513~523
PH55.RAW Scans:3039 RT:14.8339min	1297.64	2	1297.64	-0.002	53	0.9915	R.HSIFTPETNPR.A	sp|P00747	513~523
PH55.RAW Scans:3350 RT:15.6301min	1297.64	2	1297.64	-0.0002	52	0.9915	R.HSIFTPETNPR.A	sp|P00747	513~523
PH35.RAW Scans:4290 RT:18.5367min	1297.64	2	1297.64	-0.0006	54	0.9934	R.HSIFTPETNPR.A	sp|P00747	513~523
PH35.RAW Scans:2619 RT:13.0783min	1279.63	3	1279.64	-0.0076	38	0.9559	R.HSIFTP-18ETNPR.A	sp|P00747	513~523
PH10.RAW Scans:2868 RT:13.8890min	1992.86	2	1992.84	0.0173	60	0.9767	R.FSPATHPSEGLEENYCR.N	sp|P00747	137~153
PH35.RAW Scans:3079 RT:14.4901min	2124.96	2	2124.94	0.0186	76	0.999	R.ATTVTGTPCQDWAAQEPHR.H	sp|P00747	494~512
PH4.RAW Scans:5106 RT:20.2108min	2124.96	2	2124.94	0.0172	73	0.9981	R.ATTVTGTPCQDWAAQEPHR.H	sp|P00747	494~512
PH4.RAW Scans:5843 RT:22.7908min	2125.95	2	2126.94	-0.9902	37	0.5098	R.A+1TTVTGTPC+1QDWAAQEPHR.H	sp|P00747	494~512
PH45.RAW Scans:5196 RT:20.0052min	1910.77	2	1910.74	0.0265	68	0.9968	L.PDVETPSEEDCMFGNGK.G	sp|P00747	471~487
PH45.RAW Scans:5334 RT:20.4372min	1029.57	2	1029.57	0.0022	33	0.5647	K.LSSPAVITDK.V	sp|P00747	671~680
PH45.RAW Scans:5352 RT:20.5192min	1421.64	2	1421.62	0.0217	58	0.9877	K.GPWCFTTDPSVR.W	sp|P00747	434~445
PH45.RAW Scans:5512 RT:20.9965min	1375.58	2	1375.55	0.021	50	0.9514	K.CQSWSSMTPHR.H	sp|P00747	398~408
PH45.RAW Scans:6599 RT:24.5850min	1471.56	2	1471.55	0.0082	55	0.9789	E.TPSEEDCMFGN+1GK.G	sp|P00747	475~487
PH6.RAW Scans:4577 RT:20.2235min	2124.9	2	2124.83	0.07	69	0.9954	R.LCHCPVGYTGA+26FCDVDTK.A	sp|P00748	197~214
PH6.RAW Scans:4658 RT:20.4580min	2124.91	3	2124.83	0.0797	55	0.8747	R.LCHCPVGYTGA+26FCDVDTK.A	sp|P00748	197~214
PH55.RAW Scans:4681 RT:19.9018min	2124.91	2	2124.83	0.0858	64	0.9629	R.LCHCPVGYTGA+26FCDVDTK.A	sp|P00748	197~214
PH55.RAW Scans:4692 RT:19.9348min	2124.9	3	2124.83	0.077	64	0.9946	R.LCHCPVGYTGA+26FCDVDTK.A	sp|P00748	197~214
PH6.RAW Scans:1456 RT:10.9550min	998.461	2	998.439	0.0224	36	0.9391	R.CLEVEGHR.L	sp|P00748	189~196
PH55.RAW Scans:2646 RT:13.7319min	1757.75	3	1758.71	-0.9601	26	0.4339	K.PLVQE+1CMVHDCADGK.K	sp|P00749	141~155
PH35.RAW Scans:6169 RT:25.3695min	986.569	2	986.565	0.0039	33	0.9115	K.VVDVLDSIK.T	sp|P00918	159~167
PH35.RAW Scans:6311 RT:25.8683min	986.565	2	986.565	0.0005	48	0.9735	K.VVDVLDSIK.T	sp|P00918	159~167
PH7.RAW Scans:12934 RT:52.0038min	986.572	2	986.565	0.0073	36	0.9211	K.VVDVLDSIK.T	sp|P00918	159~167
PH8.RAW Scans:12344 RT:51.9963min	986.569	2	986.565	0.0045	41	0.9694	K.VVDVLDSIK.T	sp|P00918	159~167
PH4.RAW Scans:6196 RT:23.7442min	1168.52	2	1168.51	0.0008	48	0.9975	K.SADFTNFDPR.G	sp|P00918	172~181
PH45.RAW Scans:6359 RT:23.8183min	2147.95	2	2147.96	-0.0121	50	0.5675	K.LNFNGEGEPEELMVDNWR.P	sp|P00918	228~245
PH45.RAW Scans:4669 RT:18.5028min	1667.95	2	1667.96	-0.0079	59	0.9503	K.AVQQPDGLAVLGIFLK.V	sp|P00918	133~148
PH45.RAW Scans:10686 RT:37.9673min	1667.96	2	1667.96	-0.0027	43	0.7475	K.AVQQPDGLAVLGIFLK.V	sp|P00918	133~148
PH5.RAW Scans:4868 RT:19.8012min	992.564	2	992.566	-0.0018	34	0.9525	R.YLLGTSLAR.P	sp|P00966	87~95
PH5.RAW Scans:5018 RT:20.3273min	992.568	2	992.566	0.003	38	0.989	R.YLLGTSLAR.P	sp|P00966	87~95
PH55.RAW Scans:5027 RT:20.9837min	992.567	2	992.566	0.0012	36	0.9796	R.YLLGTSLAR.P	sp|P00966	87~95
PH45.RAW Scans:8623 RT:31.1585min	1554.77	2	1554.75	0.0203	55	0.9956	R.FELSCYSLAPQIK.V	sp|P00966	128~140
PH6.RAW Scans:5149 RT:21.9635min	1429.78	2	1429.78	0.0018	63	0.9987	R.VAEGTQVLELPFK.G	sp|P01008	295~307
PH6.RAW Scans:5182 RT:22.0672min	1429.78	2	1429.78	0	64	0.9983	R.VAEGTQVLELPFK.G	sp|P01008	295~307
PH7.RAW Scans:4981 RT:22.5367min	907.466	2	907.465	0.001	36	0.8377	R.IEDGFSLK.E	sp|P01008	357~364
PH7.RAW Scans:5128 RT:23.0557min	1528.64	2	1527.74	0.9015	37	0.6522	R.FATTFYQHLADSK.N	sp|P01008	90~102
PH8.RAW Scans:5274 RT:24.0812min	1527.73	2	1527.74	-0.0027	65	0.9973	R.FATTFYQHLADSK.N	sp|P01008	90~102
PH5.RAW Scans:4121 RT:17.2197min	1527.74	2	1527.74	-0.0003	58	0.9982	R.FATTFYQHLADSK.N	sp|P01008	90~102
PH5.RAW Scans:4255 RT:17.7413min	1527.73	2	1527.74	-0.0017	64	0.9976	R.FATTFYQHLADSK.N	sp|P01008	90~102
PH5.RAW Scans:7133 RT:27.4152min	1527.73	2	1527.74	-0.0057	51	0.9825	R.FATTFYQHLADSK.N	sp|P01008	90~102
PH5.RAW Scans:3195 RT:14.3307min	1388.75	2	1388.75	0.0005	46	0.8945	R.EVPLNTIIFMGR.V	sp|P01008	446~457
PH4.RAW Scans:8629 RT:32.1378min	1388.75	2	1388.75	0.0005	52	0.9711	R.EVPLNTIIFMGR.V	sp|P01008	446~457
PH4.RAW Scans:8754 RT:32.6598min	1388.75	2	1388.75	0.0005	39	0.6816	R.EVPLNTIIFMGR.V	sp|P01008	446~457
PH4.RAW Scans:3148 RT:13.8531min	1388.75	2	1388.75	-0.0001	50	0.9709	R.EVPLNTIIFMGR.V	sp|P01008	446~457
PH4.RAW Scans:3174 RT:13.9194min	1388.75	2	1387.75	1.0011	34	0.7994	R.E-1VPLNTIIFMGR.V	sp|P01008	446~457
PH4.RAW Scans:13355 RT:49.1383min	1308.6	2	1308.6	-0.0036	41	0.6212	R.DDLYVSDAFHK.A	sp|P01008	392~402
PH4.RAW Scans:13496 RT:49.6550min	1308.6	2	1308.6	-0.0018	50	0.9747	R.DDLYVSDAFHK.A	sp|P01008	392~402
PH4.RAW Scans:13638 RT:50.1702min	993.453	2	993.456	-0.0027	43	0.9933	K.TSDQIHFF.F	sp|P01008	147~154
PH4.RAW Scans:13775 RT:50.6820min	993.456	2	993.456	0.0005	44	0.9964	K.TSDQIHFF.F	sp|P01008	147~154
PH4.RAW Scans:13919 RT:51.1942min	910.525	2	910.524	0.0019	29	0.87	K.LPGIVAEGR.D	sp|P01008	383~391
PH4.RAW Scans:14089 RT:51.7512min	910.522	2	910.524	-0.0015	37	0.977	K.LPGIVAEGR.D	sp|P01008	383~391
PH4.RAW Scans:13200 RT:48.5587min	910.528	2	910.524	0.0045	34	0.9579	K.LPGIVAEGR.D	sp|P01008	383~391
PH45.RAW Scans:4082 RT:16.5882min	912.456	2	910.524	1.9325	31	0.8621	K.LPGIVAEGR.D	sp|P01008	383~391
PH45.RAW Scans:12135 RT:42.7255min	1847.89	2	1847.9	-0.0122	59	0.9936	K.EQLQDMGLVDLFSPEK.S	sp|P01008	365~380
PH45.RAW Scans:12296 RT:43.2647min	1847.9	2	1847.9	-0.002	69	0.999	K.EQLQDMGLVDLFSPEK.S	sp|P01008	365~380
PH45.RAW Scans:12452 RT:43.7837min	1847.9	2	1847.9	-0.0006	61	0.9845	K.EQLQDMGLVDLFSPEK.S	sp|P01008	365~380
PH45.RAW Scans:12611 RT:44.3100min	1847.89	2	1847.9	-0.003	79	0.9999	K.EQLQDMGLVDLFSPEK.S	sp|P01008	365~380
PH45.RAW Scans:12763 RT:44.8198min	1847.89	2	1847.9	-0.0032	90	0.9999	K.EQLQDMGLVDLFSPEK.S	sp|P01008	365~380
PH45.RAW Scans:7448 RT:27.3905min	1847.89	2	1847.9	-0.0026	82	0.9997	K.EQLQDMGLVDLFSPEK.S	sp|P01008	365~380
PH45.RAW Scans:3085 RT:13.3436min	1847.89	2	1847.9	-0.0082	72	0.9986	K.EQLQDMGLVDLFSPEK.S	sp|P01008	365~380
PH45.RAW Scans:12377 RT:43.5222min	1847.89	2	1846.9	0.9938	31	0.617	K.E-1QLQDMGLVDLFSPEK.S	sp|P01008	365~380
PH10.RAW Scans:2581 RT:13.1797min	851.487	2	851.486	0.0006	37	0.9232	R.SASLHLPK.L	sp|P01009	307~314
PH10.RAW Scans:4513 RT:18.7010min	1246.59	2	1246.57	0.0204	54	0.9959	R.LGMFNIQHCK.K	sp|P01009	248~257
PH10.RAW Scans:4526 RT:18.7410min	1246.6	3	1246.57	0.0219	38	0.9857	R.LGMFNIQHCK.K	sp|P01009	248~257
PH10.RAW Scans:4678 RT:19.2073min	1246.59	2	1246.57	0.02	48	0.9739	R.LGMFNIQHCK.K	sp|P01009	248~257
PH10.RAW Scans:4992 RT:20.2383min	1247.57	2	1246.57	0.9968	26	0.2239	R.LGMFNIQHCK.K	sp|P01009	248~257
PH7.RAW Scans:4501 RT:20.7627min	1261.59	2	1261.57	0.017	34	0.847	R.LGMFNIQHC+15K.K	sp|P01009	248~257
PH10.RAW Scans:2197 RT:12.2009min	958.469	2	958.47	0	33	0.974	R.LGMFNIQH.C	sp|P01009	248~255
PH8.RAW Scans:4574 RT:21.5237min	1198.59	3	1198.57	0.0177	37	0.9537	R.LGM-48FNIQHCK.K	sp|P01009	248~257
PH35.RAW Scans:4214 RT:18.2812min	1303.61	2	1303.57	0.036	48	0.9695	R.L+57GMFNIQHCK.K	sp|P01009	248~257
PH6.RAW Scans:3340 RT:16.3456min	1385.7	2	1385.7	0.0011	68	0.9973	N.GADLSGVTEEAPLK.L	sp|P01009	339~352
PH6.RAW Scans:3520 RT:16.8537min	1089.56	2	1089.56	0.0003	39	0.7941	K.WERPFEVK.D	sp|P01009	218~225
PH35.RAW Scans:5855 RT:24.3407min	1089.56	2	1089.56	-0.0021	32	0.82	K.WERPFEVK.D	sp|P01009	218~225
PH35.RAW Scans:6011 RT:24.8462min	1832.91	2	1832.92	-0.0025	86	0.9998	K.VFSNGADLSGVTEEAPLK.L	sp|P01009	335~352
PH35.RAW Scans:6642 RT:27.1717min	1832.91	2	1832.92	-0.0013	91	1	K.VFSNGADLSGVTEEAPLK.L	sp|P01009	335~352
PH35.RAW Scans:6719 RT:27.4573min	1832.91	2	1832.92	-0.0023	72	0.9979	K.VFSNGADLSGVTEEAPLK.L	sp|P01009	335~352
PH3.RAW Scans:5161 RT:27.5102min	1833.9	2	1833.92	-0.0177	74	0.9981	K.VFSNG+1ADLSGVTEEAPLK.L	sp|P01009	335~352
PH35.RAW Scans:6234 RT:25.6063min	1815.88	2	1815.92	-0.0317	73	0.9972	K.VFSN-17GADLSGVTEEAPLK.L	sp|P01009	335~352
PH35.RAW Scans:6378 RT:26.1203min	1833.9	2	1833.92	-0.0163	87	0.9999	K.VFSN+1GADLSGVTEEAPLK.L	sp|P01009	335~352
PH35.RAW Scans:6504 RT:26.6337min	1833.9	2	1833.92	-0.0133	84	0.9998	K.VFSN+1GADLSGVTEEAPLK.L	sp|P01009	335~352
PH35.RAW Scans:6800 RT:27.8003min	1833.9	2	1833.92	-0.0161	84	0.9997	K.VFSN+1GADLSGVTEEAPLK.L	sp|P01009	335~352
PH5.RAW Scans:6348 RT:24.7965min	1833.9	2	1833.92	-0.0161	75	0.9996	K.VFSN+1GADLSGVTEEAPLK.L	sp|P01009	335~352
PH55.RAW Scans:6330 RT:25.2982min	1833.9	2	1833.92	-0.0123	61	0.9862	K.VFSN+1GADLSGVTEEAPLK.L	sp|P01009	335~352
PH6.RAW Scans:9236 RT:36.7875min	1833.9	2	1833.92	-0.0141	61	0.9926	K.VFSN+1GADLSGVTEEAPLK.L	sp|P01009	335~352
PH6.RAW Scans:9371 RT:37.2977min	1833.9	2	1833.92	-0.0165	70	0.9972	K.VFSN+1GADLSGVTEEAPLK.L	sp|P01009	335~352
PH6.RAW Scans:9508 RT:37.8145min	1014.61	2	1014.61	0.0019	41	0.9147	K.SVLGQLGITK.V	sp|P01009	325~334
PH6.RAW Scans:9644 RT:38.3213min	1014.61	2	1014.61	0.0053	27	0.2714	K.SVLGQLGITK.V	sp|P01009	325~334
PH6.RAW Scans:9915 RT:39.3555min	1014.61	2	1014.61	0.0017	36	0.8812	K.SVLGQLGITK.V	sp|P01009	325~334
PH7.RAW Scans:8920 RT:36.9867min	1014.61	2	1014.61	0.0011	44	0.9578	K.SVLGQLGITK.V	sp|P01009	325~334
PH7.RAW Scans:9055 RT:37.5068min	1014.61	2	1014.61	0.0009	45	0.982	K.SVLGQLGITK.V	sp|P01009	325~334
PH7.RAW Scans:9195 RT:38.0185min	1014.61	2	1014.61	0.0007	30	0.7782	K.SVLGQLGITK.V	sp|P01009	325~334
PH8.RAW Scans:8694 RT:37.6623min	1014.61	2	1014.61	0.0021	45	0.967	K.SVLGQLGITK.V	sp|P01009	325~334
PH8.RAW Scans:8829 RT:38.1862min	1014.61	2	1014.61	0.0019	41	0.967	K.SVLGQLGITK.V	sp|P01009	325~334
PH10.RAW Scans:9538 RT:36.2703min	1014.61	2	1014.61	0.0035	33	0.6536	K.SVLGQLGITK.V	sp|P01009	325~334
PH55.RAW Scans:9762 RT:37.4582min	1075.61	2	1075.61	-0.0007	29	0.7363	K.LSSWVLLMK.Y	sp|P01009	259~267
PH55.RAW Scans:9900 RT:37.9715min	1075.61	2	1075.61	-0.0005	41	0.9635	K.LSSWVLLMK.Y	sp|P01009	259~267
PH55.RAW Scans:10033 RT:38.4893min	1075.61	2	1075.61	0.0007	41	0.9713	K.LSSWVLLMK.Y	sp|P01009	259~267
PH55.RAW Scans:10177 RT:38.9992min	1075.61	2	1075.61	0.0003	37	0.8727	K.LSSWVLLMK.Y	sp|P01009	259~267
PH55.RAW Scans:10332 RT:39.5323min	1075.61	2	1075.61	-0.0003	28	0.5133	K.LSSWVLLMK.Y	sp|P01009	259~267
PH55.RAW Scans:10536 RT:40.2602min	1075.61	2	1075.61	-0.0011	30	0.8024	K.LSSWVLLMK.Y	sp|P01009	259~267
PH5.RAW Scans:6222 RT:24.4183min	1075.61	2	1075.61	0.0003	44	0.9801	K.LSSWVLLMK.Y	sp|P01009	259~267
PH5.RAW Scans:9483 RT:35.5547min	1075.61	2	1075.61	0.0001	29	0.7363	K.LSSWVLLMK.Y	sp|P01009	259~267
PH5.RAW Scans:9659 RT:36.1462min	1075.61	2	1075.61	0.0007	38	0.8859	K.LSSWVLLMK.Y	sp|P01009	259~267
PH5.RAW Scans:9821 RT:36.7033min	1075.61	2	1075.61	-0.0011	28	0.7363	K.LSSWVLLMK.Y	sp|P01009	259~267
PH5.RAW Scans:10129 RT:37.7703min	1075.61	2	1075.61	-0.0009	33	0.8552	K.LSSWVLLMK.Y	sp|P01009	259~267
PH5.RAW Scans:10579 RT:39.2588min	1075.61	2	1075.61	0.0001	29	0.839	K.LSSWVLLMK.Y	sp|P01009	259~267
PH5.RAW Scans:10748 RT:39.8292min	1075.61	2	1075.61	-0.0005	40	0.9211	K.LSSWVLLMK.Y	sp|P01009	259~267
PH5.RAW Scans:12283 RT:45.0190min	1075.61	2	1075.61	0.0001	38	0.9536	K.LSSWVLLMK.Y	sp|P01009	259~267
PH5.RAW Scans:13005 RT:47.5812min	1075.61	2	1075.61	-0.0001	40	0.9374	K.LSSWVLLMK.Y	sp|P01009	259~267
PH5.RAW Scans:13328 RT:48.7592min	1075.61	2	1075.61	0.0009	39	0.9478	K.LSSWVLLMK.Y	sp|P01009	259~267
PH5.RAW Scans:13536 RT:49.5503min	1075.61	2	1075.61	0.0007	31	0.8552	K.LSSWVLLMK.Y	sp|P01009	259~267
PH5.RAW Scans:13683 RT:50.1020min	1109.6	2	1109.6	0.0062	31	0.6536	K.LSITGTYDLK.S	sp|P01009	315~324
PH5.RAW Scans:13845 RT:50.6778min	1109.59	2	1109.6	-0.0054	29	0.2463	K.LSITGTYDLK.S	sp|P01009	315~324
PH5.RAW Scans:13991 RT:51.2355min	1109.59	2	1109.6	-0.008	32	0.5647	K.LSITGTYDLK.S	sp|P01009	315~324
PH7.RAW Scans:5893 RT:25.7987min	1109.59	2	1109.6	-0.0048	32	0.4723	K.LSITGTYDLK.S	sp|P01009	315~324
PH8.RAW Scans:5732 RT:25.8873min	1109.59	2	1109.6	-0.0026	30	0.4086	K.LSITGTYDLK.S	sp|P01009	315~324
PH10.RAW Scans:6004 RT:23.6733min	1109.6	2	1109.6	0	32	0.248	K.LSITGTYDLK.S	sp|P01009	315~324
PH6.RAW Scans:7982 RT:32.0752min	1109.6	2	1109.6	0.0006	31	0.5647	K.LSITGTYDLK.S	sp|P01009	315~324
PH6.RAW Scans:8111 RT:32.5772min	1109.59	2	1109.6	-0.0028	34	0.5324	K.LSITGTYDLK.S	sp|P01009	315~324
PH6.RAW Scans:8383 RT:33.6025min	1109.6	2	1109.6	0.001	34	0.7981	K.LSITGTYDLK.S	sp|P01009	315~324
PH6.RAW Scans:8659 RT:34.6323min	1109.59	2	1109.6	-0.0038	30	0.2255	K.LSITGTYDLK.S	sp|P01009	315~324
PH6.RAW Scans:8906 RT:35.5558min	1109.6	2	1109.6	-0.0004	30	0.5647	K.LSITGTYDLK.S	sp|P01009	315~324
PH6.RAW Scans:8925 RT:35.6363min	1109.59	2	1109.6	-0.0032	32	0.35	K.LSITGTYDLK.S	sp|P01009	315~324
PH6.RAW Scans:9065 RT:36.1628min	1109.6	2	1109.6	-0.0014	32	0.8353	K.LSITGTYDLK.S	sp|P01009	315~324
PH6.RAW Scans:9074 RT:36.1965min	1109.6	2	1109.6	0.0006	33	0.5633	K.LSITGTYDLK.S	sp|P01009	315~324
PH6.RAW Scans:9246 RT:36.8320min	1110.62	2	1109.6	1.0198	29	0.4715	K.LSITGTYDLK.S	sp|P01009	315~324
PH6.RAW Scans:9403 RT:37.4215min	1109.59	2	1109.6	-0.002	27	0.2967	K.LSITGTYDLK.S	sp|P01009	315~324
PH6.RAW Scans:9557 RT:38.0057min	1109.6	2	1109.6	-0.0012	41	0.924	K.LSITGTYDLK.S	sp|P01009	315~324
PH6.RAW Scans:9811 RT:38.9572min	1109.6	2	1109.6	0.001	43	0.9048	K.LSITGTYDLK.S	sp|P01009	315~324
PH6.RAW Scans:9887 RT:39.2455min	1109.6	2	1109.6	0.0042	39	0.682	K.LSITGTYDLK.S	sp|P01009	315~324
PH6.RAW Scans:9918 RT:39.3620min	1109.59	2	1109.6	-0.0028	41	0.7335	K.LSITGTYDLK.S	sp|P01009	315~324
PH6.RAW Scans:10020 RT:39.7633min	1109.6	2	1109.6	-0.0018	33	0.3521	K.LSITGTYDLK.S	sp|P01009	315~324
PH6.RAW Scans:10157 RT:40.2745min	1109.6	2	1109.6	0.0042	41	0.9246	K.LSITGTYDLK.S	sp|P01009	315~324
PH6.RAW Scans:10158 RT:40.2767min	1109.54	2	1109.6	-0.0532	28	0.3803	K.LSITGTYDLK.S	sp|P01009	315~324
PH6.RAW Scans:10251 RT:40.6100min	1109.6	2	1109.6	0.0044	33	0.7549	K.LSITGTYDLK.S	sp|P01009	315~324
PH6.RAW Scans:10301 RT:40.7985min	1111.64	2	1109.6	2.0472	33	0.7329	K.LSITGTYDLK.S	sp|P01009	315~324
PH6.RAW Scans:10447 RT:41.3560min	1109.59	2	1109.6	-0.0024	37	0.7566	K.LSITGTYDLK.S	sp|P01009	315~324
PH6.RAW Scans:10579 RT:41.8302min	1109.6	2	1109.6	0.001	38	0.9147	K.LSITGTYDLK.S	sp|P01009	315~324
PH6.RAW Scans:10588 RT:41.8568min	1109.59	2	1109.6	-0.003	39	0.9665	K.LSITGTYDLK.S	sp|P01009	315~324
PH6.RAW Scans:10616 RT:41.9528min	1109.59	2	1109.6	-0.0034	41	0.9154	K.LSITGTYDLK.S	sp|P01009	315~324
PH6.RAW Scans:10713 RT:42.3417min	1109.59	2	1109.6	-0.0026	42	0.9625	K.LSITGTYDLK.S	sp|P01009	315~324
PH6.RAW Scans:10722 RT:42.3682min	1109.6	2	1109.6	-0.0012	45	0.9629	K.LSITGTYDLK.S	sp|P01009	315~324
PH6.RAW Scans:10876 RT:42.9542min	1109.59	2	1109.6	-0.0024	36	0.7317	K.LSITGTYDLK.S	sp|P01009	315~324
PH6.RAW Scans:11118 RT:43.8865min	1109.6	2	1109.6	-0.0014	40	0.8358	K.LSITGTYDLK.S	sp|P01009	315~324
PH6.RAW Scans:11306 RT:44.6067min	1109.6	2	1109.6	-0.0004	39	0.682	K.LSITGTYDLK.S	sp|P01009	315~324
PH6.RAW Scans:11388 RT:44.9333min	1109.6	2	1109.6	0.0002	44	0.8534	K.LSITGTYDLK.S	sp|P01009	315~324
PH6.RAW Scans:11405 RT:44.9900min	1109.6	2	1109.6	-0.0012	43	0.9739	K.LSITGTYDLK.S	sp|P01009	315~324
PH6.RAW Scans:11466 RT:45.2193min	1109.6	2	1109.6	0	43	0.9528	K.LSITGTYDLK.S	sp|P01009	315~324
PH6.RAW Scans:11605 RT:45.7618min	1109.6	2	1109.6	-0.0002	42	0.8934	K.LSITGTYDLK.S	sp|P01009	315~324
PH6.RAW Scans:11748 RT:46.3028min	1109.6	2	1109.6	-0.0014	39	0.894	K.LSITGTYDLK.S	sp|P01009	315~324
PH6.RAW Scans:11889 RT:46.8518min	1109.6	2	1109.6	-0.0006	44	0.9581	K.LSITGTYDLK.S	sp|P01009	315~324
PH6.RAW Scans:12035 RT:47.4200min	1109.6	2	1109.6	-0.001	45	0.9629	K.LSITGTYDLK.S	sp|P01009	315~324
PH6.RAW Scans:12245 RT:48.2658min	1109.6	2	1109.6	-0.0004	43	0.9668	K.LSITGTYDLK.S	sp|P01009	315~324
PH6.RAW Scans:12417 RT:48.9695min	1109.6	2	1109.6	-0.0004	43	0.9668	K.LSITGTYDLK.S	sp|P01009	315~324
PH6.RAW Scans:12445 RT:49.0730min	1109.6	2	1109.6	-0.0014	48	0.984	K.LSITGTYDLK.S	sp|P01009	315~324
PH6.RAW Scans:12613 RT:49.7357min	1109.6	2	1109.6	-0.001	43	0.9668	K.LSITGTYDLK.S	sp|P01009	315~324
PH6.RAW Scans:12740 RT:50.2470min	1109.6	2	1109.6	-0.0004	42	0.9403	K.LSITGTYDLK.S	sp|P01009	315~324
PH6.RAW Scans:12910 RT:50.9368min	1109.6	2	1109.6	-0.0006	36	0.5035	K.LSITGTYDLK.S	sp|P01009	315~324
PH7.RAW Scans:5640 RT:24.8950min	1109.59	2	1109.6	-0.002	38	0.7317	K.LSITGTYDLK.S	sp|P01009	315~324
PH7.RAW Scans:5762 RT:25.3192min	1109.6	2	1109.6	-0.0006	43	0.9403	K.LSITGTYDLK.S	sp|P01009	315~324
PH7.RAW Scans:5906 RT:25.8398min	1109.6	2	1109.6	-0.0008	45	0.9769	K.LSITGTYDLK.S	sp|P01009	315~324
PH7.RAW Scans:5984 RT:26.0908min	1109.6	2	1109.6	-0.001	52	0.9913	K.LSITGTYDLK.S	sp|P01009	315~324
PH7.RAW Scans:6057 RT:26.3553min	1109.6	2	1109.6	-0.0012	44	0.8534	K.LSITGTYDLK.S	sp|P01009	315~324
PH7.RAW Scans:6091 RT:26.4702min	1109.6	2	1109.6	-0.0006	42	0.7794	K.LSITGTYDLK.S	sp|P01009	315~324
PH7.RAW Scans:6208 RT:26.8658min	1109.6	2	1109.6	0.0006	43	0.8371	K.LSITGTYDLK.S	sp|P01009	315~324
PH7.RAW Scans:6365 RT:27.4142min	1109.6	2	1109.6	-0.0012	41	0.9464	K.LSITGTYDLK.S	sp|P01009	315~324
PH7.RAW Scans:6405 RT:27.5578min	1109.6	2	1109.6	0.0002	36	0.853	K.LSITGTYDLK.S	sp|P01009	315~324
PH7.RAW Scans:6518 RT:27.9600min	1109.59	2	1109.6	-0.0042	30	0.4109	K.LSITGTYDLK.S	sp|P01009	315~324
PH7.RAW Scans:6652 RT:28.4688min	1109.6	2	1109.6	0.0042	34	0.4414	K.LSITGTYDLK.S	sp|P01009	315~324
PH7.RAW Scans:6830 RT:29.1152min	1109.6	2	1109.6	0.0006	37	0.8366	K.LSITGTYDLK.S	sp|P01009	315~324
PH7.RAW Scans:6851 RT:29.1907min	1109.59	2	1109.6	-0.0032	41	0.894	K.LSITGTYDLK.S	sp|P01009	315~324
PH7.RAW Scans:7041 RT:29.8700min	1109.6	2	1109.6	-0.0006	41	0.9053	K.LSITGTYDLK.S	sp|P01009	315~324
PH7.RAW Scans:7230 RT:30.5738min	1109.6	2	1109.6	0.0046	36	0.68	K.LSITGTYDLK.S	sp|P01009	315~324
PH7.RAW Scans:7286 RT:30.7753min	1109.59	2	1109.6	-0.0036	38	0.8179	K.LSITGTYDLK.S	sp|P01009	315~324
PH7.RAW Scans:7688 RT:32.2550min	1109.6	2	1109.6	0.002	39	0.6543	K.LSITGTYDLK.S	sp|P01009	315~324
PH7.RAW Scans:7715 RT:32.3548min	1109.6	2	1109.6	0.0016	34	0.4723	K.LSITGTYDLK.S	sp|P01009	315~324
PH7.RAW Scans:7850 RT:32.8798min	1109.6	2	1109.6	0.0026	36	0.5035	K.LSITGTYDLK.S	sp|P01009	315~324
PH6.RAW Scans:11137 RT:43.9498min	1109.6	2	1109.6	0.0018	39	0.894	K.LSITGTYDLK.S	sp|P01009	315~324
PH6.RAW Scans:11541 RT:45.5122min	1109.59	2	1109.6	-0.0034	40	0.9524	K.LSITGTYDLK.S	sp|P01009	315~324
PH6.RAW Scans:8930 RT:35.6540min	1109.6	2	1109.6	-0.0018	34	0.5347	K.LSITGTYDLK.S	sp|P01009	315~324
PH6.RAW Scans:9752 RT:38.7368min	1109.59	2	1109.6	-0.0038	43	0.8371	K.LSITGTYDLK.S	sp|P01009	315~324
PH6.RAW Scans:11673 RT:46.0317min	1109.59	2	1109.6	-0.0028	41	0.8358	K.LSITGTYDLK.S	sp|P01009	315~324
PH7.RAW Scans:6250 RT:27.0248min	1109.6	2	1109.6	-0.001	43	0.8371	K.LSITGTYDLK.S	sp|P01009	315~324
PH7.RAW Scans:6700 RT:28.6615min	1109.59	2	1109.6	-0.0028	39	0.682	K.LSITGTYDLK.S	sp|P01009	315~324
PH7.RAW Scans:6848 RT:29.1842min	1109.59	2	1109.6	-0.0026	40	0.7778	K.LSITGTYDLK.S	sp|P01009	315~324
PH6.RAW Scans:9472 RT:37.6895min	1109.59	2	1109.6	-0.0032	40	0.7794	K.LSITGTYDLK.S	sp|P01009	315~324
PH6.RAW Scans:9756 RT:38.7457min	1109.6	2	1109.6	-0.0012	45	0.9242	K.LSITGTYDLK.S	sp|P01009	315~324
PH6.RAW Scans:12471 RT:49.1828min	1109.6	2	1109.6	-0.0016	41	0.9154	K.LSITGTYDLK.S	sp|P01009	315~324
PH6.RAW Scans:11271 RT:44.4647min	1109.6	2	1109.6	-0.0018	43	0.9528	K.LSITGTYDLK.S	sp|P01009	315~324
PH7.RAW Scans:6988 RT:29.7018min	1109.6	2	1109.6	0	48	0.9859	K.LSITGTYDLK.S	sp|P01009	315~324
PH6.RAW Scans:8524 RT:34.1150min	1109.6	2	1109.6	-0.001	48	0.9466	K.LSITGTYDLK.S	sp|P01009	315~324
PH6.RAW Scans:10019 RT:39.7610min	1109.6	2	1109.6	-0.0018	42	0.9464	K.LSITGTYDLK.S	sp|P01009	315~324
PH7.RAW Scans:6837 RT:29.1468min	1109.6	2	1109.6	-0.0006	38	0.7986	K.LSITGTYDLK.S	sp|P01009	315~324
PH6.RAW Scans:7833 RT:31.5347min	1109.6	2	1109.6	-0.0004	39	0.9045	K.LSITGTYDLK.S	sp|P01009	315~324
PH6.RAW Scans:9207 RT:36.6822min	1109.6	2	1109.6	-0.001	45	0.9403	K.LSITGTYDLK.S	sp|P01009	315~324
PH6.RAW Scans:11257 RT:44.4198min	1109.6	2	1109.6	-0.0016	41	0.9524	K.LSITGTYDLK.S	sp|P01009	315~324
PH7.RAW Scans:6555 RT:28.1083min	1109.6	2	1109.6	0.0008	38	0.682	K.LSITGTYDLK.S	sp|P01009	315~324
PH6.RAW Scans:7685 RT:31.0243min	1109.6	2	1109.6	-0.0012	35	0.4414	K.LSITGTYDLK.S	sp|P01009	315~324
PH6.RAW Scans:10989 RT:43.3883min	1109.6	2	1109.6	-0.0006	34	0.5937	K.LSITGTYDLK.S	sp|P01009	315~324
PH6.RAW Scans:12603 RT:49.6903min	1802.95	3	1802.95	-0.0039	52	0.6559	K.LQHLENELTHDIITK.F	sp|P01009	284~298
PH7.RAW Scans:6563 RT:28.1398min	1802.95	3	1802.95	-0.0006	55	0.9925	K.LQHLENELTHDIITK.F	sp|P01009	284~298
PH7.RAW Scans:7131 RT:30.2168min	1802.95	3	1802.95	-0.0012	56	0.9879	K.LQHLENELTHDIITK.F	sp|P01009	284~298
PH8.RAW Scans:7518 RT:32.9835min	1802.95	3	1802.95	-0.0009	41	0.5423	K.LQHLENELTHDIITK.F	sp|P01009	284~298
PH6.RAW Scans:10145 RT:40.2345min	1802.95	2	1802.95	0.0016	67	0.9914	K.LQHLENELTHDIITK.F	sp|P01009	284~298
PH5.RAW Scans:3907 RT:16.5136min	1802.95	4	1802.95	0.0007	40	0.8746	K.LQHLENELTHDIITK.F	sp|P01009	284~298
PH5.RAW Scans:4330 RT:17.9493min	1802.95	3	1802.95	-0.0015	51	0.9181	K.LQHLENELTHDIITK.F	sp|P01009	284~298
PH7.RAW Scans:3811 RT:18.1385min	1802.95	2	1802.95	-0.0042	66	0.9934	K.LQHLENELTHDIITK.F	sp|P01009	284~298
PH35.RAW Scans:4572 RT:19.6247min	1802.96	2	1802.95	0.0038	58	0.9707	K.LQHLENELTHDIITK.F	sp|P01009	284~298
PH4.RAW Scans:6004 RT:23.2437min	1802.95	2	1802.95	-0.0036	65	0.9624	K.LQHLENELTHDIITK.F	sp|P01009	284~298
PH4.RAW Scans:6462 RT:24.7743min	1802.95	2	1802.95	-0.0024	64	0.9796	K.LQHLENELTHDIITK.F	sp|P01009	284~298
PH4.RAW Scans:6607 RT:25.2938min	1802.96	2	1802.95	0.0032	61	0.9817	K.LQHLENELTHDIITK.F	sp|P01009	284~298
PH4.RAW Scans:6473 RT:24.8137min	1802.95	3	1802.95	0.0006	41	0.5324	K.LQHLENELTHDIITK.F	sp|P01009	284~298
PH4.RAW Scans:6620 RT:25.3375min	1803.95	2	1802.95	0.9988	61	0.9862	K.LQHLENELTHDIITK.F	sp|P01009	284~298
PH4.RAW Scans:6759 RT:25.8563min	1802.95	4	1802.95	0.0015	40	0.4892	K.LQHLENELTHDIITK.F	sp|P01009	284~298
PH4.RAW Scans:6900 RT:26.3822min	1802.95	3	1802.95	-0.0012	52	0.9844	K.LQHLENELTHDIITK.F	sp|P01009	284~298
PH4.RAW Scans:6548 RT:25.0870min	1802.95	4	1802.95	0.0019	40	0.6656	K.LQHLENELTHDIITK.F	sp|P01009	284~298
PH4.RAW Scans:6951 RT:26.5530min	1802.96	2	1802.95	0.0054	60	0.9796	K.LQHLENELTHDIITK.F	sp|P01009	284~298
PH4.RAW Scans:7100 RT:27.0855min	1802.95	3	1802.95	0.0003	49	0.9407	K.LQHLENELTHDIITK.F	sp|P01009	284~298
PH4.RAW Scans:7431 RT:28.1773min	1802.96	2	1802.95	0.0082	66	0.9905	K.LQHLENELTHDIITK.F	sp|P01009	284~298
PH4.RAW Scans:7612 RT:28.7813min	1802.95	3	1802.95	-0.0015	45	0.8437	K.LQHLENELTHDIITK.F	sp|P01009	284~298
PH4.RAW Scans:8794 RT:32.8020min	1802.95	4	1802.95	0.0003	47	0.9863	K.LQHLENELTHDIITK.F	sp|P01009	284~298
PH4.RAW Scans:8959 RT:33.3963min	1802.95	2	1802.95	0.0004	65	0.9796	K.LQHLENELTHDIITK.F	sp|P01009	284~298
PH4.RAW Scans:9102 RT:33.9057min	1802.95	3	1802.95	-0.0012	47	0.979	K.LQHLENELTHDIITK.F	sp|P01009	284~298
PH4.RAW Scans:9439 RT:35.1525min	1802.95	4	1802.95	-0.0001	51	0.9669	K.LQHLENELTHDIITK.F	sp|P01009	284~298
PH4.RAW Scans:9599 RT:35.6718min	1802.96	2	1802.95	0.0028	42	0.3531	K.LQHLENELTHDIITK.F	sp|P01009	284~298
PH4.RAW Scans:9748 RT:36.1803min	1802.96	2	1802.95	0.0104	62	0.9844	K.LQHLENELTHDIITK.F	sp|P01009	284~298
PH4.RAW Scans:10296 RT:38.1258min	1802.96	2	1802.95	0.0066	60	0.9252	K.LQHLENELTHDIITK.F	sp|P01009	284~298
PH4.RAW Scans:10437 RT:38.6448min	1802.95	3	1802.95	0	49	0.9808	K.LQHLENELTHDIITK.F	sp|P01009	284~298
PH4.RAW Scans:10573 RT:39.1577min	1802.95	4	1802.95	0.0023	37	0.6752	K.LQHLENELTHDIITK.F	sp|P01009	284~298
PH4.RAW Scans:10724 RT:39.6873min	1802.96	2	1802.95	0.0046	62	0.9876	K.LQHLENELTHDIITK.F	sp|P01009	284~298
PH4.RAW Scans:10868 RT:40.2062min	1802.96	2	1802.95	0.0104	44	0.3191	K.LQHLENELTHDIITK.F	sp|P01009	284~298
PH4.RAW Scans:11025 RT:40.7558min	1802.96	2	1802.95	0.0082	55	0.8824	K.LQHLENELTHDIITK.F	sp|P01009	284~298
PH4.RAW Scans:11169 RT:41.2668min	1802.96	2	1802.95	0.0048	57	0.9407	K.LQHLENELTHDIITK.F	sp|P01009	284~298
PH4.RAW Scans:11324 RT:41.8087min	1803.96	2	1802.95	1.0036	59	0.9242	K.LQHLENELTHDIITK.F	sp|P01009	284~298
PH4.RAW Scans:11473 RT:42.3265min	1803.95	2	1802.95	1.0016	46	0.7064	K.LQHLENELTHDIITK.F	sp|P01009	284~298
PH4.RAW Scans:11632 RT:42.8542min	1803.96	2	1802.95	1.0064	52	0.8008	K.LQHLENELTHDIITK.F	sp|P01009	284~298
PH4.RAW Scans:11919 RT:43.8893min	1802.96	2	1802.95	0.0072	48	0.5954	K.LQHLENELTHDIITK.F	sp|P01009	284~298
PH4.RAW Scans:12065 RT:44.4330min	1802.97	2	1802.95	0.0148	51	0.6491	K.LQHLENELTHDIITK.F	sp|P01009	284~298
PH4.RAW Scans:12203 RT:44.9508min	1802.96	2	1802.95	0.0078	47	0.6553	K.LQHLENELTHDIITK.F	sp|P01009	284~298
PH4.RAW Scans:12350 RT:45.4807min	1802.96	2	1802.95	0.0068	39	0.3548	K.LQHLENELTHDIITK.F	sp|P01009	284~298
PH4.RAW Scans:12491 RT:45.9960min	1802.95	4	1802.95	-0.0001	36	0.1931	K.LQHLENELTHDIITK.F	sp|P01009	284~298
PH4.RAW Scans:13018 RT:47.9167min	1802.95	2	1802.95	-0.004	44	0.4994	K.LQHLENELTHDIITK.F	sp|P01009	284~298
PH4.RAW Scans:13442 RT:49.4662min	1802.95	2	1802.95	-0.0048	61	0.982	K.LQHLENELTHDIITK.F	sp|P01009	284~298
PH4.RAW Scans:13727 RT:50.4918min	1802.95	3	1802.95	-0.0024	45	0.6159	K.LQHLENELTHDIITK.F	sp|P01009	284~298
PH4.RAW Scans:13869 RT:51.0133min	1802.94	2	1802.95	-0.009	64	0.9744	K.LQHLENELTHDIITK.F	sp|P01009	284~298
PH4.RAW Scans:14022 RT:51.5500min	1802.95	4	1802.95	0.0011	31	0.1345	K.LQHLENELTHDIITK.F	sp|P01009	284~298
PH4.RAW Scans:14715 RT:56.1298min	1802.95	2	1802.95	-0.0062	61	0.9796	K.LQHLENELTHDIITK.F	sp|P01009	284~298
PH4.RAW Scans:2809 RT:12.9165min	1802.95	2	1802.95	-0.0036	61	0.9796	K.LQHLENELTHDIITK.F	sp|P01009	284~298
PH45.RAW Scans:5782 RT:21.9902min	1802.95	4	1802.95	0.0015	49	0.9807	K.LQHLENELTHDIITK.F	sp|P01009	284~298
PH45.RAW Scans:6450 RT:24.0723min	1802.95	2	1802.95	0.0004	63	0.9707	K.LQHLENELTHDIITK.F	sp|P01009	284~298
PH45.RAW Scans:6597 RT:24.5812min	1802.95	2	1802.95	-0.0012	67	0.9933	K.LQHLENELTHDIITK.F	sp|P01009	284~298
PH45.RAW Scans:6749 RT:25.0902min	1802.95	2	1802.95	-0.0016	60	0.9707	K.LQHLENELTHDIITK.F	sp|P01009	284~298
PH45.RAW Scans:6108 RT:23.1093min	1803.96	2	1802.95	1.0072	69	0.9948	K.LQHLENELTHDIITK.F	sp|P01009	284~298
PH45.RAW Scans:6983 RT:25.9358min	1802.95	2	1802.95	-0.0046	70	0.996	K.LQHLENELTHDIITK.F	sp|P01009	284~298
PH45.RAW Scans:7137 RT:26.4473min	1803.97	2	1802.95	1.0134	74	0.9968	K.LQHLENELTHDIITK.F	sp|P01009	284~298
PH45.RAW Scans:7464 RT:27.4362min	1802.97	2	1802.95	0.0144	64	0.9707	K.LQHLENELTHDIITK.F	sp|P01009	284~298
PH45.RAW Scans:7826 RT:28.5747min	1802.95	4	1802.95	0.0007	36	0.2787	K.LQHLENELTHDIITK.F	sp|P01009	284~298
PH45.RAW Scans:7859 RT:28.6937min	1802.95	3	1802.95	-0.0012	40	0.4136	K.LQHLENELTHDIITK.F	sp|P01009	284~298
PH45.RAW Scans:8505 RT:30.7900min	1802.95	3	1802.95	0.0003	46	0.7842	K.LQHLENELTHDIITK.F	sp|P01009	284~298
PH45.RAW Scans:9594 RT:34.3390min	1802.95	4	1800.95	1.9987	26	0.207	K.LQHLENEL-2THDIITK.F	sp|P01009	284~298
PH45.RAW Scans:9843 RT:35.2035min	1802.95	4	1804.95	-2.0013	29	0.1163	K.LQHLENEL+2THDIITK.F	sp|P01009	284~298
PH45.RAW Scans:10004 RT:35.7138min	1802.95	3	1803.95	-1.0012	37	0.9213	K.LQHLENEL+1THDIITK.F	sp|P01009	284~298
PH45.RAW Scans:10172 RT:36.2463min	1802.95	3	1803.95	-1.0012	33	0.4355	K.LQHLENEL+1THDIITK.F	sp|P01009	284~298
PH45.RAW Scans:10332 RT:36.7812min	1802.96	4	1803.95	-0.9969	40	0.8544	K.LQHLENEL+1THDIITK.F	sp|P01009	284~298
PH45.RAW Scans:10480 RT:37.2865min	1802.95	4	1803.95	-0.9993	33	0.2794	K.LQHLENEL+1THDIITK.F	sp|P01009	284~298
PH45.RAW Scans:10646 RT:37.8235min	1802.95	3	1803.95	-1.0015	43	0.7925	K.LQHLENEL+1THDIITK.F	sp|P01009	284~298
PH45.RAW Scans:10958 RT:38.8530min	1802.95	3	1803.95	-1.0015	39	0.6567	K.LQHLENEL+1THDIITK.F	sp|P01009	284~298
PH45.RAW Scans:11114 RT:39.3737min	1802.95	4	1803.95	-1.0001	35	0.6362	K.LQHLENE+1LTHDIITK.F	sp|P01009	284~298
PH45.RAW Scans:11270 RT:39.8857min	1802.95	4	1803.95	-0.9985	40	0.943	K.LQHLENE+1LTHDIITK.F	sp|P01009	284~298
PH45.RAW Scans:11431 RT:40.4107min	1802.95	4	1803.95	-0.9997	27	0.1295	K.LQHLENE+1LTHDIITK.F	sp|P01009	284~298
PH45.RAW Scans:11587 RT:40.9213min	1802.95	4	1800.95	2.0007	34	0.4136	K.LQHLEN-2ELTHDIITK.F	sp|P01009	284~298
PH45.RAW Scans:11741 RT:41.4362min	1802.95	3	1804.95	-2.0018	39	0.4669	K.LQHLEN+2ELTHDIITK.F	sp|P01009	284~298
PH45.RAW Scans:11902 RT:41.9545min	1802.95	3	1803.95	-1.003	38	0.8746	K.LQHLEN+1ELTHDIITK.F	sp|P01009	284~298
PH45.RAW Scans:12059 RT:42.4687min	1802.95	3	1803.95	-1.003	42	0.8059	K.LQHLEN+1ELTHDIITK.F	sp|P01009	284~298
PH45.RAW Scans:12214 RT:42.9793min	1802.95	4	1803.95	-1.0013	43	0.9354	K.LQHLEN+1ELTHDIITK.F	sp|P01009	284~298
PH45.RAW Scans:12371 RT:43.5030min	1802.95	3	1803.95	-0.9979	43	0.8544	K.LQHLE+1NELTHDIITK.F	sp|P01009	284~298
PH45.RAW Scans:12525 RT:44.0237min	1802.95	3	1803.95	-1.0012	37	0.6752	K.LQHLE+1NELTHDIITK.F	sp|P01009	284~298
PH45.RAW Scans:12679 RT:44.5382min	1802.95	3	1803.95	-1.0015	36	0.5423	K.LQHLE+1NELTHDIITK.F	sp|P01009	284~298
PH45.RAW Scans:12840 RT:45.0573min	1802.95	4	1804.95	-1.9981	31	0.6839	K.LQHL+2ENELTHDIITK.F	sp|P01009	284~298
PH45.RAW Scans:12987 RT:45.5645min	1802.95	3	1803.95	-0.9994	32	0.3826	K.LQHL+1ENELTHDIITK.F	sp|P01009	284~298
PH45.RAW Scans:13146 RT:46.0850min	1802.95	3	1803.95	-1.0021	40	0.8697	K.LQHL+1ENELTHDIITK.F	sp|P01009	284~298
PH45.RAW Scans:13301 RT:46.6137min	1802.95	4	1803.95	-0.9989	27	0.3517	K.LQHL+1ENELTHDIITK.F	sp|P01009	284~298
PH45.RAW Scans:13614 RT:47.6672min	1802.95	3	1803.95	-1.0024	35	0.6167	K.LQHL+1ENELTHDIITK.F	sp|P01009	284~298
PH45.RAW Scans:13764 RT:48.1778min	1802.95	3	1803.95	-1.0015	38	0.4892	K.LQHL+1ENELTHDIITK.F	sp|P01009	284~298
PH45.RAW Scans:13918 RT:48.7012min	1802.95	3	1803.95	-1.0015	38	0.4561	K.LQHL+1ENELTHDIITK.F	sp|P01009	284~298
PH45.RAW Scans:14072 RT:49.2143min	1010.56	2	1010.56	0.0001	39	0.9825	K.FNKPFVFL.M	sp|P01009	390~397
PH45.RAW Scans:14225 RT:49.7265min	1890.85	2	1890.85	-0.0032	60	0.9759	K.DTEEEDFHVDQVTTVK.V	sp|P01009	226~241
PH45.RAW Scans:14376 RT:50.2415min	1890.85	2	1890.85	0.0024	46	0.7541	K.DTEEEDFHVDQVTTVK.V	sp|P01009	226~241
PH45.RAW Scans:14530 RT:50.7543min	1890.84	2	1890.85	-0.0064	62	0.9468	K.DTEEEDFHVDQVTTVK.V	sp|P01009	226~241
PH45.RAW Scans:14680 RT:51.2785min	1890.85	2	1890.85	0.0042	82	0.9997	K.DTEEEDFHVDQVTTVK.V	sp|P01009	226~241
PH45.RAW Scans:15424 RT:55.8977min	1890.84	2	1890.85	-0.0056	74	0.9992	K.DTEEEDFHVDQVTTVK.V	sp|P01009	226~241
PH45.RAW Scans:4186 RT:16.9277min	1890.84	2	1890.85	-0.0058	65	0.9753	K.DTEEEDFHVDQVTTVK.V	sp|P01009	226~241
PH45.RAW Scans:4346 RT:17.4410min	1890.85	2	1890.85	-0.0028	73	0.998	K.DTEEEDFHVDQVTTVK.V	sp|P01009	226~241
PH45.RAW Scans:4494 RT:17.9505min	1890.84	2	1890.85	-0.0034	66	0.9884	K.DTEEEDFHVDQVTTVK.V	sp|P01009	226~241
PH45.RAW Scans:4657 RT:18.4695min	1890.84	2	1890.85	-0.004	64	0.9909	K.DTEEEDFHVDQVTTVK.V	sp|P01009	226~241
PH45.RAW Scans:4831 RT:18.9818min	1890.85	2	1890.85	-0.0018	52	0.8888	K.DTEEEDFHVDQVTTVK.V	sp|P01009	226~241
PH45.RAW Scans:5043 RT:19.5282min	1890.84	2	1890.85	-0.004	63	0.9811	K.DTEEEDFHVDQVTTVK.V	sp|P01009	226~241
PH45.RAW Scans:5816 RT:22.1210min	1890.85	2	1890.85	0.0008	57	0.9005	K.DTEEEDFHVDQVTTVK.V	sp|P01009	226~241
PH45.RAW Scans:5963 RT:22.6448min	1890.84	2	1890.85	-0.0086	66	0.9955	K.DTEEEDFHVDQVTTVK.V	sp|P01009	226~241
PH45.RAW Scans:6135 RT:23.1912min	1890.84	2	1890.85	-0.011	62	0.9811	K.DTEEEDFHVDQVTTVK.V	sp|P01009	226~241
PH45.RAW Scans:6523 RT:24.3253min	1890.84	2	1890.85	-0.008	66	0.9924	K.DTEEEDFHVDQVTTVK.V	sp|P01009	226~241
PH45.RAW Scans:6712 RT:24.9475min	1890.85	2	1890.85	-0.002	54	0.9041	K.DTEEEDFHVDQVTTVK.V	sp|P01009	226~241
PH45.RAW Scans:6855 RT:25.4675min	1891.83	2	1890.85	0.9842	61	0.978	K.DTEEEDFHVDQVTTVK.V	sp|P01009	226~241
PH45.RAW Scans:7509 RT:27.5615min	1890.83	2	1890.85	-0.015	69	0.9933	K.DTEEEDFHVDQVTTVK.V	sp|P01009	226~241
PH45.RAW Scans:7993 RT:29.1168min	1890.86	2	1890.85	0.0112	73	0.9982	K.DTEEEDFHVDQVTTVK.V	sp|P01009	226~241
PH45.RAW Scans:8122 RT:29.5307min	1890.85	2	1890.85	0.0032	53	0.8616	K.DTEEEDFHVDQVTTVK.V	sp|P01009	226~241
PH45.RAW Scans:8253 RT:29.9907min	1890.84	2	1890.85	-0.0112	64	0.9904	K.DTEEEDFHVDQVTTVK.V	sp|P01009	226~241
PH45.RAW Scans:8670 RT:31.2978min	1890.84	2	1890.85	-0.0042	46	0.2896	K.DTEEEDFHVDQVTTVK.V	sp|P01009	226~241
PH45.RAW Scans:9063 RT:32.5440min	1890.85	2	1890.85	-0.0024	54	0.794	K.DTEEEDFHVDQVTTVK.V	sp|P01009	226~241
PH45.RAW Scans:9265 RT:33.1540min	1890.84	2	1890.85	-0.0108	63	0.9503	K.DTEEEDFHVDQVTTVK.V	sp|P01009	226~241
PH45.RAW Scans:10896 RT:38.6468min	1890.85	2	1890.85	-0.001	49	0.8453	K.DTEEEDFHVDQVTTVK.V	sp|P01009	226~241
PH45.RAW Scans:11404 RT:40.3260min	1890.84	2	1890.85	-0.0068	43	0.721	K.DTEEEDFHVDQVTTVK.V	sp|P01009	226~241
PH45.RAW Scans:11595 RT:40.9453min	1890.84	2	1890.85	-0.008	43	0.2802	K.DTEEEDFHVDQVTTVK.V	sp|P01009	226~241
PH45.RAW Scans:11767 RT:41.5127min	1890.84	2	1890.85	-0.0096	47	0.612	K.DTEEEDFHVDQVTTVK.V	sp|P01009	226~241
PH45.RAW Scans:12251 RT:43.1188min	1891.85	2	1890.85	0.9986	36	0.3217	K.DTEEEDFHVDQVTTVK.V	sp|P01009	226~241
PH45.RAW Scans:12633 RT:44.3760min	889.459	2	887.496	1.9627	41	0.9459	K.AVLTIDEK.G	sp|P01009	360~367
PH45.RAW Scans:12831 RT:45.0207min	1587.76	2	1587.78	-0.0193	53	0.9844	F.S+1NGADLSGVTEEAPLK.L	sp|P01009	337~352
PH35.RAW Scans:7659 RT:31.0637min	1436.7	2	1436.7	0.0008	68	0.999	R.SLDFTELDVAAEK.I	sp|P01019	238~250
PH55.RAW Scans:9065 RT:34.8715min	1123.68	2	1123.68	0.0063	43	0.9706	R.LQAILGVPWK.D	sp|P01019	158~167
PH6.RAW Scans:6471 RT:26.3437min	1799.91	3	1799.9	0.0052	45	0.8983	R.VELLHNPAFCSLATTK.R	sp|P01024	864~879
PH6.RAW Scans:6489 RT:26.4012min	1799.92	2	1799.9	0.0205	55	0.8938	R.VELLHNPAFCSLATTK.R	sp|P01024	864~879
PH6.RAW Scans:6552 RT:26.6023min	1799.93	3	1799.9	0.0238	49	0.9277	R.VELLHNPAFCSLATTK.R	sp|P01024	864~879
PH6.RAW Scans:6647 RT:26.9190min	1799.92	2	1799.9	0.0189	57	0.8677	R.VELLHNPAFCSLATTK.R	sp|P01024	864~879
PH10.RAW Scans:8348 RT:31.9635min	1815.88	2	1815.88	-0.0074	70	0.9971	R.SNLDEDIIAEENIVSR.S	sp|P01024	749~764
PH8.RAW Scans:6201 RT:27.7083min	1210.63	2	1210.65	-0.0112	27	0.2702	R.IHWESASLLR.S	sp|P01024	1311~1320
PH8.RAW Scans:1608 RT:11.6705min	1147.63	2	1147.63	-0.0011	53	0.9859	R.HQQTVTIPPK.S	sp|P01024	882~891
PH35.RAW Scans:5093 RT:21.3797min	1788.86	2	1788.83	0.0214	54	0.9501	K.DICEEQVNSLPGSITK.A	sp|P01024	1156~1171
PH35.RAW Scans:9019 RT:36.1817min	1189.61	2	1189.61	0.0001	32	0.2974	K.DFDFVPPVVR.W	sp|P01024	1245~1254
PH35.RAW Scans:9047 RT:36.2672min	1190.62	2	1189.61	1.0025	36	0.5655	K.DFDFVPPVVR.W	sp|P01024	1245~1254
PH4.RAW Scans:9250 RT:34.4242min	1189.61	2	1189.61	0.0003	35	0.6234	K.DFDFVPPVVR.W	sp|P01024	1245~1254
PH4.RAW Scans:9372 RT:34.9227min	1189.61	2	1189.61	0.0001	46	0.9053	K.DFDFVPPVVR.W	sp|P01024	1245~1254
PH7.RAW Scans:6232 RT:26.9457min	1978.86	2	1978.85	0.0075	39	0.4599	R.FVYTPAM+16ESVCGYFHR.S	sp|P01033	83~98
PH4.RAW Scans:5492 RT:21.6612min	1232.61	2	1232.61	-0.0009	53	0.9903	K.GFQALGDAADIR.F	sp|P01033	71~82
PH45.RAW Scans:5478 RT:20.9115min	1232.61	2	1232.61	-0.0031	50	0.9841	K.GFQALGDAADIR.F	sp|P01033	71~82
PH35.RAW Scans:4235 RT:18.3478min	1643.78	2	1643.78	-0.0014	56	0.9758	R.LVGGPMDASVEEEGVR.R	sp|P01034	35~50
PH35.RAW Scans:4283 RT:18.5135min	1643.78	3	1643.78	0.0001	66	0.9949	R.LVGGPMDASVEEEGVR.R	sp|P01034	35~50
PH35.RAW Scans:4378 RT:18.8555min	1643.78	2	1643.78	0.0004	50	0.9413	R.LVGGPMDASVEEEGVR.R	sp|P01034	35~50
PH35.RAW Scans:4508 RT:19.3767min	1643.78	2	1643.78	-0.0014	55	0.9609	R.LVGGPMDASVEEEGVR.R	sp|P01034	35~50
PH5.RAW Scans:2206 RT:11.7497min	1643.78	2	1643.78	-0.0018	50	0.8664	R.LVGGPMDASVEEEGVR.R	sp|P01034	35~50
PH55.RAW Scans:2155 RT:12.2505min	1643.78	2	1643.78	-0.0012	54	0.9775	R.LVGGPMDASVEEEGVR.R	sp|P01034	35~50
PH35.RAW Scans:2810 RT:13.6631min	1643.78	2	1643.78	-0.0036	62	0.9919	R.LVGGPMDASVEEEGVR.R	sp|P01034	35~50
PH5.RAW Scans:5423 RT:21.6410min	1643.78	2	1643.78	0.0002	65	0.9955	R.LVGGPMDASVEEEGVR.R	sp|P01034	35~50
PH5.RAW Scans:5539 RT:22.1637min	1643.78	2	1643.78	0.0006	47	0.8758	R.LVGGPMDASVEEEGVR.R	sp|P01034	35~50
PH5.RAW Scans:5688 RT:22.7308min	1643.79	2	1643.78	0.0064	46	0.934	R.LVGGPMDASVEEEGVR.R	sp|P01034	35~50
PH6.RAW Scans:2732 RT:14.6534min	1643.79	2	1643.78	0.0026	39	0.3521	R.LVGGPMDASVEEEGVR.R	sp|P01034	35~50
PH6.RAW Scans:2900 RT:15.1663min	1595.78	3	1595.78	-0.0071	51	0.9902	R.LVGGPM-48DASVEEEGVR.R	sp|P01034	35~50
PH6.RAW Scans:3093 RT:15.7102min	1595.78	3	1595.78	-0.0056	46	0.9026	R.LVGGPM-48DASVEEEGVR.R	sp|P01034	35~50
PH7.RAW Scans:2869 RT:14.8621min	1659.78	2	1659.78	-0.0012	43	0.7084	R.LVGGPM+16DASVEEEGVR.R	sp|P01034	35~50
PH7.RAW Scans:3074 RT:15.4018min	1659.78	2	1659.78	-0.0048	37	0.3643	R.LVGGPM+16DASVEEEGVR.R	sp|P01034	35~50
PH8.RAW Scans:3292 RT:16.7038min	1700.79	2	1700.78	0.0084	43	0.9152	R.LV+57GGPMDASVEEEGVR.R	sp|P01034	35~50
PH8.RAW Scans:3450 RT:17.2277min	1643.78	2	1641.78	1.9982	37	0.9069	R.L-2VGGPMDASVEEEGVR.R	sp|P01034	35~50
PH10.RAW Scans:3391 RT:15.3015min	1225.6	2	1225.6	-0.0016	49	0.9481	R.ALDFAVGEYNK.A	sp|P01034	52~62
PH6.RAW Scans:3319 RT:16.2895min	1225.6	2	1225.6	0.0006	53	0.9825	R.ALDFAVGEYNK.A	sp|P01034	52~62
PH6.RAW Scans:799 RT:6.5155min	1225.6	2	1225.6	-0.0004	55	0.9921	R.ALDFAVGEYNK.A	sp|P01034	52~62
PH7.RAW Scans:821 RT:6.4986min	1225.6	2	1225.6	0.0024	40	0.7127	R.ALDFAVGEYNK.A	sp|P01034	52~62
PH6.RAW Scans:249 RT:2.2918min	1225.6	2	1225.6	0.0022	54	0.9863	R.ALDFAVGEYNK.A	sp|P01034	52~62
PH5.RAW Scans:1056 RT:6.6407min	1225.6	2	1225.6	0.0008	56	0.9879	R.ALDFAVGEYNK.A	sp|P01034	52~62
PH4.RAW Scans:4244 RT:17.3075min	1225.6	2	1225.6	-0.0002	61	0.9955	R.ALDFAVGEYNK.A	sp|P01034	52~62
PH4.RAW Scans:4374 RT:17.8215min	1225.6	2	1225.6	0.0002	56	0.9893	R.ALDFAVGEYNK.A	sp|P01034	52~62
PH4.RAW Scans:4494 RT:18.3297min	1225.6	2	1225.6	0.0004	52	0.9748	R.ALDFAVGEYNK.A	sp|P01034	52~62
PH4.RAW Scans:4637 RT:18.8557min	1225.6	2	1225.6	0.0008	55	0.987	R.ALDFAVGEYNK.A	sp|P01034	52~62
PH4.RAW Scans:5021 RT:19.9557min	1225.59	2	1225.6	-0.0038	55	0.9802	R.ALDFAVGEYNK.A	sp|P01034	52~62
PH4.RAW Scans:5948 RT:23.0877min	1225.6	2	1225.6	-0.0002	47	0.9481	R.ALDFAVGEYNK.A	sp|P01034	52~62
PH4.RAW Scans:2896 RT:13.1677min	1225.6	2	1225.6	-0.0004	44	0.9263	R.ALDFAVGEYNK.A	sp|P01034	52~62
PH4.RAW Scans:4525 RT:18.4470min	1225.59	2	1225.6	-0.0058	48	0.9263	R.ALDFAVGEYNK.A	sp|P01034	52~62
PH4.RAW Scans:5634 RT:22.1333min	1225.59	2	1225.6	-0.0088	45	0.9344	R.ALDFAVGEYNK.A	sp|P01034	52~62
PH4.RAW Scans:5792 RT:22.6452min	1225.58	2	1225.6	-0.0176	34	0.5088	R.ALDFAVGEYNK.A	sp|P01034	52~62
PH4.RAW Scans:5969 RT:23.1528min	1225.66	2	1225.6	0.061	38	0.6305	R.ALDFAVGEYNK.A	sp|P01034	52~62
PH45.RAW Scans:4510 RT:17.9983min	1225.6	2	1225.6	0.0018	47	0.9539	R.ALDFAVGEYNK.A	sp|P01034	52~62
PH45.RAW Scans:4361 RT:17.4877min	1225.6	2	1225.6	-0.0004	54	0.9845	R.ALDFAVGEYNK.A	sp|P01034	52~62
PH45.RAW Scans:5580 RT:21.2023min	1225.6	2	1225.6	-0.0008	55	0.9917	R.ALDFAVGEYNK.A	sp|P01034	52~62
PH45.RAW Scans:5709 RT:21.7078min	2059.94	2	2059.93	0.0127	73	0.9935	K.TQPNLDNCPFHDQPHLK.R	sp|P01034	102~118
PH45.RAW Scans:5838 RT:22.2223min	2059.95	2	2059.93	0.0183	52	0.8507	K.TQPNLDNCPFHDQPHLK.R	sp|P01034	102~118
PH45.RAW Scans:5984 RT:22.7333min	2059.95	2	2059.93	0.0167	57	0.8204	K.TQPNLDNCPFHDQPHLK.R	sp|P01034	102~118
PH45.RAW Scans:6153 RT:23.2547min	2059.95	2	2059.93	0.0181	69	0.9804	K.TQPNLDNCPFHDQPHLK.R	sp|P01034	102~118
PH45.RAW Scans:6344 RT:23.7817min	2059.95	2	2059.93	0.0169	60	0.9233	K.TQPNLDNCPFHDQPHLK.R	sp|P01034	102~118
PH45.RAW Scans:6520 RT:24.3097min	2059.95	2	2059.93	0.0195	59	0.8012	K.TQPNLDNCPFHDQPHLK.R	sp|P01034	102~118
PH45.RAW Scans:6684 RT:24.8487min	2059.95	2	2059.93	0.0191	55	0.8409	K.TQPNLDNCPFHDQPHLK.R	sp|P01034	102~118
PH45.RAW Scans:6825 RT:25.3548min	2059.95	2	2059.93	0.0185	70	0.986	K.TQPNLDNCPFHDQPHLK.R	sp|P01034	102~118
PH45.RAW Scans:6963 RT:25.8713min	2060.93	2	2060.93	0.0019	54	0.7668	K.TQPNLD+1NCPFHDQPHLK.R	sp|P01034	102~118
PH45.RAW Scans:7119 RT:26.3930min	1079.44	2	1079.45	-0.0018	54	0.9981	K.ASNDMYHSR.A	sp|P01034	63~71
PH45.RAW Scans:7277 RT:26.9027min	1079.45	2	1079.45	0.002	49	0.9959	K.ASNDMYHSR.A	sp|P01034	63~71
PH45.RAW Scans:9579 RT:34.2907min	1095.44	2	1095.45	-0.0074	29	0.5338	K.ASNDM+16YHSR.A	sp|P01034	63~71
PH45.RAW Scans:9587 RT:34.3158min	1080.43	2	1080.45	-0.0152	24	0.8357	K.ASN+1DMYHSR.A	sp|P01034	63~71
PH5.RAW Scans:8913 RT:33.5558min	2073.03	2	2073.02	0.0094	70	0.997	R.IIPGGIYDADLNDEWVQR.A	sp|P01036	29~46
PH10.RAW Scans:5132 RT:20.6425min	2073.03	2	2074.02	-0.9914	51	0.8907	R.IIP+1GGIYDADLNDEWVQR.A	sp|P01036	29~46
PH10.RAW Scans:5150 RT:20.6983min	2073.01	2	2075.02	-2.0026	41	0.7548	R.I+2IPGGIYDADLNDEWVQR.A	sp|P01036	29~46
PH10.RAW Scans:5280 RT:21.1738min	2073.01	2	2074.02	-1.0016	38	0.4017	R.I+1IPGGIYDADLNDEWVQR.A	sp|P01036	29~46
PH10.RAW Scans:5457 RT:21.8135min	1291.66	2	1291.66	0.0022	48	0.9822	R.ALHFAISEYNK.A	sp|P01036	47~57
PH5.RAW Scans:3652 RT:15.6168min	1291.66	3	1291.66	0.0039	34	0.5414	R.ALHFAISEYNK.A	sp|P01036	47~57
PH5.RAW Scans:3820 RT:16.1882min	1291.66	2	1291.66	0.0034	46	0.9612	R.ALHFAISEYNK.A	sp|P01036	47~57
PH55.RAW Scans:3743 RT:16.7707min	1291.65	2	1291.66	-0.002	39	0.7479	R.ALHFAISEYNK.A	sp|P01036	47~57
PH55.RAW Scans:3934 RT:17.3520min	2140.98	2	2140.96	0.0214	66	0.969	K.SQPNLDTCAFHEQPELQK.K	sp|P01036	97~114
PH4.RAW Scans:9134 RT:34.0197min	2139.11	2	2140.96	-1.8488	50	0.481	K.SQPNLDTCAFHEQPELQK.K	sp|P01036	97~114
PH4.RAW Scans:9283 RT:34.5855min	2140.98	2	2140.96	0.0186	77	0.995	K.SQPNLDTCAFHEQPELQK.K	sp|P01036	97~114
PH45.RAW Scans:9514 RT:34.0267min	2140.98	2	2140.96	0.0186	72	0.992	K.SQPNLDTCAFHEQPELQK.K	sp|P01036	97~114
PH35.RAW Scans:6884 RT:28.1440min	1974.99	2	1974.99	-0.0042	55	0.9524	K.SLPGQNEDLVLTGYQVDK.N	sp|P01040	72~89
PH4.RAW Scans:6961 RT:26.5900min	1974.99	2	1972.99	1.9992	37	0.6792	K.S-2LPGQNEDLVLTGYQVDK.N	sp|P01040	72~89
PH10.RAW Scans:848 RT:6.0725min	1026.55	2	1026.55	-0.0005	43	0.989	R.KHNLGHGHK.H	sp|P01042	438~446
PH10.RAW Scans:1762 RT:11.0249min	1026.55	2	1026.55	-0.0001	32	0.9241	R.KHNLGHGHK.H	sp|P01042	438~446
PH35.RAW Scans:9209 RT:36.8598min	1821.88	2	1821.88	-0.0012	65	0.9894	N.GLSFNPISDFPDTTSPK.C	sp|P01042	597~613
PH35.RAW Scans:2685 RT:13.2800min	1821.88	2	1821.88	-0.0014	68	0.9868	N.GLSFNPISDFPDTTSPK.C	sp|P01042	597~613
PH6.RAW Scans:1958 RT:12.3185min	1651.77	2	1651.77	-0.0025	62	0.9733	L.SFNPISDFPDTTSPK.C	sp|P01042	599~613
PH7.RAW Scans:1992 RT:12.5327min	1333.65	2	1333.65	-0.0019	45	0.8821	K.SVSEINPTTQMK.E	sp|P01042	621~632
PH7.RAW Scans:1970 RT:12.4814min	2020.94	4	2020.94	0.0014	35	0.5227	K.LDDDLEHQGGHVLDHGHK.H	sp|P01042	479~496
PH4.RAW Scans:9475 RT:35.2687min	2020.93	2	2020.94	-0.0048	63	0.8242	K.LDDDLEHQGGHVLDHGHK.H	sp|P01042	479~496
PH4.RAW Scans:7308 RT:27.7453min	2020.93	3	2021.94	-1.0003	57	0.9854	K.LDDDLEHQGGHV+1LDHGHK.H	sp|P01042	479~496
PH35.RAW Scans:3769 RT:16.8245min	1944.9	2	1944.89	0.009	86	0.9997	R.SALESSPADPATLSEDEAR.L	sp|P01258	30~48
PH7.RAW Scans:6810 RT:29.0455min	1746.91	2	1746.92	-0.0021	64	0.9741	K.ILIYDASNLETGVPSR.F	sp|P01593	46~61
PH8.RAW Scans:6604 RT:29.2932min	1746.91	2	1746.92	-0.0027	72	0.9983	K.ILIYDASNLETGVPSR.F	sp|P01593	46~61
PH10.RAW Scans:7460 RT:28.7900min	1746.91	2	1746.92	-0.0023	59	0.9904	K.ILIYDASNLETGVPSR.F	sp|P01593	46~61
PH55.RAW Scans:7465 RT:29.3673min	1746.92	2	1746.92	0.0067	51	0.9498	K.ILIYDASNLETGVPSR.F	sp|P01593	46~61
PH4.RAW Scans:7733 RT:29.1808min	1746.92	2	1746.92	0.0003	68	0.9962	K.ILIYDASNLETGVPSR.F	sp|P01593	46~61
PH4.RAW Scans:7972 RT:29.9582min	1746.92	2	1746.92	0.0007	53	0.8001	K.ILIYDASNLETGVPSR.F	sp|P01593	46~61
PH4.RAW Scans:8473 RT:31.4817min	1746.91	2	1746.92	-0.0033	46	0.8283	K.ILIYDASNLETGVPSR.F	sp|P01593	46~61
PH4.RAW Scans:8994 RT:33.5328min	1746.9	2	1746.92	-0.0107	44	0.3784	K.ILIYDASNLETGVPSR.F	sp|P01593	46~61
PH4.RAW Scans:9738 RT:36.1430min	1746.9	2	1746.92	-0.0151	56	0.9777	K.ILIYDASNLETGVPSR.F	sp|P01593	46~61
PH4.RAW Scans:9897 RT:36.6978min	1746.91	2	1746.92	-0.0073	49	0.7992	K.ILIYDASNLETGVPSR.F	sp|P01593	46~61
PH4.RAW Scans:10052 RT:37.2507min	1746.91	2	1746.92	-0.0023	53	0.8534	K.ILIYDASNLETGVPSR.F	sp|P01593	46~61
PH4.RAW Scans:10232 RT:37.9142min	1746.91	2	1746.92	-0.0047	58	0.9775	K.ILIYDASNLETGVPSR.F	sp|P01593	46~61
PH4.RAW Scans:12741 RT:46.8998min	1746.92	2	1746.92	0.0049	52	0.8758	K.ILIYDASNLETGVPSR.F	sp|P01593	46~61
PH4.RAW Scans:12880 RT:47.4125min	1746.92	2	1746.92	0.0049	60	0.9294	K.ILIYDASNLETGVPSR.F	sp|P01593	46~61
PH4.RAW Scans:13022 RT:47.9313min	1746.91	2	1746.92	-0.0009	53	0.9208	K.ILIYDASNLETGVPSR.F	sp|P01593	46~61
PH4.RAW Scans:13173 RT:48.4542min	1746.92	2	1746.92	0.0099	72	0.9973	K.ILIYDASNLETGVPSR.F	sp|P01593	46~61
PH4.RAW Scans:13308 RT:48.9658min	1746.92	2	1746.92	0.0011	57	0.9331	K.ILIYDASNLETGVPSR.F	sp|P01593	46~61
PH4.RAW Scans:13350 RT:49.1207min	1747.91	2	1746.92	0.9971	61	0.9796	K.ILIYDASNLETGVPSR.F	sp|P01593	46~61
PH4.RAW Scans:13448 RT:49.4865min	1746.92	2	1746.92	0.0003	54	0.9539	K.ILIYDASNLETGVPSR.F	sp|P01593	46~61
PH4.RAW Scans:13730 RT:50.5053min	1746.92	2	1746.92	0.0021	58	0.8938	K.ILIYDASNLETGVPSR.F	sp|P01593	46~61
PH4.RAW Scans:13872 RT:51.0200min	1746.91	2	1746.92	-0.0019	54	0.9591	K.ILIYDASNLETGVPSR.F	sp|P01593	46~61
PH4.RAW Scans:14705 RT:56.0685min	1746.91	2	1746.92	-0.0029	62	0.9728	K.ILIYDASNLETGVPSR.F	sp|P01593	46~61
PH4.RAW Scans:14719 RT:56.1638min	1747.9	2	1746.92	0.9865	60	0.9796	K.ILIYDASNLETGVPSR.F	sp|P01593	46~61
PH4.RAW Scans:12578 RT:46.3190min	1746.93	2	1745.92	1.0187	40	0.4273	K.I-1LIYDASNLETGVPSR.F	sp|P01593	46~61
PH4.RAW Scans:14014 RT:51.5257min	1746.92	2	1746.9	0.0169	52	0.8442	K.LLIYDASNLES+14(Methylation)GVPSR.F	sp|P01594	46~61
PH35.RAW Scans:4946 RT:20.8778min	1891.89	2	1891.89	-0.0017	93	1	-.DIQMTQSPSTLSASVGDR.V	sp|P01596	1~18
PH35.RAW Scans:5098 RT:21.3978min	1891.89	2	1891.89	-0.0055	86	0.9998	-.DIQMTQSPSTLSASVGDR.V	sp|P01596	1~18
PH35.RAW Scans:5201 RT:21.9268min	1891.89	2	1891.89	-0.0067	79	0.9991	-.DIQMTQSPSTLSASVGDR.V	sp|P01596	1~18
PH35.RAW Scans:5323 RT:22.4838min	1891.89	2	1891.89	0.0005	78	0.9987	-.DIQMTQSPSTLSASVGDR.V	sp|P01596	1~18
PH35.RAW Scans:5449 RT:22.9892min	1891.89	2	1891.89	-0.0055	82	0.9982	-.DIQMTQSPSTLSASVGDR.V	sp|P01596	1~18
PH35.RAW Scans:5594 RT:23.5025min	1891.88	2	1891.89	-0.0111	81	0.999	-.DIQMTQSPSTLSASVGDR.V	sp|P01596	1~18
PH35.RAW Scans:6172 RT:25.3835min	1892.9	2	1891.89	1.0059	57	0.9106	-.DIQMTQSPSTLSASVGDR.V	sp|P01596	1~18
PH35.RAW Scans:3199 RT:14.8664min	1907.88	2	1907.89	-0.0123	56	0.9327	-.DIQM+16TQSPSTLSASVGDR.V	sp|P01596	1~18
PH10.RAW Scans:7867 RT:30.2523min	1733.92	2	1733.99	-0.0663	61	0.9898	K.LLIYK-13ASTLETGVPSR.F	sp|P01604	46~61
PH35.RAW Scans:2864 RT:13.8221min	1463.73	2	1463.74	-0.0135	46	0.9446	R.VTITCQASQDII-12K.Y	sp|P01607	19~31
PH35.RAW Scans:4279 RT:18.4968min	1863.86	2	1863.86	-0.0014	62	0.9774	-.DIQMTQSPSSVSASVGDR.V	sp|P01611	1~18
PH35.RAW Scans:4505 RT:19.3620min	1862.88	2	1863.86	-0.9864	54	0.673	-.DIQMTQSPSSVSASVGDR.V	sp|P01611	1~18
PH35.RAW Scans:4637 RT:19.8248min	1863.86	2	1863.86	0.0014	65	0.9042	-.DIQMTQSPSSVSASVGDR.V	sp|P01611	1~18
PH35.RAW Scans:3698 RT:16.6191min	1889.85	2	1889.86	-0.0166	52	0.6383	-.DVQMTQSPSSLSA+26SVGDR.V	sp|P01612	1~18
PH35.RAW Scans:3357 RT:15.4634min	1866.92	2	1865.86	1.056	49	0.4621	-.DVQM+2TQSPSSLSASVGDR.V	sp|P01612	1~18
PH35.RAW Scans:4652 RT:19.8815min	1833.89	2	1833.86	0.0308	63	0.9321	-.D-30VQMTQSPSSLSASVGDR.V	sp|P01612	1~18
PH35.RAW Scans:5854 RT:24.3387min	1891.9	2	1891.89	0.0017	71	0.9916	-.DIQMTQSPSSLSATVGDR.V	sp|P01613	1~18
PH35.RAW Scans:6059 RT:24.9995min	1891.9	2	1891.89	0.0047	78	0.9993	-.DIQMTQSPSSLSATVGDR.V	sp|P01613	1~18
PH35.RAW Scans:6434 RT:26.3455min	1891.89	2	1891.89	0.0001	67	0.9916	-.DIQMTQSPSSLSATVGDR.V	sp|P01613	1~18
PH35.RAW Scans:6567 RT:26.8732min	1891.89	2	1891.89	-0.0033	49	0.6568	-.DIQMTQSPSSLSATVGDR.V	sp|P01613	1~18
PH35.RAW Scans:6704 RT:27.4092min	1891.89	2	1891.89	-0.0061	89	0.9998	-.DIQMTQSPSSLSATVGDR.V	sp|P01613	1~18
PH35.RAW Scans:6851 RT:27.9912min	1891.89	2	1891.89	-0.0073	73	0.9964	-.DIQMTQSPSSLSATVGDR.V	sp|P01613	1~18
PH35.RAW Scans:4055 RT:17.7030min	1907.88	2	1907.89	-0.0161	78	0.9962	-.DIQM+16TQSPSSLSATVGDR.V	sp|P01613	1~18
PH35.RAW Scans:9442 RT:37.7248min	2536.33	3	2536.3	0.0266	61	0.9604	-.DIVLTQSPLSLPVTPGEPASISCR.S	sp|P01616	1~24
PH35.RAW Scans:9568 RT:38.2358min	2536.32	3	2537.3	-0.9809	60	0.9278	-.DIVLTQSPLSLPVT+1PGEPASISCR.S	sp|P01616	1~24
PH10.RAW Scans:4652 RT:19.1337min	1704.88	2	1704.87	0.0068	58	0.9982	N.YLAWYQQKPGQAPR.L	sp|P01619	33~46
PH5.RAW Scans:3562 RT:15.3845min	978.552	2	978.55	0.0022	28	0.5585	R.LLIYGASSR.A	sp|P01620	47~55
PH55.RAW Scans:3647 RT:16.4837min	978.55	2	978.55	0.0002	32	0.9168	R.LLIYGASSR.A	sp|P01620	47~55
PH7.RAW Scans:6349 RT:27.3592min	978.55	2	978.55	0.0002	26	0.589	R.LLIYGASSR.A	sp|P01620	47~55
PH8.RAW Scans:6493 RT:28.8647min	978.552	2	978.55	0.002	30	0.6758	R.LLIYGASSR.A	sp|P01620	47~55
PH10.RAW Scans:6802 RT:26.5340min	1631.78	2	1631.78	-0.0038	52	0.9735	R.FSGSGSGTDFTLTISR.L	sp|P01620	63~78
PH10.RAW Scans:6958 RT:27.0542min	1631.78	2	1631.78	-0.0026	49	0.9387	R.FSGSGSGTDFTLTISR.L	sp|P01620	63~78
PH8.RAW Scans:6330 RT:28.2105min	1631.78	2	1631.78	-0.003	64	0.9983	R.FSGSGSGTDFTLTISR.L	sp|P01620	63~78
PH55.RAW Scans:6981 RT:27.7390min	1631.78	2	1631.78	-0.002	63	0.9898	R.FSGSGSGTDFTLTISR.L	sp|P01620	63~78
PH6.RAW Scans:6460 RT:26.2953min	1631.77	2	1631.78	-0.007	51	0.9073	R.FSGSGSGTDFTLTISR.L	sp|P01620	63~78
PH10.RAW Scans:6654 RT:26.0203min	1631.77	2	1631.78	-0.0104	48	0.9539	R.FSGSGSGTDFTLTISR.L	sp|P01620	63~78
PH10.RAW Scans:7107 RT:27.5658min	1631.78	2	1630.78	0.9972	40	0.8384	R.FSGS-1GSGTDFTLTISR.L	sp|P01620	63~78
PH55.RAW Scans:6736 RT:26.8512min	1631.78	2	1632.78	-1.003	38	0.8914	R.FSGS+1GSGTDFTLTISR.L	sp|P01620	63~78
PH6.RAW Scans:6755 RT:27.2812min	1634.73	2	1634.78	-0.048	38	0.6323	R.FS+3GSGSGTDFTLTISR.L	sp|P01620	63~78
PH10.RAW Scans:7259 RT:28.1078min	1634.72	2	1634.78	-0.0562	39	0.7879	R.FS+3GSGSGTDFTLTISR.L	sp|P01620	63~78
PH5.RAW Scans:9266 RT:34.8375min	1631.77	2	1629.78	1.9914	42	0.8841	R.F-2SGSGSGTDFTLTISR.L	sp|P01620	63~78
PH5.RAW Scans:6710 RT:26.0783min	1631.77	2	1629.78	1.9938	42	0.8647	R.F-2SGSGSGTDFTLTISR.L	sp|P01620	63~78
PH10.RAW Scans:6072 RT:23.8907min	1631.78	2	1629.78	1.9976	47	0.97	R.F-2SGSGSGTDFTLTISR.L	sp|P01620	63~78
PH35.RAW Scans:8106 RT:32.7873min	1631.78	2	1629.78	1.9976	46	0.9513	R.F-2SGSGSGTDFTLTISR.L	sp|P01620	63~78
PH8.RAW Scans:6017 RT:26.9868min	1631.77	2	1629.78	1.9928	37	0.7951	R.F-2SGSGSGTDFTLTISR.L	sp|P01620	63~78
PH35.RAW Scans:6547 RT:26.8072min	1631.77	2	1629.78	1.9936	41	0.8553	R.F-2SGSGSGTDFTLTISR.L	sp|P01620	63~78
PH35.RAW Scans:6673 RT:27.3017min	1631.77	2	1629.78	1.9934	43	0.8841	R.F-2SGSGSGTDFTLTISR.L	sp|P01620	63~78
PH35.RAW Scans:6677 RT:27.3182min	1631.78	2	1629.78	1.997	39	0.8224	R.F-2SGSGSGTDFTLTISR.L	sp|P01620	63~78
PH35.RAW Scans:6802 RT:27.8128min	1631.77	2	1629.78	1.9954	30	0.3689	R.F-2SGSGSGTDFTLTISR.L	sp|P01620	63~78
PH35.RAW Scans:6807 RT:27.8312min	1631.77	2	1629.78	1.9942	39	0.7127	R.F-2SGSGSGTDFTLTISR.L	sp|P01620	63~78
PH35.RAW Scans:6646 RT:27.1888min	1631.77	2	1629.78	1.9958	39	0.8781	R.F-2SGSGSGTDFTLTISR.L	sp|P01620	63~78
PH35.RAW Scans:6607 RT:27.0275min	1631.77	2	1629.78	1.9902	42	0.9189	R.F-2SGSGSGTDFTLTISR.L	sp|P01620	63~78
PH35.RAW Scans:5725 RT:23.9437min	1631.77	2	1629.78	1.9954	37	0.8025	R.F-2SGSGSGTDFTLTISR.L	sp|P01620	63~78
PH35.RAW Scans:5636 RT:23.6715min	1631.78	2	1630.78	0.9966	42	0.8224	R.F-1SGSGSGTDFTLTISR.L	sp|P01620	63~78
PH35.RAW Scans:8851 RT:35.5465min	1631.78	2	1630.78	0.9986	46	0.9764	R.F-1SGSGSGTDFTLTISR.L	sp|P01620	63~78
PH35.RAW Scans:6749 RT:27.5938min	1634.73	2	1634.78	-0.0486	36	0.5107	R.F+3SGSGSGTDFTLTISR.L	sp|P01620	63~78
PH35.RAW Scans:5833 RT:24.2757min	1634.73	2	1634.78	-0.0494	36	0.2989	R.F+3SGSGSGTDFTLTISR.L	sp|P01620	63~78
PH35.RAW Scans:5908 RT:24.4915min	1634.73	2	1634.78	-0.0522	40	0.7432	R.F+3SGSGSGTDFTLTISR.L	sp|P01620	63~78
PH35.RAW Scans:5912 RT:24.5060min	1631.77	2	1633.78	-2.0128	30	0.2856	R.F+2SGSGSGTDFTLTISR.L	sp|P01620	63~78
PH35.RAW Scans:6900 RT:28.2023min	1631.77	2	1633.78	-2.0114	42	0.9024	R.F+2SGSGSGTDFTLTISR.L	sp|P01620	63~78
PH35.RAW Scans:6903 RT:28.2168min	1885.9	2	1885.88	0.0183	46	0.3954	R.ASQSVSNS+27YLAWYQQK.P	sp|P01620	25~40
PH35.RAW Scans:7038 RT:28.7693min	2465.21	3	2466.21	-1.0013	48	0.8392	R.ASQSVSN+1SYLAWYQQKPGQAPR.L	sp|P01620	25~46
PH35.RAW Scans:5949 RT:24.6327min	1753.95	2	1753.96	-0.0045	76	0.9989	E.IVLTQSPGTLSLSPGER.A	sp|P01620	2~18
PH4.RAW Scans:6127 RT:23.5575min	2472.25	3	2472.31	-0.0579	64	0.9813	-.EIVLTQSPGTLSLSPGER-99ATLSCR.A	sp|P01620	1~24
PH4.RAW Scans:6784 RT:25.9452min	1883	2	1883	0.0015	71	0.9881	-.EIVLTQSPGTLSLSPGER.A	sp|P01620	1~18
[truncated: 37,145 more rows]
