# Supplementary material for: Unrestrictive identification of post-translational modifications in the urine proteome without enrichment
Source: Proteome Sci. 2013 Jan 14;11:1. doi: 10.1186/1477-5956-11-1 (PMC3585864; doi:10.1186/1477-5956-11-1)
Supplement: Additional file 4 — The whole urine peptides identified by PEAKS 6. [file 1477-5956-11-1-S4.xlsx]

## Sheet: Additional file 4
Protein Group	Protein ID	Protein Accession	Peptide	Unique	-10lgP	Mass	ppm	m/z	Z	RT	Scan	#Spec	Start	End	PTM
1	8	sp|P02768|ALBU_HUMAN	R.NLGKVGS(+79.97)KC(+57.02)C(+57.02)K(+57.02).H	N	5	1386.61	1.1	694.315	2	16.04	1002209	1	453	463	Y
1	8	sp|P02768|ALBU_HUMAN	K.VFDEFKPLVEEP(+1.00)QN.L	N	5.05	1690.82	-1.3	846.417	2	30.01	208262	1	397	410	Y
1	8	sp|P02768|ALBU_HUMAN	K.VPQ(+.98)VSTPTLVE(+14.02)VSRNLGK.V	N	5.14	1938.08	1.1	647.034	3	16.45	603384	1	439	456	Y
1	8	sp|P02768|ALBU_HUMAN	K.Q(-17.03)TALVE(+57.02)LVKHKPK.A	N	5.18	1529.89	3.2	510.973	3	21.83	905464	1	550	562	Y
1	8	sp|P02768|ALBU_HUMAN	K.VPQVSTPTLVE(+21.98)VSR.N	N	5.19	1532.82	-3.3	767.413	2	22.05	1105225	1	439	452	Y
1	8	sp|P02768|ALBU_HUMAN	K.LC(+57.02)TVATLRG(sub E).T	Y	5.19	989.533	-0.3	495.774	2	14.91	903243	1	98	106	Y
1	8	sp|P02768|ALBU_HUMAN	R.M(+57.02)PC(+57.02)AEDYLSVVLNQL.C	N	5.2	1807.85	1.6	904.933	2	51.93	913750	1	470	484	Y
1	8	sp|P02768|ALBU_HUMAN	R.LVRPEVDVMC(+57.02)TAFHA(sub D)NE.E	Y	5.28	1986.93	6.4	663.321	3	34.58	909081	1	139	155	Y
1	8	sp|P02768|ALBU_HUMAN	R.FKDLGEEN(+.98)FKALVLIA.F	Y	5.28	1806.98	0.1	904.496	2	51.43	812154	1	35	50	Y
1	8	sp|P02768|ALBU_HUMAN	R.LAKTYETTP(sub L)EK.C	N	5.34	1279.67	3.6	640.842	2	13.89	1202704	1	373	383	N
1	8	sp|P02768|ALBU_HUMAN	K.T(+42.01)C(+57.02)VADESAE(+14.02)N(+.98)C(+57.02)DKSLHTLFGDK.L	Y	5.39	2553.1	-1.6	852.039	3	22.33	1205479	1	76	97	Y
1	8	sp|P02768|ALBU_HUMAN	K.EFNAE(+21.98)TFTF.H	N	5.4	1126.46	-4.1	564.234	2	39.13	1006086	1	525	533	Y
1	8	sp|P02768|ALBU_HUMAN	R.HPDYSVV.L	N	5.43	815.381	-1.3	408.697	2	12.84	502659	1	362	368	N
1	8	sp|P02768|ALBU_HUMAN	K.D(+42.01)VFLGMFLYE(+57.02)YARR(+14.02).H	N	5.49	1891.93	-3.9	631.648	3	46.85	811027	1	348	361	Y
1	8	sp|P02768|ALBU_HUMAN	K.VPQVS(+79.97)TPT(+79.97)LVEVS(+79.97)R.N	N	5.95	1750.73	2.3	876.376	2	28.33	107477	1	439	452	Y
1	8	sp|P02768|ALBU_HUMAN	K.DVFLGM.F	N	6.02	680.32	-2.8	681.326	1	36.04	1005517	1	348	353	N
1	8	sp|P02768|ALBU_HUMAN	K.QEPERNEC(+57.02)FLQ(+.98)HK.D	Y	6.18	1714.77	-0.5	572.598	3	12.13	1202111	1	118	130	Y
1	8	sp|P02768|ALBU_HUMAN	K.VHTEC(+57.02)C(+57.02)H(+15.99)GDLLEC(+57.02)ADDR.A	N	6.25	2101.83	-1.9	701.614	3	12.52	602046	1	265	281	Y
1	8	sp|P02768|ALBU_HUMAN	K.QNC(+57.02)ELFE(+1.00)QLGEYK.F	N	6.36	1657.74	-0.6	829.878	2	35.35	209890	1	414	426	Y
1	8	sp|P02768|ALBU_HUMAN	K.ALVLIAF.A	Y	6.42	745.474	0	746.481	1	50.02	409542	1	45	51	N
1	8	sp|P02768|ALBU_HUMAN	K.VFDE(+21.98)FKPLVEEPQNLIK.Q	N	6.56	2066.07	-5.9	689.693	3	36.44	1209480	1	397	413	Y
1	8	sp|P02768|ALBU_HUMAN	R.HPDYSVVL.L	N	6.65	928.465	-1.6	465.239	2	21.49	1205208	1	362	369	N
1	8	sp|P02768|ALBU_HUMAN	R.Y(+162.05)KAAFTEC(+57.02)C(+57.02)QAADK.A	N	6.67	1823.77	-3.9	912.889	2	12.37	601982	1	185	198	Y
1	8	sp|P02768|ALBU_HUMAN	R.M(+57.02)PC(+57.02)AEDYLSVVLNQLC(+57.02).V	N	6.72	1967.88	-1.7	984.945	2	51.93	812316	1	470	485	Y
1	8	sp|P02768|ALBU_HUMAN	K.VPQVSTPTLVEVSRK(sub N).L	N	6.75	1638.93	-0.6	820.472	2	18.4	604028	1	439	453	N
1	8	sp|P02768|ALBU_HUMAN	K.S(+42.01)HC(+57.02)IAEVENDEM(+15.99)PADLPSLAADFVESK.D	N	6.77	3031.34	0.3	1011.46	3	50.52	612809	1	311	337	Y
1	8	sp|P02768|ALBU_HUMAN	K.K(sub Q)NC(+57.02)ELFEQLGEYK.F	N	6.81	1656.78	1.4	829.399	2	27.96	1207048	1	414	426	Y
1	8	sp|P02768|ALBU_HUMAN	K.A(+42.01)AFTE(+57.02)C(+57.02)C(+57.02)QA.A	N	6.81	1155.43	-1.1	578.723	2	6.13	1200762	1	187	195	Y
1	8	sp|P02768|ALBU_HUMAN	F.T(+57.02)FHADIC(+57.02)TLSEK.E	N	6.81	1477.69	0	739.851	2	15.94	1203477	1	532	543	Y
1	8	sp|P02768|ALBU_HUMAN	K.KVPQVST(+79.97)PTLVE(+14.02)VS(+79.97)R.N	N	6.85	1812.88	3.3	605.302	3	29.03	907524	1	438	452	Y
1	8	sp|P02768|ALBU_HUMAN	K.Q(+.98)EPERNEC(+57.02)FLQHK.D	Y	6.85	1714.77	6.8	572.602	3	12.32	601960	1	118	130	Y
1	8	sp|P02768|ALBU_HUMAN	G.EM(-48.00)ADC(+57.02)C(+57.02)AK.Q	Y	6.88	935.348	-3.6	468.679	2	6.52	1200904	1	110	117	Y
1	8	sp|P02768|ALBU_HUMAN	K.K(+162.05)Q(+.98)TALVELVK.H	N	7.03	1290.73	1.1	646.372	2	18.38	703904	1	549	558	Y
1	8	sp|P02768|ALBU_HUMAN	R.H(+56.03)PYFYAPELLFFAK.R	N	7.17	1797.91	-1.7	899.962	2	51.53	913615	1	170	183	Y
1	8	sp|P02768|ALBU_HUMAN	K.C(+57.02)(+42.01)CTESLVNR.R	N	7.22	1122.48	-4.1	562.245	2	19.17	403370	1	500	508	Y
1	8	sp|P02768|ALBU_HUMAN	K.V(+42.01)HTEC(+57.02)C(+57.02)HGD(+43.99)LLEC(+57.02)ADDRADLAK.Y	N	7.3	2670.11	-1.6	891.043	3	18.44	604041	1	265	286	Y
1	8	sp|P02768|ALBU_HUMAN	K.KVPQVSTPT(-18.01)L.V	N	7.36	1050.61	-1.4	526.31	2	18.78	704057	1	438	447	Y
1	8	sp|P02768|ALBU_HUMAN	K.KQTALVELVK(+57.02).H	N	7.46	1184.71	0.3	593.364	2	18.51	904456	1	549	558	Y
1	8	sp|P02768|ALBU_HUMAN	Q.YLQQC(+57.02)PFE(+1.00)DHVK.L	Y	7.6	1563.72	-4.2	782.862	2	16.35	603345	1	54	65	Y
1	8	sp|P02768|ALBU_HUMAN	F.AQYLQQC(+57.02)PFED(-18.01)HVK.L	Y	7.69	1743.8	-0.2	872.909	2	17.67	703675	1	52	65	Y
1	8	sp|P02768|ALBU_HUMAN	K.K(+27.99)QT(+79.97)ALVELVK.H	N	7.88	1235.65	7.7	618.838	2	16.09	703322	1	549	558	Y
1	8	sp|P02768|ALBU_HUMAN	K.VHTEC(+57.02)CHGD(+57.02)LLEC(+57.02)ADDR.A	N	7.9	2085.83	-1	696.283	3	24.07	1205973	1	265	281	Y
1	8	sp|P02768|ALBU_HUMAN	R.LVRPEVDVMC(+57.02)TAFHD(+57.02)NEETFLK.K	Y	7.9	2706.28	-2.1	903.098	3	39.53	809178	1	139	160	Y
1	8	sp|P02768|ALBU_HUMAN	K.QNC(+57.02)ELFEQL.G	N	8.01	1179.52	-8.7	590.764	2	32.96	1108158	2	414	422	Y
1	8	sp|P02768|ALBU_HUMAN	C.EKPLLEK.S	N	8.03	855.506	0.4	428.761	2	11.28	601545	1	304	310	N
1	8	sp|P02768|ALBU_HUMAN	T.AFHDN(+.98)EETFLKK.Y	Y	8.04	1478.7	-3	740.357	2	14.37	702685	1	150	161	Y
1	8	sp|P02768|ALBU_HUMAN	R.LS(+79.97)QRFPKAEFAEVSK(+42.02).L	N	8.17	1857.91	0.7	620.312	3	20.22	105111	1	243	257	Y
1	8	sp|P02768|ALBU_HUMAN	Q.C(+57.02)PFEDHVK.L	Y	8.22	1030.45	-0.9	516.234	2	16.19	1203550	1	58	65	Y
1	8	sp|P02768|ALBU_HUMAN	R.LVRPEVDVMC(+57.02)TAFH(+57.02)DNEETFLK.K	Y	8.36	2706.28	0.3	903.1	3	41.46	809668	1	139	160	Y
1	8	sp|P02768|ALBU_HUMAN	R.ETYGEMAD(+57.02)C(+57.02)C(+57.02)AK.Q	Y	8.36	1490.55	1.1	746.282	2	11.41	102291	1	106	117	Y
1	8	sp|P02768|ALBU_HUMAN	M.C(+57.02)TAFHD(+1.00)NEETFLK.K	Y	8.46	1611.7	-4.4	806.854	2	19.54	1204575	1	148	160	Y
1	8	sp|P02768|ALBU_HUMAN	K.VHTEC(+57.02)C(+57.02)HGDLLECADD(+57.02)RADLAK.Y	N	8.54	2584.11	-2.8	862.375	3	16.42	603373	1	265	286	Y
1	8	sp|P02768|ALBU_HUMAN	K.LKEC(+57.02)C(+57.02)EK(+15.99)PLLEK.S	N	8.62	1561.78	-0.8	521.602	3	12.03	701780	1	299	310	Y
1	8	sp|P02768|ALBU_HUMAN	K.L(+57.02)VNEVTEF.A	Y	8.66	1006.5	5.5	504.259	2	26.8	1003979	1	66	73	Y
1	8	sp|P02768|ALBU_HUMAN	K.SHC(+57.02)IAEVENDE(+57.02)MPA.D	N	8.71	1657.67	-0.4	553.564	3	12.04	1202072	1	311	324	Y
1	8	sp|P02768|ALBU_HUMAN	R.MPC(+57.02)AE(+57.02)DYLSVVLNQL.C	N	8.74	1807.85	0.1	904.932	2	50.62	913380	1	470	484	Y
1	8	sp|P02768|ALBU_HUMAN	R.M(+57.02)PC(+57.02)AEDYLSVVLNQLC(+57.02)VLHEK.T	N	8.8	2574.23	-1.5	859.082	3	52	913779	1	470	490	Y
1	8	sp|P02768|ALBU_HUMAN	K.DVFLGMFR(sub L).Y	N	8.98	983.49	1	492.753	2	43.2	212277	3	348	355	N
1	8	sp|P02768|ALBU_HUMAN	K.D(+271.15)VFLGMFLYEYAR.R	N	9.07	1893.93	3.7	632.319	3	44.51	611283	2	348	360	Y
1	8	sp|P02768|ALBU_HUMAN	M.FLYEYAR(+14.02).R	N	9.09	974.486	1.1	488.251	2	21.3	704660	1	354	360	Y
1	8	sp|P02768|ALBU_HUMAN	K.VFD(+21.98)EFKPLVEEPQNLIK.Q	N	9.47	2066.07	3.4	689.7	3	48.17	1212659	1	397	413	Y
1	8	sp|P02768|ALBU_HUMAN	R.RPCFSALEVD(+57.02)ETYVPK.E	N	9.6	1909.92	-0.3	955.969	2	49.81	612635	1	509	524	Y
1	8	sp|P02768|ALBU_HUMAN	Y.FYAPELLFFAK(+57.02).R	N	9.7	1401.73	2.3	701.875	2	46.81	912401	1	173	183	Y
1	8	sp|P02768|ALBU_HUMAN	L.LFFAK.R	N	9.78	624.364	-1.1	313.189	2	18.6	604100	2	179	183	N
1	8	sp|P02768|ALBU_HUMAN	K.QTALVELVKHK(+57.02).P	N	9.85	1321.77	-0.8	661.893	2	15.26	903380	1	550	560	Y
1	8	sp|P02768|ALBU_HUMAN	K.LVTDLTK(+14.02).V	N	9.88	802.48	0.2	402.247	2	12.65	202831	1	258	264	Y
1	8	sp|P02768|ALBU_HUMAN	P.L(+226.08)VEEPQNLIK.Q	N	9.92	1407.74	-3.7	704.876	2	41.81	1210978	1	404	413	Y
1	8	sp|P02768|ALBU_HUMAN	K.Y(+57.02)LYEIAR.R	N	9.92	983.508	4	492.763	2	17.08	504088	1	162	168	Y
1	8	sp|P02768|ALBU_HUMAN	C.FSALEVDE(+21.98)TYVPK.E	N	10.01	1518.72	1.2	760.369	2	26.56	106955	1	512	524	Y
1	8	sp|P02768|ALBU_HUMAN	R.MPC(+57.02)AEDYLSVV.L	N	10.03	1282.56	-0.2	642.286	2	36.87	1005679	1	470	480	Y
1	8	sp|P02768|ALBU_HUMAN	K.A(+162.05)EFAEVSKLVTDLTK.V	N	10.04	1811.94	0.1	604.987	3	41.43	910947	1	250	264	Y
1	8	sp|P02768|ALBU_HUMAN	K.VHTEC(+57.02)C(+57.02)HGD(+31.97)LLEC(+57.02)ADDR.A	N	10.16	2117.8	8.3	1059.92	2	13.6	502920	1	265	281	Y
1	8	sp|P02768|ALBU_HUMAN	R.MPC(+57.02)AEDYLSV.V	N	10.28	1183.49	-0.2	592.752	2	31.49	1004799	1	470	479	Y
1	8	sp|P02768|ALBU_HUMAN	K.C(+57.02)C(+57.02)AAADP(+13.98)HEC(+57.02)YAK.V	N	10.4	1565.57	-4.4	783.789	2	7.31	1201162	1	384	396	Y
1	8	sp|P02768|ALBU_HUMAN	K.LVAASQAAL(-.98).G	N	10.45	841.502	0.9	421.759	2	15.21	1002023	1	599	607	Y
1	8	sp|P02768|ALBU_HUMAN	K.EFNAETF.T	N	10.57	856.36	0.4	429.188	2	24.93	1003691	2	525	531	N
1	8	sp|P02768|ALBU_HUMAN	F.HADIC(+57.02)TLSE(+57.02)KER.Q	N	10.61	1514.71	-0.7	505.912	3	12.08	701800	1	534	545	Y
1	8	sp|P02768|ALBU_HUMAN	K.T(-18.01)PVSDR.V	N	10.65	655.329	1.1	328.672	2	2.78	200392	1	491	496	Y
1	8	sp|P02768|ALBU_HUMAN	K.VHTEC(+57.02)C(+57.02)HGD.L	N	10.71	1113.4	-2.5	557.704	2	0.67	600067	1	265	273	Y
1	8	sp|P02768|ALBU_HUMAN	K.V(+1.00)PQVSTPTLVEVSR.N	N	10.72	1511.83	-0.3	756.923	2	23.38	106059	1	439	452	Y
1	8	sp|P02768|ALBU_HUMAN	K.QTALVELVK(+14.02).H	N	10.73	1013.61	0.4	507.813	2	25.44	1206366	1	550	558	Y
1	8	sp|P02768|ALBU_HUMAN	K.LVAASQAALGL(+1.00)	N	10.84	1013.59	2.5	507.803	2	57.7	115050	3	599	609	Y
1	8	sp|P02768|ALBU_HUMAN	K.K(+162.05)YLYEIAR.R	Y	10.94	1216.63	-1	609.324	2	15.31	703036	3	161	168	Y
1	8	sp|P02768|ALBU_HUMAN	K.VFDEFKPLVEEPQNLI.K	N	11.03	1915.99	-2.6	959.001	2	51.86	214883	1	397	412	N
1	8	sp|P02768|ALBU_HUMAN	R.HPDYSVVLL.L	N	11.09	1041.55	-0.1	521.782	2	30.87	508119	1	362	370	N
1	8	sp|P02768|ALBU_HUMAN	K.SHC(+57.02)IAE(+57.02)VENDEMPADLPSLAADFVESK.D	N	11.13	3030.36	0.8	1011.13	3	49.61	712237	2	311	337	Y
1	8	sp|P02768|ALBU_HUMAN	K.LVAASQAALGL(+37.96)	N	11.24	1050.55	-1.9	526.28	2	28.65	405408	1	599	609	Y
1	8	sp|P02768|ALBU_HUMAN	K.T(+162.05)C(+57.02)VADESAENC(+57.02)DKSLHTLFGDK.L	Y	11.24	2658.14	-0.6	1330.08	2	22.12	1205420	2	76	97	Y
1	8	sp|P02768|ALBU_HUMAN	Y.KFQNALLVR.Y	N	11.33	1087.65	-1.6	544.832	2	16.55	903802	1	426	434	N
1	8	sp|P02768|ALBU_HUMAN	K.C(+57.02)C(+57.02)AAADPHE(+57.02)C(+57.02)YAK.V	N	11.39	1608.61	-0.5	805.313	2	11.01	801362	1	384	396	Y
1	8	sp|P02768|ALBU_HUMAN	M.C(+57.02)TAFHDN(-17.03)EETFLK.K	Y	11.42	1593.68	0.4	797.846	2	27.04	207327	7	148	160	Y
1	8	sp|P02768|ALBU_HUMAN	K.LVAAS(-18.01)QAAL.G	N	11.42	824.476	-1.6	413.244	2	15.74	1002141	2	599	607	Y
1	8	sp|P02768|ALBU_HUMAN	K.S(-18.01)LHTLFGDK.L	Y	11.66	998.519	0.2	500.267	2	16.55	703409	1	89	97	Y
1	8	sp|P02768|ALBU_HUMAN	Q.YLQQ(+.98)C(+57.02)PFEDHVK.L	Y	12.01	1563.7	0.7	522.242	3	15.46	1203286	1	54	65	Y
1	8	sp|P02768|ALBU_HUMAN	K.VH(+57.02)TEC(+57.02)C(+57.02)HGDLLEC(+57.02)ADDR.A	N	12.15	2142.85	-0.2	715.291	3	13.16	702265	1	265	281	Y
1	8	sp|P02768|ALBU_HUMAN	D.KLC(+57.02)TVATLR.E	Y	12.21	1060.61	-0.5	531.31	2	13.05	902527	1	97	105	Y
1	8	sp|P02768|ALBU_HUMAN	R.RHPDYSVVLL.L	N	12.23	1197.65	-0.5	599.832	2	28.38	907338	3	361	370	N
1	8	sp|P02768|ALBU_HUMAN	K.Q(-17.03)TALVELVK(+14.02).H	N	12.56	996.586	-1.8	499.299	2	39.36	407548	1	550	558	Y
1	8	sp|P02768|ALBU_HUMAN	K.VFDEFK(+26.02)PLVEEPQNLIK.Q	N	12.58	2070.1	-0.3	691.042	3	51.91	1213668	1	397	413	Y
1	8	sp|P02768|ALBU_HUMAN	R.NE(+21.98)C(+57.02)FLQHK.D	Y	12.87	1096.47	-1.6	549.243	2	12.49	801937	1	123	130	Y
1	8	sp|P02768|ALBU_HUMAN	K.K(+162.05)QTALVELVK.H	N	13.05	1289.74	-0.9	645.879	2	18.66	803858	6	549	558	Y
1	8	sp|P02768|ALBU_HUMAN	R.RPCFSALE(+57.02)VDETYVPK.E	N	13.13	1909.92	2.7	637.65	3	27.43	1206901	1	509	524	Y
1	8	sp|P02768|ALBU_HUMAN	L.VEEPQNLIK.Q	N	13.29	1068.58	1.9	535.299	2	14	103203	1	405	413	N
1	8	sp|P02768|ALBU_HUMAN	K.AAC(+57.02)LLPK(+57.02)LDELR.D	N	13.62	1454.79	-1.2	485.937	3	27.69	606882	1	199	210	Y
1	8	sp|P02768|ALBU_HUMAN	K.DLGE(+57.02)ENFK.A	N	13.67	1007.46	-0.5	504.735	2	13.24	102923	1	37	44	Y
1	8	sp|P02768|ALBU_HUMAN	K.Q(-17.03)NC(+57.02)ELFE(+21.98)QLGEYK.F	N	13.69	1661.7	-4.7	831.854	2	36.53	109855	2	414	426	Y
1	8	sp|P02768|ALBU_HUMAN	L.HT(-18.01)LFGDK.L	Y	13.71	798.402	-2.9	400.207	2	18.9	803922	3	91	97	Y
1	8	sp|P02768|ALBU_HUMAN	F.AQYLQQC(+57.02)PFEDHVK(+57.02).L	Y	13.73	1818.84	-1.3	910.424	2	17.62	703661	1	52	65	Y
1	8	sp|P02768|ALBU_HUMAN	N.C(+57.02)(+226.08)ELFEQLGEYK.F	N	13.96	1640.72	3.3	821.371	2	29.21	208026	1	416	426	Y
1	8	sp|P02768|ALBU_HUMAN	M.C(+57.02)TAFH(+57.02)DNEETFLK.K	Y	13.96	1667.72	-1.4	834.869	2	16.87	1203781	1	148	160	Y
1	8	sp|P02768|ALBU_HUMAN	R.ETYGE(+57.02)MADC(+57.02)C(+57.02)AK.Q	Y	14.19	1490.55	-0.7	746.28	2	11.59	202430	1	106	117	Y
1	8	sp|P02768|ALBU_HUMAN	T.LVEVSR.N	N	14.27	701.407	1	351.711	2	10.49	101923	2	447	452	N
1	8	sp|P02768|ALBU_HUMAN	K.LVAASQAALGL(+37.95)	N	14.29	1050.54	0.5	526.277	2	29.08	1004386	1	599	609	Y
1	8	sp|P02768|ALBU_HUMAN	K.QNC(+57.02)ELFEQLG.E	N	14.31	1236.54	-3.5	619.277	2	30.79	405864	1	414	423	Y
1	8	sp|P02768|ALBU_HUMAN	K.LVN(-17.03)EVTEFAK.T	Y	14.36	1131.58	4.1	566.8	2	18.05	104429	5	66	75	Y
1	8	sp|P02768|ALBU_HUMAN	K.Q(+.98)N(+.98)C(+57.02)ELFEQLGEYK(+14.02).F	N	14.45	1672.73	2.8	837.374	2	29.24	507679	1	414	426	Y
1	8	sp|P02768|ALBU_HUMAN	R.RHPDYSVV.L	N	14.78	971.482	-0.8	486.748	2	14.51	802639	5	361	368	N
1	8	sp|P02768|ALBU_HUMAN	K.SHC(+57.02)IAEVENDEMPAD(+21.98)LPSLAADFVESK.D	N	14.8	2995.32	-2.4	999.444	3	43.84	911607	1	311	337	Y
1	8	sp|P02768|ALBU_HUMAN	K.SHC(+57.02)IAEVENDEM(-48.00).P	N	14.91	1384.56	1.8	693.287	2	12.16	502382	1	311	322	Y
1	8	sp|P02768|ALBU_HUMAN	K.LKEC(+57.02)C(+57.02)EKPLLEK(+14.02).S	N	15.05	1559.81	0.2	520.942	3	12.74	702085	1	299	310	Y
1	8	sp|P02768|ALBU_HUMAN	T.PTLVEVSR.N	N	15.07	899.508	2.5	450.762	2	18.78	704056	2	445	452	N
1	8	sp|P02768|ALBU_HUMAN	K.QNC(+57.02)EL(+1.00)FEQLGEYK.F	N	15.07	1657.74	1.8	829.88	2	39.8	211246	1	414	426	Y
1	8	sp|P02768|ALBU_HUMAN	V.NEVTEFAK.T	Y	15.27	936.455	1.2	469.235	2	18.1	104441	1	68	75	N
1	8	sp|P02768|ALBU_HUMAN	F.KPLVEEPQNLIK.Q	N	15.3	1406.81	2.7	469.946	3	18.44	604043	2	402	413	N
1	8	sp|P02768|ALBU_HUMAN	Q.VSTPTLVEVSR.N	N	15.31	1186.66	1.6	594.336	2	17.73	1104062	2	442	452	N
1	8	sp|P02768|ALBU_HUMAN	R.L(+43.01)VRPEVDVMC(+57.02)TAFHDNEETFLK.K	Y	15.4	2692.26	-4.2	898.424	3	51.74	812248	1	139	160	Y
1	8	sp|P02768|ALBU_HUMAN	K.YIC(+57.02)E(+57.02)NQDSISSK.L	N	15.41	1499.66	-4	750.832	2	10.9	102109	1	287	298	Y
1	8	sp|P02768|ALBU_HUMAN	K.L(+57.02)VTDLTK.V	N	15.48	845.486	-1.9	423.749	2	11.77	102411	2	258	264	Y
1	8	sp|P02768|ALBU_HUMAN	K.FQNALLV.R	N	15.52	803.454	0.7	402.735	2	30.32	1004598	1	427	433	N
1	8	sp|P02768|ALBU_HUMAN	R.MPC(+57.02)AEDYLSVVLN.Q	N	15.55	1509.68	-0.2	755.849	2	43.02	911383	1	470	482	Y
1	8	sp|P02768|ALBU_HUMAN	K.FQN(+.98)ALLVR(+14.02).Y	N	15.6	974.555	-1.8	488.284	2	24.47	1206095	1	427	434	Y
1	8	sp|P02768|ALBU_HUMAN	K.SHC(+57.02)IAEVENDEM(+15.99)PA.D	N	15.73	1616.64	-5.7	809.325	2	11.76	202502	1	311	324	Y
1	8	sp|P02768|ALBU_HUMAN	K.VHTEC(+57.02)C(+57.02)HGDLLEC(+57.02)AD(+57.02)DR.A	N	15.77	2142.85	-5.6	1072.43	2	13.42	702379	1	265	281	Y
1	8	sp|P02768|ALBU_HUMAN	K.KVPQVS(-18.01)TPTLVEVSR.N	N	15.81	1620.92	1.1	541.314	3	18.82	604173	1	438	452	Y
1	8	sp|P02768|ALBU_HUMAN	K.V(+57.02)HTECC(+57.02)HGDLLEC(+57.02)ADDR.A	N	15.98	2085.83	0.2	696.284	3	19.55	1204577	1	265	281	Y
1	8	sp|P02768|ALBU_HUMAN	R.ETYGEMAD(-18.01)C(+57.02)C(+57.02)AK.Q	Y	16	1415.52	0.3	708.765	2	11.52	202402	1	106	117	Y
1	8	sp|P02768|ALBU_HUMAN	R.FKDLGEEN(+.98)FK.A	N	16.15	1226.58	5	614.301	2	14.96	1203092	2	35	44	Y
1	8	sp|P02768|ALBU_HUMAN	T.ALVELVK.H	N	16.18	770.49	0.4	386.252	2	16.69	104066	1	552	558	N
1	8	sp|P02768|ALBU_HUMAN	Y.F(+57.02)YAPELLFFAK.R	N	16.21	1401.73	0.7	701.874	2	51.98	1213698	5	173	183	Y
1	8	sp|P02768|ALBU_HUMAN	R.LVRPEVDVM(-48.00).C	Y	16.26	1008.56	-1.7	505.287	2	12.97	702187	2	139	147	Y
1	8	sp|P02768|ALBU_HUMAN	K.K(+43.01)YLYEIAR.R	Y	16.34	1097.59	-5	549.798	2	18.88	504599	2	161	168	Y
1	8	sp|P02768|ALBU_HUMAN	Y.SVVLLLR.L	N	16.34	798.533	4.4	400.275	2	24.47	506240	1	366	372	N
1	8	sp|P02768|ALBU_HUMAN	K.S(+57.02)HC(+57.02)IAEVENDEMPADLPSLAADFVESK.D	N	16.46	3030.36	-0.9	1011.13	3	47.58	811205	1	311	337	Y
1	8	sp|P02768|ALBU_HUMAN	P.QVSTPTLVEVSR.N	N	16.48	1314.71	-1.3	658.364	2	16.65	104055	1	441	452	N
1	8	sp|P02768|ALBU_HUMAN	K.SHC(+57.02)IAEVE(+57.02)NDEMPADLPSLAADFVESK.D	N	16.55	3030.36	1.6	1011.13	3	49.09	712098	2	311	337	Y
1	8	sp|P02768|ALBU_HUMAN	K.VFDEFKPLVEEPQNLIK(+21.98).Q	N	16.55	2066.07	-3.5	689.695	3	37.55	609438	1	397	413	Y
1	8	sp|P02768|ALBU_HUMAN	K.L(+58.01)VNEVTEFAK.T	Y	16.71	1206.61	-5	604.311	2	23.8	404381	1	66	75	Y
1	8	sp|P02768|ALBU_HUMAN	R.N(+.98)EC(+57.02)FLQHK.D	Y	16.75	1075.48	-2.8	538.744	2	13.31	802244	1	123	130	Y
1	8	sp|P02768|ALBU_HUMAN	V.KLVNEVTEFAK.T	Y	16.76	1276.7	-2.8	639.357	2	17.74	603814	1	65	75	N
1	8	sp|P02768|ALBU_HUMAN	R.RPC(+57.02)FS.A	N	17.05	665.295	-0.7	333.655	2	11.22	601529	1	509	513	Y
1	8	sp|P02768|ALBU_HUMAN	K.L(+43.01)VTDLTK.V	N	17.18	831.47	4.5	416.744	2	29.75	1004500	1	258	264	Y
1	8	sp|P02768|ALBU_HUMAN	R.V(+57.02)TKC(+57.02)C(+57.02)TESLVNR.R	N	17.58	1522.72	-3	762.366	2	12.05	801755	2	497	508	Y
1	8	sp|P02768|ALBU_HUMAN	A.KYIC(+57.02)ENQDSISSK.L	N	17.71	1570.73	-1.4	524.583	3	11.77	601739	1	286	298	Y
1	8	sp|P02768|ALBU_HUMAN	K.Y(+43.01)LYEIAR.R	N	17.76	969.492	-2.1	485.752	2	35.96	1005505	1	162	168	Y
1	8	sp|P02768|ALBU_HUMAN	K.LVNEVTE(+57.02)FAK.T	Y	17.79	1205.63	2.9	603.824	2	17.47	204357	1	66	75	Y
1	8	sp|P02768|ALBU_HUMAN	R.RHPDYSV.V	N	18.09	872.414	-1.1	437.214	2	12.12	801786	1	361	367	N
1	8	sp|P02768|ALBU_HUMAN	F.TFH(+57.02)ADIC(+57.02)TLSEK.E	N	18.3	1477.69	0.3	739.851	2	16.32	603332	1	532	543	Y
1	8	sp|P02768|ALBU_HUMAN	R.NEC(+57.02)FLQ.H	Y	18.58	809.338	1.4	405.677	2	18.75	1002712	1	123	128	Y
1	8	sp|P02768|ALBU_HUMAN	R.MPC(+57.02)AEDYLSVVLNQL.C	N	18.72	1750.83	-5.1	876.416	2	51.97	114178	2	470	484	Y
1	8	sp|P02768|ALBU_HUMAN	Q.YLQQC(+57.02)PFEDHVK(+14.02).L	Y	18.81	1576.73	-4	789.371	2	17.11	703527	1	54	65	Y
1	8	sp|P02768|ALBU_HUMAN	R.FK(+27.99)DLGEENFK.A	N	18.82	1253.59	-2.8	627.802	2	18.92	204810	1	35	44	Y
1	8	sp|P02768|ALBU_HUMAN	K.SLHTLFGD(+57.02)K.L	Y	18.84	1073.55	-0.6	537.782	2	17.66	904182	2	89	97	Y
1	8	sp|P02768|ALBU_HUMAN	F.S(+57.02)ALEVDETYVPK.E	N	18.87	1406.69	0.3	704.354	2	19.27	104786	1	513	524	Y
1	8	sp|P02768|ALBU_HUMAN	K.C(+57.02)ASLQK(+43.01)FGER.A	N	18.9	1237.59	-0.2	619.801	2	14.42	503234	1	224	233	Y
1	8	sp|P02768|ALBU_HUMAN	K.KVPQVSTP(+1.00)TLVEVSR.N	N	18.95	1639.93	1.4	547.651	3	31.2	807070	1	438	452	Y
1	8	sp|P02768|ALBU_HUMAN	P.C(+57.02)AEDYLSVVLNQLC(+57.02)VLHEK.T	N	19.13	2289.11	-2.6	764.043	3	50.03	913229	2	472	490	Y
1	8	sp|P02768|ALBU_HUMAN	K.F(+57.02)Q(+.98)NALLVR.Y	N	19.19	1017.56	1.5	509.788	2	24.76	404583	1	427	434	Y
1	8	sp|P02768|ALBU_HUMAN	R.NEC(+57.02)FLQ(+.98)HK.D	Y	19.19	1075.48	2.7	538.747	2	12.79	802058	2	123	130	Y
1	8	sp|P02768|ALBU_HUMAN	R.LVRPEVDVMC(+57.02)TAFHDNEETFLQ(sub K).K	Y	19.31	2649.22	-1.1	884.08	3	38.46	808902	5	139	160	Y
1	8	sp|P02768|ALBU_HUMAN	K.SLHTLF.G	Y	19.36	716.386	1	359.2	2	22.33	1205480	4	89	94	N
1	8	sp|P02768|ALBU_HUMAN	K.LKEC(+57.02)C(+57.02)E(+1.00)KPLLEK.S	N	19.48	1546.79	-6.3	774.396	2	12.73	702082	1	299	310	Y
1	8	sp|P02768|ALBU_HUMAN	K.QNC(+57.02)E(+1.00)LFEQLGEYK.F	N	19.53	1657.74	6	829.883	2	30.76	108241	6	414	426	Y
1	8	sp|P02768|ALBU_HUMAN	K.C(+57.02)C(+57.02)AAADPH.E	N	19.65	900.322	-2.8	451.167	2	4.3	100539	1	384	391	Y
1	8	sp|P02768|ALBU_HUMAN	K.C(+58.01)ASLQK.F	N	19.77	706.332	-1.3	354.173	2	6.31	100875	1	224	229	Y
1	8	sp|P02768|ALBU_HUMAN	H.P(+119.04)DYSVVLLLR.L	N	19.91	1292.71	-7.3	647.359	2	48.33	912787	2	363	372	Y
1	8	sp|P02768|ALBU_HUMAN	R.RHPDYSVVL.L	N	19.97	1084.57	0	543.29	2	19.72	904839	2	361	369	N
1	8	sp|P02768|ALBU_HUMAN	R.LVRPEVDVM(+15.99)C(+57.02)TAFHDN(+.98)EETFLK.K	Y	20.13	2666.24	3.6	889.756	3	27.04	706255	1	139	160	Y
1	8	sp|P02768|ALBU_HUMAN	V.LNQLC(+57.02)VLHEK.T	N	20.16	1252.66	1.2	418.561	3	14.68	702794	1	481	490	Y
1	8	sp|P02768|ALBU_HUMAN	Q.YLQ(+.98)QC(+57.02)PFEDHVK.L	Y	20.43	1563.7	-0.3	782.858	2	15.45	1203283	1	54	65	Y
1	8	sp|P02768|ALBU_HUMAN	K.K(+57.02)(+57.02)VPQVSTPTLVEVSR.N	N	20.44	1752.97	-0.5	877.494	2	19.2	604297	1	438	452	Y
1	8	sp|P02768|ALBU_HUMAN	K.YLYEIAR(+14.02).R	N	20.45	940.502	-2	471.257	2	20.25	604586	4	162	168	Y
1	8	sp|P02768|ALBU_HUMAN	K.YLYEIAG(sub R)R.H	N	20.55	983.508	0.1	492.761	2	18.45	703928	2	162	169	N
1	8	sp|P02768|ALBU_HUMAN	K.AVMDDFAAFVE(+57.02)K.C	N	20.72	1398.65	-1	700.331	2	39.13	211040	1	570	581	Y
1	8	sp|P02768|ALBU_HUMAN	R.L(+57.02)AKTYETTLEK.C	N	20.74	1352.72	-0.4	677.366	2	12.65	802001	1	373	383	Y
1	8	sp|P02768|ALBU_HUMAN	K.C(+57.02)(+57.02)C(+57.02)TESLVNR.R	N	20.75	1194.51	-4.1	598.261	2	11.12	202258	1	500	508	Y
1	8	sp|P02768|ALBU_HUMAN	K.A(+57.02)VM(+15.99)DDFAAFVEK.C	N	21.08	1414.64	1.5	708.33	2	29.1	107712	1	570	581	Y
1	8	sp|P02768|ALBU_HUMAN	K.VHTEC(+57.02)C(+57.02)HGDLLEC(+57.02)ADD(+14.02)R.A	N	21.23	2099.85	-1.9	700.955	3	14.13	602548	1	265	281	Y
1	8	sp|P02768|ALBU_HUMAN	K.KQT(+162.05)ALVELVK.H	N	21.24	1289.74	-0.1	430.922	3	15.84	703262	1	549	558	Y
1	8	sp|P02768|ALBU_HUMAN	K.K(+57.02)(+57.02)QTALVELVK.H	N	21.47	1241.73	0.7	621.875	2	17.15	603609	1	549	558	Y
1	8	sp|P02768|ALBU_HUMAN	K.VFDEFKPLVEEPQNLIK(+57.02).Q	N	21.57	2101.11	-2.6	1051.56	2	37.59	609447	4	397	413	Y
1	8	sp|P02768|ALBU_HUMAN	R.HPD(+57.02)YSVVLLLR.L	N	21.69	1367.76	-1.1	684.885	2	51.33	913565	1	362	372	Y
1	8	sp|P02768|ALBU_HUMAN	K.AVT(sub M)DDFAAFVEK.C	N	21.69	1311.63	5.9	656.828	2	30.05	108004	1	570	581	N
1	8	sp|P02768|ALBU_HUMAN	R.L(+57.02)VRPEVDVM.C	Y	21.78	1113.59	0.2	557.8	2	19.23	204934	1	139	147	Y
1	8	sp|P02768|ALBU_HUMAN	R.F(+57.02)KDLGEENFK.A	N	22.05	1282.62	1.1	428.548	3	15.4	1203266	2	35	44	Y
1	8	sp|P02768|ALBU_HUMAN	F.AQYLQQC(+57.02)P(+31.99)FEDHVK.L	Y	22.24	1793.8	-0.2	897.909	2	18.01	1204120	1	52	65	Y
1	8	sp|P02768|ALBU_HUMAN	K.L(+43.01)C(+57.02)TVATLR.E	Y	22.27	975.517	2	488.767	2	28.59	1004302	1	98	105	Y
1	8	sp|P02768|ALBU_HUMAN	V.VLLLR.L	N	22.29	612.432	0	307.223	2	15.4	503568	4	368	372	N
1	8	sp|P02768|ALBU_HUMAN	F.AQYLQQC(+57.02)PFEDHVK(+14.02).L	Y	22.36	1775.83	-2.6	888.92	2	19.42	704172	1	52	65	Y
1	8	sp|P02768|ALBU_HUMAN	K.LVT(-18.01)DLTK.V	N	22.38	770.454	0.1	386.234	2	12	1102298	1	258	264	Y
1	8	sp|P02768|ALBU_HUMAN	K.A(+58.01)AFTEC(+57.02)C(+57.02)QAADK.A	N	22.48	1428.56	4.2	715.293	2	12.5	401794	1	187	198	Y
1	8	sp|P02768|ALBU_HUMAN	L.HTLFGDK.L	Y	22.49	816.413	-1.8	409.213	2	16.77	703450	1	91	97	N
1	8	sp|P02768|ALBU_HUMAN	K.KVPQVSTPTLVEV.S	N	22.64	1395.8	-0.1	698.906	2	25.12	506446	1	438	450	N
1	8	sp|P02768|ALBU_HUMAN	G.EMADC(+57.02)C(+57.02)AK.Q	Y	22.66	983.351	3	492.684	2	6.22	100841	1	110	117	Y
1	8	sp|P02768|ALBU_HUMAN	K.Y(+1.00)IC(+57.02)ENQDSISSK.L	N	22.75	1443.63	-3	722.821	2	11.2	202283	2	287	298	Y
1	8	sp|P02768|ALBU_HUMAN	V.V(+57.02)LNQLC(+57.02)VLHEK.T	N	22.79	1408.75	-3.1	705.38	2	18.6	604099	1	480	490	Y
1	8	sp|P02768|ALBU_HUMAN	K.VHTEC(+57.02)C(+57.02)HG(+1.00)DLLEC(+57.02)ADDR.A	N	22.81	2086.83	1.6	696.617	3	13.93	702530	3	265	281	Y
1	8	sp|P02768|ALBU_HUMAN	K.LC(+57.02)TVATLR(+14.02).E	Y	23.32	946.527	0.3	474.271	2	18.33	803766	3	98	105	Y
1	8	sp|P02768|ALBU_HUMAN	M.C(+57.02)TAFHDNEETFLKK(+57.02).Y	Y	23.46	1795.82	-0.2	599.614	3	14.65	702784	1	148	161	Y
1	8	sp|P02768|ALBU_HUMAN	K.P(+57.02)LVEEPQNLIK.Q	N	23.5	1335.74	0.3	668.877	2	22.36	105703	1	403	413	Y
1	8	sp|P02768|ALBU_HUMAN	K.Q(-17.03)NC(+57.02)ELFEQLGE(+57.02)YK.F	N	23.5	1696.74	-7	849.371	2	36.76	1005653	1	414	426	Y
1	8	sp|P02768|ALBU_HUMAN	K.SHC(+57.02)IAEVENDE(+57.02)MPADLPSLAADFVESK.D	N	23.54	3030.36	-0.3	1011.13	3	46.49	711418	2	311	337	Y
1	8	sp|P02768|ALBU_HUMAN	R.ADLAK(+57.02)YIC(+57.02)ENQDSISSK.L	N	23.59	1997.94	-0.1	999.975	2	20.73	1204942	1	282	298	Y
1	8	sp|P02768|ALBU_HUMAN	K.LVTDLTK.V	N	23.66	788.464	0.6	395.24	2	11.67	202463	16	258	264	N
1	8	sp|P02768|ALBU_HUMAN	K.EFN(+.98)AETFTFH.A	N	23.68	1242.52	0.2	622.267	2	28.61	107559	2	525	534	Y
1	8	sp|P02768|ALBU_HUMAN	K.F(+43.01)QNALLVR.Y	N	23.69	1002.56	-0.4	502.288	2	35.27	1005392	1	427	434	Y
1	8	sp|P02768|ALBU_HUMAN	R.L(+57.02)VRPEVDVMC(+57.02)TAFHDNEETFLK.K	Y	23.7	2706.28	0.9	903.101	3	35.21	909251	1	139	160	Y
1	8	sp|P02768|ALBU_HUMAN	F.HDNEETFLK.K	Y	23.75	1131.52	-1.7	566.766	2	12.71	1202346	1	152	160	N
1	8	sp|P02768|ALBU_HUMAN	Y.L(+163.05)QQC(+57.02)PFEDHVK.L	Y	23.86	1562.7	-2.6	782.356	2	14.93	702898	1	55	65	Y
1	8	sp|P02768|ALBU_HUMAN	K.KVPQVSTPTLVEVS.R	N	23.86	1482.83	-0.7	742.421	2	21.31	505333	4	438	451	N
1	8	sp|P02768|ALBU_HUMAN	S.KLVTDLTK.V	N	24.01	916.559	0.8	459.287	2	12.91	802104	1	257	264	N
1	8	sp|P02768|ALBU_HUMAN	K.VFDEFKPLVEEPK(sub Q)NLIK.Q	N	24.21	2044.12	-6.8	1023.06	2	58.39	713682	1	397	413	N
1	8	sp|P02768|ALBU_HUMAN	K.AAC(+57.02)LLPK(+14.02).L	N	24.25	785.447	0.5	393.731	2	16.04	703309	1	199	205	Y
1	8	sp|P02768|ALBU_HUMAN	K.LVNEVTEF.A	Y	24.3	949.476	-0.4	475.745	2	26.53	1003928	3	66	73	N
1	8	sp|P02768|ALBU_HUMAN	K.FQNALLVR(+14.02).Y	N	24.67	973.571	-1.4	487.792	2	23.67	805160	4	427	434	Y
1	8	sp|P02768|ALBU_HUMAN	K.AVMDDFAAF.V	N	25.05	985.422	-0.2	493.718	2	38.48	1005981	1	570	578	N
1	8	sp|P02768|ALBU_HUMAN	K.YIC(+57.02)ENQDSISSKR(sub L)K.E	N	25.23	1726.83	-3.5	864.42	2	17.81	204450	1	287	300	Y
1	8	sp|P02768|ALBU_HUMAN	K.AWAVAR.L	N	25.27	672.371	-0.6	337.192	2	12.33	502457	3	237	242	N
1	8	sp|P02768|ALBU_HUMAN	R.RPC(+57.02)FSAL.E	N	25.39	849.417	-0.9	425.715	2	18.29	603991	5	509	515	Y
1	8	sp|P02768|ALBU_HUMAN	R.LVRPEVDVMC(+57.02).T	Y	25.42	1216.59	-1.1	609.304	2	18.24	204586	1	139	148	Y
1	8	sp|P02768|ALBU_HUMAN	R.FPKAE(+57.02)FAEVSK.L	N	25.45	1308.67	0.6	437.231	3	15.92	603173	1	247	257	Y
1	8	sp|P02768|ALBU_HUMAN	K.SLN(sub H)TLFGDK.L	Y	25.51	993.513	2.5	497.765	2	23.24	705179	2	89	97	N
1	8	sp|P02768|ALBU_HUMAN	K.QNC(+57.02)ELFEQLGEYK(+14.02).F	N	25.7	1670.76	-1.2	836.387	2	34.08	509055	1	414	426	Y
1	8	sp|P02768|ALBU_HUMAN	R.H(+43.01)PDYSVVLLLR.L	N	25.73	1353.74	0.2	677.878	2	51.86	812288	1	362	372	Y
1	8	sp|P02768|ALBU_HUMAN	Y.GEMADC(+57.02)C(+57.02)AK.Q	Y	25.77	1040.37	-0.2	521.193	2	6.47	201032	2	109	117	Y
1	8	sp|P02768|ALBU_HUMAN	Q.YLQQC(+57.02)PFED(-18.01)HVK.L	Y	25.98	1544.71	0.9	773.362	2	15.12	702967	1	54	65	Y
1	8	sp|P02768|ALBU_HUMAN	K.SHC(+57.02)IAEVENDEMPAD.L	N	26.1	1715.68	-2.2	858.844	2	14.7	203457	1	311	325	Y
1	8	sp|P02768|ALBU_HUMAN	K.AVMDD(-18.01)FAAFVEK.C	N	26.16	1323.62	0.9	662.816	2	39.59	211179	1	570	581	Y
1	8	sp|P02768|ALBU_HUMAN	K.VFDEFKPLVE(+57.02)EPQNLIK.Q	N	26.21	2101.11	1.9	701.378	3	44.8	1211765	3	397	413	Y
1	8	sp|P02768|ALBU_HUMAN	K.FQ(+.98)NALLVR(+14.02).Y	N	26.26	974.555	-2.1	488.284	2	24.83	606017	3	427	434	Y
1	8	sp|P02768|ALBU_HUMAN	R.NEC(+57.02)FLQHK(+57.02).D	Y	26.5	1131.51	-1.2	566.763	2	12.37	801882	1	123	130	Y
1	8	sp|P02768|ALBU_HUMAN	L.FEQLGEYK.F	N	26.68	1012.49	-1.2	507.25	2	15.48	802938	1	419	426	N
1	8	sp|P02768|ALBU_HUMAN	K.LVAASQAALGL(+21.98)	N	26.98	1034.57	-3.7	518.292	2	28.43	1004277	3	599	609	Y
1	8	sp|P02768|ALBU_HUMAN	Q.LC(+57.02)VLHEK.T	N	27.08	897.474	0.1	449.744	2	12.27	801842	1	484	490	Y
1	8	sp|P02768|ALBU_HUMAN	K.VHTEC(+57.02)C(+57.02)HGDLLEC(+57.02).A	N	27.1	1628.64	-1.3	815.325	2	12.71	1202347	1	265	277	Y
1	8	sp|P02768|ALBU_HUMAN	K.KVPQVSTPTLV.E	N	27.12	1167.69	2.9	584.852	2	19.19	504682	1	438	448	N
1	8	sp|P02768|ALBU_HUMAN	K.Q(-17.03)NC(+57.02)E(+21.98)LFEQLGEYK.F	N	27.17	1661.7	-0.6	831.857	2	36.94	1109237	3	414	426	Y
1	8	sp|P02768|ALBU_HUMAN	K.QNC(+57.02)ELFEQLGEY.K	N	27.19	1528.65	2.6	765.335	2	37.38	1005772	2	414	425	Y
1	8	sp|P02768|ALBU_HUMAN	K.L(+57.02)C(+57.02)TVATLR.E	Y	27.26	989.533	0.5	495.774	2	12.64	202826	2	98	105	Y
1	8	sp|P02768|ALBU_HUMAN	A.QYLQQC(+57.02)PFEDHVK.L	Y	27.3	1690.78	0.6	846.396	2	15.73	1203391	1	53	65	Y
1	8	sp|P02768|ALBU_HUMAN	R.HPYFYAPEL.L	N	27.38	1135.53	-0.6	568.774	2	30.94	607662	9	170	178	N
1	8	sp|P02768|ALBU_HUMAN	K.FQ(+.98)N(+.98)ALLVR.Y	N	27.57	961.523	0.8	481.769	2	19.75	104948	1	427	434	Y
1	8	sp|P02768|ALBU_HUMAN	C.ELFEQLGEYK.F	N	27.59	1254.61	-0.6	628.313	2	26.26	207079	1	417	426	N
1	8	sp|P02768|ALBU_HUMAN	K.ADDKE(+57.02)TC(+57.02)FAEEGKK.L	N	27.66	1683.74	-0.3	562.254	3	11.13	1201711	1	585	598	Y
1	8	sp|P02768|ALBU_HUMAN	S.TPTLVEVSR.N	N	27.68	1000.56	1.6	501.286	2	19.26	704141	2	444	452	N
1	8	sp|P02768|ALBU_HUMAN	K.TYETTLEK(+57.02)C(+57.02)C(+57.02)AAADPHEC(+57.02)YAK.V	N	27.99	2574.08	-2.1	859.033	3	14.58	1202945	1	376	396	Y
1	8	sp|P02768|ALBU_HUMAN	R.ETYGEMADC(+57.02)C(+57.02)A(+1.00)K.Q	Y	28.07	1434.52	-9.1	718.262	2	12.09	102530	2	106	117	Y
1	8	sp|P02768|ALBU_HUMAN	L.C(+57.02)VLHEK.T	N	28.09	784.39	0.7	393.203	2	6.29	700743	2	485	490	Y
1	8	sp|P02768|ALBU_HUMAN	R.E(+57.02)T(-18.01)YGEMADC(+57.02)C(+57.02)AK.Q	Y	28.11	1472.54	1.7	737.277	2	15.57	1002094	1	106	117	Y
1	8	sp|P02768|ALBU_HUMAN	K.SLHTLFGD(-18.01)K.L	Y	28.2	998.519	0.4	500.267	2	18.63	904493	1	89	97	Y
1	8	sp|P02768|ALBU_HUMAN	K.LVAASQAALG(+1.00)L	N	28.23	1013.59	0.6	507.802	2	45.62	112390	2	599	609	Y
1	8	sp|P02768|ALBU_HUMAN	K.Q(-17.03)NC(+57.02)ELFEQLGEYK(+14.02).F	N	28.26	1653.73	1.6	827.876	2	41.17	407886	1	414	426	Y
1	8	sp|P02768|ALBU_HUMAN	K.D(+57.02)LGEENFK.A	N	28.32	1007.46	0.1	504.735	2	13.7	1102825	1	37	44	Y
1	8	sp|P02768|ALBU_HUMAN	K.Q(+.98)TALVELVK.H	N	28.67	1000.58	-1	501.297	2	21.49	205662	5	550	558	Y
1	8	sp|P02768|ALBU_HUMAN	K.LKE(+57.02)C(+57.02)C(+57.02)EKPLLEK.S	N	28.89	1602.81	-1.1	535.277	3	12.2	701851	1	299	310	Y
1	8	sp|P02768|ALBU_HUMAN	D.PHEC(+57.02)YAK.V	N	28.96	903.391	0.9	452.703	2	6.07	800578	9	390	396	Y
1	8	sp|P02768|ALBU_HUMAN	K.VPQVSTPTLVEVSR(+14.02).N	N	28.98	1524.85	-2.2	763.431	2	23.31	106031	1	439	452	Y
1	8	sp|P02768|ALBU_HUMAN	K.LDELR.D	N	28.98	644.349	0.6	323.182	2	10.66	102000	2	206	210	N
1	8	sp|P02768|ALBU_HUMAN	K.SLHTLFG.D	Y	29	773.407	0.4	387.711	2	24.39	605884	3	89	95	N
1	8	sp|P02768|ALBU_HUMAN	R.A(+162.05)DLAKYIC(+57.02)ENQDSISSK.L	N	29.16	2102.97	-2.3	701.995	3	19.58	504797	5	282	298	Y
1	8	sp|P02768|ALBU_HUMAN	K.SHC(+57.02)IAEVENDEMPADLPS.L	N	29.24	2012.85	-1.8	1007.43	2	22.57	205940	2	311	328	Y
1	8	sp|P02768|ALBU_HUMAN	F.AQ(+.98)YLQQC(+57.02)PFEDHVK.L	Y	29.51	1762.8	5.2	882.411	2	16.91	1203796	2	52	65	Y
1	8	sp|P02768|ALBU_HUMAN	K.VFDEFKPL.V	N	29.65	993.517	-2.8	497.764	2	27.97	207652	1	397	404	N
1	8	sp|P02768|ALBU_HUMAN	K.YIC(+57.02)ENQDSISSK(+57.02)LK.E	N	29.71	1740.84	-2.2	871.423	2	13.86	602450	3	287	300	Y
1	8	sp|P02768|ALBU_HUMAN	N.QLC(+57.02)VLHEK.T	N	29.81	1025.53	0.5	513.774	2	12.77	702097	4	483	490	Y
1	8	sp|P02768|ALBU_HUMAN	K.N(+.98)YAEAK.D	N	29.88	695.313	-0.7	348.663	2	6.78	400710	1	342	347	Y
1	8	sp|P02768|ALBU_HUMAN	K.EC(+57.02)C(+57.02)EKPLLEK(+14.02).S	N	29.94	1318.63	-1.1	660.32	2	12.66	602102	1	301	310	Y
1	8	sp|P02768|ALBU_HUMAN	K.QEPERN(+.98)EC(+57.02)FLQHK.D	Y	30.11	1714.77	0.8	858.395	2	12.39	601992	1	118	130	Y
1	8	sp|P02768|ALBU_HUMAN	K.AAFTEC(+57.02)C(+57.02)Q(+.98)AADK.A	N	30.17	1371.54	1.8	686.78	2	11.01	102154	4	187	198	Y
1	8	sp|P02768|ALBU_HUMAN	K.EFNAETFTFH.A	N	30.19	1241.54	-0.2	621.775	2	28.58	207829	6	525	534	N
1	8	sp|P02768|ALBU_HUMAN	K.VFDEFKPLVEE(+57.02)PQNLIK.Q	N	30.19	2101.11	-1.4	701.376	3	43.02	610897	3	397	413	Y
1	8	sp|P02768|ALBU_HUMAN	A.LEVDETYVPK.E	N	30.25	1191.6	2.5	596.81	2	17.02	1103838	2	515	524	N
1	8	sp|P02768|ALBU_HUMAN	K.QTALVELVK(+57.02).H	N	30.27	1056.62	-0.5	529.316	2	20.13	105088	1	550	558	Y
1	8	sp|P02768|ALBU_HUMAN	R.FPK(+43.01)AEFAEVSK.L	N	30.31	1294.66	-4.8	648.332	2	20.76	205421	1	247	257	Y
1	8	sp|P02768|ALBU_HUMAN	C.FAEEGKK.L	N	30.33	807.413	0.4	404.714	2	2.57	600283	3	592	598	N
1	8	sp|P02768|ALBU_HUMAN	K.QNC(+57.02)ELFEQLGEYK(+57.02).F	N	30.44	1713.77	-0.6	857.89	2	29.66	507799	3	414	426	Y
1	8	sp|P02768|ALBU_HUMAN	K.VFDE(+57.02)FKPLVEEPQNLIK.Q	N	30.56	2101.11	-2.7	701.375	3	36.14	609060	3	397	413	Y
1	8	sp|P02768|ALBU_HUMAN	K.D(+57.02)DNPNLPR.L	Y	30.72	996.462	-0.4	499.238	2	11.14	1102004	1	131	138	Y
1	8	sp|P02768|ALBU_HUMAN	K.VPK(sub Q)VSTPTLVEVSR.N	N	30.72	1510.87	-5.9	756.439	2	20.98	505234	2	439	452	N
1	8	sp|P02768|ALBU_HUMAN	F.HDNEETFLKK.Y	Y	30.77	1259.61	0.9	420.879	3	11.92	601799	1	152	161	N
1	8	sp|P02768|ALBU_HUMAN	K.KVPQ(+.98)VSTPT(-18.01)LVEVSR.N	N	30.93	1621.9	-0.6	541.642	3	19.85	604465	1	438	452	Y
1	8	sp|P02768|ALBU_HUMAN	L.NQLC(+57.02)VLHEK.T	N	31	1139.58	-1.6	570.794	2	13.07	802161	2	482	490	Y
1	8	sp|P02768|ALBU_HUMAN	R.E(+57.02)TY(-18.01)GEMADC(+57.02)C(+57.02)AK.Q	Y	31.12	1472.54	0.6	737.276	2	14.33	402254	1	106	117	Y
1	8	sp|P02768|ALBU_HUMAN	K.K(+43.01)QTALVELVK.H	N	31.14	1170.7	0.4	586.356	2	21.11	105342	3	549	558	Y
1	8	sp|P02768|ALBU_HUMAN	K.FQN(+.98)ALLVR.Y	N	31.14	960.539	1.1	481.277	2	19.55	504786	9	427	434	Y
1	8	sp|P02768|ALBU_HUMAN	H.ADIC(+57.02)TLSEK.E	N	31.25	1035.49	-2.5	518.751	2	11.45	102307	2	535	543	Y
1	8	sp|P02768|ALBU_HUMAN	R.LVRPEVDVM(+15.99).C	Y	31.29	1072.56	-2	537.285	2	12.89	202912	1	139	147	Y
1	8	sp|P02768|ALBU_HUMAN	K.C(+57.02)(+57.02)C(+57.02)AAADPHEC(+57.02)YAK.V	N	31.31	1608.61	-7.4	805.307	2	11.23	1201746	2	384	396	Y
1	8	sp|P02768|ALBU_HUMAN	K.Q(-17.03)EPERNEC(+57.02)FLQHK.D	Y	31.39	1696.76	-3.8	849.385	2	13.07	1202438	3	118	130	Y
1	8	sp|P02768|ALBU_HUMAN	K.SHC(+57.02)IAEVENDEMPA.D	N	31.53	1600.65	-1.8	801.331	2	14.82	503393	2	311	324	Y
1	8	sp|P02768|ALBU_HUMAN	K.F(+57.02)QNALLVR.Y	N	31.79	1016.58	-0.2	509.296	2	18.53	504500	2	427	434	Y
1	8	sp|P02768|ALBU_HUMAN	K.L(+27.99)VAASQAALGL	N	31.8	1040.59	-1.2	521.3	2	50.46	1008263	1	599	609	Y
1	8	sp|P02768|ALBU_HUMAN	K.EFNAETFTF.H	N	31.86	1104.48	1	553.246	2	38.72	1006021	6	525	533	N
1	8	sp|P02768|ALBU_HUMAN	K.DVFLGMF.L	N	32.03	827.389	-0.1	828.396	1	50.08	409553	3	348	354	N
1	8	sp|P02768|ALBU_HUMAN	Y.APELLFFAK.R	N	32.17	1034.58	-3.2	518.296	2	36.3	509702	5	175	183	N
1	8	sp|P02768|ALBU_HUMAN	K.VFDEFKPLVEE(+21.98)PQNLIK.Q	N	32.22	2066.07	-1.2	1034.04	2	35.52	1209248	2	397	413	Y
1	8	sp|P02768|ALBU_HUMAN	K.E(-18.01)TC(+57.02)FAEEGKK.L	N	32.23	1179.52	-1	590.768	2	7.48	1201193	1	589	598	Y
1	8	sp|P02768|ALBU_HUMAN	R.LAK(+57.02)TYETTLEK.C	N	32.27	1352.72	1.6	451.914	3	12.32	601959	1	373	383	Y
1	8	sp|P02768|ALBU_HUMAN	F.AQYLQQ(+.98)C(+57.02)PFEDHVK.L	Y	32.33	1762.8	-1.7	882.405	2	17.95	1204100	5	52	65	Y
1	8	sp|P02768|ALBU_HUMAN	R.H(+57.02)PYFYAPELLFFAK.R	N	32.35	1798.91	-2.6	900.459	2	51.47	913600	2	170	183	Y
1	8	sp|P02768|ALBU_HUMAN	F.AQYLQ(+.98)QC(+57.02)PFEDHVK.L	Y	32.58	1762.8	-2.4	882.404	2	18.2	703836	4	52	65	Y
1	8	sp|P02768|ALBU_HUMAN	M.C(+57.02)(+57.02)TAFHDNEETFLK.K	Y	32.59	1667.72	-2.1	834.868	2	18.95	1204381	2	148	160	Y
1	8	sp|P02768|ALBU_HUMAN	K.NYAEAK.D	N	32.64	694.329	0.4	348.172	2	4.45	200647	6	342	347	N
1	8	sp|P02768|ALBU_HUMAN	C.TAFHDNEETFLK.K	Y	32.7	1450.67	0.2	726.344	2	16.2	1203555	4	149	160	N
1	8	sp|P02768|ALBU_HUMAN	K.L(+57.02)VNEVTEFAK.T	Y	32.74	1205.63	-2	603.821	2	20.3	1104782	3	66	75	Y
1	8	sp|P02768|ALBU_HUMAN	R.E(-18.01)TYGEMADC(+57.02)C(+57.02)AK.Q	Y	32.81	1415.52	-0.7	708.765	2	15.76	1002145	1	106	117	Y
1	8	sp|P02768|ALBU_HUMAN	K.C(+57.02)C(+57.02)AAAD(+21.98)PHEC(+57.02)YAK.V	N	32.87	1573.57	-2.2	787.792	2	7.08	1201117	1	384	396	Y
1	8	sp|P02768|ALBU_HUMAN	K.VFDEFKPLVEEPQ.N	N	32.96	1575.78	-2.2	788.896	2	30.42	108117	1	397	409	N
1	8	sp|P02768|ALBU_HUMAN	K.SLHT(-18.01)LFGDK.L	Y	33.39	998.519	-0.6	500.266	2	18.1	703804	5	89	97	Y
1	8	sp|P02768|ALBU_HUMAN	K.QN(+15.99)C(+57.02)ELFEQLGEYK.F	N	33.54	1672.74	-1.7	837.376	2	27.43	207462	3	414	426	Y
1	8	sp|P02768|ALBU_HUMAN	A.VMDDFAAFVEK.C	N	33.57	1270.59	0.6	636.303	2	31.72	108541	1	571	581	N
1	8	sp|P02768|ALBU_HUMAN	K.Q(+.98)NC(+57.02)E(+43.99)LFEQLGEYK.F	N	33.82	1701.72	-9.4	851.859	2	34.29	406568	1	414	426	Y
1	8	sp|P02768|ALBU_HUMAN	K.K(+57.02)QTALVELVK.H	N	34.14	1184.71	0.6	593.364	2	17.05	703512	13	549	558	Y
1	8	sp|P02768|ALBU_HUMAN	A.FHDNEETFLK.K	Y	34.16	1278.59	-0.3	640.301	2	15.16	1203168	1	151	160	N
1	8	sp|P02768|ALBU_HUMAN	L.R(+100.02)ETYGEMADC(+57.02)C(+57.02)AK.Q	Y	34.16	1689.64	-1.2	845.828	2	12.07	102524	1	105	117	Y
1	8	sp|P02768|ALBU_HUMAN	L.VAASQAALGL	N	34.2	899.508	-0.5	450.761	2	23.45	1003472	1	600	609	N
1	8	sp|P02768|ALBU_HUMAN	K.SLHTLFGDK(+14.02).L	Y	34.3	1030.54	0.2	516.28	2	19.79	904858	2	89	97	Y
1	8	sp|P02768|ALBU_HUMAN	K.VFDEFKPLVE(+21.98)EPQNLIK.Q	N	34.35	2066.07	-0.3	689.697	3	35.91	1209344	12	397	413	Y
1	8	sp|P02768|ALBU_HUMAN	K.LVAAS(-18.01)QAALGL	N	34.36	994.581	-0.4	498.298	2	29.64	1004477	5	599	609	Y
1	8	sp|P02768|ALBU_HUMAN	C.F(+57.02)SALEVDETYVPK.E	N	34.55	1553.76	-1	777.887	2	27.92	107357	1	512	524	Y
1	8	sp|P02768|ALBU_HUMAN	R.NEC(+57.02)FLQHKDDNPNLPR.L	Y	34.56	1995.92	7.2	998.976	2	13.88	602458	1	123	138	Y
1	8	sp|P02768|ALBU_HUMAN	K.LVAASQAAL.G	N	34.6	842.486	1.1	422.251	2	17.99	1002568	4	599	607	N
1	8	sp|P02768|ALBU_HUMAN	F.A(+57.02)QYLQQC(+57.02)PFEDHVK.L	Y	34.66	1818.84	-1.8	910.424	2	16.33	1203602	1	52	65	Y
1	8	sp|P02768|ALBU_HUMAN	K.QT(-18.01)ALVELVK.H	N	34.86	981.586	0.8	491.801	2	20.07	105062	20	550	558	Y
1	8	sp|P02768|ALBU_HUMAN	K.LVNEVTEFAK(+57.02).T	Y	34.86	1205.63	-0.7	603.821	2	17.58	104321	4	66	75	Y
1	8	sp|P02768|ALBU_HUMAN	R.NEC(+57.02)FLQHK(+43.01)DDNPNLPR.L	Y	34.88	2038.93	1.5	1020.47	2	16.55	1203672	1	123	138	Y
1	8	sp|P02768|ALBU_HUMAN	M.C(+57.02)TAFHDNEETFLK(+57.02).K	Y	34.99	1667.72	-1.2	834.869	2	18.34	604009	2	148	160	Y
1	8	sp|P02768|ALBU_HUMAN	K.SLH(+57.02)TLFGDK.L	Y	35.13	1073.55	-0.6	537.782	2	17.39	703596	7	89	97	Y
1	8	sp|P02768|ALBU_HUMAN	K.YIC(+57.02)ENQD(+15.99)SISSK.L	N	35.24	1458.63	-0.4	730.322	2	10.84	202136	2	287	298	Y
1	8	sp|P02768|ALBU_HUMAN	K.TPVSDR.V	N	35.48	673.34	0.3	337.677	2	2.9	200417	10	491	496	N
1	8	sp|P02768|ALBU_HUMAN	S.LAADFVESK.D	N	35.48	978.502	1.5	490.259	2	13.76	103108	2	329	337	N
1	8	sp|P02768|ALBU_HUMAN	K.AVM(-48.00)DDFAAFVEK.C	N	35.51	1293.62	-0.5	647.819	2	22.19	1205439	2	570	581	Y
1	8	sp|P02768|ALBU_HUMAN	C.AAADPHEC(+57.02)YAK.V	N	35.57	1231.53	-1.2	616.771	2	6.62	1200939	1	386	396	Y
1	8	sp|P02768|ALBU_HUMAN	F.AQYLQQC(+57.02)PFEDH(+57.02)VK.L	Y	35.58	1818.84	-1.3	910.424	2	15.83	1203434	2	52	65	Y
1	8	sp|P02768|ALBU_HUMAN	K.V(+43.01)HTEC(+57.02)C(+57.02)HGDLLEC(+57.02)ADDR.A	N	35.6	2128.84	-0.4	710.619	3	14.37	503212	1	265	281	Y
1	8	sp|P02768|ALBU_HUMAN	K.YIC(+57.02)ENQ(+.98)DSISSK.L	N	35.75	1443.62	1.7	722.818	2	11.06	102172	1	287	298	Y
1	8	sp|P02768|ALBU_HUMAN	K.LVN(+.98)EVTEFAK.T	Y	35.9	1149.59	0.8	575.804	2	20.34	1104794	6	66	75	Y
1	8	sp|P02768|ALBU_HUMAN	K.AVMD(+21.98)DFAAFVEK.C	N	35.92	1363.61	-1.1	682.811	2	38.03	110271	4	570	581	Y
1	8	sp|P02768|ALBU_HUMAN	M.C(+57.02)TAFHDNEETFLK(+43.01)K.Y	Y	36.06	1781.8	-1.3	891.908	2	16.84	1203772	1	148	161	Y
1	8	sp|P02768|ALBU_HUMAN	K.VFDEFKPLVEEPQ(+.98)NLIK.Q	N	36.15	2045.07	4.5	1023.55	2	34.94	1209088	1	397	413	Y
1	8	sp|P02768|ALBU_HUMAN	K.L(+57.02)KEC(+57.02)C(+57.02)EKPLLEK.S	N	36.15	1602.81	1	802.413	2	12.22	701859	3	299	310	Y
1	8	sp|P02768|ALBU_HUMAN	K.LDELRDEGK.A	N	36.21	1073.54	0.2	537.775	2	10.86	501844	3	206	214	N
1	8	sp|P02768|ALBU_HUMAN	K.VHT(+1.00)EC(+57.02)C(+57.02)HGDLLEC(+57.02)ADDR.A	N	36.33	2086.83	-4.3	1044.42	2	14.19	702611	2	265	281	Y
1	8	sp|P02768|ALBU_HUMAN	M.C(+57.02)TAFHDN(+.98)EETFLK.K	Y	36.37	1611.69	5.3	538.239	3	19.52	1204569	4	148	160	Y
1	8	sp|P02768|ALBU_HUMAN	K.EC(+57.02)C(+57.02)EKPLLEK.S	N	36.42	1304.61	-0.2	653.312	2	11.87	1202003	6	301	310	Y
1	8	sp|P02768|ALBU_HUMAN	K.K(+27.99)VPQVSTPTLVEVSR.N	N	36.48	1666.93	-2.9	834.467	2	25.16	1106112	1	438	452	Y
1	8	sp|P02768|ALBU_HUMAN	M.C(+57.02)TAFHD(+57.02)NEETFLK.K	Y	36.51	1667.72	1.2	834.871	2	17.51	603731	1	148	160	Y
1	8	sp|P02768|ALBU_HUMAN	V.PQVSTPTLVEVSR.N	N	36.94	1411.77	-2	706.889	2	19.21	704132	3	440	452	N
1	8	sp|P02768|ALBU_HUMAN	K.C(+57.02)ASLQK.F	N	36.97	705.348	0.4	353.681	2	4.48	200652	6	224	229	Y
1	8	sp|P02768|ALBU_HUMAN	K.LVNEVTEFA.K	Y	36.98	1020.51	-5.6	511.261	2	27.02	1004016	1	66	74	N
1	8	sp|P02768|ALBU_HUMAN	K.KVPQVSTPTLVE(+57.02)VSR.N	N	37.03	1695.95	-2.6	848.981	2	19.83	904873	2	438	452	Y
1	8	sp|P02768|ALBU_HUMAN	K.A(+57.02)AFTEC(+57.02)C(+57.02)QAADK.A	N	37.1	1427.58	-1.9	714.796	2	10.84	102079	1	187	198	Y
1	8	sp|P02768|ALBU_HUMAN	K.VFDEFKPLVEEPQN(+.98)LIK.Q	N	37.14	2045.07	3.9	1023.55	2	41.83	511341	3	397	413	Y
1	8	sp|P02768|ALBU_HUMAN	K.K(+57.02)YLYEIAR.R	Y	37.21	1111.6	-1.9	556.808	2	15.4	703076	4	161	168	Y
1	8	sp|P02768|ALBU_HUMAN	L.SVVLNQLC(+57.02)VLHEK.T	N	37.21	1537.83	-2.1	769.92	2	23.77	705333	2	478	490	Y
1	8	sp|P02768|ALBU_HUMAN	K.LKEC(+57.02)C(+57.02)EK.P	N	37.31	965.431	-0.4	483.723	2	1.88	600204	5	299	305	Y
1	8	sp|P02768|ALBU_HUMAN	K.YIC(+57.02)ENQDSISSK(+57.02).L	N	37.38	1499.66	0.6	750.836	2	11.65	502166	1	287	298	Y
1	8	sp|P02768|ALBU_HUMAN	R.H(+57.02)PDYSVVLLLR.L	N	37.42	1367.76	-1.2	684.885	2	50.05	913234	20	362	372	Y
1	8	sp|P02768|ALBU_HUMAN	M.FLYEYAR.R	N	37.58	960.471	0.8	481.243	2	17.97	1204106	4	354	360	N
1	8	sp|P02768|ALBU_HUMAN	K.KQ(+.98)TALVELVK.H	N	37.64	1128.68	0.6	377.233	3	18.62	704000	1	549	558	Y
1	8	sp|P02768|ALBU_HUMAN	T.AFHDNEETFLK.K	Y	37.64	1349.63	0.1	675.82	2	16.17	603269	4	150	160	N
1	8	sp|P02768|ALBU_HUMAN	K.KYLYEIAR.R	Y	37.66	1054.58	2.4	528.299	2	15.95	903601	4	161	168	N
1	8	sp|P02768|ALBU_HUMAN	K.VHTE(+1.00)C(+57.02)C(+57.02)HGDLLEC(+57.02)ADDR.A	N	37.68	2086.83	-5.6	1044.42	2	13.71	1202639	3	265	281	Y
1	8	sp|P02768|ALBU_HUMAN	K.D(+43.01)DNPNLPR.L	Y	37.96	982.447	0.3	492.231	2	13.26	1001599	1	131	138	Y
1	8	sp|P02768|ALBU_HUMAN	R.LVRPEVDVMC(+57.02)TAFHDN(+.98)EETFLK.K	Y	38.17	2650.24	-0.4	884.42	3	36.46	708781	3	139	160	Y
1	8	sp|P02768|ALBU_HUMAN	H.GDLLEC(+57.02)ADDR.A	N	38.4	1162.49	0.2	582.254	2	14.11	103242	1	272	281	Y
1	8	sp|P02768|ALBU_HUMAN	K.L(+43.01)VAASQAALGL	N	38.6	1055.6	0.1	528.806	2	51.84	1008532	3	599	609	Y
1	8	sp|P02768|ALBU_HUMAN	R.ETYGEM(-48.00)ADC(+57.02)C(+57.02)AK.Q	Y	38.63	1385.52	-1.1	693.768	2	6.48	1200885	3	106	117	Y
1	8	sp|P02768|ALBU_HUMAN	M.C(+58.01)TAFHDNEETFLK.K	Y	38.89	1611.69	0.1	806.851	2	20.06	1204728	6	148	160	Y
1	8	sp|P02768|ALBU_HUMAN	M.C(+57.02)TAFHDNEETFLKK.Y	Y	39.01	1738.8	-3.6	870.403	2	14.57	602703	4	148	161	Y
1	8	sp|P02768|ALBU_HUMAN	K.QTALVELVK.H	N	39.18	999.596	0.4	500.806	2	38.73	110461	130	550	558	N
1	8	sp|P02768|ALBU_HUMAN	K.S(+57.02)LHTLFGDK.L	Y	39.31	1073.55	-0.8	537.782	2	17.64	603776	2	89	97	Y
1	8	sp|P02768|ALBU_HUMAN	K.AAFTEC(+57.02)C(+57.02)QA.A	N	39.34	1056.4	-3.6	529.206	2	12.87	401901	1	187	195	Y
1	8	sp|P02768|ALBU_HUMAN	K.AAFTEC(+57.02)C(+57.02)QAAD.K	N	39.35	1242.46	-0.3	622.239	2	12.81	401884	1	187	197	Y
1	8	sp|P02768|ALBU_HUMAN	K.L(+27.99)VNEVTEFAK.T	Y	39.38	1176.6	2.4	589.31	2	39.21	1006103	1	66	75	Y
1	8	sp|P02768|ALBU_HUMAN	K.Q(-17.03)TALVELVK.H	N	39.47	982.57	0.8	492.293	2	34.64	1005304	12	550	558	Y
1	8	sp|P02768|ALBU_HUMAN	K.AVMDD(+21.98)FAAFVEK.C	N	39.62	1363.61	-2.6	682.81	2	37.51	110126	4	570	581	Y
1	8	sp|P02768|ALBU_HUMAN	K.YLYEIAR.R	N	39.65	926.486	-0.5	464.25	2	16.16	503811	26	162	168	N
1	8	sp|P02768|ALBU_HUMAN	R.M(+15.99)PC(+57.02)AEDYLSVVLNQLC(+57.02)VLHEK.T	N	39.94	2533.2	0.7	845.408	3	51.4	913585	4	470	490	Y
1	8	sp|P02768|ALBU_HUMAN	K.C(+57.02)ASLQK(+57.02)FGER.A	N	40.04	1251.6	-0.8	626.808	2	12.94	802115	1	224	233	Y
1	8	sp|P02768|ALBU_HUMAN	L.GMFLYEYAR.R	N	40.16	1148.53	-1.1	575.273	2	28.67	1207250	2	352	360	N
1	8	sp|P02768|ALBU_HUMAN	Y.LQQC(+57.02)PFEDHVK.L	Y	40.25	1399.66	-2.8	700.833	2	12.8	602158	5	55	65	Y
1	8	sp|P02768|ALBU_HUMAN	K.AAFTEC(+57.02)C(+57.02)QAADK(+57.02)AAC(+57.02)LLPK.L	N	40.28	2181	-0.7	1091.51	2	24.84	1206209	2	187	205	Y
1	8	sp|P02768|ALBU_HUMAN	K.VFDEFKPLVEEPQN.L	N	41.63	1689.83	-0.7	845.919	2	29.07	507618	5	397	410	N
1	8	sp|P02768|ALBU_HUMAN	R.LVRPEVDVMC(+57.02)T.A	Y	41.75	1317.64	-1.7	659.827	2	18.66	504538	2	139	149	Y
1	8	sp|P02768|ALBU_HUMAN	I.AFAQYLQQC(+57.02)PFEDHVK.L	Y	41.93	1979.92	-3.1	990.964	2	26.63	606565	3	50	65	Y
1	8	sp|P02768|ALBU_HUMAN	K.ETC(+57.02)FAEEGKK.L	N	42.16	1197.53	5.3	599.777	2	7.02	1201097	8	589	598	Y
1	8	sp|P02768|ALBU_HUMAN	K.AEFAEVSK.L	N	42.16	879.434	-3.5	440.723	2	11.01	202212	12	250	257	N
1	8	sp|P02768|ALBU_HUMAN	M.PADLPSLAADFVESK.D	N	42.44	1558.79	0	780.401	2	43.79	1110973	6	323	337	N
1	8	sp|P02768|ALBU_HUMAN	R.FPK(+57.02)AEFAEVSK.L	N	42.67	1308.67	-0.7	655.342	2	15.64	703180	2	247	257	Y
1	8	sp|P02768|ALBU_HUMAN	K.LC(+57.02)TVATLR.E	Y	42.74	932.511	-0.3	467.263	2	44.63	512169	167	98	105	Y
1	8	sp|P02768|ALBU_HUMAN	R.FK(+57.02)DLGEENFK.A	N	42.78	1282.62	1.5	642.318	2	14.3	1202854	2	35	44	Y
1	8	sp|P02768|ALBU_HUMAN	C.HGDLLEC(+57.02)ADDR.A	N	42.81	1299.55	-0.8	650.783	2	12.72	1202353	1	271	281	Y
1	8	sp|P02768|ALBU_HUMAN	N.Q(-17.03)LC(+57.02)VLHEK.T	N	43.01	1008.51	-2.5	505.259	2	18.55	803825	7	483	490	Y
1	8	sp|P02768|ALBU_HUMAN	F.YAPELLFFAK.R	N	43.17	1197.64	1.3	599.83	2	42.72	1211217	13	174	183	N
1	8	sp|P02768|ALBU_HUMAN	K.LVAASQAALG.L	N	43.24	899.508	1	450.762	2	16.09	1002217	18	599	608	N
1	8	sp|P02768|ALBU_HUMAN	K.FQ(+.98)NALLVR.Y	N	43.33	960.539	0.3	481.277	2	19.82	1204655	4	427	434	Y
1	8	sp|P02768|ALBU_HUMAN	K.DLGEEN(+.98)FK.A	N	43.44	951.418	-0.4	476.716	2	14.39	1103043	2	37	44	Y
1	8	sp|P02768|ALBU_HUMAN	T.YGEMADC(+57.02)C(+57.02)AK.Q	Y	43.45	1203.44	-0.7	602.725	2	10.59	101968	2	108	117	Y
1	8	sp|P02768|ALBU_HUMAN	R.LVRPEVDVMC(+57.02)TAF.H	Y	43.58	1535.75	-0.7	768.88	2	35.28	209869	10	139	151	Y
1	8	sp|P02768|ALBU_HUMAN	R.ETYGEMADC(+57.02)C(+57.02)AK(+57.02)QEPER.N	Y	43.93	2129.85	-1.3	1065.93	2	12.06	502343	1	106	122	Y
1	8	sp|P02768|ALBU_HUMAN	K.DDNPN(+.98)LPR.L	Y	43.95	940.425	-1	471.219	2	11.28	1102057	1	131	138	Y
1	8	sp|P02768|ALBU_HUMAN	R.LVRPEVDVM.C	Y	44.02	1056.56	-1.2	529.288	2	18.59	204699	5	139	147	N
1	8	sp|P02768|ALBU_HUMAN	K.Y(+42.01)(+15.99)IC(+57.02)ENQDSISSK.L	N	44.21	1500.64	-2.3	751.326	2	12.13	401684	1	287	298	Y
1	8	sp|P02768|ALBU_HUMAN	F.LGM(+15.99)FLYEYAR.R	N	44.21	1277.61	0.3	639.813	2	27.78	1206996	2	351	360	Y
1	8	sp|P02768|ALBU_HUMAN	C.IAEVENDEMPADLPSLAADFVESK.D	N	44.54	2589.22	-0.8	1295.61	2	51.5	1112909	7	314	337	N
1	8	sp|P02768|ALBU_HUMAN	K.L(+43.01)VNEVTEFAK.T	Y	44.56	1191.61	0.9	596.815	2	41.81	1006594	2	66	75	Y
1	8	sp|P02768|ALBU_HUMAN	C.IAEVENDEM(+15.99)PADLPSLAADFVESK.D	N	44.86	2605.21	1	1303.61	2	45.5	1111383	1	314	337	Y
1	8	sp|P02768|ALBU_HUMAN	K.VFD(+57.02)EFKPLVEEPQNLIK.Q	N	44.93	2101.11	2.6	1051.56	2	50.98	1213381	10	397	413	Y
1	8	sp|P02768|ALBU_HUMAN	K.FQNALLVR.Y	N	45.26	959.555	1.1	480.785	2	36.78	509843	188	427	434	N
1	8	sp|P02768|ALBU_HUMAN	K.VHTEC(+57.02)C(+57.02)HGDLLEC(+57.02)ADDR(+14.02).A	N	45.39	2099.85	-6.3	1050.92	2	14.18	602562	1	265	281	Y
1	8	sp|P02768|ALBU_HUMAN	K.KVPQVSTPTLVEVSR(+14.02).N	N	45.59	1652.95	-1.2	551.989	3	21.33	905325	4	438	452	Y
1	8	sp|P02768|ALBU_HUMAN	K.KQTALVELVK.H	N	46.05	1127.69	-1	564.852	2	19.82	804152	23	549	558	N
1	8	sp|P02768|ALBU_HUMAN	K.Q(-17.03)NC(+57.02)ELFEQ(+.98)LGEYK.F	N	46.17	1640.7	-0.1	821.359	2	39.28	110610	4	414	426	Y
1	8	sp|P02768|ALBU_HUMAN	Y.IC(+57.02)ENQDSISSK.L	N	46.5	1279.57	-2.5	640.791	2	9.42	101611	9	288	298	Y
1	8	sp|P02768|ALBU_HUMAN	K.C(+58.01)C(+57.02)TESLVNR.R	N	46.53	1138.47	2.8	570.246	2	12.06	502344	4	500	508	Y
1	8	sp|P02768|ALBU_HUMAN	R.LVRPEVDVM(+15.99)C(+57.02)TAFHDNEETFLK.K	Y	46.63	2665.25	1.6	889.426	3	26.12	606407	8	139	160	Y
1	8	sp|P02768|ALBU_HUMAN	R.NEC(+57.02)FLQHK.D	Y	46.64	1074.49	-0.9	538.253	2	12.37	701925	5	123	130	Y
1	8	sp|P02768|ALBU_HUMAN	H.TEC(+57.02)C(+57.02)HGDLLEC(+57.02)ADDR.A	N	47.36	1849.7	-0.1	925.859	2	13.01	502720	1	267	281	Y
1	8	sp|P02768|ALBU_HUMAN	R.FKDLGEENFK.A	N	47.56	1225.6	0.6	613.807	2	14.89	702881	11	35	44	N
1	8	sp|P02768|ALBU_HUMAN	K.Q(+27.99)NC(+57.02)ELFEQLGEYK.F	N	47.69	1684.74	-2.7	843.375	2	36.34	1005575	1	414	426	Y
1	8	sp|P02768|ALBU_HUMAN	R.ETYGEMADC(+57.02)C(+57.02)AK(+14.02).Q	Y	47.86	1447.54	-1	724.777	2	12.19	202673	2	106	117	Y
1	8	sp|P02768|ALBU_HUMAN	K.K(+43.01)VPQVSTPTLVEVSR.N	N	47.93	1681.94	-4.4	841.972	2	23.22	105999	5	438	452	Y
1	8	sp|P02768|ALBU_HUMAN	K.KVPQVSTPT(-18.01)LVEVSR.N	N	47.99	1620.92	-0.9	541.313	3	19.69	704233	4	438	452	Y
1	8	sp|P02768|ALBU_HUMAN	D.YSVVLLLR.L	N	48.11	961.596	-0.6	481.805	2	48.56	912844	9	365	372	N
1	8	sp|P02768|ALBU_HUMAN	K.Q(+57.02)NC(+57.02)ELFEQLGEYK.F	N	48.33	1713.77	-0.1	857.891	2	29.88	208217	2	414	426	Y
1	8	sp|P02768|ALBU_HUMAN	F.LGMFLYEYAR.R	N	49.28	1261.62	-1.4	631.815	2	51.71	1213594	19	351	360	N
1	8	sp|P02768|ALBU_HUMAN	K.Q(-17.03)NC(+57.02)E(+57.02)LFEQLGEYK.F	N	49.44	1696.74	-0.9	849.377	2	36.63	407009	4	414	426	Y
1	8	sp|P02768|ALBU_HUMAN	K.VFDEFKPLVEEPQ(+.98)N.L	N	49.57	1690.81	-2.1	846.41	2	30.21	108054	1	397	410	Y
1	8	sp|P02768|ALBU_HUMAN	K.V(+57.02)PQVSTPTLVEVSR.N	N	49.58	1567.86	-1.7	784.934	2	21.38	1105094	5	439	452	Y
1	8	sp|P02768|ALBU_HUMAN	K.VFDEFK(+57.02)PLVEEPQNLIK.Q	N	49.79	2101.11	2	701.379	3	44.28	1211631	27	397	413	Y
1	8	sp|P02768|ALBU_HUMAN	F.TFHADIC(+57.02)TLSEK.E	N	49.94	1420.67	-0.5	711.34	2	16.35	603344	10	532	543	Y
1	8	sp|P02768|ALBU_HUMAN	K.AAC(+57.02)LLPK.L	N	50.07	771.431	-1.3	386.722	2	11.89	102448	4	199	205	Y
1	8	sp|P02768|ALBU_HUMAN	V.VLNQLC(+57.02)VLHEK.T	N	50.21	1351.73	2	676.873	2	18.06	904308	5	480	490	Y
1	8	sp|P02768|ALBU_HUMAN	F.HADIC(+57.02)TLSEK.E	N	50.28	1172.55	-0.6	587.282	2	12.3	801851	3	534	543	Y
1	8	sp|P02768|ALBU_HUMAN	K.QEPERNEC(+57.02)FLQHK.D	Y	50.41	1713.79	-1.6	857.9	2	12.31	701898	5	118	130	Y
1	8	sp|P02768|ALBU_HUMAN	K.AVMDDFAAFVEK(+57.02).C	N	50.42	1398.65	-2.2	700.33	2	36.93	109970	1	570	581	Y
1	8	sp|P02768|ALBU_HUMAN	L.IAFAQYLQQC(+57.02)PFEDHVK.L	Y	50.43	2093	-0.7	1047.51	2	39.94	1210440	14	49	65	Y
1	8	sp|P02768|ALBU_HUMAN	V.MDDFAAFVEK.C	N	50.64	1171.52	-0.6	586.768	2	38.28	110339	7	572	581	N
1	8	sp|P02768|ALBU_HUMAN	F.AQYLQQC(+57.02)PFEDHVK.L	Y	51.03	1761.81	-1.7	881.913	2	17.12	603598	19	52	65	Y
1	8	sp|P02768|ALBU_HUMAN	K.EQLK(+43.01)AVMDDFAAFVEK.C	N	51.16	1882.91	-1.8	942.462	2	50.75	913416	1	566	581	Y
1	8	sp|P02768|ALBU_HUMAN	R.PC(+57.02)FSALEVDETYVPK.E	N	51.2	1753.82	-2.4	877.917	2	30.17	108043	3	510	524	Y
1	8	sp|P02768|ALBU_HUMAN	R.E(+43.01)TYGEMADC(+57.02)C(+57.02)AK.Q	Y	51.29	1476.53	-1.2	739.272	2	16.17	1002230	1	106	117	Y
1	8	sp|P02768|ALBU_HUMAN	K.VFDEFKPLVEEPQNL.I	N	51.42	1802.91	-1.8	902.46	2	38.2	210761	3	397	411	N
1	8	sp|P02768|ALBU_HUMAN	K.C(+57.02)C(+57.02)AAADPHEC(+57.02)YAK(+14.02).V	N	51.76	1565.61	-2.2	783.809	2	11.74	801640	1	384	396	Y
1	8	sp|P02768|ALBU_HUMAN	C.AEDYLSVVLNQLC(+57.02)VLHEK.T	N	52.5	2129.08	4	1065.55	2	50.32	913303	4	473	490	Y
1	8	sp|P02768|ALBU_HUMAN	K.QNC(+57.02)ELFEQLGE(+57.02)YK.F	N	52.67	1713.77	1.6	857.892	2	29.95	1207650	2	414	426	Y
1	8	sp|P02768|ALBU_HUMAN	P.DYSVVLLLR.L	N	52.89	1076.62	-0.2	539.319	2	51.9	712890	5	364	372	N
1	8	sp|P02768|ALBU_HUMAN	K.A(+57.02)VMDDFAAFVEK.C	N	52.95	1398.65	-2	700.33	2	37.57	210571	31	570	581	Y
1	8	sp|P02768|ALBU_HUMAN	K.Q(+43.01)NC(+57.02)ELFEQLGEYK.F	N	53.19	1699.75	-1.9	850.881	2	36.02	1005513	1	414	426	Y
1	8	sp|P02768|ALBU_HUMAN	K.VHTE(+57.02)C(+57.02)C(+57.02)HGDLLEC(+57.02)ADDR.A	N	53.5	2142.85	-4.1	1072.43	2	12.64	1202321	3	265	281	Y
1	8	sp|P02768|ALBU_HUMAN	K.TYETTLEK.C	N	54.02	983.481	-1.5	492.747	2	10.9	102105	6	376	383	N
1	8	sp|P02768|ALBU_HUMAN	K.PLVEEPQNLIK.Q	N	54.62	1278.72	-0.2	640.366	2	21.02	205522	6	403	413	N
1	8	sp|P02768|ALBU_HUMAN	K.ADDKETC(+57.02)FAEEGKK.L	N	55.07	1626.72	-2	543.246	3	10.89	1201640	3	585	598	Y
1	8	sp|P02768|ALBU_HUMAN	A.FAQYLQQC(+57.02)PFEDHVK.L	Y	55.11	1908.88	-0.7	955.448	2	22.04	605175	6	51	65	Y
1	8	sp|P02768|ALBU_HUMAN	M.DDFAAFVEK.C	N	55.62	1040.48	2.1	521.249	2	23.64	106162	2	573	581	N
1	8	sp|P02768|ALBU_HUMAN	Y.FYAPELLFFAK.R	N	55.77	1344.71	0.1	673.363	2	52.09	613254	59	173	183	N
1	8	sp|P02768|ALBU_HUMAN	R.ETYGEMADC(+57.02)C(+57.02)AK.Q	Y	56.27	1433.53	-0.9	717.77	2	57.14	114937	14	106	117	Y
1	8	sp|P02768|ALBU_HUMAN	K.ALVLIAFAQ.Y	Y	56.27	944.569	0.5	473.292	2	51.25	409756	24	45	53	N
1	8	sp|P02768|ALBU_HUMAN	K.LVNEVTEFAK.T	Y	56.32	1148.61	0	575.311	2	40.87	111063	157	66	75	N
1	8	sp|P02768|ALBU_HUMAN	R.HPYFYAPELLFFAK.R	N	56.41	1741.89	-0.8	581.636	3	51.94	913752	1	170	183	N
1	8	sp|P02768|ALBU_HUMAN	K.DLGEENFK.A	N	56.45	950.434	0.6	476.225	2	12.33	102627	62	37	44	N
1	8	sp|P02768|ALBU_HUMAN	K.A(+43.01)VMDDFAAFVEK.C	N	56.65	1384.63	-2.6	693.322	2	50.64	1008306	6	570	581	Y
1	8	sp|P02768|ALBU_HUMAN	K.DDNPNLPR.L	Y	56.87	939.441	0.3	470.728	2	10.75	102037	47	131	138	N
1	8	sp|P02768|ALBU_HUMAN	R.ETYGEM(+15.99)ADC(+57.02)C(+57.02)AK.Q	Y	57.18	1449.52	-0.9	725.767	2	9.45	101617	7	106	117	Y
1	8	sp|P02768|ALBU_HUMAN	K.KVPQ(+.98)VSTPTLVEVSR.N	N	57.38	1639.91	0	547.645	3	19.8	604450	12	438	452	Y
1	8	sp|P02768|ALBU_HUMAN	F.SALEVDETYVPK.E	N	57.43	1349.67	0.1	675.843	2	20.99	1104980	12	513	524	N
1	8	sp|P02768|ALBU_HUMAN	C.C(+57.02)HGDLLEC(+57.02)ADDR.A	N	57.43	1459.58	-0.4	730.798	2	13.17	1202462	2	270	281	Y
1	8	sp|P02768|ALBU_HUMAN	Q.YLQQC(+57.02)PFEDHVK.L	Y	58.53	1562.72	-1.6	782.365	2	14.62	602722	8	54	65	Y
1	8	sp|P02768|ALBU_HUMAN	K.V(+57.02)FDEFKPLVEEPQNLIK.Q	N	58.6	2101.11	-0.8	1051.56	2	47.27	512921	44	397	413	Y
1	8	sp|P02768|ALBU_HUMAN	K.Q(+.98)NC(+57.02)ELFEQLGEYK.F	N	58.75	1657.73	1.2	829.873	2	33.05	209229	8	414	426	Y
1	8	sp|P02768|ALBU_HUMAN	K.K(+57.02)VPQVSTPTLVEVSR.N	N	58.8	1695.95	-3.5	848.98	2	19.73	704244	9	438	452	Y
1	8	sp|P02768|ALBU_HUMAN	K.QN(+.98)C(+57.02)ELFEQLGEYK.F	N	59.48	1657.73	-2.6	829.87	2	31.58	108505	6	414	426	Y
1	8	sp|P02768|ALBU_HUMAN	R.MPC(+57.02)AEDYLSVVLNQLC(+57.02)VLHEK.T	N	59.77	2517.21	-4.6	1259.6	2	52	913777	5	470	490	Y
1	8	sp|P02768|ALBU_HUMAN	K.V(+57.02)HTEC(+57.02)C(+57.02)HGDLLEC(+57.02)ADDR.A	N	60.4	2142.85	-4.1	1072.43	2	13.13	1202450	1	265	281	Y
1	8	sp|P02768|ALBU_HUMAN	K.Q(-17.03)N(+.98)C(+57.02)ELFEQLGEYK.F	N	60.6	1640.7	-2.8	821.356	2	38.69	210909	5	414	426	Y
1	8	sp|P02768|ALBU_HUMAN	M.C(+57.02)TAFHDNEETFLK.K	Y	60.63	1610.7	-1.3	806.358	2	20.91	1205004	38	148	160	Y
1	8	sp|P02768|ALBU_HUMAN	Q.NC(+57.02)ELFEQLGEYK.F	N	61.04	1528.69	-2.3	765.349	2	30.58	208443	1	415	426	Y
1	8	sp|P02768|ALBU_HUMAN	K.C(+57.02)(+43.01)C(+57.02)AAADPHEC(+57.02)YAK.V	N	61.88	1594.6	0.5	798.306	2	10.74	202091	1	384	396	Y
1	8	sp|P02768|ALBU_HUMAN	K.VPQ(+.98)VSTPTLVEVSR.N	N	62.19	1511.82	2.3	756.919	2	23.68	1105639	4	439	452	Y
1	8	sp|P02768|ALBU_HUMAN	K.C(+58.01)C(+57.02)AAADPHEC(+57.02)YAK.V	N	62.47	1552.57	-1.9	777.293	2	10.96	501883	2	384	396	Y
1	8	sp|P02768|ALBU_HUMAN	K.SHC(+57.02)IAEVENDEM(+15.99)PADLPSLAADFVESK.D	N	62.61	2989.33	0.8	997.452	3	44.42	611258	19	311	337	Y
1	8	sp|P02768|ALBU_HUMAN	A.DLPSLAADFVESK.D	N	63.03	1390.7	1.2	696.357	2	39.58	1109924	3	325	337	N
1	8	sp|P02768|ALBU_HUMAN	S.ALEVDETYVPK.E	N	63.35	1262.64	2.3	632.328	2	18.16	1104180	3	514	524	N
1	8	sp|P02768|ALBU_HUMAN	K.AAFTEC(+57.02)C(+57.02)QAADK.A	N	64.1	1370.56	0	686.287	2	10.78	102054	38	187	198	Y
1	8	sp|P02768|ALBU_HUMAN	K.LKEC(+57.02)C(+57.02)EKPLLEK.S	N	64.61	1545.79	-0.9	773.901	2	12.01	601832	12	299	310	Y
1	8	sp|P02768|ALBU_HUMAN	K.AVM(+15.99)DDFAAFVEK.C	N	65.51	1357.62	-0.8	679.818	2	28.77	907454	45	570	581	Y
1	8	sp|P02768|ALBU_HUMAN	R.LVRPEVDVMC(+57.02)TAFHDNEETFLK.K	Y	65.9	2649.26	-1.9	884.091	3	35.25	909262	66	139	160	Y
1	8	sp|P02768|ALBU_HUMAN	R.HPDYSVVLLLR.L	N	66.44	1310.73	-0.7	656.374	2	38.64	910195	73	362	372	N
1	8	sp|P02768|ALBU_HUMAN	K.QNC(+57.02)ELFEQ(+.98)LGEYK.F	N	66.89	1657.73	-0.5	829.871	2	32.27	1208334	1	414	426	Y
1	8	sp|P02768|ALBU_HUMAN	R.RPC(+57.02)FSALEVDETYVPK.E	N	67.4	1909.92	-0.3	637.649	3	30	707076	224	509	524	Y
1	8	sp|P02768|ALBU_HUMAN	N.C(+57.02)ELFEQLGEYK.F	N	68.02	1414.64	-1.4	708.328	2	29.1	207987	2	416	426	Y
1	8	sp|P02768|ALBU_HUMAN	K.LVAASQAALGL	N	68.02	1012.59	0.6	507.303	2	40.89	1006404	294	599	609	N
1	8	sp|P02768|ALBU_HUMAN	K.VHTEC(+57.02)C(+57.02)HGDLLEC(+57.02)ADD(-18.01)R.A	N	68.09	2067.82	-4.6	1034.91	2	13.65	602379	1	265	281	Y
1	8	sp|P02768|ALBU_HUMAN	K.C(+57.02)C(+57.02)TESLVNR.R	N	69.54	1137.49	-1.3	569.752	2	10.87	202152	6	500	508	Y
1	8	sp|P02768|ALBU_HUMAN	K.SHC(+57.02)IAEVENDEMPADLPSLAADFVESK.D	N	70	2973.34	0.2	1487.68	2	47.78	711760	29	311	337	Y
1	8	sp|P02768|ALBU_HUMAN	K.DVFLGM(+15.99)FLYEYAR.R	N	71.19	1638.78	-1.5	820.394	2	46.93	912429	20	348	360	Y
1	8	sp|P02768|ALBU_HUMAN	K.VPQVSTPTLVEVSR.N	N	71.3	1510.84	-0.4	756.425	2	21.33	1105077	81	439	452	N
1	8	sp|P02768|ALBU_HUMAN	K.VHTEC(+57.02)C(+57.02)HGDLLEC(+57.02)ADDR.A	N	72.07	2085.83	-0.2	1043.92	2	13.37	902660	76	265	281	Y
1	8	sp|P02768|ALBU_HUMAN	K.TC(+57.02)VADESAENC(+57.02)DK.S	Y	72.17	1497.57	-0.9	749.792	2	6.83	1100898	2	76	88	Y
1	8	sp|P02768|ALBU_HUMAN	H.C(+57.02)IAEVENDEMPADLPSLAADFVESK.D	N	72.33	2749.25	-3.2	917.42	3	51.93	1113034	6	313	337	Y
1	8	sp|P02768|ALBU_HUMAN	K.SLHTLFGDK.L	Y	72.58	1016.53	0.2	509.272	2	18.82	803900	222	89	97	N
1	8	sp|P02768|ALBU_HUMAN	K.KVPQVSTPTLVEVSR.N	N	73.59	1638.93	1.9	547.318	3	32.21	707675	142	438	452	N
1	8	sp|P02768|ALBU_HUMAN	K.AVMDDFAAFVEK.C	N	74.42	1341.63	-0.5	671.821	2	39.33	110624	167	570	581	N
1	8	sp|P02768|ALBU_HUMAN	K.QNC(+57.02)ELFEQLGEYK.F	N	74.72	1656.75	-0.8	829.379	2	29.2	507661	48	414	426	Y
1	8	sp|P02768|ALBU_HUMAN	C.FSALEVDETYVPK.E	N	75.39	1496.74	-0.4	749.377	2	26.62	106971	99	512	524	N
1	8	sp|P02768|ALBU_HUMAN	K.C(+57.02)C(+57.02)AAADPHEC(+57.02)YAK.V	N	76.06	1551.59	-1	776.802	2	10.54	1201585	12	384	396	Y
1	8	sp|P02768|ALBU_HUMAN	K.Q(-17.03)NC(+57.02)ELFEQLGEYK.F	N	80.18	1639.72	-0.3	820.866	2	37.44	407174	46	414	426	Y
1	8	sp|P02768|ALBU_HUMAN	K.YIC(+57.02)ENQDSISSK.L	N	81.99	1442.63	-3.1	722.322	2	10.79	102058	41	287	298	Y
1	8	sp|P02768|ALBU_HUMAN	K.VFDEFKPLVEEPQNLIK.Q	N	86.78	2044.09	-1.6	1023.05	2	47.87	513079	291	397	413	N
1	9	tr|E7ESU5|E7ESU5_HUMAN	R.NLGKVGS(+79.97)KC(+57.02)C(+57.02)K(+57.02).H	N	5	1386.61	1.1	694.315	2	16.04	1002209	1	462	472	Y
1	9	tr|E7ESU5|E7ESU5_HUMAN	K.VFDEFKPLVEEP(+1.00)QN.L	N	5.05	1690.82	-1.3	846.417	2	30.01	208262	1	406	419	Y
1	9	tr|E7ESU5|E7ESU5_HUMAN	K.VPQ(+.98)VSTPTLVE(+14.02)VSRNLGK.V	N	5.14	1938.08	1.1	647.034	3	16.45	603384	1	448	465	Y
1	9	tr|E7ESU5|E7ESU5_HUMAN	K.Q(-17.03)TALVE(+57.02)LVKHKPK.A	N	5.18	1529.89	3.2	510.973	3	21.83	905464	1	559	571	Y
1	9	tr|E7ESU5|E7ESU5_HUMAN	K.VPQVSTPTLVE(+21.98)VSR.N	N	5.19	1532.82	-3.3	767.413	2	22.05	1105225	1	448	461	Y
1	9	tr|E7ESU5|E7ESU5_HUMAN	K.LC(+57.02)TVATLRG(sub E).T	Y	5.19	989.533	-0.3	495.774	2	14.91	903243	1	107	115	Y
1	9	tr|E7ESU5|E7ESU5_HUMAN	R.M(+57.02)PC(+57.02)AEDYLSVVLNQL.C	N	5.2	1807.85	1.6	904.933	2	51.93	913750	1	479	493	Y
1	9	tr|E7ESU5|E7ESU5_HUMAN	R.LVRPEVDVMC(+57.02)TAFHA(sub D)NE.E	Y	5.28	1986.93	6.4	663.321	3	34.58	909081	1	148	164	Y
1	9	tr|E7ESU5|E7ESU5_HUMAN	R.FKDLGEEN(+.98)FKALVLIA.F	Y	5.28	1806.98	0.1	904.496	2	51.43	812154	1	44	59	Y
1	9	tr|E7ESU5|E7ESU5_HUMAN	R.LAKTYETTP(sub L)EK.C	N	5.34	1279.67	3.6	640.842	2	13.89	1202704	1	382	392	N
1	9	tr|E7ESU5|E7ESU5_HUMAN	K.T(+42.01)C(+57.02)VADESAE(+14.02)N(+.98)C(+57.02)DKSLHTLFGDK.L	Y	5.39	2553.1	-1.6	852.039	3	22.33	1205479	1	85	106	Y
1	9	tr|E7ESU5|E7ESU5_HUMAN	K.EFNAE(+21.98)TFTF.H	N	5.4	1126.46	-4.1	564.234	2	39.13	1006086	1	534	542	Y
1	9	tr|E7ESU5|E7ESU5_HUMAN	R.HPDYSVV.L	N	5.43	815.381	-1.3	408.697	2	12.84	502659	1	371	377	N
1	9	tr|E7ESU5|E7ESU5_HUMAN	K.D(+42.01)VFLGMFLYE(+57.02)YARR(+14.02).H	N	5.49	1891.93	-3.9	631.648	3	46.85	811027	1	357	370	Y
1	9	tr|E7ESU5|E7ESU5_HUMAN	K.VPQVS(+79.97)TPT(+79.97)LVEVS(+79.97)R.N	N	5.95	1750.73	2.3	876.376	2	28.33	107477	1	448	461	Y
1	9	tr|E7ESU5|E7ESU5_HUMAN	K.DVFLGM.F	N	6.02	680.32	-2.8	681.326	1	36.04	1005517	1	357	362	N
1	9	tr|E7ESU5|E7ESU5_HUMAN	K.QEPERNEC(+57.02)FLQ(+.98)HK.D	Y	6.18	1714.77	-0.5	572.598	3	12.13	1202111	1	127	139	Y
1	9	tr|E7ESU5|E7ESU5_HUMAN	K.VHTEC(+57.02)C(+57.02)H(+15.99)GDLLEC(+57.02)ADDR.A	N	6.25	2101.83	-1.9	701.614	3	12.52	602046	1	274	290	Y
1	9	tr|E7ESU5|E7ESU5_HUMAN	K.QNC(+57.02)ELFE(+1.00)QLGEYK.F	N	6.36	1657.74	-0.6	829.878	2	35.35	209890	1	423	435	Y
1	9	tr|E7ESU5|E7ESU5_HUMAN	K.ALVLIAF.A	Y	6.42	745.474	0	746.481	1	50.02	409542	1	54	60	N
1	9	tr|E7ESU5|E7ESU5_HUMAN	K.VFDE(+21.98)FKPLVEEPQNLIK.Q	N	6.56	2066.07	-5.9	689.693	3	36.44	1209480	1	406	422	Y
1	9	tr|E7ESU5|E7ESU5_HUMAN	R.HPDYSVVL.L	N	6.65	928.465	-1.6	465.239	2	21.49	1205208	1	371	378	N
1	9	tr|E7ESU5|E7ESU5_HUMAN	R.Y(+162.05)KAAFTEC(+57.02)C(+57.02)QAADK.A	N	6.67	1823.77	-3.9	912.889	2	12.37	601982	1	194	207	Y
1	9	tr|E7ESU5|E7ESU5_HUMAN	R.M(+57.02)PC(+57.02)AEDYLSVVLNQLC(+57.02).V	N	6.72	1967.88	-1.7	984.945	2	51.93	812316	1	479	494	Y
1	9	tr|E7ESU5|E7ESU5_HUMAN	K.VPQVSTPTLVEVSRK(sub N).L	N	6.75	1638.93	-0.6	820.472	2	18.4	604028	1	448	462	N
1	9	tr|E7ESU5|E7ESU5_HUMAN	K.S(+42.01)HC(+57.02)IAEVENDEM(+15.99)PADLPSLAADFVESK.D	N	6.77	3031.34	0.3	1011.46	3	50.52	612809	1	320	346	Y
1	9	tr|E7ESU5|E7ESU5_HUMAN	K.K(sub Q)NC(+57.02)ELFEQLGEYK.F	N	6.81	1656.78	1.4	829.399	2	27.96	1207048	1	423	435	Y
1	9	tr|E7ESU5|E7ESU5_HUMAN	K.A(+42.01)AFTE(+57.02)C(+57.02)C(+57.02)QA.A	N	6.81	1155.43	-1.1	578.723	2	6.13	1200762	1	196	204	Y
1	9	tr|E7ESU5|E7ESU5_HUMAN	F.T(+57.02)FHADIC(+57.02)TLSEK.E	N	6.81	1477.69	0	739.851	2	15.94	1203477	1	541	552	Y
1	9	tr|E7ESU5|E7ESU5_HUMAN	K.KVPQVST(+79.97)PTLVE(+14.02)VS(+79.97)R.N	N	6.85	1812.88	3.3	605.302	3	29.03	907524	1	447	461	Y
1	9	tr|E7ESU5|E7ESU5_HUMAN	K.Q(+.98)EPERNEC(+57.02)FLQHK.D	Y	6.85	1714.77	6.8	572.602	3	12.32	601960	1	127	139	Y
1	9	tr|E7ESU5|E7ESU5_HUMAN	G.EM(-48.00)ADC(+57.02)C(+57.02)AK.Q	Y	6.88	935.348	-3.6	468.679	2	6.52	1200904	1	119	126	Y
1	9	tr|E7ESU5|E7ESU5_HUMAN	K.K(+162.05)Q(+.98)TALVELVK.H	N	7.03	1290.73	1.1	646.372	2	18.38	703904	1	558	567	Y
1	9	tr|E7ESU5|E7ESU5_HUMAN	R.H(+56.03)PYFYAPELLFFAK.R	N	7.17	1797.91	-1.7	899.962	2	51.53	913615	1	179	192	Y
1	9	tr|E7ESU5|E7ESU5_HUMAN	K.C(+57.02)(+42.01)CTESLVNR.R	N	7.22	1122.48	-4.1	562.245	2	19.17	403370	1	509	517	Y
1	9	tr|E7ESU5|E7ESU5_HUMAN	K.V(+42.01)HTEC(+57.02)C(+57.02)HGD(+43.99)LLEC(+57.02)ADDRADLAK.Y	N	7.3	2670.11	-1.6	891.043	3	18.44	604041	1	274	295	Y
1	9	tr|E7ESU5|E7ESU5_HUMAN	K.KVPQVSTPT(-18.01)L.V	N	7.36	1050.61	-1.4	526.31	2	18.78	704057	1	447	456	Y
1	9	tr|E7ESU5|E7ESU5_HUMAN	K.KQTALVELVK(+57.02).H	N	7.46	1184.71	0.3	593.364	2	18.51	904456	1	558	567	Y
1	9	tr|E7ESU5|E7ESU5_HUMAN	Q.YLQQC(+57.02)PFE(+1.00)DHVK.L	Y	7.6	1563.72	-4.2	782.862	2	16.35	603345	1	63	74	Y
1	9	tr|E7ESU5|E7ESU5_HUMAN	F.AQYLQQC(+57.02)PFED(-18.01)HVK.L	Y	7.69	1743.8	-0.2	872.909	2	17.67	703675	1	61	74	Y
1	9	tr|E7ESU5|E7ESU5_HUMAN	K.K(+27.99)QT(+79.97)ALVELVK.H	N	7.88	1235.65	7.7	618.838	2	16.09	703322	1	558	567	Y
1	9	tr|E7ESU5|E7ESU5_HUMAN	K.VHTEC(+57.02)CHGD(+57.02)LLEC(+57.02)ADDR.A	N	7.9	2085.83	-1	696.283	3	24.07	1205973	1	274	290	Y
1	9	tr|E7ESU5|E7ESU5_HUMAN	R.LVRPEVDVMC(+57.02)TAFHD(+57.02)NEETFLK.K	Y	7.9	2706.28	-2.1	903.098	3	39.53	809178	1	148	169	Y
1	9	tr|E7ESU5|E7ESU5_HUMAN	K.QNC(+57.02)ELFEQL.G	N	8.01	1179.52	-8.7	590.764	2	32.96	1108158	2	423	431	Y
1	9	tr|E7ESU5|E7ESU5_HUMAN	C.EKPLLEK.S	N	8.03	855.506	0.4	428.761	2	11.28	601545	1	313	319	N
1	9	tr|E7ESU5|E7ESU5_HUMAN	T.AFHDN(+.98)EETFLKK.Y	Y	8.04	1478.7	-3	740.357	2	14.37	702685	1	159	170	Y
1	9	tr|E7ESU5|E7ESU5_HUMAN	R.LS(+79.97)QRFPKAEFAEVSK(+42.02).L	N	8.17	1857.91	0.7	620.312	3	20.22	105111	1	252	266	Y
1	9	tr|E7ESU5|E7ESU5_HUMAN	Q.C(+57.02)PFEDHVK.L	Y	8.22	1030.45	-0.9	516.234	2	16.19	1203550	1	67	74	Y
1	9	tr|E7ESU5|E7ESU5_HUMAN	R.LVRPEVDVMC(+57.02)TAFH(+57.02)DNEETFLK.K	Y	8.36	2706.28	0.3	903.1	3	41.46	809668	1	148	169	Y
1	9	tr|E7ESU5|E7ESU5_HUMAN	R.ETYGEMAD(+57.02)C(+57.02)C(+57.02)AK.Q	Y	8.36	1490.55	1.1	746.282	2	11.41	102291	1	115	126	Y
1	9	tr|E7ESU5|E7ESU5_HUMAN	M.C(+57.02)TAFHD(+1.00)NEETFLK.K	Y	8.46	1611.7	-4.4	806.854	2	19.54	1204575	1	157	169	Y
1	9	tr|E7ESU5|E7ESU5_HUMAN	K.VHTEC(+57.02)C(+57.02)HGDLLECADD(+57.02)RADLAK.Y	N	8.54	2584.11	-2.8	862.375	3	16.42	603373	1	274	295	Y
1	9	tr|E7ESU5|E7ESU5_HUMAN	K.LKEC(+57.02)C(+57.02)EK(+15.99)PLLEK.S	N	8.62	1561.78	-0.8	521.602	3	12.03	701780	1	308	319	Y
1	9	tr|E7ESU5|E7ESU5_HUMAN	K.L(+57.02)VNEVTEF.A	Y	8.66	1006.5	5.5	504.259	2	26.8	1003979	1	75	82	Y
1	9	tr|E7ESU5|E7ESU5_HUMAN	K.SHC(+57.02)IAEVENDE(+57.02)MPA.D	N	8.71	1657.67	-0.4	553.564	3	12.04	1202072	1	320	333	Y
1	9	tr|E7ESU5|E7ESU5_HUMAN	R.MPC(+57.02)AE(+57.02)DYLSVVLNQL.C	N	8.74	1807.85	0.1	904.932	2	50.62	913380	1	479	493	Y
1	9	tr|E7ESU5|E7ESU5_HUMAN	R.M(+57.02)PC(+57.02)AEDYLSVVLNQLC(+57.02)VLHEK.T	N	8.8	2574.23	-1.5	859.082	3	52	913779	1	479	499	Y
1	9	tr|E7ESU5|E7ESU5_HUMAN	K.DVFLGMFR(sub L).Y	N	8.98	983.49	1	492.753	2	43.2	212277	3	357	364	N
1	9	tr|E7ESU5|E7ESU5_HUMAN	K.D(+271.15)VFLGMFLYEYAR.R	N	9.07	1893.93	3.7	632.319	3	44.51	611283	2	357	369	Y
1	9	tr|E7ESU5|E7ESU5_HUMAN	M.FLYEYAR(+14.02).R	N	9.09	974.486	1.1	488.251	2	21.3	704660	1	363	369	Y
1	9	tr|E7ESU5|E7ESU5_HUMAN	K.VFD(+21.98)EFKPLVEEPQNLIK.Q	N	9.47	2066.07	3.4	689.7	3	48.17	1212659	1	406	422	Y
1	9	tr|E7ESU5|E7ESU5_HUMAN	R.RPCFSALEVD(+57.02)ETYVPK.E	N	9.6	1909.92	-0.3	955.969	2	49.81	612635	1	518	533	Y
1	9	tr|E7ESU5|E7ESU5_HUMAN	Y.FYAPELLFFAK(+57.02).R	N	9.7	1401.73	2.3	701.875	2	46.81	912401	1	182	192	Y
1	9	tr|E7ESU5|E7ESU5_HUMAN	L.LFFAK.R	N	9.78	624.364	-1.1	313.189	2	18.6	604100	2	188	192	N
1	9	tr|E7ESU5|E7ESU5_HUMAN	K.QTALVELVKHK(+57.02).P	N	9.85	1321.77	-0.8	661.893	2	15.26	903380	1	559	569	Y
1	9	tr|E7ESU5|E7ESU5_HUMAN	K.LVTDLTK(+14.02).V	N	9.88	802.48	0.2	402.247	2	12.65	202831	1	267	273	Y
1	9	tr|E7ESU5|E7ESU5_HUMAN	P.L(+226.08)VEEPQNLIK.Q	N	9.92	1407.74	-3.7	704.876	2	41.81	1210978	1	413	422	Y
1	9	tr|E7ESU5|E7ESU5_HUMAN	K.Y(+57.02)LYEIAR.R	N	9.92	983.508	4	492.763	2	17.08	504088	1	171	177	Y
1	9	tr|E7ESU5|E7ESU5_HUMAN	C.FSALEVDE(+21.98)TYVPK.E	N	10.01	1518.72	1.2	760.369	2	26.56	106955	1	521	533	Y
1	9	tr|E7ESU5|E7ESU5_HUMAN	R.MPC(+57.02)AEDYLSVV.L	N	10.03	1282.56	-0.2	642.286	2	36.87	1005679	1	479	489	Y
1	9	tr|E7ESU5|E7ESU5_HUMAN	K.A(+162.05)EFAEVSKLVTDLTK.V	N	10.04	1811.94	0.1	604.987	3	41.43	910947	1	259	273	Y
1	9	tr|E7ESU5|E7ESU5_HUMAN	K.VHTEC(+57.02)C(+57.02)HGD(+31.97)LLEC(+57.02)ADDR.A	N	10.16	2117.8	8.3	1059.92	2	13.6	502920	1	274	290	Y
1	9	tr|E7ESU5|E7ESU5_HUMAN	R.MPC(+57.02)AEDYLSV.V	N	10.28	1183.49	-0.2	592.752	2	31.49	1004799	1	479	488	Y
1	9	tr|E7ESU5|E7ESU5_HUMAN	K.C(+57.02)C(+57.02)AAADP(+13.98)HEC(+57.02)YAK.V	N	10.4	1565.57	-4.4	783.789	2	7.31	1201162	1	393	405	Y
1	9	tr|E7ESU5|E7ESU5_HUMAN	K.LVAASQAAL(-.98).G	N	10.45	841.502	0.9	421.759	2	15.21	1002023	1	608	616	Y
1	9	tr|E7ESU5|E7ESU5_HUMAN	K.EFNAETF.T	N	10.57	856.36	0.4	429.188	2	24.93	1003691	2	534	540	N
1	9	tr|E7ESU5|E7ESU5_HUMAN	F.HADIC(+57.02)TLSE(+57.02)KER.Q	N	10.61	1514.71	-0.7	505.912	3	12.08	701800	1	543	554	Y
1	9	tr|E7ESU5|E7ESU5_HUMAN	K.T(-18.01)PVSDR.V	N	10.65	655.329	1.1	328.672	2	2.78	200392	1	500	505	Y
1	9	tr|E7ESU5|E7ESU5_HUMAN	K.VHTEC(+57.02)C(+57.02)HGD.L	N	10.71	1113.4	-2.5	557.704	2	0.67	600067	1	274	282	Y
1	9	tr|E7ESU5|E7ESU5_HUMAN	K.V(+1.00)PQVSTPTLVEVSR.N	N	10.72	1511.83	-0.3	756.923	2	23.38	106059	1	448	461	Y
1	9	tr|E7ESU5|E7ESU5_HUMAN	K.QTALVELVK(+14.02).H	N	10.73	1013.61	0.4	507.813	2	25.44	1206366	1	559	567	Y
1	9	tr|E7ESU5|E7ESU5_HUMAN	K.LVAASQAALGL(+1.00)	N	10.84	1013.59	2.5	507.803	2	57.7	115050	3	608	618	Y
1	9	tr|E7ESU5|E7ESU5_HUMAN	K.K(+162.05)YLYEIAR.R	Y	10.94	1216.63	-1	609.324	2	15.31	703036	3	170	177	Y
1	9	tr|E7ESU5|E7ESU5_HUMAN	K.VFDEFKPLVEEPQNLI.K	N	11.03	1915.99	-2.6	959.001	2	51.86	214883	1	406	421	N
1	9	tr|E7ESU5|E7ESU5_HUMAN	R.HPDYSVVLL.L	N	11.09	1041.55	-0.1	521.782	2	30.87	508119	1	371	379	N
1	9	tr|E7ESU5|E7ESU5_HUMAN	K.SHC(+57.02)IAE(+57.02)VENDEMPADLPSLAADFVESK.D	N	11.13	3030.36	0.8	1011.13	3	49.61	712237	2	320	346	Y
1	9	tr|E7ESU5|E7ESU5_HUMAN	K.LVAASQAALGL(+37.96)	N	11.24	1050.55	-1.9	526.28	2	28.65	405408	1	608	618	Y
1	9	tr|E7ESU5|E7ESU5_HUMAN	K.T(+162.05)C(+57.02)VADESAENC(+57.02)DKSLHTLFGDK.L	Y	11.24	2658.14	-0.6	1330.08	2	22.12	1205420	2	85	106	Y
1	9	tr|E7ESU5|E7ESU5_HUMAN	Y.KFQNALLVR.Y	N	11.33	1087.65	-1.6	544.832	2	16.55	903802	1	435	443	N
1	9	tr|E7ESU5|E7ESU5_HUMAN	K.C(+57.02)C(+57.02)AAADPHE(+57.02)C(+57.02)YAK.V	N	11.39	1608.61	-0.5	805.313	2	11.01	801362	1	393	405	Y
1	9	tr|E7ESU5|E7ESU5_HUMAN	M.C(+57.02)TAFHDN(-17.03)EETFLK.K	Y	11.42	1593.68	0.4	797.846	2	27.04	207327	7	157	169	Y
1	9	tr|E7ESU5|E7ESU5_HUMAN	K.LVAAS(-18.01)QAAL.G	N	11.42	824.476	-1.6	413.244	2	15.74	1002141	2	608	616	Y
1	9	tr|E7ESU5|E7ESU5_HUMAN	K.S(-18.01)LHTLFGDK.L	Y	11.66	998.519	0.2	500.267	2	16.55	703409	1	98	106	Y
1	9	tr|E7ESU5|E7ESU5_HUMAN	Q.YLQQ(+.98)C(+57.02)PFEDHVK.L	Y	12.01	1563.7	0.7	522.242	3	15.46	1203286	1	63	74	Y
1	9	tr|E7ESU5|E7ESU5_HUMAN	K.VH(+57.02)TEC(+57.02)C(+57.02)HGDLLEC(+57.02)ADDR.A	N	12.15	2142.85	-0.2	715.291	3	13.16	702265	1	274	290	Y
1	9	tr|E7ESU5|E7ESU5_HUMAN	D.KLC(+57.02)TVATLR.E	Y	12.21	1060.61	-0.5	531.31	2	13.05	902527	1	106	114	Y
1	9	tr|E7ESU5|E7ESU5_HUMAN	R.RHPDYSVVLL.L	N	12.23	1197.65	-0.5	599.832	2	28.38	907338	3	370	379	N
1	9	tr|E7ESU5|E7ESU5_HUMAN	K.Q(-17.03)TALVELVK(+14.02).H	N	12.56	996.586	-1.8	499.299	2	39.36	407548	1	559	567	Y
1	9	tr|E7ESU5|E7ESU5_HUMAN	K.VFDEFK(+26.02)PLVEEPQNLIK.Q	N	12.58	2070.1	-0.3	691.042	3	51.91	1213668	1	406	422	Y
1	9	tr|E7ESU5|E7ESU5_HUMAN	R.NE(+21.98)C(+57.02)FLQHK.D	Y	12.87	1096.47	-1.6	549.243	2	12.49	801937	1	132	139	Y
1	9	tr|E7ESU5|E7ESU5_HUMAN	K.K(+162.05)QTALVELVK.H	N	13.05	1289.74	-0.9	645.879	2	18.66	803858	6	558	567	Y
1	9	tr|E7ESU5|E7ESU5_HUMAN	R.RPCFSALE(+57.02)VDETYVPK.E	N	13.13	1909.92	2.7	637.65	3	27.43	1206901	1	518	533	Y
1	9	tr|E7ESU5|E7ESU5_HUMAN	L.VEEPQNLIK.Q	N	13.29	1068.58	1.9	535.299	2	14	103203	1	414	422	N
1	9	tr|E7ESU5|E7ESU5_HUMAN	K.AAC(+57.02)LLPK(+57.02)LDELR.D	N	13.62	1454.79	-1.2	485.937	3	27.69	606882	1	208	219	Y
1	9	tr|E7ESU5|E7ESU5_HUMAN	K.DLGE(+57.02)ENFK.A	N	13.67	1007.46	-0.5	504.735	2	13.24	102923	1	46	53	Y
1	9	tr|E7ESU5|E7ESU5_HUMAN	K.Q(-17.03)NC(+57.02)ELFE(+21.98)QLGEYK.F	N	13.69	1661.7	-4.7	831.854	2	36.53	109855	2	423	435	Y
1	9	tr|E7ESU5|E7ESU5_HUMAN	L.HT(-18.01)LFGDK.L	Y	13.71	798.402	-2.9	400.207	2	18.9	803922	3	100	106	Y
1	9	tr|E7ESU5|E7ESU5_HUMAN	F.AQYLQQC(+57.02)PFEDHVK(+57.02).L	Y	13.73	1818.84	-1.3	910.424	2	17.62	703661	1	61	74	Y
1	9	tr|E7ESU5|E7ESU5_HUMAN	N.C(+57.02)(+226.08)ELFEQLGEYK.F	N	13.96	1640.72	3.3	821.371	2	29.21	208026	1	425	435	Y
1	9	tr|E7ESU5|E7ESU5_HUMAN	M.C(+57.02)TAFH(+57.02)DNEETFLK.K	Y	13.96	1667.72	-1.4	834.869	2	16.87	1203781	1	157	169	Y
1	9	tr|E7ESU5|E7ESU5_HUMAN	R.ETYGE(+57.02)MADC(+57.02)C(+57.02)AK.Q	Y	14.19	1490.55	-0.7	746.28	2	11.59	202430	1	115	126	Y
1	9	tr|E7ESU5|E7ESU5_HUMAN	T.LVEVSR.N	N	14.27	701.407	1	351.711	2	10.49	101923	2	456	461	N
1	9	tr|E7ESU5|E7ESU5_HUMAN	K.LVAASQAALGL(+37.95)	N	14.29	1050.54	0.5	526.277	2	29.08	1004386	1	608	618	Y
1	9	tr|E7ESU5|E7ESU5_HUMAN	K.QNC(+57.02)ELFEQLG.E	N	14.31	1236.54	-3.5	619.277	2	30.79	405864	1	423	432	Y
1	9	tr|E7ESU5|E7ESU5_HUMAN	K.LVN(-17.03)EVTEFAK.T	Y	14.36	1131.58	4.1	566.8	2	18.05	104429	5	75	84	Y
1	9	tr|E7ESU5|E7ESU5_HUMAN	K.Q(+.98)N(+.98)C(+57.02)ELFEQLGEYK(+14.02).F	N	14.45	1672.73	2.8	837.374	2	29.24	507679	1	423	435	Y
1	9	tr|E7ESU5|E7ESU5_HUMAN	R.RHPDYSVV.L	N	14.78	971.482	-0.8	486.748	2	14.51	802639	5	370	377	N
1	9	tr|E7ESU5|E7ESU5_HUMAN	K.SHC(+57.02)IAEVENDEMPAD(+21.98)LPSLAADFVESK.D	N	14.8	2995.32	-2.4	999.444	3	43.84	911607	1	320	346	Y
1	9	tr|E7ESU5|E7ESU5_HUMAN	K.SHC(+57.02)IAEVENDEM(-48.00).P	N	14.91	1384.56	1.8	693.287	2	12.16	502382	1	320	331	Y
1	9	tr|E7ESU5|E7ESU5_HUMAN	K.LKEC(+57.02)C(+57.02)EKPLLEK(+14.02).S	N	15.05	1559.81	0.2	520.942	3	12.74	702085	1	308	319	Y
1	9	tr|E7ESU5|E7ESU5_HUMAN	T.PTLVEVSR.N	N	15.07	899.508	2.5	450.762	2	18.78	704056	2	454	461	N
1	9	tr|E7ESU5|E7ESU5_HUMAN	K.QNC(+57.02)EL(+1.00)FEQLGEYK.F	N	15.07	1657.74	1.8	829.88	2	39.8	211246	1	423	435	Y
1	9	tr|E7ESU5|E7ESU5_HUMAN	V.NEVTEFAK.T	Y	15.27	936.455	1.2	469.235	2	18.1	104441	1	77	84	N
1	9	tr|E7ESU5|E7ESU5_HUMAN	F.KPLVEEPQNLIK.Q	N	15.3	1406.81	2.7	469.946	3	18.44	604043	2	411	422	N
1	9	tr|E7ESU5|E7ESU5_HUMAN	Q.VSTPTLVEVSR.N	N	15.31	1186.66	1.6	594.336	2	17.73	1104062	2	451	461	N
1	9	tr|E7ESU5|E7ESU5_HUMAN	R.L(+43.01)VRPEVDVMC(+57.02)TAFHDNEETFLK.K	Y	15.4	2692.26	-4.2	898.424	3	51.74	812248	1	148	169	Y
1	9	tr|E7ESU5|E7ESU5_HUMAN	K.YIC(+57.02)E(+57.02)NQDSISSK.L	N	15.41	1499.66	-4	750.832	2	10.9	102109	1	296	307	Y
1	9	tr|E7ESU5|E7ESU5_HUMAN	K.L(+57.02)VTDLTK.V	N	15.48	845.486	-1.9	423.749	2	11.77	102411	2	267	273	Y
1	9	tr|E7ESU5|E7ESU5_HUMAN	K.FQNALLV.R	N	15.52	803.454	0.7	402.735	2	30.32	1004598	1	436	442	N
1	9	tr|E7ESU5|E7ESU5_HUMAN	R.MPC(+57.02)AEDYLSVVLN.Q	N	15.55	1509.68	-0.2	755.849	2	43.02	911383	1	479	491	Y
1	9	tr|E7ESU5|E7ESU5_HUMAN	K.FQN(+.98)ALLVR(+14.02).Y	N	15.6	974.555	-1.8	488.284	2	24.47	1206095	1	436	443	Y
1	9	tr|E7ESU5|E7ESU5_HUMAN	K.SHC(+57.02)IAEVENDEM(+15.99)PA.D	N	15.73	1616.64	-5.7	809.325	2	11.76	202502	1	320	333	Y
1	9	tr|E7ESU5|E7ESU5_HUMAN	K.VHTEC(+57.02)C(+57.02)HGDLLEC(+57.02)AD(+57.02)DR.A	N	15.77	2142.85	-5.6	1072.43	2	13.42	702379	1	274	290	Y
1	9	tr|E7ESU5|E7ESU5_HUMAN	K.KVPQVS(-18.01)TPTLVEVSR.N	N	15.81	1620.92	1.1	541.314	3	18.82	604173	1	447	461	Y
1	9	tr|E7ESU5|E7ESU5_HUMAN	K.V(+57.02)HTECC(+57.02)HGDLLEC(+57.02)ADDR.A	N	15.98	2085.83	0.2	696.284	3	19.55	1204577	1	274	290	Y
1	9	tr|E7ESU5|E7ESU5_HUMAN	R.ETYGEMAD(-18.01)C(+57.02)C(+57.02)AK.Q	Y	16	1415.52	0.3	708.765	2	11.52	202402	1	115	126	Y
1	9	tr|E7ESU5|E7ESU5_HUMAN	R.FKDLGEEN(+.98)FK.A	N	16.15	1226.58	5	614.301	2	14.96	1203092	2	44	53	Y
1	9	tr|E7ESU5|E7ESU5_HUMAN	T.ALVELVK.H	N	16.18	770.49	0.4	386.252	2	16.69	104066	1	561	567	N
1	9	tr|E7ESU5|E7ESU5_HUMAN	Y.F(+57.02)YAPELLFFAK.R	N	16.21	1401.73	0.7	701.874	2	51.98	1213698	5	182	192	Y
1	9	tr|E7ESU5|E7ESU5_HUMAN	R.LVRPEVDVM(-48.00).C	Y	16.26	1008.56	-1.7	505.287	2	12.97	702187	2	148	156	Y
1	9	tr|E7ESU5|E7ESU5_HUMAN	K.K(+43.01)YLYEIAR.R	Y	16.34	1097.59	-5	549.798	2	18.88	504599	2	170	177	Y
1	9	tr|E7ESU5|E7ESU5_HUMAN	Y.SVVLLLR.L	N	16.34	798.533	4.4	400.275	2	24.47	506240	1	375	381	N
1	9	tr|E7ESU5|E7ESU5_HUMAN	K.S(+57.02)HC(+57.02)IAEVENDEMPADLPSLAADFVESK.D	N	16.46	3030.36	-0.9	1011.13	3	47.58	811205	1	320	346	Y
1	9	tr|E7ESU5|E7ESU5_HUMAN	P.QVSTPTLVEVSR.N	N	16.48	1314.71	-1.3	658.364	2	16.65	104055	1	450	461	N
1	9	tr|E7ESU5|E7ESU5_HUMAN	K.SHC(+57.02)IAEVE(+57.02)NDEMPADLPSLAADFVESK.D	N	16.55	3030.36	1.6	1011.13	3	49.09	712098	2	320	346	Y
1	9	tr|E7ESU5|E7ESU5_HUMAN	K.VFDEFKPLVEEPQNLIK(+21.98).Q	N	16.55	2066.07	-3.5	689.695	3	37.55	609438	1	406	422	Y
1	9	tr|E7ESU5|E7ESU5_HUMAN	K.L(+58.01)VNEVTEFAK.T	Y	16.71	1206.61	-5	604.311	2	23.8	404381	1	75	84	Y
1	9	tr|E7ESU5|E7ESU5_HUMAN	R.N(+.98)EC(+57.02)FLQHK.D	Y	16.75	1075.48	-2.8	538.744	2	13.31	802244	1	132	139	Y
1	9	tr|E7ESU5|E7ESU5_HUMAN	V.KLVNEVTEFAK.T	Y	16.76	1276.7	-2.8	639.357	2	17.74	603814	1	74	84	N
1	9	tr|E7ESU5|E7ESU5_HUMAN	R.RPC(+57.02)FS.A	N	17.05	665.295	-0.7	333.655	2	11.22	601529	1	518	522	Y
1	9	tr|E7ESU5|E7ESU5_HUMAN	K.L(+43.01)VTDLTK.V	N	17.18	831.47	4.5	416.744	2	29.75	1004500	1	267	273	Y
1	9	tr|E7ESU5|E7ESU5_HUMAN	R.V(+57.02)TKC(+57.02)C(+57.02)TESLVNR.R	N	17.58	1522.72	-3	762.366	2	12.05	801755	2	506	517	Y
1	9	tr|E7ESU5|E7ESU5_HUMAN	A.KYIC(+57.02)ENQDSISSK.L	N	17.71	1570.73	-1.4	524.583	3	11.77	601739	1	295	307	Y
1	9	tr|E7ESU5|E7ESU5_HUMAN	K.Y(+43.01)LYEIAR.R	N	17.76	969.492	-2.1	485.752	2	35.96	1005505	1	171	177	Y
1	9	tr|E7ESU5|E7ESU5_HUMAN	K.LVNEVTE(+57.02)FAK.T	Y	17.79	1205.63	2.9	603.824	2	17.47	204357	1	75	84	Y
1	9	tr|E7ESU5|E7ESU5_HUMAN	R.RHPDYSV.V	N	18.09	872.414	-1.1	437.214	2	12.12	801786	1	370	376	N
1	9	tr|E7ESU5|E7ESU5_HUMAN	F.TFH(+57.02)ADIC(+57.02)TLSEK.E	N	18.3	1477.69	0.3	739.851	2	16.32	603332	1	541	552	Y
1	9	tr|E7ESU5|E7ESU5_HUMAN	R.NEC(+57.02)FLQ.H	Y	18.58	809.338	1.4	405.677	2	18.75	1002712	1	132	137	Y
1	9	tr|E7ESU5|E7ESU5_HUMAN	R.MPC(+57.02)AEDYLSVVLNQL.C	N	18.72	1750.83	-5.1	876.416	2	51.97	114178	2	479	493	Y
1	9	tr|E7ESU5|E7ESU5_HUMAN	Q.YLQQC(+57.02)PFEDHVK(+14.02).L	Y	18.81	1576.73	-4	789.371	2	17.11	703527	1	63	74	Y
1	9	tr|E7ESU5|E7ESU5_HUMAN	R.FK(+27.99)DLGEENFK.A	N	18.82	1253.59	-2.8	627.802	2	18.92	204810	1	44	53	Y
1	9	tr|E7ESU5|E7ESU5_HUMAN	K.SLHTLFGD(+57.02)K.L	Y	18.84	1073.55	-0.6	537.782	2	17.66	904182	2	98	106	Y
1	9	tr|E7ESU5|E7ESU5_HUMAN	F.S(+57.02)ALEVDETYVPK.E	N	18.87	1406.69	0.3	704.354	2	19.27	104786	1	522	533	Y
1	9	tr|E7ESU5|E7ESU5_HUMAN	K.C(+57.02)ASLQK(+43.01)FGER.A	N	18.9	1237.59	-0.2	619.801	2	14.42	503234	1	233	242	Y
1	9	tr|E7ESU5|E7ESU5_HUMAN	K.KVPQVSTP(+1.00)TLVEVSR.N	N	18.95	1639.93	1.4	547.651	3	31.2	807070	1	447	461	Y
1	9	tr|E7ESU5|E7ESU5_HUMAN	P.C(+57.02)AEDYLSVVLNQLC(+57.02)VLHEK.T	N	19.13	2289.11	-2.6	764.043	3	50.03	913229	2	481	499	Y
1	9	tr|E7ESU5|E7ESU5_HUMAN	K.F(+57.02)Q(+.98)NALLVR.Y	N	19.19	1017.56	1.5	509.788	2	24.76	404583	1	436	443	Y
1	9	tr|E7ESU5|E7ESU5_HUMAN	R.NEC(+57.02)FLQ(+.98)HK.D	Y	19.19	1075.48	2.7	538.747	2	12.79	802058	2	132	139	Y
1	9	tr|E7ESU5|E7ESU5_HUMAN	R.LVRPEVDVMC(+57.02)TAFHDNEETFLQ(sub K).K	Y	19.31	2649.22	-1.1	884.08	3	38.46	808902	5	148	169	Y
1	9	tr|E7ESU5|E7ESU5_HUMAN	K.SLHTLF.G	Y	19.36	716.386	1	359.2	2	22.33	1205480	4	98	103	N
1	9	tr|E7ESU5|E7ESU5_HUMAN	K.LKEC(+57.02)C(+57.02)E(+1.00)KPLLEK.S	N	19.48	1546.79	-6.3	774.396	2	12.73	702082	1	308	319	Y
1	9	tr|E7ESU5|E7ESU5_HUMAN	K.QNC(+57.02)E(+1.00)LFEQLGEYK.F	N	19.53	1657.74	6	829.883	2	30.76	108241	6	423	435	Y
1	9	tr|E7ESU5|E7ESU5_HUMAN	K.C(+57.02)C(+57.02)AAADPH.E	N	19.65	900.322	-2.8	451.167	2	4.3	100539	1	393	400	Y
1	9	tr|E7ESU5|E7ESU5_HUMAN	K.C(+58.01)ASLQK.F	N	19.77	706.332	-1.3	354.173	2	6.31	100875	1	233	238	Y
1	9	tr|E7ESU5|E7ESU5_HUMAN	H.P(+119.04)DYSVVLLLR.L	N	19.91	1292.71	-7.3	647.359	2	48.33	912787	2	372	381	Y
1	9	tr|E7ESU5|E7ESU5_HUMAN	R.RHPDYSVVL.L	N	19.97	1084.57	0	543.29	2	19.72	904839	2	370	378	N
1	9	tr|E7ESU5|E7ESU5_HUMAN	R.LVRPEVDVM(+15.99)C(+57.02)TAFHDN(+.98)EETFLK.K	Y	20.13	2666.24	3.6	889.756	3	27.04	706255	1	148	169	Y
1	9	tr|E7ESU5|E7ESU5_HUMAN	V.LNQLC(+57.02)VLHEK.T	N	20.16	1252.66	1.2	418.561	3	14.68	702794	1	490	499	Y
1	9	tr|E7ESU5|E7ESU5_HUMAN	Q.YLQ(+.98)QC(+57.02)PFEDHVK.L	Y	20.43	1563.7	-0.3	782.858	2	15.45	1203283	1	63	74	Y
1	9	tr|E7ESU5|E7ESU5_HUMAN	K.K(+57.02)(+57.02)VPQVSTPTLVEVSR.N	N	20.44	1752.97	-0.5	877.494	2	19.2	604297	1	447	461	Y
1	9	tr|E7ESU5|E7ESU5_HUMAN	K.YLYEIAR(+14.02).R	N	20.45	940.502	-2	471.257	2	20.25	604586	4	171	177	Y
1	9	tr|E7ESU5|E7ESU5_HUMAN	K.YLYEIAG(sub R)R.H	N	20.55	983.508	0.1	492.761	2	18.45	703928	2	171	178	N
1	9	tr|E7ESU5|E7ESU5_HUMAN	K.AVMDDFAAFVE(+57.02)K.C	N	20.72	1398.65	-1	700.331	2	39.13	211040	1	579	590	Y
1	9	tr|E7ESU5|E7ESU5_HUMAN	R.L(+57.02)AKTYETTLEK.C	N	20.74	1352.72	-0.4	677.366	2	12.65	802001	1	382	392	Y
1	9	tr|E7ESU5|E7ESU5_HUMAN	K.C(+57.02)(+57.02)C(+57.02)TESLVNR.R	N	20.75	1194.51	-4.1	598.261	2	11.12	202258	1	509	517	Y
1	9	tr|E7ESU5|E7ESU5_HUMAN	K.A(+57.02)VM(+15.99)DDFAAFVEK.C	N	21.08	1414.64	1.5	708.33	2	29.1	107712	1	579	590	Y
1	9	tr|E7ESU5|E7ESU5_HUMAN	K.VHTEC(+57.02)C(+57.02)HGDLLEC(+57.02)ADD(+14.02)R.A	N	21.23	2099.85	-1.9	700.955	3	14.13	602548	1	274	290	Y
1	9	tr|E7ESU5|E7ESU5_HUMAN	K.KQT(+162.05)ALVELVK.H	N	21.24	1289.74	-0.1	430.922	3	15.84	703262	1	558	567	Y
1	9	tr|E7ESU5|E7ESU5_HUMAN	K.K(+57.02)(+57.02)QTALVELVK.H	N	21.47	1241.73	0.7	621.875	2	17.15	603609	1	558	567	Y
1	9	tr|E7ESU5|E7ESU5_HUMAN	K.VFDEFKPLVEEPQNLIK(+57.02).Q	N	21.57	2101.11	-2.6	1051.56	2	37.59	609447	4	406	422	Y
1	9	tr|E7ESU5|E7ESU5_HUMAN	R.HPD(+57.02)YSVVLLLR.L	N	21.69	1367.76	-1.1	684.885	2	51.33	913565	1	371	381	Y
1	9	tr|E7ESU5|E7ESU5_HUMAN	K.AVT(sub M)DDFAAFVEK.C	N	21.69	1311.63	5.9	656.828	2	30.05	108004	1	579	590	N
1	9	tr|E7ESU5|E7ESU5_HUMAN	R.L(+57.02)VRPEVDVM.C	Y	21.78	1113.59	0.2	557.8	2	19.23	204934	1	148	156	Y
1	9	tr|E7ESU5|E7ESU5_HUMAN	R.F(+57.02)KDLGEENFK.A	N	22.05	1282.62	1.1	428.548	3	15.4	1203266	2	44	53	Y
1	9	tr|E7ESU5|E7ESU5_HUMAN	F.AQYLQQC(+57.02)P(+31.99)FEDHVK.L	Y	22.24	1793.8	-0.2	897.909	2	18.01	1204120	1	61	74	Y
1	9	tr|E7ESU5|E7ESU5_HUMAN	K.L(+43.01)C(+57.02)TVATLR.E	Y	22.27	975.517	2	488.767	2	28.59	1004302	1	107	114	Y
1	9	tr|E7ESU5|E7ESU5_HUMAN	V.VLLLR.L	N	22.29	612.432	0	307.223	2	15.4	503568	4	377	381	N
1	9	tr|E7ESU5|E7ESU5_HUMAN	F.AQYLQQC(+57.02)PFEDHVK(+14.02).L	Y	22.36	1775.83	-2.6	888.92	2	19.42	704172	1	61	74	Y
1	9	tr|E7ESU5|E7ESU5_HUMAN	K.LVT(-18.01)DLTK.V	N	22.38	770.454	0.1	386.234	2	12	1102298	1	267	273	Y
1	9	tr|E7ESU5|E7ESU5_HUMAN	K.A(+58.01)AFTEC(+57.02)C(+57.02)QAADK.A	N	22.48	1428.56	4.2	715.293	2	12.5	401794	1	196	207	Y
1	9	tr|E7ESU5|E7ESU5_HUMAN	L.HTLFGDK.L	Y	22.49	816.413	-1.8	409.213	2	16.77	703450	1	100	106	N
1	9	tr|E7ESU5|E7ESU5_HUMAN	K.KVPQVSTPTLVEV.S	N	22.64	1395.8	-0.1	698.906	2	25.12	506446	1	447	459	N
1	9	tr|E7ESU5|E7ESU5_HUMAN	G.EMADC(+57.02)C(+57.02)AK.Q	Y	22.66	983.351	3	492.684	2	6.22	100841	1	119	126	Y
1	9	tr|E7ESU5|E7ESU5_HUMAN	K.Y(+1.00)IC(+57.02)ENQDSISSK.L	N	22.75	1443.63	-3	722.821	2	11.2	202283	2	296	307	Y
1	9	tr|E7ESU5|E7ESU5_HUMAN	V.V(+57.02)LNQLC(+57.02)VLHEK.T	N	22.79	1408.75	-3.1	705.38	2	18.6	604099	1	489	499	Y
1	9	tr|E7ESU5|E7ESU5_HUMAN	K.VHTEC(+57.02)C(+57.02)HG(+1.00)DLLEC(+57.02)ADDR.A	N	22.81	2086.83	1.6	696.617	3	13.93	702530	3	274	290	Y
1	9	tr|E7ESU5|E7ESU5_HUMAN	K.LC(+57.02)TVATLR(+14.02).E	Y	23.32	946.527	0.3	474.271	2	18.33	803766	3	107	114	Y
1	9	tr|E7ESU5|E7ESU5_HUMAN	M.C(+57.02)TAFHDNEETFLKK(+57.02).Y	Y	23.46	1795.82	-0.2	599.614	3	14.65	702784	1	157	170	Y
1	9	tr|E7ESU5|E7ESU5_HUMAN	K.P(+57.02)LVEEPQNLIK.Q	N	23.5	1335.74	0.3	668.877	2	22.36	105703	1	412	422	Y
1	9	tr|E7ESU5|E7ESU5_HUMAN	K.Q(-17.03)NC(+57.02)ELFEQLGE(+57.02)YK.F	N	23.5	1696.74	-7	849.371	2	36.76	1005653	1	423	435	Y
1	9	tr|E7ESU5|E7ESU5_HUMAN	K.SHC(+57.02)IAEVENDE(+57.02)MPADLPSLAADFVESK.D	N	23.54	3030.36	-0.3	1011.13	3	46.49	711418	2	320	346	Y
1	9	tr|E7ESU5|E7ESU5_HUMAN	R.ADLAK(+57.02)YIC(+57.02)ENQDSISSK.L	N	23.59	1997.94	-0.1	999.975	2	20.73	1204942	1	291	307	Y
1	9	tr|E7ESU5|E7ESU5_HUMAN	K.LVTDLTK.V	N	23.66	788.464	0.6	395.24	2	11.67	202463	16	267	273	N
1	9	tr|E7ESU5|E7ESU5_HUMAN	K.EFN(+.98)AETFTFH.A	N	23.68	1242.52	0.2	622.267	2	28.61	107559	2	534	543	Y
1	9	tr|E7ESU5|E7ESU5_HUMAN	K.F(+43.01)QNALLVR.Y	N	23.69	1002.56	-0.4	502.288	2	35.27	1005392	1	436	443	Y
1	9	tr|E7ESU5|E7ESU5_HUMAN	R.L(+57.02)VRPEVDVMC(+57.02)TAFHDNEETFLK.K	Y	23.7	2706.28	0.9	903.101	3	35.21	909251	1	148	169	Y
1	9	tr|E7ESU5|E7ESU5_HUMAN	F.HDNEETFLK.K	Y	23.75	1131.52	-1.7	566.766	2	12.71	1202346	1	161	169	N
1	9	tr|E7ESU5|E7ESU5_HUMAN	Y.L(+163.05)QQC(+57.02)PFEDHVK.L	Y	23.86	1562.7	-2.6	782.356	2	14.93	702898	1	64	74	Y
1	9	tr|E7ESU5|E7ESU5_HUMAN	K.KVPQVSTPTLVEVS.R	N	23.86	1482.83	-0.7	742.421	2	21.31	505333	4	447	460	N
1	9	tr|E7ESU5|E7ESU5_HUMAN	S.KLVTDLTK.V	N	24.01	916.559	0.8	459.287	2	12.91	802104	1	266	273	N
1	9	tr|E7ESU5|E7ESU5_HUMAN	K.VFDEFKPLVEEPK(sub Q)NLIK.Q	N	24.21	2044.12	-6.8	1023.06	2	58.39	713682	1	406	422	N
1	9	tr|E7ESU5|E7ESU5_HUMAN	K.AAC(+57.02)LLPK(+14.02).L	N	24.25	785.447	0.5	393.731	2	16.04	703309	1	208	214	Y
1	9	tr|E7ESU5|E7ESU5_HUMAN	K.LVNEVTEF.A	Y	24.3	949.476	-0.4	475.745	2	26.53	1003928	3	75	82	N
1	9	tr|E7ESU5|E7ESU5_HUMAN	K.FQNALLVR(+14.02).Y	N	24.67	973.571	-1.4	487.792	2	23.67	805160	4	436	443	Y
1	9	tr|E7ESU5|E7ESU5_HUMAN	K.AVMDDFAAF.V	N	25.05	985.422	-0.2	493.718	2	38.48	1005981	1	579	587	N
1	9	tr|E7ESU5|E7ESU5_HUMAN	K.YIC(+57.02)ENQDSISSKR(sub L)K.E	N	25.23	1726.83	-3.5	864.42	2	17.81	204450	1	296	309	Y
1	9	tr|E7ESU5|E7ESU5_HUMAN	K.AWAVAR.L	N	25.27	672.371	-0.6	337.192	2	12.33	502457	3	246	251	N
1	9	tr|E7ESU5|E7ESU5_HUMAN	R.RPC(+57.02)FSAL.E	N	25.39	849.417	-0.9	425.715	2	18.29	603991	5	518	524	Y
1	9	tr|E7ESU5|E7ESU5_HUMAN	R.LVRPEVDVMC(+57.02).T	Y	25.42	1216.59	-1.1	609.304	2	18.24	204586	1	148	157	Y
1	9	tr|E7ESU5|E7ESU5_HUMAN	R.FPKAE(+57.02)FAEVSK.L	N	25.45	1308.67	0.6	437.231	3	15.92	603173	1	256	266	Y
1	9	tr|E7ESU5|E7ESU5_HUMAN	K.SLN(sub H)TLFGDK.L	Y	25.51	993.513	2.5	497.765	2	23.24	705179	2	98	106	N
1	9	tr|E7ESU5|E7ESU5_HUMAN	K.QNC(+57.02)ELFEQLGEYK(+14.02).F	N	25.7	1670.76	-1.2	836.387	2	34.08	509055	1	423	435	Y
1	9	tr|E7ESU5|E7ESU5_HUMAN	R.H(+43.01)PDYSVVLLLR.L	N	25.73	1353.74	0.2	677.878	2	51.86	812288	1	371	381	Y
1	9	tr|E7ESU5|E7ESU5_HUMAN	Y.GEMADC(+57.02)C(+57.02)AK.Q	Y	25.77	1040.37	-0.2	521.193	2	6.47	201032	2	118	126	Y
1	9	tr|E7ESU5|E7ESU5_HUMAN	Q.YLQQC(+57.02)PFED(-18.01)HVK.L	Y	25.98	1544.71	0.9	773.362	2	15.12	702967	1	63	74	Y
1	9	tr|E7ESU5|E7ESU5_HUMAN	K.SHC(+57.02)IAEVENDEMPAD.L	N	26.1	1715.68	-2.2	858.844	2	14.7	203457	1	320	334	Y
1	9	tr|E7ESU5|E7ESU5_HUMAN	K.AVMDD(-18.01)FAAFVEK.C	N	26.16	1323.62	0.9	662.816	2	39.59	211179	1	579	590	Y
1	9	tr|E7ESU5|E7ESU5_HUMAN	K.VFDEFKPLVE(+57.02)EPQNLIK.Q	N	26.21	2101.11	1.9	701.378	3	44.8	1211765	3	406	422	Y
1	9	tr|E7ESU5|E7ESU5_HUMAN	K.FQ(+.98)NALLVR(+14.02).Y	N	26.26	974.555	-2.1	488.284	2	24.83	606017	3	436	443	Y
1	9	tr|E7ESU5|E7ESU5_HUMAN	R.NEC(+57.02)FLQHK(+57.02).D	Y	26.5	1131.51	-1.2	566.763	2	12.37	801882	1	132	139	Y
1	9	tr|E7ESU5|E7ESU5_HUMAN	L.FEQLGEYK.F	N	26.68	1012.49	-1.2	507.25	2	15.48	802938	1	428	435	N
1	9	tr|E7ESU5|E7ESU5_HUMAN	K.LVAASQAALGL(+21.98)	N	26.98	1034.57	-3.7	518.292	2	28.43	1004277	3	608	618	Y
1	9	tr|E7ESU5|E7ESU5_HUMAN	Q.LC(+57.02)VLHEK.T	N	27.08	897.474	0.1	449.744	2	12.27	801842	1	493	499	Y
1	9	tr|E7ESU5|E7ESU5_HUMAN	K.VHTEC(+57.02)C(+57.02)HGDLLEC(+57.02).A	N	27.1	1628.64	-1.3	815.325	2	12.71	1202347	1	274	286	Y
1	9	tr|E7ESU5|E7ESU5_HUMAN	K.KVPQVSTPTLV.E	N	27.12	1167.69	2.9	584.852	2	19.19	504682	1	447	457	N
1	9	tr|E7ESU5|E7ESU5_HUMAN	K.Q(-17.03)NC(+57.02)E(+21.98)LFEQLGEYK.F	N	27.17	1661.7	-0.6	831.857	2	36.94	1109237	3	423	435	Y
1	9	tr|E7ESU5|E7ESU5_HUMAN	K.QNC(+57.02)ELFEQLGEY.K	N	27.19	1528.65	2.6	765.335	2	37.38	1005772	2	423	434	Y
1	9	tr|E7ESU5|E7ESU5_HUMAN	K.L(+57.02)C(+57.02)TVATLR.E	Y	27.26	989.533	0.5	495.774	2	12.64	202826	2	107	114	Y
1	9	tr|E7ESU5|E7ESU5_HUMAN	A.QYLQQC(+57.02)PFEDHVK.L	Y	27.3	1690.78	0.6	846.396	2	15.73	1203391	1	62	74	Y
1	9	tr|E7ESU5|E7ESU5_HUMAN	R.HPYFYAPEL.L	N	27.38	1135.53	-0.6	568.774	2	30.94	607662	9	179	187	N
1	9	tr|E7ESU5|E7ESU5_HUMAN	K.FQ(+.98)N(+.98)ALLVR.Y	N	27.57	961.523	0.8	481.769	2	19.75	104948	1	436	443	Y
1	9	tr|E7ESU5|E7ESU5_HUMAN	C.ELFEQLGEYK.F	N	27.59	1254.61	-0.6	628.313	2	26.26	207079	1	426	435	N
1	9	tr|E7ESU5|E7ESU5_HUMAN	K.ADDKE(+57.02)TC(+57.02)FAEEGKK.L	N	27.66	1683.74	-0.3	562.254	3	11.13	1201711	1	594	607	Y
1	9	tr|E7ESU5|E7ESU5_HUMAN	S.TPTLVEVSR.N	N	27.68	1000.56	1.6	501.286	2	19.26	704141	2	453	461	N
1	9	tr|E7ESU5|E7ESU5_HUMAN	K.TYETTLEK(+57.02)C(+57.02)C(+57.02)AAADPHEC(+57.02)YAK.V	N	27.99	2574.08	-2.1	859.033	3	14.58	1202945	1	385	405	Y
1	9	tr|E7ESU5|E7ESU5_HUMAN	R.ETYGEMADC(+57.02)C(+57.02)A(+1.00)K.Q	Y	28.07	1434.52	-9.1	718.262	2	12.09	102530	2	115	126	Y
1	9	tr|E7ESU5|E7ESU5_HUMAN	L.C(+57.02)VLHEK.T	N	28.09	784.39	0.7	393.203	2	6.29	700743	2	494	499	Y
1	9	tr|E7ESU5|E7ESU5_HUMAN	R.E(+57.02)T(-18.01)YGEMADC(+57.02)C(+57.02)AK.Q	Y	28.11	1472.54	1.7	737.277	2	15.57	1002094	1	115	126	Y
1	9	tr|E7ESU5|E7ESU5_HUMAN	K.SLHTLFGD(-18.01)K.L	Y	28.2	998.519	0.4	500.267	2	18.63	904493	1	98	106	Y
1	9	tr|E7ESU5|E7ESU5_HUMAN	K.LVAASQAALG(+1.00)L	N	28.23	1013.59	0.6	507.802	2	45.62	112390	2	608	618	Y
1	9	tr|E7ESU5|E7ESU5_HUMAN	K.Q(-17.03)NC(+57.02)ELFEQLGEYK(+14.02).F	N	28.26	1653.73	1.6	827.876	2	41.17	407886	1	423	435	Y
1	9	tr|E7ESU5|E7ESU5_HUMAN	K.D(+57.02)LGEENFK.A	N	28.32	1007.46	0.1	504.735	2	13.7	1102825	1	46	53	Y
1	9	tr|E7ESU5|E7ESU5_HUMAN	K.Q(+.98)TALVELVK.H	N	28.67	1000.58	-1	501.297	2	21.49	205662	5	559	567	Y
1	9	tr|E7ESU5|E7ESU5_HUMAN	K.LKE(+57.02)C(+57.02)C(+57.02)EKPLLEK.S	N	28.89	1602.81	-1.1	535.277	3	12.2	701851	1	308	319	Y
1	9	tr|E7ESU5|E7ESU5_HUMAN	D.PHEC(+57.02)YAK.V	N	28.96	903.391	0.9	452.703	2	6.07	800578	9	399	405	Y
1	9	tr|E7ESU5|E7ESU5_HUMAN	K.VPQVSTPTLVEVSR(+14.02).N	N	28.98	1524.85	-2.2	763.431	2	23.31	106031	1	448	461	Y
1	9	tr|E7ESU5|E7ESU5_HUMAN	K.LDELR.D	N	28.98	644.349	0.6	323.182	2	10.66	102000	2	215	219	N
1	9	tr|E7ESU5|E7ESU5_HUMAN	K.SLHTLFG.D	Y	29	773.407	0.4	387.711	2	24.39	605884	3	98	104	N
1	9	tr|E7ESU5|E7ESU5_HUMAN	R.A(+162.05)DLAKYIC(+57.02)ENQDSISSK.L	N	29.16	2102.97	-2.3	701.995	3	19.58	504797	5	291	307	Y
1	9	tr|E7ESU5|E7ESU5_HUMAN	K.SHC(+57.02)IAEVENDEMPADLPS.L	N	29.24	2012.85	-1.8	1007.43	2	22.57	205940	2	320	337	Y
1	9	tr|E7ESU5|E7ESU5_HUMAN	F.AQ(+.98)YLQQC(+57.02)PFEDHVK.L	Y	29.51	1762.8	5.2	882.411	2	16.91	1203796	2	61	74	Y
1	9	tr|E7ESU5|E7ESU5_HUMAN	K.VFDEFKPL.V	N	29.65	993.517	-2.8	497.764	2	27.97	207652	1	406	413	N
1	9	tr|E7ESU5|E7ESU5_HUMAN	K.YIC(+57.02)ENQDSISSK(+57.02)LK.E	N	29.71	1740.84	-2.2	871.423	2	13.86	602450	3	296	309	Y
1	9	tr|E7ESU5|E7ESU5_HUMAN	N.QLC(+57.02)VLHEK.T	N	29.81	1025.53	0.5	513.774	2	12.77	702097	4	492	499	Y
1	9	tr|E7ESU5|E7ESU5_HUMAN	K.N(+.98)YAEAK.D	N	29.88	695.313	-0.7	348.663	2	6.78	400710	1	351	356	Y
1	9	tr|E7ESU5|E7ESU5_HUMAN	K.EC(+57.02)C(+57.02)EKPLLEK(+14.02).S	N	29.94	1318.63	-1.1	660.32	2	12.66	602102	1	310	319	Y
1	9	tr|E7ESU5|E7ESU5_HUMAN	K.QEPERN(+.98)EC(+57.02)FLQHK.D	Y	30.11	1714.77	0.8	858.395	2	12.39	601992	1	127	139	Y
1	9	tr|E7ESU5|E7ESU5_HUMAN	K.AAFTEC(+57.02)C(+57.02)Q(+.98)AADK.A	N	30.17	1371.54	1.8	686.78	2	11.01	102154	4	196	207	Y
1	9	tr|E7ESU5|E7ESU5_HUMAN	K.EFNAETFTFH.A	N	30.19	1241.54	-0.2	621.775	2	28.58	207829	6	534	543	N
1	9	tr|E7ESU5|E7ESU5_HUMAN	K.VFDEFKPLVEE(+57.02)PQNLIK.Q	N	30.19	2101.11	-1.4	701.376	3	43.02	610897	3	406	422	Y
1	9	tr|E7ESU5|E7ESU5_HUMAN	A.LEVDETYVPK.E	N	30.25	1191.6	2.5	596.81	2	17.02	1103838	2	524	533	N
1	9	tr|E7ESU5|E7ESU5_HUMAN	K.QTALVELVK(+57.02).H	N	30.27	1056.62	-0.5	529.316	2	20.13	105088	1	559	567	Y
1	9	tr|E7ESU5|E7ESU5_HUMAN	R.FPK(+43.01)AEFAEVSK.L	N	30.31	1294.66	-4.8	648.332	2	20.76	205421	1	256	266	Y
1	9	tr|E7ESU5|E7ESU5_HUMAN	C.FAEEGKK.L	N	30.33	807.413	0.4	404.714	2	2.57	600283	3	601	607	N
1	9	tr|E7ESU5|E7ESU5_HUMAN	K.QNC(+57.02)ELFEQLGEYK(+57.02).F	N	30.44	1713.77	-0.6	857.89	2	29.66	507799	3	423	435	Y
1	9	tr|E7ESU5|E7ESU5_HUMAN	K.VFDE(+57.02)FKPLVEEPQNLIK.Q	N	30.56	2101.11	-2.7	701.375	3	36.14	609060	3	406	422	Y
1	9	tr|E7ESU5|E7ESU5_HUMAN	K.D(+57.02)DNPNLPR.L	Y	30.72	996.462	-0.4	499.238	2	11.14	1102004	1	140	147	Y
1	9	tr|E7ESU5|E7ESU5_HUMAN	K.VPK(sub Q)VSTPTLVEVSR.N	N	30.72	1510.87	-5.9	756.439	2	20.98	505234	2	448	461	N
1	9	tr|E7ESU5|E7ESU5_HUMAN	F.HDNEETFLKK.Y	Y	30.77	1259.61	0.9	420.879	3	11.92	601799	1	161	170	N
1	9	tr|E7ESU5|E7ESU5_HUMAN	K.KVPQ(+.98)VSTPT(-18.01)LVEVSR.N	N	30.93	1621.9	-0.6	541.642	3	19.85	604465	1	447	461	Y
1	9	tr|E7ESU5|E7ESU5_HUMAN	L.NQLC(+57.02)VLHEK.T	N	31	1139.58	-1.6	570.794	2	13.07	802161	2	491	499	Y
1	9	tr|E7ESU5|E7ESU5_HUMAN	R.E(+57.02)TY(-18.01)GEMADC(+57.02)C(+57.02)AK.Q	Y	31.12	1472.54	0.6	737.276	2	14.33	402254	1	115	126	Y
1	9	tr|E7ESU5|E7ESU5_HUMAN	K.K(+43.01)QTALVELVK.H	N	31.14	1170.7	0.4	586.356	2	21.11	105342	3	558	567	Y
1	9	tr|E7ESU5|E7ESU5_HUMAN	K.FQN(+.98)ALLVR.Y	N	31.14	960.539	1.1	481.277	2	19.55	504786	9	436	443	Y
1	9	tr|E7ESU5|E7ESU5_HUMAN	H.ADIC(+57.02)TLSEK.E	N	31.25	1035.49	-2.5	518.751	2	11.45	102307	2	544	552	Y
1	9	tr|E7ESU5|E7ESU5_HUMAN	R.LVRPEVDVM(+15.99).C	Y	31.29	1072.56	-2	537.285	2	12.89	202912	1	148	156	Y
1	9	tr|E7ESU5|E7ESU5_HUMAN	K.C(+57.02)(+57.02)C(+57.02)AAADPHEC(+57.02)YAK.V	N	31.31	1608.61	-7.4	805.307	2	11.23	1201746	2	393	405	Y
1	9	tr|E7ESU5|E7ESU5_HUMAN	K.Q(-17.03)EPERNEC(+57.02)FLQHK.D	Y	31.39	1696.76	-3.8	849.385	2	13.07	1202438	3	127	139	Y
1	9	tr|E7ESU5|E7ESU5_HUMAN	K.SHC(+57.02)IAEVENDEMPA.D	N	31.53	1600.65	-1.8	801.331	2	14.82	503393	2	320	333	Y
1	9	tr|E7ESU5|E7ESU5_HUMAN	K.F(+57.02)QNALLVR.Y	N	31.79	1016.58	-0.2	509.296	2	18.53	504500	2	436	443	Y
1	9	tr|E7ESU5|E7ESU5_HUMAN	K.L(+27.99)VAASQAALGL	N	31.8	1040.59	-1.2	521.3	2	50.46	1008263	1	608	618	Y
1	9	tr|E7ESU5|E7ESU5_HUMAN	K.EFNAETFTF.H	N	31.86	1104.48	1	553.246	2	38.72	1006021	6	534	542	N
1	9	tr|E7ESU5|E7ESU5_HUMAN	K.DVFLGMF.L	N	32.03	827.389	-0.1	828.396	1	50.08	409553	3	357	363	N
1	9	tr|E7ESU5|E7ESU5_HUMAN	Y.APELLFFAK.R	N	32.17	1034.58	-3.2	518.296	2	36.3	509702	5	184	192	N
1	9	tr|E7ESU5|E7ESU5_HUMAN	K.VFDEFKPLVEE(+21.98)PQNLIK.Q	N	32.22	2066.07	-1.2	1034.04	2	35.52	1209248	2	406	422	Y
1	9	tr|E7ESU5|E7ESU5_HUMAN	K.E(-18.01)TC(+57.02)FAEEGKK.L	N	32.23	1179.52	-1	590.768	2	7.48	1201193	1	598	607	Y
1	9	tr|E7ESU5|E7ESU5_HUMAN	R.LAK(+57.02)TYETTLEK.C	N	32.27	1352.72	1.6	451.914	3	12.32	601959	1	382	392	Y
1	9	tr|E7ESU5|E7ESU5_HUMAN	F.AQYLQQ(+.98)C(+57.02)PFEDHVK.L	Y	32.33	1762.8	-1.7	882.405	2	17.95	1204100	5	61	74	Y
1	9	tr|E7ESU5|E7ESU5_HUMAN	R.H(+57.02)PYFYAPELLFFAK.R	N	32.35	1798.91	-2.6	900.459	2	51.47	913600	2	179	192	Y
1	9	tr|E7ESU5|E7ESU5_HUMAN	F.AQYLQ(+.98)QC(+57.02)PFEDHVK.L	Y	32.58	1762.8	-2.4	882.404	2	18.2	703836	4	61	74	Y
1	9	tr|E7ESU5|E7ESU5_HUMAN	M.C(+57.02)(+57.02)TAFHDNEETFLK.K	Y	32.59	1667.72	-2.1	834.868	2	18.95	1204381	2	157	169	Y
1	9	tr|E7ESU5|E7ESU5_HUMAN	K.NYAEAK.D	N	32.64	694.329	0.4	348.172	2	4.45	200647	6	351	356	N
1	9	tr|E7ESU5|E7ESU5_HUMAN	C.TAFHDNEETFLK.K	Y	32.7	1450.67	0.2	726.344	2	16.2	1203555	4	158	169	N
1	9	tr|E7ESU5|E7ESU5_HUMAN	K.L(+57.02)VNEVTEFAK.T	Y	32.74	1205.63	-2	603.821	2	20.3	1104782	3	75	84	Y
1	9	tr|E7ESU5|E7ESU5_HUMAN	R.E(-18.01)TYGEMADC(+57.02)C(+57.02)AK.Q	Y	32.81	1415.52	-0.7	708.765	2	15.76	1002145	1	115	126	Y
1	9	tr|E7ESU5|E7ESU5_HUMAN	K.C(+57.02)C(+57.02)AAAD(+21.98)PHEC(+57.02)YAK.V	N	32.87	1573.57	-2.2	787.792	2	7.08	1201117	1	393	405	Y
1	9	tr|E7ESU5|E7ESU5_HUMAN	K.VFDEFKPLVEEPQ.N	N	32.96	1575.78	-2.2	788.896	2	30.42	108117	1	406	418	N
1	9	tr|E7ESU5|E7ESU5_HUMAN	K.SLHT(-18.01)LFGDK.L	Y	33.39	998.519	-0.6	500.266	2	18.1	703804	5	98	106	Y
1	9	tr|E7ESU5|E7ESU5_HUMAN	K.QN(+15.99)C(+57.02)ELFEQLGEYK.F	N	33.54	1672.74	-1.7	837.376	2	27.43	207462	3	423	435	Y
1	9	tr|E7ESU5|E7ESU5_HUMAN	A.VMDDFAAFVEK.C	N	33.57	1270.59	0.6	636.303	2	31.72	108541	1	580	590	N
1	9	tr|E7ESU5|E7ESU5_HUMAN	K.Q(+.98)NC(+57.02)E(+43.99)LFEQLGEYK.F	N	33.82	1701.72	-9.4	851.859	2	34.29	406568	1	423	435	Y
1	9	tr|E7ESU5|E7ESU5_HUMAN	K.K(+57.02)QTALVELVK.H	N	34.14	1184.71	0.6	593.364	2	17.05	703512	13	558	567	Y
1	9	tr|E7ESU5|E7ESU5_HUMAN	A.FHDNEETFLK.K	Y	34.16	1278.59	-0.3	640.301	2	15.16	1203168	1	160	169	N
1	9	tr|E7ESU5|E7ESU5_HUMAN	L.R(+100.02)ETYGEMADC(+57.02)C(+57.02)AK.Q	Y	34.16	1689.64	-1.2	845.828	2	12.07	102524	1	114	126	Y
1	9	tr|E7ESU5|E7ESU5_HUMAN	L.VAASQAALGL	N	34.2	899.508	-0.5	450.761	2	23.45	1003472	1	609	618	N
1	9	tr|E7ESU5|E7ESU5_HUMAN	K.SLHTLFGDK(+14.02).L	Y	34.3	1030.54	0.2	516.28	2	19.79	904858	2	98	106	Y
1	9	tr|E7ESU5|E7ESU5_HUMAN	K.VFDEFKPLVE(+21.98)EPQNLIK.Q	N	34.35	2066.07	-0.3	689.697	3	35.91	1209344	12	406	422	Y
1	9	tr|E7ESU5|E7ESU5_HUMAN	K.LVAAS(-18.01)QAALGL	N	34.36	994.581	-0.4	498.298	2	29.64	1004477	5	608	618	Y
1	9	tr|E7ESU5|E7ESU5_HUMAN	C.F(+57.02)SALEVDETYVPK.E	N	34.55	1553.76	-1	777.887	2	27.92	107357	1	521	533	Y
1	9	tr|E7ESU5|E7ESU5_HUMAN	R.NEC(+57.02)FLQHKDDNPNLPR.L	Y	34.56	1995.92	7.2	998.976	2	13.88	602458	1	132	147	Y
1	9	tr|E7ESU5|E7ESU5_HUMAN	K.LVAASQAAL.G	N	34.6	842.486	1.1	422.251	2	17.99	1002568	4	608	616	N
1	9	tr|E7ESU5|E7ESU5_HUMAN	F.A(+57.02)QYLQQC(+57.02)PFEDHVK.L	Y	34.66	1818.84	-1.8	910.424	2	16.33	1203602	1	61	74	Y
1	9	tr|E7ESU5|E7ESU5_HUMAN	K.QT(-18.01)ALVELVK.H	N	34.86	981.586	0.8	491.801	2	20.07	105062	20	559	567	Y
1	9	tr|E7ESU5|E7ESU5_HUMAN	K.LVNEVTEFAK(+57.02).T	Y	34.86	1205.63	-0.7	603.821	2	17.58	104321	4	75	84	Y
1	9	tr|E7ESU5|E7ESU5_HUMAN	R.NEC(+57.02)FLQHK(+43.01)DDNPNLPR.L	Y	34.88	2038.93	1.5	1020.47	2	16.55	1203672	1	132	147	Y
1	9	tr|E7ESU5|E7ESU5_HUMAN	M.C(+57.02)TAFHDNEETFLK(+57.02).K	Y	34.99	1667.72	-1.2	834.869	2	18.34	604009	2	157	169	Y
1	9	tr|E7ESU5|E7ESU5_HUMAN	K.SLH(+57.02)TLFGDK.L	Y	35.13	1073.55	-0.6	537.782	2	17.39	703596	7	98	106	Y
1	9	tr|E7ESU5|E7ESU5_HUMAN	K.YIC(+57.02)ENQD(+15.99)SISSK.L	N	35.24	1458.63	-0.4	730.322	2	10.84	202136	2	296	307	Y
1	9	tr|E7ESU5|E7ESU5_HUMAN	K.TPVSDR.V	N	35.48	673.34	0.3	337.677	2	2.9	200417	10	500	505	N
1	9	tr|E7ESU5|E7ESU5_HUMAN	S.LAADFVESK.D	N	35.48	978.502	1.5	490.259	2	13.76	103108	2	338	346	N
1	9	tr|E7ESU5|E7ESU5_HUMAN	K.AVM(-48.00)DDFAAFVEK.C	N	35.51	1293.62	-0.5	647.819	2	22.19	1205439	2	579	590	Y
1	9	tr|E7ESU5|E7ESU5_HUMAN	C.AAADPHEC(+57.02)YAK.V	N	35.57	1231.53	-1.2	616.771	2	6.62	1200939	1	395	405	Y
1	9	tr|E7ESU5|E7ESU5_HUMAN	F.AQYLQQC(+57.02)PFEDH(+57.02)VK.L	Y	35.58	1818.84	-1.3	910.424	2	15.83	1203434	2	61	74	Y
1	9	tr|E7ESU5|E7ESU5_HUMAN	K.V(+43.01)HTEC(+57.02)C(+57.02)HGDLLEC(+57.02)ADDR.A	N	35.6	2128.84	-0.4	710.619	3	14.37	503212	1	274	290	Y
1	9	tr|E7ESU5|E7ESU5_HUMAN	K.YIC(+57.02)ENQ(+.98)DSISSK.L	N	35.75	1443.62	1.7	722.818	2	11.06	102172	1	296	307	Y
1	9	tr|E7ESU5|E7ESU5_HUMAN	K.LVN(+.98)EVTEFAK.T	Y	35.9	1149.59	0.8	575.804	2	20.34	1104794	6	75	84	Y
1	9	tr|E7ESU5|E7ESU5_HUMAN	K.AVMD(+21.98)DFAAFVEK.C	N	35.92	1363.61	-1.1	682.811	2	38.03	110271	4	579	590	Y
1	9	tr|E7ESU5|E7ESU5_HUMAN	M.C(+57.02)TAFHDNEETFLK(+43.01)K.Y	Y	36.06	1781.8	-1.3	891.908	2	16.84	1203772	1	157	170	Y
1	9	tr|E7ESU5|E7ESU5_HUMAN	K.VFDEFKPLVEEPQ(+.98)NLIK.Q	N	36.15	2045.07	4.5	1023.55	2	34.94	1209088	1	406	422	Y
1	9	tr|E7ESU5|E7ESU5_HUMAN	K.L(+57.02)KEC(+57.02)C(+57.02)EKPLLEK.S	N	36.15	1602.81	1	802.413	2	12.22	701859	3	308	319	Y
1	9	tr|E7ESU5|E7ESU5_HUMAN	K.LDELRDEGK.A	N	36.21	1073.54	0.2	537.775	2	10.86	501844	3	215	223	N
1	9	tr|E7ESU5|E7ESU5_HUMAN	K.VHT(+1.00)EC(+57.02)C(+57.02)HGDLLEC(+57.02)ADDR.A	N	36.33	2086.83	-4.3	1044.42	2	14.19	702611	2	274	290	Y
1	9	tr|E7ESU5|E7ESU5_HUMAN	M.C(+57.02)TAFHDN(+.98)EETFLK.K	Y	36.37	1611.69	5.3	538.239	3	19.52	1204569	4	157	169	Y
1	9	tr|E7ESU5|E7ESU5_HUMAN	K.EC(+57.02)C(+57.02)EKPLLEK.S	N	36.42	1304.61	-0.2	653.312	2	11.87	1202003	6	310	319	Y
1	9	tr|E7ESU5|E7ESU5_HUMAN	K.K(+27.99)VPQVSTPTLVEVSR.N	N	36.48	1666.93	-2.9	834.467	2	25.16	1106112	1	447	461	Y
1	9	tr|E7ESU5|E7ESU5_HUMAN	M.C(+57.02)TAFHD(+57.02)NEETFLK.K	Y	36.51	1667.72	1.2	834.871	2	17.51	603731	1	157	169	Y
1	9	tr|E7ESU5|E7ESU5_HUMAN	V.PQVSTPTLVEVSR.N	N	36.94	1411.77	-2	706.889	2	19.21	704132	3	449	461	N
1	9	tr|E7ESU5|E7ESU5_HUMAN	K.C(+57.02)ASLQK.F	N	36.97	705.348	0.4	353.681	2	4.48	200652	6	233	238	Y
1	9	tr|E7ESU5|E7ESU5_HUMAN	K.LVNEVTEFA.K	Y	36.98	1020.51	-5.6	511.261	2	27.02	1004016	1	75	83	N
1	9	tr|E7ESU5|E7ESU5_HUMAN	K.KVPQVSTPTLVE(+57.02)VSR.N	N	37.03	1695.95	-2.6	848.981	2	19.83	904873	2	447	461	Y
1	9	tr|E7ESU5|E7ESU5_HUMAN	K.A(+57.02)AFTEC(+57.02)C(+57.02)QAADK.A	N	37.1	1427.58	-1.9	714.796	2	10.84	102079	1	196	207	Y
1	9	tr|E7ESU5|E7ESU5_HUMAN	K.VFDEFKPLVEEPQN(+.98)LIK.Q	N	37.14	2045.07	3.9	1023.55	2	41.83	511341	3	406	422	Y
1	9	tr|E7ESU5|E7ESU5_HUMAN	K.K(+57.02)YLYEIAR.R	Y	37.21	1111.6	-1.9	556.808	2	15.4	703076	4	170	177	Y
1	9	tr|E7ESU5|E7ESU5_HUMAN	L.SVVLNQLC(+57.02)VLHEK.T	N	37.21	1537.83	-2.1	769.92	2	23.77	705333	2	487	499	Y
1	9	tr|E7ESU5|E7ESU5_HUMAN	K.LKEC(+57.02)C(+57.02)EK.P	N	37.31	965.431	-0.4	483.723	2	1.88	600204	5	308	314	Y
1	9	tr|E7ESU5|E7ESU5_HUMAN	K.YIC(+57.02)ENQDSISSK(+57.02).L	N	37.38	1499.66	0.6	750.836	2	11.65	502166	1	296	307	Y
1	9	tr|E7ESU5|E7ESU5_HUMAN	R.H(+57.02)PDYSVVLLLR.L	N	37.42	1367.76	-1.2	684.885	2	50.05	913234	20	371	381	Y
1	9	tr|E7ESU5|E7ESU5_HUMAN	M.FLYEYAR.R	N	37.58	960.471	0.8	481.243	2	17.97	1204106	4	363	369	N
1	9	tr|E7ESU5|E7ESU5_HUMAN	K.KQ(+.98)TALVELVK.H	N	37.64	1128.68	0.6	377.233	3	18.62	704000	1	558	567	Y
1	9	tr|E7ESU5|E7ESU5_HUMAN	T.AFHDNEETFLK.K	Y	37.64	1349.63	0.1	675.82	2	16.17	603269	4	159	169	N
1	9	tr|E7ESU5|E7ESU5_HUMAN	K.KYLYEIAR.R	Y	37.66	1054.58	2.4	528.299	2	15.95	903601	4	170	177	N
1	9	tr|E7ESU5|E7ESU5_HUMAN	K.VHTE(+1.00)C(+57.02)C(+57.02)HGDLLEC(+57.02)ADDR.A	N	37.68	2086.83	-5.6	1044.42	2	13.71	1202639	3	274	290	Y
1	9	tr|E7ESU5|E7ESU5_HUMAN	K.D(+43.01)DNPNLPR.L	Y	37.96	982.447	0.3	492.231	2	13.26	1001599	1	140	147	Y
1	9	tr|E7ESU5|E7ESU5_HUMAN	R.LVRPEVDVMC(+57.02)TAFHDN(+.98)EETFLK.K	Y	38.17	2650.24	-0.4	884.42	3	36.46	708781	3	148	169	Y
1	9	tr|E7ESU5|E7ESU5_HUMAN	H.GDLLEC(+57.02)ADDR.A	N	38.4	1162.49	0.2	582.254	2	14.11	103242	1	281	290	Y
1	9	tr|E7ESU5|E7ESU5_HUMAN	K.L(+43.01)VAASQAALGL	N	38.6	1055.6	0.1	528.806	2	51.84	1008532	3	608	618	Y
1	9	tr|E7ESU5|E7ESU5_HUMAN	R.ETYGEM(-48.00)ADC(+57.02)C(+57.02)AK.Q	Y	38.63	1385.52	-1.1	693.768	2	6.48	1200885	3	115	126	Y
1	9	tr|E7ESU5|E7ESU5_HUMAN	M.C(+58.01)TAFHDNEETFLK.K	Y	38.89	1611.69	0.1	806.851	2	20.06	1204728	6	157	169	Y
1	9	tr|E7ESU5|E7ESU5_HUMAN	M.C(+57.02)TAFHDNEETFLKK.Y	Y	39.01	1738.8	-3.6	870.403	2	14.57	602703	4	157	170	Y
1	9	tr|E7ESU5|E7ESU5_HUMAN	K.QTALVELVK.H	N	39.18	999.596	0.4	500.806	2	38.73	110461	130	559	567	N
1	9	tr|E7ESU5|E7ESU5_HUMAN	K.S(+57.02)LHTLFGDK.L	Y	39.31	1073.55	-0.8	537.782	2	17.64	603776	2	98	106	Y
1	9	tr|E7ESU5|E7ESU5_HUMAN	K.AAFTEC(+57.02)C(+57.02)QA.A	N	39.34	1056.4	-3.6	529.206	2	12.87	401901	1	196	204	Y
1	9	tr|E7ESU5|E7ESU5_HUMAN	K.AAFTEC(+57.02)C(+57.02)QAAD.K	N	39.35	1242.46	-0.3	622.239	2	12.81	401884	1	196	206	Y
1	9	tr|E7ESU5|E7ESU5_HUMAN	K.L(+27.99)VNEVTEFAK.T	Y	39.38	1176.6	2.4	589.31	2	39.21	1006103	1	75	84	Y
1	9	tr|E7ESU5|E7ESU5_HUMAN	K.Q(-17.03)TALVELVK.H	N	39.47	982.57	0.8	492.293	2	34.64	1005304	12	559	567	Y
1	9	tr|E7ESU5|E7ESU5_HUMAN	K.AVMDD(+21.98)FAAFVEK.C	N	39.62	1363.61	-2.6	682.81	2	37.51	110126	4	579	590	Y
1	9	tr|E7ESU5|E7ESU5_HUMAN	K.YLYEIAR.R	N	39.65	926.486	-0.5	464.25	2	16.16	503811	26	171	177	N
1	9	tr|E7ESU5|E7ESU5_HUMAN	R.M(+15.99)PC(+57.02)AEDYLSVVLNQLC(+57.02)VLHEK.T	N	39.94	2533.2	0.7	845.408	3	51.4	913585	4	479	499	Y
1	9	tr|E7ESU5|E7ESU5_HUMAN	K.C(+57.02)ASLQK(+57.02)FGER.A	N	40.04	1251.6	-0.8	626.808	2	12.94	802115	1	233	242	Y
1	9	tr|E7ESU5|E7ESU5_HUMAN	L.GMFLYEYAR.R	N	40.16	1148.53	-1.1	575.273	2	28.67	1207250	2	361	369	N
1	9	tr|E7ESU5|E7ESU5_HUMAN	Y.LQQC(+57.02)PFEDHVK.L	Y	40.25	1399.66	-2.8	700.833	2	12.8	602158	5	64	74	Y
1	9	tr|E7ESU5|E7ESU5_HUMAN	K.AAFTEC(+57.02)C(+57.02)QAADK(+57.02)AAC(+57.02)LLPK.L	N	40.28	2181	-0.7	1091.51	2	24.84	1206209	2	196	214	Y
1	9	tr|E7ESU5|E7ESU5_HUMAN	K.VFDEFKPLVEEPQN.L	N	41.63	1689.83	-0.7	845.919	2	29.07	507618	5	406	419	N
1	9	tr|E7ESU5|E7ESU5_HUMAN	R.LVRPEVDVMC(+57.02)T.A	Y	41.75	1317.64	-1.7	659.827	2	18.66	504538	2	148	158	Y
1	9	tr|E7ESU5|E7ESU5_HUMAN	I.AFAQYLQQC(+57.02)PFEDHVK.L	Y	41.93	1979.92	-3.1	990.964	2	26.63	606565	3	59	74	Y
1	9	tr|E7ESU5|E7ESU5_HUMAN	K.ETC(+57.02)FAEEGKK.L	N	42.16	1197.53	5.3	599.777	2	7.02	1201097	8	598	607	Y
1	9	tr|E7ESU5|E7ESU5_HUMAN	K.AEFAEVSK.L	N	42.16	879.434	-3.5	440.723	2	11.01	202212	12	259	266	N
1	9	tr|E7ESU5|E7ESU5_HUMAN	M.PADLPSLAADFVESK.D	N	42.44	1558.79	0	780.401	2	43.79	1110973	6	332	346	N
1	9	tr|E7ESU5|E7ESU5_HUMAN	R.FPK(+57.02)AEFAEVSK.L	N	42.67	1308.67	-0.7	655.342	2	15.64	703180	2	256	266	Y
1	9	tr|E7ESU5|E7ESU5_HUMAN	K.LC(+57.02)TVATLR.E	Y	42.74	932.511	-0.3	467.263	2	44.63	512169	167	107	114	Y
1	9	tr|E7ESU5|E7ESU5_HUMAN	R.FK(+57.02)DLGEENFK.A	N	42.78	1282.62	1.5	642.318	2	14.3	1202854	2	44	53	Y
1	9	tr|E7ESU5|E7ESU5_HUMAN	C.HGDLLEC(+57.02)ADDR.A	N	42.81	1299.55	-0.8	650.783	2	12.72	1202353	1	280	290	Y
1	9	tr|E7ESU5|E7ESU5_HUMAN	N.Q(-17.03)LC(+57.02)VLHEK.T	N	43.01	1008.51	-2.5	505.259	2	18.55	803825	7	492	499	Y
1	9	tr|E7ESU5|E7ESU5_HUMAN	F.YAPELLFFAK.R	N	43.17	1197.64	1.3	599.83	2	42.72	1211217	13	183	192	N
1	9	tr|E7ESU5|E7ESU5_HUMAN	K.LVAASQAALG.L	N	43.24	899.508	1	450.762	2	16.09	1002217	18	608	617	N
1	9	tr|E7ESU5|E7ESU5_HUMAN	K.FQ(+.98)NALLVR.Y	N	43.33	960.539	0.3	481.277	2	19.82	1204655	4	436	443	Y
1	9	tr|E7ESU5|E7ESU5_HUMAN	K.DLGEEN(+.98)FK.A	N	43.44	951.418	-0.4	476.716	2	14.39	1103043	2	46	53	Y
1	9	tr|E7ESU5|E7ESU5_HUMAN	T.YGEMADC(+57.02)C(+57.02)AK.Q	Y	43.45	1203.44	-0.7	602.725	2	10.59	101968	2	117	126	Y
1	9	tr|E7ESU5|E7ESU5_HUMAN	R.LVRPEVDVMC(+57.02)TAF.H	Y	43.58	1535.75	-0.7	768.88	2	35.28	209869	10	148	160	Y
1	9	tr|E7ESU5|E7ESU5_HUMAN	R.ETYGEMADC(+57.02)C(+57.02)AK(+57.02)QEPER.N	Y	43.93	2129.85	-1.3	1065.93	2	12.06	502343	1	115	131	Y
1	9	tr|E7ESU5|E7ESU5_HUMAN	K.DDNPN(+.98)LPR.L	Y	43.95	940.425	-1	471.219	2	11.28	1102057	1	140	147	Y
1	9	tr|E7ESU5|E7ESU5_HUMAN	R.LVRPEVDVM.C	Y	44.02	1056.56	-1.2	529.288	2	18.59	204699	5	148	156	N
1	9	tr|E7ESU5|E7ESU5_HUMAN	K.Y(+42.01)(+15.99)IC(+57.02)ENQDSISSK.L	N	44.21	1500.64	-2.3	751.326	2	12.13	401684	1	296	307	Y
1	9	tr|E7ESU5|E7ESU5_HUMAN	F.LGM(+15.99)FLYEYAR.R	N	44.21	1277.61	0.3	639.813	2	27.78	1206996	2	360	369	Y
1	9	tr|E7ESU5|E7ESU5_HUMAN	C.IAEVENDEMPADLPSLAADFVESK.D	N	44.54	2589.22	-0.8	1295.61	2	51.5	1112909	7	323	346	N
1	9	tr|E7ESU5|E7ESU5_HUMAN	K.L(+43.01)VNEVTEFAK.T	Y	44.56	1191.61	0.9	596.815	2	41.81	1006594	2	75	84	Y
1	9	tr|E7ESU5|E7ESU5_HUMAN	C.IAEVENDEM(+15.99)PADLPSLAADFVESK.D	N	44.86	2605.21	1	1303.61	2	45.5	1111383	1	323	346	Y
1	9	tr|E7ESU5|E7ESU5_HUMAN	K.VFD(+57.02)EFKPLVEEPQNLIK.Q	N	44.93	2101.11	2.6	1051.56	2	50.98	1213381	10	406	422	Y
1	9	tr|E7ESU5|E7ESU5_HUMAN	K.FQNALLVR.Y	N	45.26	959.555	1.1	480.785	2	36.78	509843	188	436	443	N
1	9	tr|E7ESU5|E7ESU5_HUMAN	K.VHTEC(+57.02)C(+57.02)HGDLLEC(+57.02)ADDR(+14.02).A	N	45.39	2099.85	-6.3	1050.92	2	14.18	602562	1	274	290	Y
1	9	tr|E7ESU5|E7ESU5_HUMAN	K.KVPQVSTPTLVEVSR(+14.02).N	N	45.59	1652.95	-1.2	551.989	3	21.33	905325	4	447	461	Y
1	9	tr|E7ESU5|E7ESU5_HUMAN	K.KQTALVELVK.H	N	46.05	1127.69	-1	564.852	2	19.82	804152	23	558	567	N
1	9	tr|E7ESU5|E7ESU5_HUMAN	K.Q(-17.03)NC(+57.02)ELFEQ(+.98)LGEYK.F	N	46.17	1640.7	-0.1	821.359	2	39.28	110610	4	423	435	Y
1	9	tr|E7ESU5|E7ESU5_HUMAN	Y.IC(+57.02)ENQDSISSK.L	N	46.5	1279.57	-2.5	640.791	2	9.42	101611	9	297	307	Y
1	9	tr|E7ESU5|E7ESU5_HUMAN	K.C(+58.01)C(+57.02)TESLVNR.R	N	46.53	1138.47	2.8	570.246	2	12.06	502344	4	509	517	Y
1	9	tr|E7ESU5|E7ESU5_HUMAN	R.LVRPEVDVM(+15.99)C(+57.02)TAFHDNEETFLK.K	Y	46.63	2665.25	1.6	889.426	3	26.12	606407	8	148	169	Y
1	9	tr|E7ESU5|E7ESU5_HUMAN	R.NEC(+57.02)FLQHK.D	Y	46.64	1074.49	-0.9	538.253	2	12.37	701925	5	132	139	Y
1	9	tr|E7ESU5|E7ESU5_HUMAN	H.TEC(+57.02)C(+57.02)HGDLLEC(+57.02)ADDR.A	N	47.36	1849.7	-0.1	925.859	2	13.01	502720	1	276	290	Y
1	9	tr|E7ESU5|E7ESU5_HUMAN	R.FKDLGEENFK.A	N	47.56	1225.6	0.6	613.807	2	14.89	702881	11	44	53	N
1	9	tr|E7ESU5|E7ESU5_HUMAN	K.Q(+27.99)NC(+57.02)ELFEQLGEYK.F	N	47.69	1684.74	-2.7	843.375	2	36.34	1005575	1	423	435	Y
1	9	tr|E7ESU5|E7ESU5_HUMAN	R.ETYGEMADC(+57.02)C(+57.02)AK(+14.02).Q	Y	47.86	1447.54	-1	724.777	2	12.19	202673	2	115	126	Y
1	9	tr|E7ESU5|E7ESU5_HUMAN	K.K(+43.01)VPQVSTPTLVEVSR.N	N	47.93	1681.94	-4.4	841.972	2	23.22	105999	5	447	461	Y
1	9	tr|E7ESU5|E7ESU5_HUMAN	K.KVPQVSTPT(-18.01)LVEVSR.N	N	47.99	1620.92	-0.9	541.313	3	19.69	704233	4	447	461	Y
1	9	tr|E7ESU5|E7ESU5_HUMAN	D.YSVVLLLR.L	N	48.11	961.596	-0.6	481.805	2	48.56	912844	9	374	381	N
1	9	tr|E7ESU5|E7ESU5_HUMAN	K.Q(+57.02)NC(+57.02)ELFEQLGEYK.F	N	48.33	1713.77	-0.1	857.891	2	29.88	208217	2	423	435	Y
1	9	tr|E7ESU5|E7ESU5_HUMAN	F.LGMFLYEYAR.R	N	49.28	1261.62	-1.4	631.815	2	51.71	1213594	19	360	369	N
1	9	tr|E7ESU5|E7ESU5_HUMAN	K.Q(-17.03)NC(+57.02)E(+57.02)LFEQLGEYK.F	N	49.44	1696.74	-0.9	849.377	2	36.63	407009	4	423	435	Y
1	9	tr|E7ESU5|E7ESU5_HUMAN	K.VFDEFKPLVEEPQ(+.98)N.L	N	49.57	1690.81	-2.1	846.41	2	30.21	108054	1	406	419	Y
1	9	tr|E7ESU5|E7ESU5_HUMAN	K.V(+57.02)PQVSTPTLVEVSR.N	N	49.58	1567.86	-1.7	784.934	2	21.38	1105094	5	448	461	Y
1	9	tr|E7ESU5|E7ESU5_HUMAN	K.VFDEFK(+57.02)PLVEEPQNLIK.Q	N	49.79	2101.11	2	701.379	3	44.28	1211631	27	406	422	Y
1	9	tr|E7ESU5|E7ESU5_HUMAN	F.TFHADIC(+57.02)TLSEK.E	N	49.94	1420.67	-0.5	711.34	2	16.35	603344	10	541	552	Y
1	9	tr|E7ESU5|E7ESU5_HUMAN	K.AAC(+57.02)LLPK.L	N	50.07	771.431	-1.3	386.722	2	11.89	102448	4	208	214	Y
1	9	tr|E7ESU5|E7ESU5_HUMAN	V.VLNQLC(+57.02)VLHEK.T	N	50.21	1351.73	2	676.873	2	18.06	904308	5	489	499	Y
1	9	tr|E7ESU5|E7ESU5_HUMAN	F.HADIC(+57.02)TLSEK.E	N	50.28	1172.55	-0.6	587.282	2	12.3	801851	3	543	552	Y
1	9	tr|E7ESU5|E7ESU5_HUMAN	K.QEPERNEC(+57.02)FLQHK.D	Y	50.41	1713.79	-1.6	857.9	2	12.31	701898	5	127	139	Y
1	9	tr|E7ESU5|E7ESU5_HUMAN	K.AVMDDFAAFVEK(+57.02).C	N	50.42	1398.65	-2.2	700.33	2	36.93	109970	1	579	590	Y
1	9	tr|E7ESU5|E7ESU5_HUMAN	L.IAFAQYLQQC(+57.02)PFEDHVK.L	Y	50.43	2093	-0.7	1047.51	2	39.94	1210440	14	58	74	Y
1	9	tr|E7ESU5|E7ESU5_HUMAN	V.MDDFAAFVEK.C	N	50.64	1171.52	-0.6	586.768	2	38.28	110339	7	581	590	N
1	9	tr|E7ESU5|E7ESU5_HUMAN	F.AQYLQQC(+57.02)PFEDHVK.L	Y	51.03	1761.81	-1.7	881.913	2	17.12	603598	19	61	74	Y
1	9	tr|E7ESU5|E7ESU5_HUMAN	K.EQLK(+43.01)AVMDDFAAFVEK.C	N	51.16	1882.91	-1.8	942.462	2	50.75	913416	1	575	590	Y
1	9	tr|E7ESU5|E7ESU5_HUMAN	R.PC(+57.02)FSALEVDETYVPK.E	N	51.2	1753.82	-2.4	877.917	2	30.17	108043	3	519	533	Y
1	9	tr|E7ESU5|E7ESU5_HUMAN	R.E(+43.01)TYGEMADC(+57.02)C(+57.02)AK.Q	Y	51.29	1476.53	-1.2	739.272	2	16.17	1002230	1	115	126	Y
1	9	tr|E7ESU5|E7ESU5_HUMAN	K.VFDEFKPLVEEPQNL.I	N	51.42	1802.91	-1.8	902.46	2	38.2	210761	3	406	420	N
1	9	tr|E7ESU5|E7ESU5_HUMAN	K.C(+57.02)C(+57.02)AAADPHEC(+57.02)YAK(+14.02).V	N	51.76	1565.61	-2.2	783.809	2	11.74	801640	1	393	405	Y
1	9	tr|E7ESU5|E7ESU5_HUMAN	C.AEDYLSVVLNQLC(+57.02)VLHEK.T	N	52.5	2129.08	4	1065.55	2	50.32	913303	4	482	499	Y
1	9	tr|E7ESU5|E7ESU5_HUMAN	K.QNC(+57.02)ELFEQLGE(+57.02)YK.F	N	52.67	1713.77	1.6	857.892	2	29.95	1207650	2	423	435	Y
1	9	tr|E7ESU5|E7ESU5_HUMAN	P.DYSVVLLLR.L	N	52.89	1076.62	-0.2	539.319	2	51.9	712890	5	373	381	N
1	9	tr|E7ESU5|E7ESU5_HUMAN	K.A(+57.02)VMDDFAAFVEK.C	N	52.95	1398.65	-2	700.33	2	37.57	210571	31	579	590	Y
1	9	tr|E7ESU5|E7ESU5_HUMAN	K.Q(+43.01)NC(+57.02)ELFEQLGEYK.F	N	53.19	1699.75	-1.9	850.881	2	36.02	1005513	1	423	435	Y
1	9	tr|E7ESU5|E7ESU5_HUMAN	K.VHTE(+57.02)C(+57.02)C(+57.02)HGDLLEC(+57.02)ADDR.A	N	53.5	2142.85	-4.1	1072.43	2	12.64	1202321	3	274	290	Y
1	9	tr|E7ESU5|E7ESU5_HUMAN	K.TYETTLEK.C	N	54.02	983.481	-1.5	492.747	2	10.9	102105	6	385	392	N
1	9	tr|E7ESU5|E7ESU5_HUMAN	K.PLVEEPQNLIK.Q	N	54.62	1278.72	-0.2	640.366	2	21.02	205522	6	412	422	N
1	9	tr|E7ESU5|E7ESU5_HUMAN	K.ADDKETC(+57.02)FAEEGKK.L	N	55.07	1626.72	-2	543.246	3	10.89	1201640	3	594	607	Y
1	9	tr|E7ESU5|E7ESU5_HUMAN	A.FAQYLQQC(+57.02)PFEDHVK.L	Y	55.11	1908.88	-0.7	955.448	2	22.04	605175	6	60	74	Y
1	9	tr|E7ESU5|E7ESU5_HUMAN	M.DDFAAFVEK.C	N	55.62	1040.48	2.1	521.249	2	23.64	106162	2	582	590	N
1	9	tr|E7ESU5|E7ESU5_HUMAN	Y.FYAPELLFFAK.R	N	55.77	1344.71	0.1	673.363	2	52.09	613254	59	182	192	N
1	9	tr|E7ESU5|E7ESU5_HUMAN	R.ETYGEMADC(+57.02)C(+57.02)AK.Q	Y	56.27	1433.53	-0.9	717.77	2	57.14	114937	14	115	126	Y
1	9	tr|E7ESU5|E7ESU5_HUMAN	K.ALVLIAFAQ.Y	Y	56.27	944.569	0.5	473.292	2	51.25	409756	24	54	62	N
1	9	tr|E7ESU5|E7ESU5_HUMAN	K.LVNEVTEFAK.T	Y	56.32	1148.61	0	575.311	2	40.87	111063	157	75	84	N
1	9	tr|E7ESU5|E7ESU5_HUMAN	R.HPYFYAPELLFFAK.R	N	56.41	1741.89	-0.8	581.636	3	51.94	913752	1	179	192	N
1	9	tr|E7ESU5|E7ESU5_HUMAN	K.DLGEENFK.A	N	56.45	950.434	0.6	476.225	2	12.33	102627	62	46	53	N
1	9	tr|E7ESU5|E7ESU5_HUMAN	K.A(+43.01)VMDDFAAFVEK.C	N	56.65	1384.63	-2.6	693.322	2	50.64	1008306	6	579	590	Y
1	9	tr|E7ESU5|E7ESU5_HUMAN	K.DDNPNLPR.L	Y	56.87	939.441	0.3	470.728	2	10.75	102037	47	140	147	N
1	9	tr|E7ESU5|E7ESU5_HUMAN	R.ETYGEM(+15.99)ADC(+57.02)C(+57.02)AK.Q	Y	57.18	1449.52	-0.9	725.767	2	9.45	101617	7	115	126	Y
1	9	tr|E7ESU5|E7ESU5_HUMAN	K.KVPQ(+.98)VSTPTLVEVSR.N	N	57.38	1639.91	0	547.645	3	19.8	604450	12	447	461	Y
1	9	tr|E7ESU5|E7ESU5_HUMAN	F.SALEVDETYVPK.E	N	57.43	1349.67	0.1	675.843	2	20.99	1104980	12	522	533	N
1	9	tr|E7ESU5|E7ESU5_HUMAN	C.C(+57.02)HGDLLEC(+57.02)ADDR.A	N	57.43	1459.58	-0.4	730.798	2	13.17	1202462	2	279	290	Y
1	9	tr|E7ESU5|E7ESU5_HUMAN	Q.YLQQC(+57.02)PFEDHVK.L	Y	58.53	1562.72	-1.6	782.365	2	14.62	602722	8	63	74	Y
1	9	tr|E7ESU5|E7ESU5_HUMAN	K.V(+57.02)FDEFKPLVEEPQNLIK.Q	N	58.6	2101.11	-0.8	1051.56	2	47.27	512921	44	406	422	Y
1	9	tr|E7ESU5|E7ESU5_HUMAN	K.Q(+.98)NC(+57.02)ELFEQLGEYK.F	N	58.75	1657.73	1.2	829.873	2	33.05	209229	8	423	435	Y
1	9	tr|E7ESU5|E7ESU5_HUMAN	K.K(+57.02)VPQVSTPTLVEVSR.N	N	58.8	1695.95	-3.5	848.98	2	19.73	704244	9	447	461	Y
1	9	tr|E7ESU5|E7ESU5_HUMAN	K.QN(+.98)C(+57.02)ELFEQLGEYK.F	N	59.48	1657.73	-2.6	829.87	2	31.58	108505	6	423	435	Y
1	9	tr|E7ESU5|E7ESU5_HUMAN	R.MPC(+57.02)AEDYLSVVLNQLC(+57.02)VLHEK.T	N	59.77	2517.21	-4.6	1259.6	2	52	913777	5	479	499	Y
1	9	tr|E7ESU5|E7ESU5_HUMAN	K.V(+57.02)HTEC(+57.02)C(+57.02)HGDLLEC(+57.02)ADDR.A	N	60.4	2142.85	-4.1	1072.43	2	13.13	1202450	1	274	290	Y
1	9	tr|E7ESU5|E7ESU5_HUMAN	K.Q(-17.03)N(+.98)C(+57.02)ELFEQLGEYK.F	N	60.6	1640.7	-2.8	821.356	2	38.69	210909	5	423	435	Y
1	9	tr|E7ESU5|E7ESU5_HUMAN	M.C(+57.02)TAFHDNEETFLK.K	Y	60.63	1610.7	-1.3	806.358	2	20.91	1205004	38	157	169	Y
1	9	tr|E7ESU5|E7ESU5_HUMAN	Q.NC(+57.02)ELFEQLGEYK.F	N	61.04	1528.69	-2.3	765.349	2	30.58	208443	1	424	435	Y
1	9	tr|E7ESU5|E7ESU5_HUMAN	K.C(+57.02)(+43.01)C(+57.02)AAADPHEC(+57.02)YAK.V	N	61.88	1594.6	0.5	798.306	2	10.74	202091	1	393	405	Y
1	9	tr|E7ESU5|E7ESU5_HUMAN	K.VPQ(+.98)VSTPTLVEVSR.N	N	62.19	1511.82	2.3	756.919	2	23.68	1105639	4	448	461	Y
1	9	tr|E7ESU5|E7ESU5_HUMAN	K.C(+58.01)C(+57.02)AAADPHEC(+57.02)YAK.V	N	62.47	1552.57	-1.9	777.293	2	10.96	501883	2	393	405	Y
1	9	tr|E7ESU5|E7ESU5_HUMAN	K.SHC(+57.02)IAEVENDEM(+15.99)PADLPSLAADFVESK.D	N	62.61	2989.33	0.8	997.452	3	44.42	611258	19	320	346	Y
1	9	tr|E7ESU5|E7ESU5_HUMAN	A.DLPSLAADFVESK.D	N	63.03	1390.7	1.2	696.357	2	39.58	1109924	3	334	346	N
1	9	tr|E7ESU5|E7ESU5_HUMAN	S.ALEVDETYVPK.E	N	63.35	1262.64	2.3	632.328	2	18.16	1104180	3	523	533	N
1	9	tr|E7ESU5|E7ESU5_HUMAN	K.AAFTEC(+57.02)C(+57.02)QAADK.A	N	64.1	1370.56	0	686.287	2	10.78	102054	38	196	207	Y
1	9	tr|E7ESU5|E7ESU5_HUMAN	K.LKEC(+57.02)C(+57.02)EKPLLEK.S	N	64.61	1545.79	-0.9	773.901	2	12.01	601832	12	308	319	Y
1	9	tr|E7ESU5|E7ESU5_HUMAN	K.AVM(+15.99)DDFAAFVEK.C	N	65.51	1357.62	-0.8	679.818	2	28.77	907454	45	579	590	Y
1	9	tr|E7ESU5|E7ESU5_HUMAN	R.LVRPEVDVMC(+57.02)TAFHDNEETFLK.K	Y	65.9	2649.26	-1.9	884.091	3	35.25	909262	66	148	169	Y
1	9	tr|E7ESU5|E7ESU5_HUMAN	R.HPDYSVVLLLR.L	N	66.44	1310.73	-0.7	656.374	2	38.64	910195	73	371	381	N
1	9	tr|E7ESU5|E7ESU5_HUMAN	K.QNC(+57.02)ELFEQ(+.98)LGEYK.F	N	66.89	1657.73	-0.5	829.871	2	32.27	1208334	1	423	435	Y
1	9	tr|E7ESU5|E7ESU5_HUMAN	R.RPC(+57.02)FSALEVDETYVPK.E	N	67.4	1909.92	-0.3	637.649	3	30	707076	224	518	533	Y
1	9	tr|E7ESU5|E7ESU5_HUMAN	N.C(+57.02)ELFEQLGEYK.F	N	68.02	1414.64	-1.4	708.328	2	29.1	207987	2	425	435	Y
1	9	tr|E7ESU5|E7ESU5_HUMAN	K.LVAASQAALGL	N	68.02	1012.59	0.6	507.303	2	40.89	1006404	294	608	618	N
1	9	tr|E7ESU5|E7ESU5_HUMAN	K.VHTEC(+57.02)C(+57.02)HGDLLEC(+57.02)ADD(-18.01)R.A	N	68.09	2067.82	-4.6	1034.91	2	13.65	602379	1	274	290	Y
1	9	tr|E7ESU5|E7ESU5_HUMAN	K.C(+57.02)C(+57.02)TESLVNR.R	N	69.54	1137.49	-1.3	569.752	2	10.87	202152	6	509	517	Y
1	9	tr|E7ESU5|E7ESU5_HUMAN	K.SHC(+57.02)IAEVENDEMPADLPSLAADFVESK.D	N	70	2973.34	0.2	1487.68	2	47.78	711760	29	320	346	Y
1	9	tr|E7ESU5|E7ESU5_HUMAN	K.DVFLGM(+15.99)FLYEYAR.R	N	71.19	1638.78	-1.5	820.394	2	46.93	912429	20	357	369	Y
1	9	tr|E7ESU5|E7ESU5_HUMAN	K.VPQVSTPTLVEVSR.N	N	71.3	1510.84	-0.4	756.425	2	21.33	1105077	81	448	461	N
1	9	tr|E7ESU5|E7ESU5_HUMAN	K.VHTEC(+57.02)C(+57.02)HGDLLEC(+57.02)ADDR.A	N	72.07	2085.83	-0.2	1043.92	2	13.37	902660	76	274	290	Y
1	9	tr|E7ESU5|E7ESU5_HUMAN	K.TC(+57.02)VADESAENC(+57.02)DK.S	Y	72.17	1497.57	-0.9	749.792	2	6.83	1100898	2	85	97	Y
1	9	tr|E7ESU5|E7ESU5_HUMAN	H.C(+57.02)IAEVENDEMPADLPSLAADFVESK.D	N	72.33	2749.25	-3.2	917.42	3	51.93	1113034	6	322	346	Y
1	9	tr|E7ESU5|E7ESU5_HUMAN	K.SLHTLFGDK.L	Y	72.58	1016.53	0.2	509.272	2	18.82	803900	222	98	106	N
1	9	tr|E7ESU5|E7ESU5_HUMAN	K.KVPQVSTPTLVEVSR.N	N	73.59	1638.93	1.9	547.318	3	32.21	707675	142	447	461	N
1	9	tr|E7ESU5|E7ESU5_HUMAN	K.AVMDDFAAFVEK.C	N	74.42	1341.63	-0.5	671.821	2	39.33	110624	167	579	590	N
1	9	tr|E7ESU5|E7ESU5_HUMAN	K.QNC(+57.02)ELFEQLGEYK.F	N	74.72	1656.75	-0.8	829.379	2	29.2	507661	48	423	435	Y
1	9	tr|E7ESU5|E7ESU5_HUMAN	C.FSALEVDETYVPK.E	N	75.39	1496.74	-0.4	749.377	2	26.62	106971	99	521	533	N
1	9	tr|E7ESU5|E7ESU5_HUMAN	K.C(+57.02)C(+57.02)AAADPHEC(+57.02)YAK.V	N	76.06	1551.59	-1	776.802	2	10.54	1201585	12	393	405	Y
1	9	tr|E7ESU5|E7ESU5_HUMAN	K.Q(-17.03)NC(+57.02)ELFEQLGEYK.F	N	80.18	1639.72	-0.3	820.866	2	37.44	407174	46	423	435	Y
1	9	tr|E7ESU5|E7ESU5_HUMAN	K.YIC(+57.02)ENQDSISSK.L	N	81.99	1442.63	-3.1	722.322	2	10.79	102058	41	296	307	Y
1	9	tr|E7ESU5|E7ESU5_HUMAN	K.VFDEFKPLVEEPQNLIK.Q	N	86.78	2044.09	-1.6	1023.05	2	47.87	513079	291	406	422	N
2	16	tr|D6RHD5|D6RHD5_HUMAN	R.NLGKVGS(+79.97)KC(+57.02)C(+57.02)K(+57.02).H	N	5	1386.61	1.1	694.315	2	16.04	1002209	1	303	313	Y
2	16	tr|D6RHD5|D6RHD5_HUMAN	K.VFDEFKPLVEEP(+1.00)QN.L	N	5.05	1690.82	-1.3	846.417	2	30.01	208262	1	247	260	Y
2	16	tr|D6RHD5|D6RHD5_HUMAN	K.VPQ(+.98)VSTPTLVE(+14.02)VSRNLGK.V	N	5.14	1938.08	1.1	647.034	3	16.45	603384	1	289	306	Y
2	16	tr|D6RHD5|D6RHD5_HUMAN	K.Q(-17.03)TALVE(+57.02)LVKHKPK.A	N	5.18	1529.89	3.2	510.973	3	21.83	905464	1	400	412	Y
2	16	tr|D6RHD5|D6RHD5_HUMAN	K.VPQVSTPTLVE(+21.98)VSR.N	N	5.19	1532.82	-3.3	767.413	2	22.05	1105225	1	289	302	Y
2	16	tr|D6RHD5|D6RHD5_HUMAN	R.M(+57.02)PC(+57.02)AEDYLSVVLNQL.C	N	5.2	1807.85	1.6	904.933	2	51.93	913750	1	320	334	Y
2	16	tr|D6RHD5|D6RHD5_HUMAN	R.LAKTYETTP(sub L)EK.C	N	5.34	1279.67	3.6	640.842	2	13.89	1202704	1	223	233	N
2	16	tr|D6RHD5|D6RHD5_HUMAN	K.EFNAE(+21.98)TFTF.H	N	5.4	1126.46	-4.1	564.234	2	39.13	1006086	1	375	383	Y
2	16	tr|D6RHD5|D6RHD5_HUMAN	R.HPDYSVV.L	N	5.43	815.381	-1.3	408.697	2	12.84	502659	1	212	218	N
2	16	tr|D6RHD5|D6RHD5_HUMAN	K.D(+42.01)VFLGMFLYE(+57.02)YARR(+14.02).H	N	5.49	1891.93	-3.9	631.648	3	46.85	811027	1	198	211	Y
2	16	tr|D6RHD5|D6RHD5_HUMAN	K.VPQVS(+79.97)TPT(+79.97)LVEVS(+79.97)R.N	N	5.95	1750.73	2.3	876.376	2	28.33	107477	1	289	302	Y
2	16	tr|D6RHD5|D6RHD5_HUMAN	K.DVFLGM.F	N	6.02	680.32	-2.8	681.326	1	36.04	1005517	1	198	203	N
2	16	tr|D6RHD5|D6RHD5_HUMAN	K.VHTEC(+57.02)C(+57.02)H(+15.99)GDLLEC(+57.02)ADDR.A	N	6.25	2101.83	-1.9	701.614	3	12.52	602046	1	115	131	Y
2	16	tr|D6RHD5|D6RHD5_HUMAN	K.QNC(+57.02)ELFE(+1.00)QLGEYK.F	N	6.36	1657.74	-0.6	829.878	2	35.35	209890	1	264	276	Y
2	16	tr|D6RHD5|D6RHD5_HUMAN	K.VFDE(+21.98)FKPLVEEPQNLIK.Q	N	6.56	2066.07	-5.9	689.693	3	36.44	1209480	1	247	263	Y
2	16	tr|D6RHD5|D6RHD5_HUMAN	R.HPDYSVVL.L	N	6.65	928.465	-1.6	465.239	2	21.49	1205208	1	212	219	N
2	16	tr|D6RHD5|D6RHD5_HUMAN	R.Y(+162.05)KAAFTEC(+57.02)C(+57.02)QAADK.A	N	6.67	1823.77	-3.9	912.889	2	12.37	601982	1	35	48	Y
2	16	tr|D6RHD5|D6RHD5_HUMAN	R.M(+57.02)PC(+57.02)AEDYLSVVLNQLC(+57.02).V	N	6.72	1967.88	-1.7	984.945	2	51.93	812316	1	320	335	Y
2	16	tr|D6RHD5|D6RHD5_HUMAN	K.VPQVSTPTLVEVSRK(sub N).L	N	6.75	1638.93	-0.6	820.472	2	18.4	604028	1	289	303	N
2	16	tr|D6RHD5|D6RHD5_HUMAN	K.S(+42.01)HC(+57.02)IAEVENDEM(+15.99)PADLPSLAADFVESK.D	N	6.77	3031.34	0.3	1011.46	3	50.52	612809	1	161	187	Y
2	16	tr|D6RHD5|D6RHD5_HUMAN	K.K(sub Q)NC(+57.02)ELFEQLGEYK.F	N	6.81	1656.78	1.4	829.399	2	27.96	1207048	1	264	276	Y
2	16	tr|D6RHD5|D6RHD5_HUMAN	K.A(+42.01)AFTE(+57.02)C(+57.02)C(+57.02)QA.A	N	6.81	1155.43	-1.1	578.723	2	6.13	1200762	1	37	45	Y
2	16	tr|D6RHD5|D6RHD5_HUMAN	F.T(+57.02)FHADIC(+57.02)TLSEK.E	N	6.81	1477.69	0	739.851	2	15.94	1203477	1	382	393	Y
2	16	tr|D6RHD5|D6RHD5_HUMAN	K.KVPQVST(+79.97)PTLVE(+14.02)VS(+79.97)R.N	N	6.85	1812.88	3.3	605.302	3	29.03	907524	1	288	302	Y
2	16	tr|D6RHD5|D6RHD5_HUMAN	K.K(+162.05)Q(+.98)TALVELVK.H	N	7.03	1290.73	1.1	646.372	2	18.38	703904	1	399	408	Y
2	16	tr|D6RHD5|D6RHD5_HUMAN	R.H(+56.03)PYFYAPELLFFAK.R	N	7.17	1797.91	-1.7	899.962	2	51.53	913615	1	20	33	Y
2	16	tr|D6RHD5|D6RHD5_HUMAN	K.C(+57.02)(+42.01)CTESLVNR.R	N	7.22	1122.48	-4.1	562.245	2	19.17	403370	1	350	358	Y
2	16	tr|D6RHD5|D6RHD5_HUMAN	K.V(+42.01)HTEC(+57.02)C(+57.02)HGD(+43.99)LLEC(+57.02)ADDRADLAK.Y	N	7.3	2670.11	-1.6	891.043	3	18.44	604041	1	115	136	Y
2	16	tr|D6RHD5|D6RHD5_HUMAN	K.KVPQVSTPT(-18.01)L.V	N	7.36	1050.61	-1.4	526.31	2	18.78	704057	1	288	297	Y
2	16	tr|D6RHD5|D6RHD5_HUMAN	K.I(+162.05)VTNHLYLY(+79.97)EIAR.R	Y	7.41	1845.89	-1.6	616.303	3	50.76	811971	1	6	18	Y
2	16	tr|D6RHD5|D6RHD5_HUMAN	K.KQTALVELVK(+57.02).H	N	7.46	1184.71	0.3	593.364	2	18.51	904456	1	399	408	Y
2	16	tr|D6RHD5|D6RHD5_HUMAN	K.K(+27.99)QT(+79.97)ALVELVK.H	N	7.88	1235.65	7.7	618.838	2	16.09	703322	1	399	408	Y
2	16	tr|D6RHD5|D6RHD5_HUMAN	K.VHTEC(+57.02)CHGD(+57.02)LLEC(+57.02)ADDR.A	N	7.9	2085.83	-1	696.283	3	24.07	1205973	1	115	131	Y
2	16	tr|D6RHD5|D6RHD5_HUMAN	K.QNC(+57.02)ELFEQL.G	N	8.01	1179.52	-8.7	590.764	2	32.96	1108158	2	264	272	Y
2	16	tr|D6RHD5|D6RHD5_HUMAN	C.EKPLLEK.S	N	8.03	855.506	0.4	428.761	2	11.28	601545	1	154	160	N
2	16	tr|D6RHD5|D6RHD5_HUMAN	R.LS(+79.97)QRFPKAEFAEVSK(+42.02).L	N	8.17	1857.91	0.7	620.312	3	20.22	105111	1	93	107	Y
2	16	tr|D6RHD5|D6RHD5_HUMAN	K.VHTEC(+57.02)C(+57.02)HGDLLECADD(+57.02)RADLAK.Y	N	8.54	2584.11	-2.8	862.375	3	16.42	603373	1	115	136	Y
2	16	tr|D6RHD5|D6RHD5_HUMAN	K.LKEC(+57.02)C(+57.02)EK(+15.99)PLLEK.S	N	8.62	1561.78	-0.8	521.602	3	12.03	701780	1	149	160	Y
2	16	tr|D6RHD5|D6RHD5_HUMAN	K.SHC(+57.02)IAEVENDE(+57.02)MPA.D	N	8.71	1657.67	-0.4	553.564	3	12.04	1202072	1	161	174	Y
2	16	tr|D6RHD5|D6RHD5_HUMAN	R.MPC(+57.02)AE(+57.02)DYLSVVLNQL.C	N	8.74	1807.85	0.1	904.932	2	50.62	913380	1	320	334	Y
2	16	tr|D6RHD5|D6RHD5_HUMAN	R.M(+57.02)PC(+57.02)AEDYLSVVLNQLC(+57.02)VLHEK.T	N	8.8	2574.23	-1.5	859.082	3	52	913779	1	320	340	Y
2	16	tr|D6RHD5|D6RHD5_HUMAN	K.DVFLGMFR(sub L).Y	N	8.98	983.49	1	492.753	2	43.2	212277	3	198	205	N
2	16	tr|D6RHD5|D6RHD5_HUMAN	K.D(+271.15)VFLGMFLYEYAR.R	N	9.07	1893.93	3.7	632.319	3	44.51	611283	2	198	210	Y
2	16	tr|D6RHD5|D6RHD5_HUMAN	M.FLYEYAR(+14.02).R	N	9.09	974.486	1.1	488.251	2	21.3	704660	1	204	210	Y
2	16	tr|D6RHD5|D6RHD5_HUMAN	K.VFD(+21.98)EFKPLVEEPQNLIK.Q	N	9.47	2066.07	3.4	689.7	3	48.17	1212659	1	247	263	Y
2	16	tr|D6RHD5|D6RHD5_HUMAN	R.RPCFSALEVD(+57.02)ETYVPK.E	N	9.6	1909.92	-0.3	955.969	2	49.81	612635	1	359	374	Y
2	16	tr|D6RHD5|D6RHD5_HUMAN	Y.FYAPELLFFAK(+57.02).R	N	9.7	1401.73	2.3	701.875	2	46.81	912401	1	23	33	Y
2	16	tr|D6RHD5|D6RHD5_HUMAN	L.LFFAK.R	N	9.78	624.364	-1.1	313.189	2	18.6	604100	2	29	33	N
2	16	tr|D6RHD5|D6RHD5_HUMAN	K.QTALVELVKHK(+57.02).P	N	9.85	1321.77	-0.8	661.893	2	15.26	903380	1	400	410	Y
2	16	tr|D6RHD5|D6RHD5_HUMAN	K.LVTDLTK(+14.02).V	N	9.88	802.48	0.2	402.247	2	12.65	202831	1	108	114	Y
2	16	tr|D6RHD5|D6RHD5_HUMAN	P.L(+226.08)VEEPQNLIK.Q	N	9.92	1407.74	-3.7	704.876	2	41.81	1210978	1	254	263	Y
2	16	tr|D6RHD5|D6RHD5_HUMAN	L.Y(+57.02)LYEIAR.R	N	9.92	983.508	4	492.763	2	17.08	504088	1	12	18	Y
2	16	tr|D6RHD5|D6RHD5_HUMAN	C.FSALEVDE(+21.98)TYVPK.E	N	10.01	1518.72	1.2	760.369	2	26.56	106955	1	362	374	Y
2	16	tr|D6RHD5|D6RHD5_HUMAN	R.MPC(+57.02)AEDYLSVV.L	N	10.03	1282.56	-0.2	642.286	2	36.87	1005679	1	320	330	Y
2	16	tr|D6RHD5|D6RHD5_HUMAN	K.A(+162.05)EFAEVSKLVTDLTK.V	N	10.04	1811.94	0.1	604.987	3	41.43	910947	1	100	114	Y
2	16	tr|D6RHD5|D6RHD5_HUMAN	K.VHTEC(+57.02)C(+57.02)HGD(+31.97)LLEC(+57.02)ADDR.A	N	10.16	2117.8	8.3	1059.92	2	13.6	502920	1	115	131	Y
2	16	tr|D6RHD5|D6RHD5_HUMAN	R.MPC(+57.02)AEDYLSV.V	N	10.28	1183.49	-0.2	592.752	2	31.49	1004799	1	320	329	Y
2	16	tr|D6RHD5|D6RHD5_HUMAN	K.C(+57.02)C(+57.02)AAADP(+13.98)HEC(+57.02)YAK.V	N	10.4	1565.57	-4.4	783.789	2	7.31	1201162	1	234	246	Y
2	16	tr|D6RHD5|D6RHD5_HUMAN	K.LVAASQAAL(-.98).G	N	10.45	841.502	0.9	421.759	2	15.21	1002023	1	449	457	Y
2	16	tr|D6RHD5|D6RHD5_HUMAN	K.EFNAETF.T	N	10.57	856.36	0.4	429.188	2	24.93	1003691	2	375	381	N
2	16	tr|D6RHD5|D6RHD5_HUMAN	F.HADIC(+57.02)TLSE(+57.02)KER.Q	N	10.61	1514.71	-0.7	505.912	3	12.08	701800	1	384	395	Y
2	16	tr|D6RHD5|D6RHD5_HUMAN	K.T(-18.01)PVSDR.V	N	10.65	655.329	1.1	328.672	2	2.78	200392	1	341	346	Y
2	16	tr|D6RHD5|D6RHD5_HUMAN	K.VHTEC(+57.02)C(+57.02)HGD.L	N	10.71	1113.4	-2.5	557.704	2	0.67	600067	1	115	123	Y
2	16	tr|D6RHD5|D6RHD5_HUMAN	K.V(+1.00)PQVSTPTLVEVSR.N	N	10.72	1511.83	-0.3	756.923	2	23.38	106059	1	289	302	Y
2	16	tr|D6RHD5|D6RHD5_HUMAN	K.QTALVELVK(+14.02).H	N	10.73	1013.61	0.4	507.813	2	25.44	1206366	1	400	408	Y
2	16	tr|D6RHD5|D6RHD5_HUMAN	K.LVAASQAALGL(+1.00)	N	10.84	1013.59	2.5	507.803	2	57.7	115050	3	449	459	Y
2	16	tr|D6RHD5|D6RHD5_HUMAN	K.VFDEFKPLVEEPQNLI.K	N	11.03	1915.99	-2.6	959.001	2	51.86	214883	1	247	262	N
2	16	tr|D6RHD5|D6RHD5_HUMAN	R.HPDYSVVLL.L	N	11.09	1041.55	-0.1	521.782	2	30.87	508119	1	212	220	N
2	16	tr|D6RHD5|D6RHD5_HUMAN	K.SHC(+57.02)IAE(+57.02)VENDEMPADLPSLAADFVESK.D	N	11.13	3030.36	0.8	1011.13	3	49.61	712237	2	161	187	Y
2	16	tr|D6RHD5|D6RHD5_HUMAN	K.LVAASQAALGL(+37.96)	N	11.24	1050.55	-1.9	526.28	2	28.65	405408	1	449	459	Y
2	16	tr|D6RHD5|D6RHD5_HUMAN	Y.KFQNALLVR.Y	N	11.33	1087.65	-1.6	544.832	2	16.55	903802	1	276	284	N
2	16	tr|D6RHD5|D6RHD5_HUMAN	K.C(+57.02)C(+57.02)AAADPHE(+57.02)C(+57.02)YAK.V	N	11.39	1608.61	-0.5	805.313	2	11.01	801362	1	234	246	Y
2	16	tr|D6RHD5|D6RHD5_HUMAN	K.LVAAS(-18.01)QAAL.G	N	11.42	824.476	-1.6	413.244	2	15.74	1002141	2	449	457	Y
2	16	tr|D6RHD5|D6RHD5_HUMAN	K.VH(+57.02)TEC(+57.02)C(+57.02)HGDLLEC(+57.02)ADDR.A	N	12.15	2142.85	-0.2	715.291	3	13.16	702265	1	115	131	Y
2	16	tr|D6RHD5|D6RHD5_HUMAN	R.RHPDYSVVLL.L	N	12.23	1197.65	-0.5	599.832	2	28.38	907338	3	211	220	N
2	16	tr|D6RHD5|D6RHD5_HUMAN	K.Q(-17.03)TALVELVK(+14.02).H	N	12.56	996.586	-1.8	499.299	2	39.36	407548	1	400	408	Y
2	16	tr|D6RHD5|D6RHD5_HUMAN	K.VFDEFK(+26.02)PLVEEPQNLIK.Q	N	12.58	2070.1	-0.3	691.042	3	51.91	1213668	1	247	263	Y
2	16	tr|D6RHD5|D6RHD5_HUMAN	K.K(+162.05)QTALVELVK.H	N	13.05	1289.74	-0.9	645.879	2	18.66	803858	6	399	408	Y
2	16	tr|D6RHD5|D6RHD5_HUMAN	R.RPCFSALE(+57.02)VDETYVPK.E	N	13.13	1909.92	2.7	637.65	3	27.43	1206901	1	359	374	Y
2	16	tr|D6RHD5|D6RHD5_HUMAN	L.VEEPQNLIK.Q	N	13.29	1068.58	1.9	535.299	2	14	103203	1	255	263	N
2	16	tr|D6RHD5|D6RHD5_HUMAN	K.AAC(+57.02)LLPK(+57.02)LDELR.D	N	13.62	1454.79	-1.2	485.937	3	27.69	606882	1	49	60	Y
2	16	tr|D6RHD5|D6RHD5_HUMAN	K.Q(-17.03)NC(+57.02)ELFE(+21.98)QLGEYK.F	N	13.69	1661.7	-4.7	831.854	2	36.53	109855	2	264	276	Y
2	16	tr|D6RHD5|D6RHD5_HUMAN	N.C(+57.02)(+226.08)ELFEQLGEYK.F	N	13.96	1640.72	3.3	821.371	2	29.21	208026	1	266	276	Y
2	16	tr|D6RHD5|D6RHD5_HUMAN	T.LVEVSR.N	N	14.27	701.407	1	351.711	2	10.49	101923	2	297	302	N
2	16	tr|D6RHD5|D6RHD5_HUMAN	K.LVAASQAALGL(+37.95)	N	14.29	1050.54	0.5	526.277	2	29.08	1004386	1	449	459	Y
2	16	tr|D6RHD5|D6RHD5_HUMAN	K.QNC(+57.02)ELFEQLG.E	N	14.31	1236.54	-3.5	619.277	2	30.79	405864	1	264	273	Y
2	16	tr|D6RHD5|D6RHD5_HUMAN	K.Q(+.98)N(+.98)C(+57.02)ELFEQLGEYK(+14.02).F	N	14.45	1672.73	2.8	837.374	2	29.24	507679	1	264	276	Y
2	16	tr|D6RHD5|D6RHD5_HUMAN	R.RHPDYSVV.L	N	14.78	971.482	-0.8	486.748	2	14.51	802639	5	211	218	N
2	16	tr|D6RHD5|D6RHD5_HUMAN	K.SHC(+57.02)IAEVENDEMPAD(+21.98)LPSLAADFVESK.D	N	14.8	2995.32	-2.4	999.444	3	43.84	911607	1	161	187	Y
2	16	tr|D6RHD5|D6RHD5_HUMAN	K.SHC(+57.02)IAEVENDEM(-48.00).P	N	14.91	1384.56	1.8	693.287	2	12.16	502382	1	161	172	Y
2	16	tr|D6RHD5|D6RHD5_HUMAN	K.LKEC(+57.02)C(+57.02)EKPLLEK(+14.02).S	N	15.05	1559.81	0.2	520.942	3	12.74	702085	1	149	160	Y
2	16	tr|D6RHD5|D6RHD5_HUMAN	T.PTLVEVSR.N	N	15.07	899.508	2.5	450.762	2	18.78	704056	2	295	302	N
2	16	tr|D6RHD5|D6RHD5_HUMAN	K.QNC(+57.02)EL(+1.00)FEQLGEYK.F	N	15.07	1657.74	1.8	829.88	2	39.8	211246	1	264	276	Y
2	16	tr|D6RHD5|D6RHD5_HUMAN	F.KPLVEEPQNLIK.Q	N	15.3	1406.81	2.7	469.946	3	18.44	604043	2	252	263	N
2	16	tr|D6RHD5|D6RHD5_HUMAN	Q.VSTPTLVEVSR.N	N	15.31	1186.66	1.6	594.336	2	17.73	1104062	2	292	302	N
2	16	tr|D6RHD5|D6RHD5_HUMAN	K.YIC(+57.02)E(+57.02)NQDSISSK.L	N	15.41	1499.66	-4	750.832	2	10.9	102109	1	137	148	Y
2	16	tr|D6RHD5|D6RHD5_HUMAN	K.L(+57.02)VTDLTK.V	N	15.48	845.486	-1.9	423.749	2	11.77	102411	2	108	114	Y
2	16	tr|D6RHD5|D6RHD5_HUMAN	K.FQNALLV.R	N	15.52	803.454	0.7	402.735	2	30.32	1004598	1	277	283	N
2	16	tr|D6RHD5|D6RHD5_HUMAN	R.MPC(+57.02)AEDYLSVVLN.Q	N	15.55	1509.68	-0.2	755.849	2	43.02	911383	1	320	332	Y
2	16	tr|D6RHD5|D6RHD5_HUMAN	K.FQN(+.98)ALLVR(+14.02).Y	N	15.6	974.555	-1.8	488.284	2	24.47	1206095	1	277	284	Y
2	16	tr|D6RHD5|D6RHD5_HUMAN	K.SHC(+57.02)IAEVENDEM(+15.99)PA.D	N	15.73	1616.64	-5.7	809.325	2	11.76	202502	1	161	174	Y
2	16	tr|D6RHD5|D6RHD5_HUMAN	K.VHTEC(+57.02)C(+57.02)HGDLLEC(+57.02)AD(+57.02)DR.A	N	15.77	2142.85	-5.6	1072.43	2	13.42	702379	1	115	131	Y
2	16	tr|D6RHD5|D6RHD5_HUMAN	K.KVPQVS(-18.01)TPTLVEVSR.N	N	15.81	1620.92	1.1	541.314	3	18.82	604173	1	288	302	Y
2	16	tr|D6RHD5|D6RHD5_HUMAN	K.V(+57.02)HTECC(+57.02)HGDLLEC(+57.02)ADDR.A	N	15.98	2085.83	0.2	696.284	3	19.55	1204577	1	115	131	Y
2	16	tr|D6RHD5|D6RHD5_HUMAN	T.ALVELVK.H	N	16.18	770.49	0.4	386.252	2	16.69	104066	1	402	408	N
2	16	tr|D6RHD5|D6RHD5_HUMAN	Y.F(+57.02)YAPELLFFAK.R	N	16.21	1401.73	0.7	701.874	2	51.98	1213698	5	23	33	Y
2	16	tr|D6RHD5|D6RHD5_HUMAN	Y.SVVLLLR.L	N	16.34	798.533	4.4	400.275	2	24.47	506240	1	216	222	N
2	16	tr|D6RHD5|D6RHD5_HUMAN	K.S(+57.02)HC(+57.02)IAEVENDEMPADLPSLAADFVESK.D	N	16.46	3030.36	-0.9	1011.13	3	47.58	811205	1	161	187	Y
2	16	tr|D6RHD5|D6RHD5_HUMAN	P.QVSTPTLVEVSR.N	N	16.48	1314.71	-1.3	658.364	2	16.65	104055	1	291	302	N
2	16	tr|D6RHD5|D6RHD5_HUMAN	K.SHC(+57.02)IAEVE(+57.02)NDEMPADLPSLAADFVESK.D	N	16.55	3030.36	1.6	1011.13	3	49.09	712098	2	161	187	Y
2	16	tr|D6RHD5|D6RHD5_HUMAN	K.VFDEFKPLVEEPQNLIK(+21.98).Q	N	16.55	2066.07	-3.5	689.695	3	37.55	609438	1	247	263	Y
2	16	tr|D6RHD5|D6RHD5_HUMAN	R.RPC(+57.02)FS.A	N	17.05	665.295	-0.7	333.655	2	11.22	601529	1	359	363	Y
2	16	tr|D6RHD5|D6RHD5_HUMAN	K.L(+43.01)VTDLTK.V	N	17.18	831.47	4.5	416.744	2	29.75	1004500	1	108	114	Y
2	16	tr|D6RHD5|D6RHD5_HUMAN	R.V(+57.02)TKC(+57.02)C(+57.02)TESLVNR.R	N	17.58	1522.72	-3	762.366	2	12.05	801755	2	347	358	Y
2	16	tr|D6RHD5|D6RHD5_HUMAN	A.KYIC(+57.02)ENQDSISSK.L	N	17.71	1570.73	-1.4	524.583	3	11.77	601739	1	136	148	Y
2	16	tr|D6RHD5|D6RHD5_HUMAN	L.Y(+43.01)LYEIAR.R	N	17.76	969.492	-2.1	485.752	2	35.96	1005505	1	12	18	Y
2	16	tr|D6RHD5|D6RHD5_HUMAN	R.RHPDYSV.V	N	18.09	872.414	-1.1	437.214	2	12.12	801786	1	211	217	N
2	16	tr|D6RHD5|D6RHD5_HUMAN	F.TFH(+57.02)ADIC(+57.02)TLSEK.E	N	18.3	1477.69	0.3	739.851	2	16.32	603332	1	382	393	Y
2	16	tr|D6RHD5|D6RHD5_HUMAN	R.MPC(+57.02)AEDYLSVVLNQL.C	N	18.72	1750.83	-5.1	876.416	2	51.97	114178	2	320	334	Y
2	16	tr|D6RHD5|D6RHD5_HUMAN	F.S(+57.02)ALEVDETYVPK.E	N	18.87	1406.69	0.3	704.354	2	19.27	104786	1	363	374	Y
2	16	tr|D6RHD5|D6RHD5_HUMAN	K.C(+57.02)ASLQK(+43.01)FGER.A	N	18.9	1237.59	-0.2	619.801	2	14.42	503234	1	74	83	Y
2	16	tr|D6RHD5|D6RHD5_HUMAN	K.KVPQVSTP(+1.00)TLVEVSR.N	N	18.95	1639.93	1.4	547.651	3	31.2	807070	1	288	302	Y
2	16	tr|D6RHD5|D6RHD5_HUMAN	P.C(+57.02)AEDYLSVVLNQLC(+57.02)VLHEK.T	N	19.13	2289.11	-2.6	764.043	3	50.03	913229	2	322	340	Y
2	16	tr|D6RHD5|D6RHD5_HUMAN	K.F(+57.02)Q(+.98)NALLVR.Y	N	19.19	1017.56	1.5	509.788	2	24.76	404583	1	277	284	Y
2	16	tr|D6RHD5|D6RHD5_HUMAN	K.LKEC(+57.02)C(+57.02)E(+1.00)KPLLEK.S	N	19.48	1546.79	-6.3	774.396	2	12.73	702082	1	149	160	Y
2	16	tr|D6RHD5|D6RHD5_HUMAN	K.QNC(+57.02)E(+1.00)LFEQLGEYK.F	N	19.53	1657.74	6	829.883	2	30.76	108241	6	264	276	Y
2	16	tr|D6RHD5|D6RHD5_HUMAN	K.C(+57.02)C(+57.02)AAADPH.E	N	19.65	900.322	-2.8	451.167	2	4.3	100539	1	234	241	Y
2	16	tr|D6RHD5|D6RHD5_HUMAN	K.C(+58.01)ASLQK.F	N	19.77	706.332	-1.3	354.173	2	6.31	100875	1	74	79	Y
2	16	tr|D6RHD5|D6RHD5_HUMAN	H.P(+119.04)DYSVVLLLR.L	N	19.91	1292.71	-7.3	647.359	2	48.33	912787	2	213	222	Y
2	16	tr|D6RHD5|D6RHD5_HUMAN	R.RHPDYSVVL.L	N	19.97	1084.57	0	543.29	2	19.72	904839	2	211	219	N
2	16	tr|D6RHD5|D6RHD5_HUMAN	V.LNQLC(+57.02)VLHEK.T	N	20.16	1252.66	1.2	418.561	3	14.68	702794	1	331	340	Y
2	16	tr|D6RHD5|D6RHD5_HUMAN	K.K(+57.02)(+57.02)VPQVSTPTLVEVSR.N	N	20.44	1752.97	-0.5	877.494	2	19.2	604297	1	288	302	Y
2	16	tr|D6RHD5|D6RHD5_HUMAN	L.YLYEIAR(+14.02).R	N	20.45	940.502	-2	471.257	2	20.25	604586	4	12	18	Y
2	16	tr|D6RHD5|D6RHD5_HUMAN	L.YLYEIAG(sub R)R.H	N	20.55	983.508	0.1	492.761	2	18.45	703928	2	12	19	N
2	16	tr|D6RHD5|D6RHD5_HUMAN	K.AVMDDFAAFVE(+57.02)K.C	N	20.72	1398.65	-1	700.331	2	39.13	211040	1	420	431	Y
2	16	tr|D6RHD5|D6RHD5_HUMAN	R.L(+57.02)AKTYETTLEK.C	N	20.74	1352.72	-0.4	677.366	2	12.65	802001	1	223	233	Y
2	16	tr|D6RHD5|D6RHD5_HUMAN	K.C(+57.02)(+57.02)C(+57.02)TESLVNR.R	N	20.75	1194.51	-4.1	598.261	2	11.12	202258	1	350	358	Y
2	16	tr|D6RHD5|D6RHD5_HUMAN	K.A(+57.02)VM(+15.99)DDFAAFVEK.C	N	21.08	1414.64	1.5	708.33	2	29.1	107712	1	420	431	Y
2	16	tr|D6RHD5|D6RHD5_HUMAN	K.VHTEC(+57.02)C(+57.02)HGDLLEC(+57.02)ADD(+14.02)R.A	N	21.23	2099.85	-1.9	700.955	3	14.13	602548	1	115	131	Y
2	16	tr|D6RHD5|D6RHD5_HUMAN	K.KQT(+162.05)ALVELVK.H	N	21.24	1289.74	-0.1	430.922	3	15.84	703262	1	399	408	Y
2	16	tr|D6RHD5|D6RHD5_HUMAN	K.K(+57.02)(+57.02)QTALVELVK.H	N	21.47	1241.73	0.7	621.875	2	17.15	603609	1	399	408	Y
2	16	tr|D6RHD5|D6RHD5_HUMAN	K.VFDEFKPLVEEPQNLIK(+57.02).Q	N	21.57	2101.11	-2.6	1051.56	2	37.59	609447	4	247	263	Y
2	16	tr|D6RHD5|D6RHD5_HUMAN	R.HPD(+57.02)YSVVLLLR.L	N	21.69	1367.76	-1.1	684.885	2	51.33	913565	1	212	222	Y
2	16	tr|D6RHD5|D6RHD5_HUMAN	K.AVT(sub M)DDFAAFVEK.C	N	21.69	1311.63	5.9	656.828	2	30.05	108004	1	420	431	N
2	16	tr|D6RHD5|D6RHD5_HUMAN	V.VLLLR.L	N	22.29	612.432	0	307.223	2	15.4	503568	4	218	222	N
2	16	tr|D6RHD5|D6RHD5_HUMAN	K.LVT(-18.01)DLTK.V	N	22.38	770.454	0.1	386.234	2	12	1102298	1	108	114	Y
2	16	tr|D6RHD5|D6RHD5_HUMAN	K.A(+58.01)AFTEC(+57.02)C(+57.02)QAADK.A	N	22.48	1428.56	4.2	715.293	2	12.5	401794	1	37	48	Y
2	16	tr|D6RHD5|D6RHD5_HUMAN	K.KVPQVSTPTLVEV.S	N	22.64	1395.8	-0.1	698.906	2	25.12	506446	1	288	300	N
2	16	tr|D6RHD5|D6RHD5_HUMAN	K.Y(+1.00)IC(+57.02)ENQDSISSK.L	N	22.75	1443.63	-3	722.821	2	11.2	202283	2	137	148	Y
2	16	tr|D6RHD5|D6RHD5_HUMAN	V.V(+57.02)LNQLC(+57.02)VLHEK.T	N	22.79	1408.75	-3.1	705.38	2	18.6	604099	1	330	340	Y
2	16	tr|D6RHD5|D6RHD5_HUMAN	K.VHTEC(+57.02)C(+57.02)HG(+1.00)DLLEC(+57.02)ADDR.A	N	22.81	2086.83	1.6	696.617	3	13.93	702530	3	115	131	Y
2	16	tr|D6RHD5|D6RHD5_HUMAN	K.P(+57.02)LVEEPQNLIK.Q	N	23.5	1335.74	0.3	668.877	2	22.36	105703	1	253	263	Y
2	16	tr|D6RHD5|D6RHD5_HUMAN	K.Q(-17.03)NC(+57.02)ELFEQLGE(+57.02)YK.F	N	23.5	1696.74	-7	849.371	2	36.76	1005653	1	264	276	Y
2	16	tr|D6RHD5|D6RHD5_HUMAN	K.SHC(+57.02)IAEVENDE(+57.02)MPADLPSLAADFVESK.D	N	23.54	3030.36	-0.3	1011.13	3	46.49	711418	2	161	187	Y
2	16	tr|D6RHD5|D6RHD5_HUMAN	R.ADLAK(+57.02)YIC(+57.02)ENQDSISSK.L	N	23.59	1997.94	-0.1	999.975	2	20.73	1204942	1	132	148	Y
2	16	tr|D6RHD5|D6RHD5_HUMAN	K.LVTDLTK.V	N	23.66	788.464	0.6	395.24	2	11.67	202463	16	108	114	N
2	16	tr|D6RHD5|D6RHD5_HUMAN	K.EFN(+.98)AETFTFH.A	N	23.68	1242.52	0.2	622.267	2	28.61	107559	2	375	384	Y
2	16	tr|D6RHD5|D6RHD5_HUMAN	K.F(+43.01)QNALLVR.Y	N	23.69	1002.56	-0.4	502.288	2	35.27	1005392	1	277	284	Y
2	16	tr|D6RHD5|D6RHD5_HUMAN	K.KVPQVSTPTLVEVS.R	N	23.86	1482.83	-0.7	742.421	2	21.31	505333	4	288	301	N
2	16	tr|D6RHD5|D6RHD5_HUMAN	S.KLVTDLTK.V	N	24.01	916.559	0.8	459.287	2	12.91	802104	1	107	114	N
2	16	tr|D6RHD5|D6RHD5_HUMAN	K.VFDEFKPLVEEPK(sub Q)NLIK.Q	N	24.21	2044.12	-6.8	1023.06	2	58.39	713682	1	247	263	N
2	16	tr|D6RHD5|D6RHD5_HUMAN	K.AAC(+57.02)LLPK(+14.02).L	N	24.25	785.447	0.5	393.731	2	16.04	703309	1	49	55	Y
2	16	tr|D6RHD5|D6RHD5_HUMAN	K.FQNALLVR(+14.02).Y	N	24.67	973.571	-1.4	487.792	2	23.67	805160	4	277	284	Y
2	16	tr|D6RHD5|D6RHD5_HUMAN	K.AVMDDFAAF.V	N	25.05	985.422	-0.2	493.718	2	38.48	1005981	1	420	428	N
2	16	tr|D6RHD5|D6RHD5_HUMAN	K.YIC(+57.02)ENQDSISSKR(sub L)K.E	N	25.23	1726.83	-3.5	864.42	2	17.81	204450	1	137	150	Y
2	16	tr|D6RHD5|D6RHD5_HUMAN	K.AWAVAR.L	N	25.27	672.371	-0.6	337.192	2	12.33	502457	3	87	92	N
2	16	tr|D6RHD5|D6RHD5_HUMAN	R.RPC(+57.02)FSAL.E	N	25.39	849.417	-0.9	425.715	2	18.29	603991	5	359	365	Y
2	16	tr|D6RHD5|D6RHD5_HUMAN	R.FPKAE(+57.02)FAEVSK.L	N	25.45	1308.67	0.6	437.231	3	15.92	603173	1	97	107	Y
2	16	tr|D6RHD5|D6RHD5_HUMAN	K.QNC(+57.02)ELFEQLGEYK(+14.02).F	N	25.7	1670.76	-1.2	836.387	2	34.08	509055	1	264	276	Y
2	16	tr|D6RHD5|D6RHD5_HUMAN	R.H(+43.01)PDYSVVLLLR.L	N	25.73	1353.74	0.2	677.878	2	51.86	812288	1	212	222	Y
2	16	tr|D6RHD5|D6RHD5_HUMAN	K.SHC(+57.02)IAEVENDEMPAD.L	N	26.1	1715.68	-2.2	858.844	2	14.7	203457	1	161	175	Y
2	16	tr|D6RHD5|D6RHD5_HUMAN	K.AVMDD(-18.01)FAAFVEK.C	N	26.16	1323.62	0.9	662.816	2	39.59	211179	1	420	431	Y
2	16	tr|D6RHD5|D6RHD5_HUMAN	K.VFDEFKPLVE(+57.02)EPQNLIK.Q	N	26.21	2101.11	1.9	701.378	3	44.8	1211765	3	247	263	Y
2	16	tr|D6RHD5|D6RHD5_HUMAN	K.FQ(+.98)NALLVR(+14.02).Y	N	26.26	974.555	-2.1	488.284	2	24.83	606017	3	277	284	Y
2	16	tr|D6RHD5|D6RHD5_HUMAN	L.FEQLGEYK.F	N	26.68	1012.49	-1.2	507.25	2	15.48	802938	1	269	276	N
2	16	tr|D6RHD5|D6RHD5_HUMAN	K.LVAASQAALGL(+21.98)	N	26.98	1034.57	-3.7	518.292	2	28.43	1004277	3	449	459	Y
2	16	tr|D6RHD5|D6RHD5_HUMAN	Q.LC(+57.02)VLHEK.T	N	27.08	897.474	0.1	449.744	2	12.27	801842	1	334	340	Y
2	16	tr|D6RHD5|D6RHD5_HUMAN	K.VHTEC(+57.02)C(+57.02)HGDLLEC(+57.02).A	N	27.1	1628.64	-1.3	815.325	2	12.71	1202347	1	115	127	Y
2	16	tr|D6RHD5|D6RHD5_HUMAN	K.KVPQVSTPTLV.E	N	27.12	1167.69	2.9	584.852	2	19.19	504682	1	288	298	N
2	16	tr|D6RHD5|D6RHD5_HUMAN	K.Q(-17.03)NC(+57.02)E(+21.98)LFEQLGEYK.F	N	27.17	1661.7	-0.6	831.857	2	36.94	1109237	3	264	276	Y
2	16	tr|D6RHD5|D6RHD5_HUMAN	K.QNC(+57.02)ELFEQLGEY.K	N	27.19	1528.65	2.6	765.335	2	37.38	1005772	2	264	275	Y
2	16	tr|D6RHD5|D6RHD5_HUMAN	R.HPYFYAPEL.L	N	27.38	1135.53	-0.6	568.774	2	30.94	607662	9	20	28	N
2	16	tr|D6RHD5|D6RHD5_HUMAN	K.FQ(+.98)N(+.98)ALLVR.Y	N	27.57	961.523	0.8	481.769	2	19.75	104948	1	277	284	Y
2	16	tr|D6RHD5|D6RHD5_HUMAN	C.ELFEQLGEYK.F	N	27.59	1254.61	-0.6	628.313	2	26.26	207079	1	267	276	N
2	16	tr|D6RHD5|D6RHD5_HUMAN	K.ADDKE(+57.02)TC(+57.02)FAEEGKK.L	N	27.66	1683.74	-0.3	562.254	3	11.13	1201711	1	435	448	Y
2	16	tr|D6RHD5|D6RHD5_HUMAN	S.TPTLVEVSR.N	N	27.68	1000.56	1.6	501.286	2	19.26	704141	2	294	302	N
2	16	tr|D6RHD5|D6RHD5_HUMAN	K.TYETTLEK(+57.02)C(+57.02)C(+57.02)AAADPHEC(+57.02)YAK.V	N	27.99	2574.08	-2.1	859.033	3	14.58	1202945	1	226	246	Y
2	16	tr|D6RHD5|D6RHD5_HUMAN	L.C(+57.02)VLHEK.T	N	28.09	784.39	0.7	393.203	2	6.29	700743	2	335	340	Y
2	16	tr|D6RHD5|D6RHD5_HUMAN	K.LVAASQAALG(+1.00)L	N	28.23	1013.59	0.6	507.802	2	45.62	112390	2	449	459	Y
2	16	tr|D6RHD5|D6RHD5_HUMAN	K.Q(-17.03)NC(+57.02)ELFEQLGEYK(+14.02).F	N	28.26	1653.73	1.6	827.876	2	41.17	407886	1	264	276	Y
2	16	tr|D6RHD5|D6RHD5_HUMAN	K.Q(+.98)TALVELVK.H	N	28.67	1000.58	-1	501.297	2	21.49	205662	5	400	408	Y
2	16	tr|D6RHD5|D6RHD5_HUMAN	K.LKE(+57.02)C(+57.02)C(+57.02)EKPLLEK.S	N	28.89	1602.81	-1.1	535.277	3	12.2	701851	1	149	160	Y
2	16	tr|D6RHD5|D6RHD5_HUMAN	D.PHEC(+57.02)YAK.V	N	28.96	903.391	0.9	452.703	2	6.07	800578	9	240	246	Y
2	16	tr|D6RHD5|D6RHD5_HUMAN	K.VPQVSTPTLVEVSR(+14.02).N	N	28.98	1524.85	-2.2	763.431	2	23.31	106031	1	289	302	Y
2	16	tr|D6RHD5|D6RHD5_HUMAN	K.LDELR.D	N	28.98	644.349	0.6	323.182	2	10.66	102000	2	56	60	N
2	16	tr|D6RHD5|D6RHD5_HUMAN	R.A(+162.05)DLAKYIC(+57.02)ENQDSISSK.L	N	29.16	2102.97	-2.3	701.995	3	19.58	504797	5	132	148	Y
2	16	tr|D6RHD5|D6RHD5_HUMAN	K.SHC(+57.02)IAEVENDEMPADLPS.L	N	29.24	2012.85	-1.8	1007.43	2	22.57	205940	2	161	178	Y
2	16	tr|D6RHD5|D6RHD5_HUMAN	K.VFDEFKPL.V	N	29.65	993.517	-2.8	497.764	2	27.97	207652	1	247	254	N
2	16	tr|D6RHD5|D6RHD5_HUMAN	K.YIC(+57.02)ENQDSISSK(+57.02)LK.E	N	29.71	1740.84	-2.2	871.423	2	13.86	602450	3	137	150	Y
2	16	tr|D6RHD5|D6RHD5_HUMAN	N.QLC(+57.02)VLHEK.T	N	29.81	1025.53	0.5	513.774	2	12.77	702097	4	333	340	Y
2	16	tr|D6RHD5|D6RHD5_HUMAN	K.N(+.98)YAEAK.D	N	29.88	695.313	-0.7	348.663	2	6.78	400710	1	192	197	Y
2	16	tr|D6RHD5|D6RHD5_HUMAN	K.EC(+57.02)C(+57.02)EKPLLEK(+14.02).S	N	29.94	1318.63	-1.1	660.32	2	12.66	602102	1	151	160	Y
2	16	tr|D6RHD5|D6RHD5_HUMAN	K.AAFTEC(+57.02)C(+57.02)Q(+.98)AADK.A	N	30.17	1371.54	1.8	686.78	2	11.01	102154	4	37	48	Y
2	16	tr|D6RHD5|D6RHD5_HUMAN	K.EFNAETFTFH.A	N	30.19	1241.54	-0.2	621.775	2	28.58	207829	6	375	384	N
2	16	tr|D6RHD5|D6RHD5_HUMAN	K.VFDEFKPLVEE(+57.02)PQNLIK.Q	N	30.19	2101.11	-1.4	701.376	3	43.02	610897	3	247	263	Y
2	16	tr|D6RHD5|D6RHD5_HUMAN	A.LEVDETYVPK.E	N	30.25	1191.6	2.5	596.81	2	17.02	1103838	2	365	374	N
2	16	tr|D6RHD5|D6RHD5_HUMAN	K.QTALVELVK(+57.02).H	N	30.27	1056.62	-0.5	529.316	2	20.13	105088	1	400	408	Y
2	16	tr|D6RHD5|D6RHD5_HUMAN	R.FPK(+43.01)AEFAEVSK.L	N	30.31	1294.66	-4.8	648.332	2	20.76	205421	1	97	107	Y
2	16	tr|D6RHD5|D6RHD5_HUMAN	C.FAEEGKK.L	N	30.33	807.413	0.4	404.714	2	2.57	600283	3	442	448	N
2	16	tr|D6RHD5|D6RHD5_HUMAN	K.QNC(+57.02)ELFEQLGEYK(+57.02).F	N	30.44	1713.77	-0.6	857.89	2	29.66	507799	3	264	276	Y
2	16	tr|D6RHD5|D6RHD5_HUMAN	K.VFDE(+57.02)FKPLVEEPQNLIK.Q	N	30.56	2101.11	-2.7	701.375	3	36.14	609060	3	247	263	Y
2	16	tr|D6RHD5|D6RHD5_HUMAN	K.VPK(sub Q)VSTPTLVEVSR.N	N	30.72	1510.87	-5.9	756.439	2	20.98	505234	2	289	302	N
2	16	tr|D6RHD5|D6RHD5_HUMAN	K.KVPQ(+.98)VSTPT(-18.01)LVEVSR.N	N	30.93	1621.9	-0.6	541.642	3	19.85	604465	1	288	302	Y
2	16	tr|D6RHD5|D6RHD5_HUMAN	L.NQLC(+57.02)VLHEK.T	N	31	1139.58	-1.6	570.794	2	13.07	802161	2	332	340	Y
2	16	tr|D6RHD5|D6RHD5_HUMAN	K.K(+43.01)QTALVELVK.H	N	31.14	1170.7	0.4	586.356	2	21.11	105342	3	399	408	Y
2	16	tr|D6RHD5|D6RHD5_HUMAN	K.FQN(+.98)ALLVR.Y	N	31.14	960.539	1.1	481.277	2	19.55	504786	9	277	284	Y
2	16	tr|D6RHD5|D6RHD5_HUMAN	H.ADIC(+57.02)TLSEK.E	N	31.25	1035.49	-2.5	518.751	2	11.45	102307	2	385	393	Y
2	16	tr|D6RHD5|D6RHD5_HUMAN	K.C(+57.02)(+57.02)C(+57.02)AAADPHEC(+57.02)YAK.V	N	31.31	1608.61	-7.4	805.307	2	11.23	1201746	2	234	246	Y
2	16	tr|D6RHD5|D6RHD5_HUMAN	K.SHC(+57.02)IAEVENDEMPA.D	N	31.53	1600.65	-1.8	801.331	2	14.82	503393	2	161	174	Y
2	16	tr|D6RHD5|D6RHD5_HUMAN	K.F(+57.02)QNALLVR.Y	N	31.79	1016.58	-0.2	509.296	2	18.53	504500	2	277	284	Y
2	16	tr|D6RHD5|D6RHD5_HUMAN	K.L(+27.99)VAASQAALGL	N	31.8	1040.59	-1.2	521.3	2	50.46	1008263	1	449	459	Y
2	16	tr|D6RHD5|D6RHD5_HUMAN	K.EFNAETFTF.H	N	31.86	1104.48	1	553.246	2	38.72	1006021	6	375	383	N
2	16	tr|D6RHD5|D6RHD5_HUMAN	K.DVFLGMF.L	N	32.03	827.389	-0.1	828.396	1	50.08	409553	3	198	204	N
2	16	tr|D6RHD5|D6RHD5_HUMAN	Y.APELLFFAK.R	N	32.17	1034.58	-3.2	518.296	2	36.3	509702	5	25	33	N
2	16	tr|D6RHD5|D6RHD5_HUMAN	K.VFDEFKPLVEE(+21.98)PQNLIK.Q	N	32.22	2066.07	-1.2	1034.04	2	35.52	1209248	2	247	263	Y
2	16	tr|D6RHD5|D6RHD5_HUMAN	K.E(-18.01)TC(+57.02)FAEEGKK.L	N	32.23	1179.52	-1	590.768	2	7.48	1201193	1	439	448	Y
2	16	tr|D6RHD5|D6RHD5_HUMAN	R.LAK(+57.02)TYETTLEK.C	N	32.27	1352.72	1.6	451.914	3	12.32	601959	1	223	233	Y
2	16	tr|D6RHD5|D6RHD5_HUMAN	R.H(+57.02)PYFYAPELLFFAK.R	N	32.35	1798.91	-2.6	900.459	2	51.47	913600	2	20	33	Y
2	16	tr|D6RHD5|D6RHD5_HUMAN	K.NYAEAK.D	N	32.64	694.329	0.4	348.172	2	4.45	200647	6	192	197	N
2	16	tr|D6RHD5|D6RHD5_HUMAN	K.C(+57.02)C(+57.02)AAAD(+21.98)PHEC(+57.02)YAK.V	N	32.87	1573.57	-2.2	787.792	2	7.08	1201117	1	234	246	Y
2	16	tr|D6RHD5|D6RHD5_HUMAN	K.VFDEFKPLVEEPQ.N	N	32.96	1575.78	-2.2	788.896	2	30.42	108117	1	247	259	N
2	16	tr|D6RHD5|D6RHD5_HUMAN	K.QN(+15.99)C(+57.02)ELFEQLGEYK.F	N	33.54	1672.74	-1.7	837.376	2	27.43	207462	3	264	276	Y
2	16	tr|D6RHD5|D6RHD5_HUMAN	A.VMDDFAAFVEK.C	N	33.57	1270.59	0.6	636.303	2	31.72	108541	1	421	431	N
2	16	tr|D6RHD5|D6RHD5_HUMAN	K.Q(+.98)NC(+57.02)E(+43.99)LFEQLGEYK.F	N	33.82	1701.72	-9.4	851.859	2	34.29	406568	1	264	276	Y
2	16	tr|D6RHD5|D6RHD5_HUMAN	K.K(+57.02)QTALVELVK.H	N	34.14	1184.71	0.6	593.364	2	17.05	703512	13	399	408	Y
2	16	tr|D6RHD5|D6RHD5_HUMAN	L.VAASQAALGL	N	34.2	899.508	-0.5	450.761	2	23.45	1003472	1	450	459	N
2	16	tr|D6RHD5|D6RHD5_HUMAN	K.VFDEFKPLVE(+21.98)EPQNLIK.Q	N	34.35	2066.07	-0.3	689.697	3	35.91	1209344	12	247	263	Y
2	16	tr|D6RHD5|D6RHD5_HUMAN	K.LVAAS(-18.01)QAALGL	N	34.36	994.581	-0.4	498.298	2	29.64	1004477	5	449	459	Y
2	16	tr|D6RHD5|D6RHD5_HUMAN	C.F(+57.02)SALEVDETYVPK.E	N	34.55	1553.76	-1	777.887	2	27.92	107357	1	362	374	Y
2	16	tr|D6RHD5|D6RHD5_HUMAN	K.LVAASQAAL.G	N	34.6	842.486	1.1	422.251	2	17.99	1002568	4	449	457	N
2	16	tr|D6RHD5|D6RHD5_HUMAN	K.QT(-18.01)ALVELVK.H	N	34.86	981.586	0.8	491.801	2	20.07	105062	20	400	408	Y
2	16	tr|D6RHD5|D6RHD5_HUMAN	K.YIC(+57.02)ENQD(+15.99)SISSK.L	N	35.24	1458.63	-0.4	730.322	2	10.84	202136	2	137	148	Y
2	16	tr|D6RHD5|D6RHD5_HUMAN	K.TPVSDR.V	N	35.48	673.34	0.3	337.677	2	2.9	200417	10	341	346	N
2	16	tr|D6RHD5|D6RHD5_HUMAN	S.LAADFVESK.D	N	35.48	978.502	1.5	490.259	2	13.76	103108	2	179	187	N
2	16	tr|D6RHD5|D6RHD5_HUMAN	K.AVM(-48.00)DDFAAFVEK.C	N	35.51	1293.62	-0.5	647.819	2	22.19	1205439	2	420	431	Y
2	16	tr|D6RHD5|D6RHD5_HUMAN	C.AAADPHEC(+57.02)YAK.V	N	35.57	1231.53	-1.2	616.771	2	6.62	1200939	1	236	246	Y
2	16	tr|D6RHD5|D6RHD5_HUMAN	K.V(+43.01)HTEC(+57.02)C(+57.02)HGDLLEC(+57.02)ADDR.A	N	35.6	2128.84	-0.4	710.619	3	14.37	503212	1	115	131	Y
2	16	tr|D6RHD5|D6RHD5_HUMAN	K.YIC(+57.02)ENQ(+.98)DSISSK.L	N	35.75	1443.62	1.7	722.818	2	11.06	102172	1	137	148	Y
2	16	tr|D6RHD5|D6RHD5_HUMAN	K.AVMD(+21.98)DFAAFVEK.C	N	35.92	1363.61	-1.1	682.811	2	38.03	110271	4	420	431	Y
2	16	tr|D6RHD5|D6RHD5_HUMAN	K.VFDEFKPLVEEPQ(+.98)NLIK.Q	N	36.15	2045.07	4.5	1023.55	2	34.94	1209088	1	247	263	Y
2	16	tr|D6RHD5|D6RHD5_HUMAN	K.L(+57.02)KEC(+57.02)C(+57.02)EKPLLEK.S	N	36.15	1602.81	1	802.413	2	12.22	701859	3	149	160	Y
2	16	tr|D6RHD5|D6RHD5_HUMAN	K.LDELRDEGK.A	N	36.21	1073.54	0.2	537.775	2	10.86	501844	3	56	64	N
2	16	tr|D6RHD5|D6RHD5_HUMAN	K.VHT(+1.00)EC(+57.02)C(+57.02)HGDLLEC(+57.02)ADDR.A	N	36.33	2086.83	-4.3	1044.42	2	14.19	702611	2	115	131	Y
2	16	tr|D6RHD5|D6RHD5_HUMAN	K.EC(+57.02)C(+57.02)EKPLLEK.S	N	36.42	1304.61	-0.2	653.312	2	11.87	1202003	6	151	160	Y
2	16	tr|D6RHD5|D6RHD5_HUMAN	K.K(+27.99)VPQVSTPTLVEVSR.N	N	36.48	1666.93	-2.9	834.467	2	25.16	1106112	1	288	302	Y
2	16	tr|D6RHD5|D6RHD5_HUMAN	V.PQVSTPTLVEVSR.N	N	36.94	1411.77	-2	706.889	2	19.21	704132	3	290	302	N
2	16	tr|D6RHD5|D6RHD5_HUMAN	K.C(+57.02)ASLQK.F	N	36.97	705.348	0.4	353.681	2	4.48	200652	6	74	79	Y
2	16	tr|D6RHD5|D6RHD5_HUMAN	K.KVPQVSTPTLVE(+57.02)VSR.N	N	37.03	1695.95	-2.6	848.981	2	19.83	904873	2	288	302	Y
2	16	tr|D6RHD5|D6RHD5_HUMAN	K.A(+57.02)AFTEC(+57.02)C(+57.02)QAADK.A	N	37.1	1427.58	-1.9	714.796	2	10.84	102079	1	37	48	Y
2	16	tr|D6RHD5|D6RHD5_HUMAN	K.VFDEFKPLVEEPQN(+.98)LIK.Q	N	37.14	2045.07	3.9	1023.55	2	41.83	511341	3	247	263	Y
2	16	tr|D6RHD5|D6RHD5_HUMAN	L.SVVLNQLC(+57.02)VLHEK.T	N	37.21	1537.83	-2.1	769.92	2	23.77	705333	2	328	340	Y
2	16	tr|D6RHD5|D6RHD5_HUMAN	K.LKEC(+57.02)C(+57.02)EK.P	N	37.31	965.431	-0.4	483.723	2	1.88	600204	5	149	155	Y
2	16	tr|D6RHD5|D6RHD5_HUMAN	K.YIC(+57.02)ENQDSISSK(+57.02).L	N	37.38	1499.66	0.6	750.836	2	11.65	502166	1	137	148	Y
2	16	tr|D6RHD5|D6RHD5_HUMAN	R.H(+57.02)PDYSVVLLLR.L	N	37.42	1367.76	-1.2	684.885	2	50.05	913234	20	212	222	Y
2	16	tr|D6RHD5|D6RHD5_HUMAN	M.FLYEYAR.R	N	37.58	960.471	0.8	481.243	2	17.97	1204106	4	204	210	N
2	16	tr|D6RHD5|D6RHD5_HUMAN	K.KQ(+.98)TALVELVK.H	N	37.64	1128.68	0.6	377.233	3	18.62	704000	1	399	408	Y
2	16	tr|D6RHD5|D6RHD5_HUMAN	K.VHTE(+1.00)C(+57.02)C(+57.02)HGDLLEC(+57.02)ADDR.A	N	37.68	2086.83	-5.6	1044.42	2	13.71	1202639	3	115	131	Y
2	16	tr|D6RHD5|D6RHD5_HUMAN	H.GDLLEC(+57.02)ADDR.A	N	38.4	1162.49	0.2	582.254	2	14.11	103242	1	122	131	Y
2	16	tr|D6RHD5|D6RHD5_HUMAN	K.L(+43.01)VAASQAALGL	N	38.6	1055.6	0.1	528.806	2	51.84	1008532	3	449	459	Y
2	16	tr|D6RHD5|D6RHD5_HUMAN	K.QTALVELVK.H	N	39.18	999.596	0.4	500.806	2	38.73	110461	130	400	408	N
2	16	tr|D6RHD5|D6RHD5_HUMAN	K.AAFTEC(+57.02)C(+57.02)QA.A	N	39.34	1056.4	-3.6	529.206	2	12.87	401901	1	37	45	Y
2	16	tr|D6RHD5|D6RHD5_HUMAN	K.AAFTEC(+57.02)C(+57.02)QAAD.K	N	39.35	1242.46	-0.3	622.239	2	12.81	401884	1	37	47	Y
2	16	tr|D6RHD5|D6RHD5_HUMAN	K.Q(-17.03)TALVELVK.H	N	39.47	982.57	0.8	492.293	2	34.64	1005304	12	400	408	Y
2	16	tr|D6RHD5|D6RHD5_HUMAN	K.AVMDD(+21.98)FAAFVEK.C	N	39.62	1363.61	-2.6	682.81	2	37.51	110126	4	420	431	Y
2	16	tr|D6RHD5|D6RHD5_HUMAN	L.YLYEIAR.R	N	39.65	926.486	-0.5	464.25	2	16.16	503811	26	12	18	N
2	16	tr|D6RHD5|D6RHD5_HUMAN	R.M(+15.99)PC(+57.02)AEDYLSVVLNQLC(+57.02)VLHEK.T	N	39.94	2533.2	0.7	845.408	3	51.4	913585	4	320	340	Y
2	16	tr|D6RHD5|D6RHD5_HUMAN	K.C(+57.02)ASLQK(+57.02)FGER.A	N	40.04	1251.6	-0.8	626.808	2	12.94	802115	1	74	83	Y
2	16	tr|D6RHD5|D6RHD5_HUMAN	L.GMFLYEYAR.R	N	40.16	1148.53	-1.1	575.273	2	28.67	1207250	2	202	210	N
2	16	tr|D6RHD5|D6RHD5_HUMAN	K.AAFTEC(+57.02)C(+57.02)QAADK(+57.02)AAC(+57.02)LLPK.L	N	40.28	2181	-0.7	1091.51	2	24.84	1206209	2	37	55	Y
2	16	tr|D6RHD5|D6RHD5_HUMAN	K.VFDEFKPLVEEPQN.L	N	41.63	1689.83	-0.7	845.919	2	29.07	507618	5	247	260	N
2	16	tr|D6RHD5|D6RHD5_HUMAN	K.ETC(+57.02)FAEEGKK.L	N	42.16	1197.53	5.3	599.777	2	7.02	1201097	8	439	448	Y
2	16	tr|D6RHD5|D6RHD5_HUMAN	K.AEFAEVSK.L	N	42.16	879.434	-3.5	440.723	2	11.01	202212	12	100	107	N
2	16	tr|D6RHD5|D6RHD5_HUMAN	M.PADLPSLAADFVESK.D	N	42.44	1558.79	0	780.401	2	43.79	1110973	6	173	187	N
2	16	tr|D6RHD5|D6RHD5_HUMAN	R.FPK(+57.02)AEFAEVSK.L	N	42.67	1308.67	-0.7	655.342	2	15.64	703180	2	97	107	Y
2	16	tr|D6RHD5|D6RHD5_HUMAN	C.HGDLLEC(+57.02)ADDR.A	N	42.81	1299.55	-0.8	650.783	2	12.72	1202353	1	121	131	Y
2	16	tr|D6RHD5|D6RHD5_HUMAN	N.Q(-17.03)LC(+57.02)VLHEK.T	N	43.01	1008.51	-2.5	505.259	2	18.55	803825	7	333	340	Y
2	16	tr|D6RHD5|D6RHD5_HUMAN	F.YAPELLFFAK.R	N	43.17	1197.64	1.3	599.83	2	42.72	1211217	13	24	33	N
2	16	tr|D6RHD5|D6RHD5_HUMAN	K.LVAASQAALG.L	N	43.24	899.508	1	450.762	2	16.09	1002217	18	449	458	N
2	16	tr|D6RHD5|D6RHD5_HUMAN	K.FQ(+.98)NALLVR.Y	N	43.33	960.539	0.3	481.277	2	19.82	1204655	4	277	284	Y
2	16	tr|D6RHD5|D6RHD5_HUMAN	K.Y(+42.01)(+15.99)IC(+57.02)ENQDSISSK.L	N	44.21	1500.64	-2.3	751.326	2	12.13	401684	1	137	148	Y
2	16	tr|D6RHD5|D6RHD5_HUMAN	F.LGM(+15.99)FLYEYAR.R	N	44.21	1277.61	0.3	639.813	2	27.78	1206996	2	201	210	Y
2	16	tr|D6RHD5|D6RHD5_HUMAN	C.IAEVENDEMPADLPSLAADFVESK.D	N	44.54	2589.22	-0.8	1295.61	2	51.5	1112909	7	164	187	N
2	16	tr|D6RHD5|D6RHD5_HUMAN	C.IAEVENDEM(+15.99)PADLPSLAADFVESK.D	N	44.86	2605.21	1	1303.61	2	45.5	1111383	1	164	187	Y
2	16	tr|D6RHD5|D6RHD5_HUMAN	K.VFD(+57.02)EFKPLVEEPQNLIK.Q	N	44.93	2101.11	2.6	1051.56	2	50.98	1213381	10	247	263	Y
2	16	tr|D6RHD5|D6RHD5_HUMAN	K.FQNALLVR.Y	N	45.26	959.555	1.1	480.785	2	36.78	509843	188	277	284	N
2	16	tr|D6RHD5|D6RHD5_HUMAN	K.VHTEC(+57.02)C(+57.02)HGDLLEC(+57.02)ADDR(+14.02).A	N	45.39	2099.85	-6.3	1050.92	2	14.18	602562	1	115	131	Y
2	16	tr|D6RHD5|D6RHD5_HUMAN	K.KVPQVSTPTLVEVSR(+14.02).N	N	45.59	1652.95	-1.2	551.989	3	21.33	905325	4	288	302	Y
2	16	tr|D6RHD5|D6RHD5_HUMAN	K.KQTALVELVK.H	N	46.05	1127.69	-1	564.852	2	19.82	804152	23	399	408	N
2	16	tr|D6RHD5|D6RHD5_HUMAN	K.Q(-17.03)NC(+57.02)ELFEQ(+.98)LGEYK.F	N	46.17	1640.7	-0.1	821.359	2	39.28	110610	4	264	276	Y
2	16	tr|D6RHD5|D6RHD5_HUMAN	Y.IC(+57.02)ENQDSISSK.L	N	46.5	1279.57	-2.5	640.791	2	9.42	101611	9	138	148	Y
2	16	tr|D6RHD5|D6RHD5_HUMAN	K.C(+58.01)C(+57.02)TESLVNR.R	N	46.53	1138.47	2.8	570.246	2	12.06	502344	4	350	358	Y
2	16	tr|D6RHD5|D6RHD5_HUMAN	H.TEC(+57.02)C(+57.02)HGDLLEC(+57.02)ADDR.A	N	47.36	1849.7	-0.1	925.859	2	13.01	502720	1	117	131	Y
2	16	tr|D6RHD5|D6RHD5_HUMAN	K.Q(+27.99)NC(+57.02)ELFEQLGEYK.F	N	47.69	1684.74	-2.7	843.375	2	36.34	1005575	1	264	276	Y
2	16	tr|D6RHD5|D6RHD5_HUMAN	K.K(+43.01)VPQVSTPTLVEVSR.N	N	47.93	1681.94	-4.4	841.972	2	23.22	105999	5	288	302	Y
2	16	tr|D6RHD5|D6RHD5_HUMAN	K.KVPQVSTPT(-18.01)LVEVSR.N	N	47.99	1620.92	-0.9	541.313	3	19.69	704233	4	288	302	Y
2	16	tr|D6RHD5|D6RHD5_HUMAN	D.YSVVLLLR.L	N	48.11	961.596	-0.6	481.805	2	48.56	912844	9	215	222	N
2	16	tr|D6RHD5|D6RHD5_HUMAN	K.Q(+57.02)NC(+57.02)ELFEQLGEYK.F	N	48.33	1713.77	-0.1	857.891	2	29.88	208217	2	264	276	Y
2	16	tr|D6RHD5|D6RHD5_HUMAN	F.LGMFLYEYAR.R	N	49.28	1261.62	-1.4	631.815	2	51.71	1213594	19	201	210	N
2	16	tr|D6RHD5|D6RHD5_HUMAN	K.Q(-17.03)NC(+57.02)E(+57.02)LFEQLGEYK.F	N	49.44	1696.74	-0.9	849.377	2	36.63	407009	4	264	276	Y
2	16	tr|D6RHD5|D6RHD5_HUMAN	K.VFDEFKPLVEEPQ(+.98)N.L	N	49.57	1690.81	-2.1	846.41	2	30.21	108054	1	247	260	Y
2	16	tr|D6RHD5|D6RHD5_HUMAN	K.V(+57.02)PQVSTPTLVEVSR.N	N	49.58	1567.86	-1.7	784.934	2	21.38	1105094	5	289	302	Y
2	16	tr|D6RHD5|D6RHD5_HUMAN	K.VFDEFK(+57.02)PLVEEPQNLIK.Q	N	49.79	2101.11	2	701.379	3	44.28	1211631	27	247	263	Y
2	16	tr|D6RHD5|D6RHD5_HUMAN	F.TFHADIC(+57.02)TLSEK.E	N	49.94	1420.67	-0.5	711.34	2	16.35	603344	10	382	393	Y
2	16	tr|D6RHD5|D6RHD5_HUMAN	K.AAC(+57.02)LLPK.L	N	50.07	771.431	-1.3	386.722	2	11.89	102448	4	49	55	Y
2	16	tr|D6RHD5|D6RHD5_HUMAN	V.VLNQLC(+57.02)VLHEK.T	N	50.21	1351.73	2	676.873	2	18.06	904308	5	330	340	Y
2	16	tr|D6RHD5|D6RHD5_HUMAN	F.HADIC(+57.02)TLSEK.E	N	50.28	1172.55	-0.6	587.282	2	12.3	801851	3	384	393	Y
2	16	tr|D6RHD5|D6RHD5_HUMAN	K.AVMDDFAAFVEK(+57.02).C	N	50.42	1398.65	-2.2	700.33	2	36.93	109970	1	420	431	Y
2	16	tr|D6RHD5|D6RHD5_HUMAN	V.MDDFAAFVEK.C	N	50.64	1171.52	-0.6	586.768	2	38.28	110339	7	422	431	N
2	16	tr|D6RHD5|D6RHD5_HUMAN	K.EQLK(+43.01)AVMDDFAAFVEK.C	N	51.16	1882.91	-1.8	942.462	2	50.75	913416	1	416	431	Y
2	16	tr|D6RHD5|D6RHD5_HUMAN	R.PC(+57.02)FSALEVDETYVPK.E	N	51.2	1753.82	-2.4	877.917	2	30.17	108043	3	360	374	Y
2	16	tr|D6RHD5|D6RHD5_HUMAN	K.VFDEFKPLVEEPQNL.I	N	51.42	1802.91	-1.8	902.46	2	38.2	210761	3	247	261	N
2	16	tr|D6RHD5|D6RHD5_HUMAN	K.C(+57.02)C(+57.02)AAADPHEC(+57.02)YAK(+14.02).V	N	51.76	1565.61	-2.2	783.809	2	11.74	801640	1	234	246	Y
2	16	tr|D6RHD5|D6RHD5_HUMAN	C.AEDYLSVVLNQLC(+57.02)VLHEK.T	N	52.5	2129.08	4	1065.55	2	50.32	913303	4	323	340	Y
2	16	tr|D6RHD5|D6RHD5_HUMAN	K.QNC(+57.02)ELFEQLGE(+57.02)YK.F	N	52.67	1713.77	1.6	857.892	2	29.95	1207650	2	264	276	Y
2	16	tr|D6RHD5|D6RHD5_HUMAN	P.DYSVVLLLR.L	N	52.89	1076.62	-0.2	539.319	2	51.9	712890	5	214	222	N
2	16	tr|D6RHD5|D6RHD5_HUMAN	K.A(+57.02)VMDDFAAFVEK.C	N	52.95	1398.65	-2	700.33	2	37.57	210571	31	420	431	Y
2	16	tr|D6RHD5|D6RHD5_HUMAN	K.Q(+43.01)NC(+57.02)ELFEQLGEYK.F	N	53.19	1699.75	-1.9	850.881	2	36.02	1005513	1	264	276	Y
2	16	tr|D6RHD5|D6RHD5_HUMAN	K.VHTE(+57.02)C(+57.02)C(+57.02)HGDLLEC(+57.02)ADDR.A	N	53.5	2142.85	-4.1	1072.43	2	12.64	1202321	3	115	131	Y
2	16	tr|D6RHD5|D6RHD5_HUMAN	K.TYETTLEK.C	N	54.02	983.481	-1.5	492.747	2	10.9	102105	6	226	233	N
2	16	tr|D6RHD5|D6RHD5_HUMAN	K.PLVEEPQNLIK.Q	N	54.62	1278.72	-0.2	640.366	2	21.02	205522	6	253	263	N
2	16	tr|D6RHD5|D6RHD5_HUMAN	K.ADDKETC(+57.02)FAEEGKK.L	N	55.07	1626.72	-2	543.246	3	10.89	1201640	3	435	448	Y
2	16	tr|D6RHD5|D6RHD5_HUMAN	M.DDFAAFVEK.C	N	55.62	1040.48	2.1	521.249	2	23.64	106162	2	423	431	N
2	16	tr|D6RHD5|D6RHD5_HUMAN	Y.FYAPELLFFAK.R	N	55.77	1344.71	0.1	673.363	2	52.09	613254	59	23	33	N
2	16	tr|D6RHD5|D6RHD5_HUMAN	R.HPYFYAPELLFFAK.R	N	56.41	1741.89	-0.8	581.636	3	51.94	913752	1	20	33	N
2	16	tr|D6RHD5|D6RHD5_HUMAN	K.A(+43.01)VMDDFAAFVEK.C	N	56.65	1384.63	-2.6	693.322	2	50.64	1008306	6	420	431	Y
2	16	tr|D6RHD5|D6RHD5_HUMAN	K.KVPQ(+.98)VSTPTLVEVSR.N	N	57.38	1639.91	0	547.645	3	19.8	604450	12	288	302	Y
2	16	tr|D6RHD5|D6RHD5_HUMAN	F.SALEVDETYVPK.E	N	57.43	1349.67	0.1	675.843	2	20.99	1104980	12	363	374	N
2	16	tr|D6RHD5|D6RHD5_HUMAN	C.C(+57.02)HGDLLEC(+57.02)ADDR.A	N	57.43	1459.58	-0.4	730.798	2	13.17	1202462	2	120	131	Y
2	16	tr|D6RHD5|D6RHD5_HUMAN	K.V(+57.02)FDEFKPLVEEPQNLIK.Q	N	58.6	2101.11	-0.8	1051.56	2	47.27	512921	44	247	263	Y
2	16	tr|D6RHD5|D6RHD5_HUMAN	K.Q(+.98)NC(+57.02)ELFEQLGEYK.F	N	58.75	1657.73	1.2	829.873	2	33.05	209229	8	264	276	Y
2	16	tr|D6RHD5|D6RHD5_HUMAN	K.K(+57.02)VPQVSTPTLVEVSR.N	N	58.8	1695.95	-3.5	848.98	2	19.73	704244	9	288	302	Y
2	16	tr|D6RHD5|D6RHD5_HUMAN	K.QN(+.98)C(+57.02)ELFEQLGEYK.F	N	59.48	1657.73	-2.6	829.87	2	31.58	108505	6	264	276	Y
2	16	tr|D6RHD5|D6RHD5_HUMAN	R.MPC(+57.02)AEDYLSVVLNQLC(+57.02)VLHEK.T	N	59.77	2517.21	-4.6	1259.6	2	52	913777	5	320	340	Y
2	16	tr|D6RHD5|D6RHD5_HUMAN	K.V(+57.02)HTEC(+57.02)C(+57.02)HGDLLEC(+57.02)ADDR.A	N	60.4	2142.85	-4.1	1072.43	2	13.13	1202450	1	115	131	Y
2	16	tr|D6RHD5|D6RHD5_HUMAN	K.Q(-17.03)N(+.98)C(+57.02)ELFEQLGEYK.F	N	60.6	1640.7	-2.8	821.356	2	38.69	210909	5	264	276	Y
2	16	tr|D6RHD5|D6RHD5_HUMAN	Q.NC(+57.02)ELFEQLGEYK.F	N	61.04	1528.69	-2.3	765.349	2	30.58	208443	1	265	276	Y
2	16	tr|D6RHD5|D6RHD5_HUMAN	K.C(+57.02)(+43.01)C(+57.02)AAADPHEC(+57.02)YAK.V	N	61.88	1594.6	0.5	798.306	2	10.74	202091	1	234	246	Y
2	16	tr|D6RHD5|D6RHD5_HUMAN	K.VPQ(+.98)VSTPTLVEVSR.N	N	62.19	1511.82	2.3	756.919	2	23.68	1105639	4	289	302	Y
2	16	tr|D6RHD5|D6RHD5_HUMAN	K.C(+58.01)C(+57.02)AAADPHEC(+57.02)YAK.V	N	62.47	1552.57	-1.9	777.293	2	10.96	501883	2	234	246	Y
2	16	tr|D6RHD5|D6RHD5_HUMAN	K.SHC(+57.02)IAEVENDEM(+15.99)PADLPSLAADFVESK.D	N	62.61	2989.33	0.8	997.452	3	44.42	611258	19	161	187	Y
2	16	tr|D6RHD5|D6RHD5_HUMAN	A.DLPSLAADFVESK.D	N	63.03	1390.7	1.2	696.357	2	39.58	1109924	3	175	187	N
2	16	tr|D6RHD5|D6RHD5_HUMAN	S.ALEVDETYVPK.E	N	63.35	1262.64	2.3	632.328	2	18.16	1104180	3	364	374	N
2	16	tr|D6RHD5|D6RHD5_HUMAN	K.AAFTEC(+57.02)C(+57.02)QAADK.A	N	64.1	1370.56	0	686.287	2	10.78	102054	38	37	48	Y
2	16	tr|D6RHD5|D6RHD5_HUMAN	K.LKEC(+57.02)C(+57.02)EKPLLEK.S	N	64.61	1545.79	-0.9	773.901	2	12.01	601832	12	149	160	Y
2	16	tr|D6RHD5|D6RHD5_HUMAN	K.AVM(+15.99)DDFAAFVEK.C	N	65.51	1357.62	-0.8	679.818	2	28.77	907454	45	420	431	Y
2	16	tr|D6RHD5|D6RHD5_HUMAN	R.HPDYSVVLLLR.L	N	66.44	1310.73	-0.7	656.374	2	38.64	910195	73	212	222	N
2	16	tr|D6RHD5|D6RHD5_HUMAN	K.QNC(+57.02)ELFEQ(+.98)LGEYK.F	N	66.89	1657.73	-0.5	829.871	2	32.27	1208334	1	264	276	Y
2	16	tr|D6RHD5|D6RHD5_HUMAN	R.RPC(+57.02)FSALEVDETYVPK.E	N	67.4	1909.92	-0.3	637.649	3	30	707076	224	359	374	Y
2	16	tr|D6RHD5|D6RHD5_HUMAN	N.C(+57.02)ELFEQLGEYK.F	N	68.02	1414.64	-1.4	708.328	2	29.1	207987	2	266	276	Y
2	16	tr|D6RHD5|D6RHD5_HUMAN	K.LVAASQAALGL	N	68.02	1012.59	0.6	507.303	2	40.89	1006404	294	449	459	N
2	16	tr|D6RHD5|D6RHD5_HUMAN	K.VHTEC(+57.02)C(+57.02)HGDLLEC(+57.02)ADD(-18.01)R.A	N	68.09	2067.82	-4.6	1034.91	2	13.65	602379	1	115	131	Y
2	16	tr|D6RHD5|D6RHD5_HUMAN	K.C(+57.02)C(+57.02)TESLVNR.R	N	69.54	1137.49	-1.3	569.752	2	10.87	202152	6	350	358	Y
2	16	tr|D6RHD5|D6RHD5_HUMAN	K.SHC(+57.02)IAEVENDEMPADLPSLAADFVESK.D	N	70	2973.34	0.2	1487.68	2	47.78	711760	29	161	187	Y
2	16	tr|D6RHD5|D6RHD5_HUMAN	K.DVFLGM(+15.99)FLYEYAR.R	N	71.19	1638.78	-1.5	820.394	2	46.93	912429	20	198	210	Y
2	16	tr|D6RHD5|D6RHD5_HUMAN	K.VPQVSTPTLVEVSR.N	N	71.3	1510.84	-0.4	756.425	2	21.33	1105077	81	289	302	N
2	16	tr|D6RHD5|D6RHD5_HUMAN	K.VHTEC(+57.02)C(+57.02)HGDLLEC(+57.02)ADDR.A	N	72.07	2085.83	-0.2	1043.92	2	13.37	902660	76	115	131	Y
2	16	tr|D6RHD5|D6RHD5_HUMAN	H.C(+57.02)IAEVENDEMPADLPSLAADFVESK.D	N	72.33	2749.25	-3.2	917.42	3	51.93	1113034	6	163	187	Y
2	16	tr|D6RHD5|D6RHD5_HUMAN	K.KVPQVSTPTLVEVSR.N	N	73.59	1638.93	1.9	547.318	3	32.21	707675	142	288	302	N
2	16	tr|D6RHD5|D6RHD5_HUMAN	K.AVMDDFAAFVEK.C	N	74.42	1341.63	-0.5	671.821	2	39.33	110624	167	420	431	N
2	16	tr|D6RHD5|D6RHD5_HUMAN	K.QNC(+57.02)ELFEQLGEYK.F	N	74.72	1656.75	-0.8	829.379	2	29.2	507661	48	264	276	Y
2	16	tr|D6RHD5|D6RHD5_HUMAN	C.FSALEVDETYVPK.E	N	75.39	1496.74	-0.4	749.377	2	26.62	106971	99	362	374	N
2	16	tr|D6RHD5|D6RHD5_HUMAN	K.C(+57.02)C(+57.02)AAADPHEC(+57.02)YAK.V	N	76.06	1551.59	-1	776.802	2	10.54	1201585	12	234	246	Y
2	16	tr|D6RHD5|D6RHD5_HUMAN	K.Q(-17.03)NC(+57.02)ELFEQLGEYK.F	N	80.18	1639.72	-0.3	820.866	2	37.44	407174	46	264	276	Y
2	16	tr|D6RHD5|D6RHD5_HUMAN	K.YIC(+57.02)ENQDSISSK.L	N	81.99	1442.63	-3.1	722.322	2	10.79	102058	41	137	148	Y
2	16	tr|D6RHD5|D6RHD5_HUMAN	K.VFDEFKPLVEEPQNLIK.Q	N	86.78	2044.09	-1.6	1023.05	2	47.87	513079	291	247	263	N
3	23	tr|C9JKR2|C9JKR2_HUMAN	R.NLGKVGS(+79.97)KC(+57.02)C(+57.02)K(+57.02).H	N	5	1386.61	1.1	694.315	2	16.04	1002209	1	261	271	Y
3	23	tr|C9JKR2|C9JKR2_HUMAN	K.VFDEFKPLVEEP(+1.00)QN.L	N	5.05	1690.82	-1.3	846.417	2	30.01	208262	1	205	218	Y
3	23	tr|C9JKR2|C9JKR2_HUMAN	K.VPQ(+.98)VSTPTLVE(+14.02)VSRNLGK.V	N	5.14	1938.08	1.1	647.034	3	16.45	603384	1	247	264	Y
3	23	tr|C9JKR2|C9JKR2_HUMAN	K.Q(-17.03)TALVE(+57.02)LVKHKPK.A	N	5.18	1529.89	3.2	510.973	3	21.83	905464	1	358	370	Y
3	23	tr|C9JKR2|C9JKR2_HUMAN	K.VPQVSTPTLVE(+21.98)VSR.N	N	5.19	1532.82	-3.3	767.413	2	22.05	1105225	1	247	260	Y
3	23	tr|C9JKR2|C9JKR2_HUMAN	R.M(+57.02)PC(+57.02)AEDYLSVVLNQL.C	N	5.2	1807.85	1.6	904.933	2	51.93	913750	1	278	292	Y
3	23	tr|C9JKR2|C9JKR2_HUMAN	R.LAKTYETTP(sub L)EK.C	N	5.34	1279.67	3.6	640.842	2	13.89	1202704	1	181	191	N
3	23	tr|C9JKR2|C9JKR2_HUMAN	K.EFNAE(+21.98)TFTF.H	N	5.4	1126.46	-4.1	564.234	2	39.13	1006086	1	333	341	Y
3	23	tr|C9JKR2|C9JKR2_HUMAN	R.HPDYSVV.L	N	5.43	815.381	-1.3	408.697	2	12.84	502659	1	170	176	N
3	23	tr|C9JKR2|C9JKR2_HUMAN	K.D(+42.01)VFLGMFLYE(+57.02)YARR(+14.02).H	N	5.49	1891.93	-3.9	631.648	3	46.85	811027	1	156	169	Y
3	23	tr|C9JKR2|C9JKR2_HUMAN	K.VPQVS(+79.97)TPT(+79.97)LVEVS(+79.97)R.N	N	5.95	1750.73	2.3	876.376	2	28.33	107477	1	247	260	Y
3	23	tr|C9JKR2|C9JKR2_HUMAN	K.DVFLGM.F	N	6.02	680.32	-2.8	681.326	1	36.04	1005517	1	156	161	N
3	23	tr|C9JKR2|C9JKR2_HUMAN	K.VHTEC(+57.02)C(+57.02)H(+15.99)GDLLEC(+57.02)ADDR.A	N	6.25	2101.83	-1.9	701.614	3	12.52	602046	1	73	89	Y
3	23	tr|C9JKR2|C9JKR2_HUMAN	K.QNC(+57.02)ELFE(+1.00)QLGEYK.F	N	6.36	1657.74	-0.6	829.878	2	35.35	209890	1	222	234	Y
3	23	tr|C9JKR2|C9JKR2_HUMAN	E.N(+.98)FKALAVAR.L	Y	6.46	989.566	-1.1	495.79	2	39.78	1210401	1	42	50	Y
3	23	tr|C9JKR2|C9JKR2_HUMAN	K.VFDE(+21.98)FKPLVEEPQNLIK.Q	N	6.56	2066.07	-5.9	689.693	3	36.44	1209480	1	205	221	Y
3	23	tr|C9JKR2|C9JKR2_HUMAN	R.HPDYSVVL.L	N	6.65	928.465	-1.6	465.239	2	21.49	1205208	1	170	177	N
3	23	tr|C9JKR2|C9JKR2_HUMAN	R.M(+57.02)PC(+57.02)AEDYLSVVLNQLC(+57.02).V	N	6.72	1967.88	-1.7	984.945	2	51.93	812316	1	278	293	Y
3	23	tr|C9JKR2|C9JKR2_HUMAN	K.VPQVSTPTLVEVSRK(sub N).L	N	6.75	1638.93	-0.6	820.472	2	18.4	604028	1	247	261	N
3	23	tr|C9JKR2|C9JKR2_HUMAN	K.S(+42.01)HC(+57.02)IAEVENDEM(+15.99)PADLPSLAADFVESK.D	N	6.77	3031.34	0.3	1011.46	3	50.52	612809	1	119	145	Y
3	23	tr|C9JKR2|C9JKR2_HUMAN	K.K(sub Q)NC(+57.02)ELFEQLGEYK.F	N	6.81	1656.78	1.4	829.399	2	27.96	1207048	1	222	234	Y
3	23	tr|C9JKR2|C9JKR2_HUMAN	F.T(+57.02)FHADIC(+57.02)TLSEK.E	N	6.81	1477.69	0	739.851	2	15.94	1203477	1	340	351	Y
3	23	tr|C9JKR2|C9JKR2_HUMAN	K.KVPQVST(+79.97)PTLVE(+14.02)VS(+79.97)R.N	N	6.85	1812.88	3.3	605.302	3	29.03	907524	1	246	260	Y
3	23	tr|C9JKR2|C9JKR2_HUMAN	K.K(+162.05)Q(+.98)TALVELVK.H	N	7.03	1290.73	1.1	646.372	2	18.38	703904	1	357	366	Y
3	23	tr|C9JKR2|C9JKR2_HUMAN	K.C(+57.02)(+42.01)CTESLVNR.R	N	7.22	1122.48	-4.1	562.245	2	19.17	403370	1	308	316	Y
3	23	tr|C9JKR2|C9JKR2_HUMAN	K.V(+42.01)HTEC(+57.02)C(+57.02)HGD(+43.99)LLEC(+57.02)ADDRADLAK.Y	N	7.3	2670.11	-1.6	891.043	3	18.44	604041	1	73	94	Y
3	23	tr|C9JKR2|C9JKR2_HUMAN	K.KVPQVSTPT(-18.01)L.V	N	7.36	1050.61	-1.4	526.31	2	18.78	704057	1	246	255	Y
3	23	tr|C9JKR2|C9JKR2_HUMAN	K.KQTALVELVK(+57.02).H	N	7.46	1184.71	0.3	593.364	2	18.51	904456	1	357	366	Y
3	23	tr|C9JKR2|C9JKR2_HUMAN	K.K(+27.99)QT(+79.97)ALVELVK.H	N	7.88	1235.65	7.7	618.838	2	16.09	703322	1	357	366	Y
3	23	tr|C9JKR2|C9JKR2_HUMAN	K.VHTEC(+57.02)CHGD(+57.02)LLEC(+57.02)ADDR.A	N	7.9	2085.83	-1	696.283	3	24.07	1205973	1	73	89	Y
3	23	tr|C9JKR2|C9JKR2_HUMAN	K.QNC(+57.02)ELFEQL.G	N	8.01	1179.52	-8.7	590.764	2	32.96	1108158	2	222	230	Y
3	23	tr|C9JKR2|C9JKR2_HUMAN	C.EKPLLEK.S	N	8.03	855.506	0.4	428.761	2	11.28	601545	1	112	118	N
3	23	tr|C9JKR2|C9JKR2_HUMAN	R.LS(+79.97)QRFPKAEFAEVSK(+42.02).L	N	8.17	1857.91	0.7	620.312	3	20.22	105111	1	51	65	Y
3	23	tr|C9JKR2|C9JKR2_HUMAN	K.VHTEC(+57.02)C(+57.02)HGDLLECADD(+57.02)RADLAK.Y	N	8.54	2584.11	-2.8	862.375	3	16.42	603373	1	73	94	Y
3	23	tr|C9JKR2|C9JKR2_HUMAN	K.LKEC(+57.02)C(+57.02)EK(+15.99)PLLEK.S	N	8.62	1561.78	-0.8	521.602	3	12.03	701780	1	107	118	Y
3	23	tr|C9JKR2|C9JKR2_HUMAN	K.SHC(+57.02)IAEVENDE(+57.02)MPA.D	N	8.71	1657.67	-0.4	553.564	3	12.04	1202072	1	119	132	Y
3	23	tr|C9JKR2|C9JKR2_HUMAN	R.MPC(+57.02)AE(+57.02)DYLSVVLNQL.C	N	8.74	1807.85	0.1	904.932	2	50.62	913380	1	278	292	Y
3	23	tr|C9JKR2|C9JKR2_HUMAN	R.M(+57.02)PC(+57.02)AEDYLSVVLNQLC(+57.02)VLHEK.T	N	8.8	2574.23	-1.5	859.082	3	52	913779	1	278	298	Y
3	23	tr|C9JKR2|C9JKR2_HUMAN	K.DVFLGMFR(sub L).Y	N	8.98	983.49	1	492.753	2	43.2	212277	3	156	163	N
3	23	tr|C9JKR2|C9JKR2_HUMAN	K.D(+271.15)VFLGMFLYEYAR.R	N	9.07	1893.93	3.7	632.319	3	44.51	611283	2	156	168	Y
3	23	tr|C9JKR2|C9JKR2_HUMAN	M.FLYEYAR(+14.02).R	N	9.09	974.486	1.1	488.251	2	21.3	704660	1	162	168	Y
3	23	tr|C9JKR2|C9JKR2_HUMAN	K.VFD(+21.98)EFKPLVEEPQNLIK.Q	N	9.47	2066.07	3.4	689.7	3	48.17	1212659	1	205	221	Y
3	23	tr|C9JKR2|C9JKR2_HUMAN	R.RPCFSALEVD(+57.02)ETYVPK.E	N	9.6	1909.92	-0.3	955.969	2	49.81	612635	1	317	332	Y
3	23	tr|C9JKR2|C9JKR2_HUMAN	K.QTALVELVKHK(+57.02).P	N	9.85	1321.77	-0.8	661.893	2	15.26	903380	1	358	368	Y
3	23	tr|C9JKR2|C9JKR2_HUMAN	K.LVTDLTK(+14.02).V	N	9.88	802.48	0.2	402.247	2	12.65	202831	1	66	72	Y
3	23	tr|C9JKR2|C9JKR2_HUMAN	P.L(+226.08)VEEPQNLIK.Q	N	9.92	1407.74	-3.7	704.876	2	41.81	1210978	1	212	221	Y
3	23	tr|C9JKR2|C9JKR2_HUMAN	C.FSALEVDE(+21.98)TYVPK.E	N	10.01	1518.72	1.2	760.369	2	26.56	106955	1	320	332	Y
3	23	tr|C9JKR2|C9JKR2_HUMAN	R.MPC(+57.02)AEDYLSVV.L	N	10.03	1282.56	-0.2	642.286	2	36.87	1005679	1	278	288	Y
3	23	tr|C9JKR2|C9JKR2_HUMAN	K.A(+162.05)EFAEVSKLVTDLTK.V	N	10.04	1811.94	0.1	604.987	3	41.43	910947	1	58	72	Y
3	23	tr|C9JKR2|C9JKR2_HUMAN	K.VHTEC(+57.02)C(+57.02)HGD(+31.97)LLEC(+57.02)ADDR.A	N	10.16	2117.8	8.3	1059.92	2	13.6	502920	1	73	89	Y
3	23	tr|C9JKR2|C9JKR2_HUMAN	R.MPC(+57.02)AEDYLSV.V	N	10.28	1183.49	-0.2	592.752	2	31.49	1004799	1	278	287	Y
3	23	tr|C9JKR2|C9JKR2_HUMAN	K.C(+57.02)C(+57.02)AAADP(+13.98)HEC(+57.02)YAK.V	N	10.4	1565.57	-4.4	783.789	2	7.31	1201162	1	192	204	Y
3	23	tr|C9JKR2|C9JKR2_HUMAN	K.LVAASQAAL(-.98).G	N	10.45	841.502	0.9	421.759	2	15.21	1002023	1	407	415	Y
3	23	tr|C9JKR2|C9JKR2_HUMAN	K.EFNAETF.T	N	10.57	856.36	0.4	429.188	2	24.93	1003691	2	333	339	N
3	23	tr|C9JKR2|C9JKR2_HUMAN	F.HADIC(+57.02)TLSE(+57.02)KER.Q	N	10.61	1514.71	-0.7	505.912	3	12.08	701800	1	342	353	Y
3	23	tr|C9JKR2|C9JKR2_HUMAN	K.T(-18.01)PVSDR.V	N	10.65	655.329	1.1	328.672	2	2.78	200392	1	299	304	Y
3	23	tr|C9JKR2|C9JKR2_HUMAN	K.VHTEC(+57.02)C(+57.02)HGD.L	N	10.71	1113.4	-2.5	557.704	2	0.67	600067	1	73	81	Y
3	23	tr|C9JKR2|C9JKR2_HUMAN	K.V(+1.00)PQVSTPTLVEVSR.N	N	10.72	1511.83	-0.3	756.923	2	23.38	106059	1	247	260	Y
3	23	tr|C9JKR2|C9JKR2_HUMAN	K.QTALVELVK(+14.02).H	N	10.73	1013.61	0.4	507.813	2	25.44	1206366	1	358	366	Y
3	23	tr|C9JKR2|C9JKR2_HUMAN	K.LVAASQAALGL(+1.00)	N	10.84	1013.59	2.5	507.803	2	57.7	115050	3	407	417	Y
3	23	tr|C9JKR2|C9JKR2_HUMAN	K.VFDEFKPLVEEPQNLI.K	N	11.03	1915.99	-2.6	959.001	2	51.86	214883	1	205	220	N
3	23	tr|C9JKR2|C9JKR2_HUMAN	R.HPDYSVVLL.L	N	11.09	1041.55	-0.1	521.782	2	30.87	508119	1	170	178	N
3	23	tr|C9JKR2|C9JKR2_HUMAN	K.SHC(+57.02)IAE(+57.02)VENDEMPADLPSLAADFVESK.D	N	11.13	3030.36	0.8	1011.13	3	49.61	712237	2	119	145	Y
3	23	tr|C9JKR2|C9JKR2_HUMAN	K.LVAASQAALGL(+37.96)	N	11.24	1050.55	-1.9	526.28	2	28.65	405408	1	407	417	Y
3	23	tr|C9JKR2|C9JKR2_HUMAN	Y.KFQNALLVR.Y	N	11.33	1087.65	-1.6	544.832	2	16.55	903802	1	234	242	N
3	23	tr|C9JKR2|C9JKR2_HUMAN	K.C(+57.02)C(+57.02)AAADPHE(+57.02)C(+57.02)YAK.V	N	11.39	1608.61	-0.5	805.313	2	11.01	801362	1	192	204	Y
3	23	tr|C9JKR2|C9JKR2_HUMAN	K.LVAAS(-18.01)QAAL.G	N	11.42	824.476	-1.6	413.244	2	15.74	1002141	2	407	415	Y
3	23	tr|C9JKR2|C9JKR2_HUMAN	K.ALAVARLS(+79.97)QR.F	Y	11.6	1163.62	-8.8	582.811	2	32.08	1208277	1	45	54	Y
3	23	tr|C9JKR2|C9JKR2_HUMAN	K.VH(+57.02)TEC(+57.02)C(+57.02)HGDLLEC(+57.02)ADDR.A	N	12.15	2142.85	-0.2	715.291	3	13.16	702265	1	73	89	Y
3	23	tr|C9JKR2|C9JKR2_HUMAN	R.RHPDYSVVLL.L	N	12.23	1197.65	-0.5	599.832	2	28.38	907338	3	169	178	N
3	23	tr|C9JKR2|C9JKR2_HUMAN	K.Q(-17.03)TALVELVK(+14.02).H	N	12.56	996.586	-1.8	499.299	2	39.36	407548	1	358	366	Y
3	23	tr|C9JKR2|C9JKR2_HUMAN	K.VFDEFK(+26.02)PLVEEPQNLIK.Q	N	12.58	2070.1	-0.3	691.042	3	51.91	1213668	1	205	221	Y
3	23	tr|C9JKR2|C9JKR2_HUMAN	K.K(+162.05)QTALVELVK.H	N	13.05	1289.74	-0.9	645.879	2	18.66	803858	6	357	366	Y
3	23	tr|C9JKR2|C9JKR2_HUMAN	R.RPCFSALE(+57.02)VDETYVPK.E	N	13.13	1909.92	2.7	637.65	3	27.43	1206901	1	317	332	Y
3	23	tr|C9JKR2|C9JKR2_HUMAN	L.VEEPQNLIK.Q	N	13.29	1068.58	1.9	535.299	2	14	103203	1	213	221	N
3	23	tr|C9JKR2|C9JKR2_HUMAN	K.DLGE(+57.02)ENFK.A	N	13.67	1007.46	-0.5	504.735	2	13.24	102923	1	37	44	Y
3	23	tr|C9JKR2|C9JKR2_HUMAN	K.Q(-17.03)NC(+57.02)ELFE(+21.98)QLGEYK.F	N	13.69	1661.7	-4.7	831.854	2	36.53	109855	2	222	234	Y
3	23	tr|C9JKR2|C9JKR2_HUMAN	N.C(+57.02)(+226.08)ELFEQLGEYK.F	N	13.96	1640.72	3.3	821.371	2	29.21	208026	1	224	234	Y
3	23	tr|C9JKR2|C9JKR2_HUMAN	T.LVEVSR.N	N	14.27	701.407	1	351.711	2	10.49	101923	2	255	260	N
3	23	tr|C9JKR2|C9JKR2_HUMAN	K.LVAASQAALGL(+37.95)	N	14.29	1050.54	0.5	526.277	2	29.08	1004386	1	407	417	Y
3	23	tr|C9JKR2|C9JKR2_HUMAN	K.QNC(+57.02)ELFEQLG.E	N	14.31	1236.54	-3.5	619.277	2	30.79	405864	1	222	231	Y
3	23	tr|C9JKR2|C9JKR2_HUMAN	K.Q(+.98)N(+.98)C(+57.02)ELFEQLGEYK(+14.02).F	N	14.45	1672.73	2.8	837.374	2	29.24	507679	1	222	234	Y
3	23	tr|C9JKR2|C9JKR2_HUMAN	R.RHPDYSVV.L	N	14.78	971.482	-0.8	486.748	2	14.51	802639	5	169	176	N
3	23	tr|C9JKR2|C9JKR2_HUMAN	K.SHC(+57.02)IAEVENDEMPAD(+21.98)LPSLAADFVESK.D	N	14.8	2995.32	-2.4	999.444	3	43.84	911607	1	119	145	Y
3	23	tr|C9JKR2|C9JKR2_HUMAN	K.SHC(+57.02)IAEVENDEM(-48.00).P	N	14.91	1384.56	1.8	693.287	2	12.16	502382	1	119	130	Y
3	23	tr|C9JKR2|C9JKR2_HUMAN	K.LKEC(+57.02)C(+57.02)EKPLLEK(+14.02).S	N	15.05	1559.81	0.2	520.942	3	12.74	702085	1	107	118	Y
3	23	tr|C9JKR2|C9JKR2_HUMAN	T.PTLVEVSR.N	N	15.07	899.508	2.5	450.762	2	18.78	704056	2	253	260	N
3	23	tr|C9JKR2|C9JKR2_HUMAN	K.QNC(+57.02)EL(+1.00)FEQLGEYK.F	N	15.07	1657.74	1.8	829.88	2	39.8	211246	1	222	234	Y
3	23	tr|C9JKR2|C9JKR2_HUMAN	F.KPLVEEPQNLIK.Q	N	15.3	1406.81	2.7	469.946	3	18.44	604043	2	210	221	N
3	23	tr|C9JKR2|C9JKR2_HUMAN	Q.VSTPTLVEVSR.N	N	15.31	1186.66	1.6	594.336	2	17.73	1104062	2	250	260	N
3	23	tr|C9JKR2|C9JKR2_HUMAN	K.YIC(+57.02)E(+57.02)NQDSISSK.L	N	15.41	1499.66	-4	750.832	2	10.9	102109	1	95	106	Y
3	23	tr|C9JKR2|C9JKR2_HUMAN	K.L(+57.02)VTDLTK.V	N	15.48	845.486	-1.9	423.749	2	11.77	102411	2	66	72	Y
3	23	tr|C9JKR2|C9JKR2_HUMAN	K.FQNALLV.R	N	15.52	803.454	0.7	402.735	2	30.32	1004598	1	235	241	N
3	23	tr|C9JKR2|C9JKR2_HUMAN	R.MPC(+57.02)AEDYLSVVLN.Q	N	15.55	1509.68	-0.2	755.849	2	43.02	911383	1	278	290	Y
3	23	tr|C9JKR2|C9JKR2_HUMAN	K.FQN(+.98)ALLVR(+14.02).Y	N	15.6	974.555	-1.8	488.284	2	24.47	1206095	1	235	242	Y
3	23	tr|C9JKR2|C9JKR2_HUMAN	K.SHC(+57.02)IAEVENDEM(+15.99)PA.D	N	15.73	1616.64	-5.7	809.325	2	11.76	202502	1	119	132	Y
3	23	tr|C9JKR2|C9JKR2_HUMAN	K.VHTEC(+57.02)C(+57.02)HGDLLEC(+57.02)AD(+57.02)DR.A	N	15.77	2142.85	-5.6	1072.43	2	13.42	702379	1	73	89	Y
3	23	tr|C9JKR2|C9JKR2_HUMAN	K.KVPQVS(-18.01)TPTLVEVSR.N	N	15.81	1620.92	1.1	541.314	3	18.82	604173	1	246	260	Y
3	23	tr|C9JKR2|C9JKR2_HUMAN	K.V(+57.02)HTECC(+57.02)HGDLLEC(+57.02)ADDR.A	N	15.98	2085.83	0.2	696.284	3	19.55	1204577	1	73	89	Y
3	23	tr|C9JKR2|C9JKR2_HUMAN	R.FKDLGEEN(+.98)FK.A	N	16.15	1226.58	5	614.301	2	14.96	1203092	2	35	44	Y
3	23	tr|C9JKR2|C9JKR2_HUMAN	T.ALVELVK.H	N	16.18	770.49	0.4	386.252	2	16.69	104066	1	360	366	N
3	23	tr|C9JKR2|C9JKR2_HUMAN	Y.SVVLLLR.L	N	16.34	798.533	4.4	400.275	2	24.47	506240	1	174	180	N
3	23	tr|C9JKR2|C9JKR2_HUMAN	K.S(+57.02)HC(+57.02)IAEVENDEMPADLPSLAADFVESK.D	N	16.46	3030.36	-0.9	1011.13	3	47.58	811205	1	119	145	Y
3	23	tr|C9JKR2|C9JKR2_HUMAN	P.QVSTPTLVEVSR.N	N	16.48	1314.71	-1.3	658.364	2	16.65	104055	1	249	260	N
3	23	tr|C9JKR2|C9JKR2_HUMAN	K.SHC(+57.02)IAEVE(+57.02)NDEMPADLPSLAADFVESK.D	N	16.55	3030.36	1.6	1011.13	3	49.09	712098	2	119	145	Y
3	23	tr|C9JKR2|C9JKR2_HUMAN	K.VFDEFKPLVEEPQNLIK(+21.98).Q	N	16.55	2066.07	-3.5	689.695	3	37.55	609438	1	205	221	Y
3	23	tr|C9JKR2|C9JKR2_HUMAN	R.RPC(+57.02)FS.A	N	17.05	665.295	-0.7	333.655	2	11.22	601529	1	317	321	Y
3	23	tr|C9JKR2|C9JKR2_HUMAN	K.L(+43.01)VTDLTK.V	N	17.18	831.47	4.5	416.744	2	29.75	1004500	1	66	72	Y
3	23	tr|C9JKR2|C9JKR2_HUMAN	R.V(+57.02)TKC(+57.02)C(+57.02)TESLVNR.R	N	17.58	1522.72	-3	762.366	2	12.05	801755	2	305	316	Y
3	23	tr|C9JKR2|C9JKR2_HUMAN	A.KYIC(+57.02)ENQDSISSK.L	N	17.71	1570.73	-1.4	524.583	3	11.77	601739	1	94	106	Y
3	23	tr|C9JKR2|C9JKR2_HUMAN	R.RHPDYSV.V	N	18.09	872.414	-1.1	437.214	2	12.12	801786	1	169	175	N
3	23	tr|C9JKR2|C9JKR2_HUMAN	F.TFH(+57.02)ADIC(+57.02)TLSEK.E	N	18.3	1477.69	0.3	739.851	2	16.32	603332	1	340	351	Y
3	23	tr|C9JKR2|C9JKR2_HUMAN	R.MPC(+57.02)AEDYLSVVLNQL.C	N	18.72	1750.83	-5.1	876.416	2	51.97	114178	2	278	292	Y
3	23	tr|C9JKR2|C9JKR2_HUMAN	R.FK(+27.99)DLGEENFK.A	N	18.82	1253.59	-2.8	627.802	2	18.92	204810	1	35	44	Y
3	23	tr|C9JKR2|C9JKR2_HUMAN	F.S(+57.02)ALEVDETYVPK.E	N	18.87	1406.69	0.3	704.354	2	19.27	104786	1	321	332	Y
3	23	tr|C9JKR2|C9JKR2_HUMAN	K.KVPQVSTP(+1.00)TLVEVSR.N	N	18.95	1639.93	1.4	547.651	3	31.2	807070	1	246	260	Y
3	23	tr|C9JKR2|C9JKR2_HUMAN	P.C(+57.02)AEDYLSVVLNQLC(+57.02)VLHEK.T	N	19.13	2289.11	-2.6	764.043	3	50.03	913229	2	280	298	Y
3	23	tr|C9JKR2|C9JKR2_HUMAN	K.F(+57.02)Q(+.98)NALLVR.Y	N	19.19	1017.56	1.5	509.788	2	24.76	404583	1	235	242	Y
3	23	tr|C9JKR2|C9JKR2_HUMAN	K.LKEC(+57.02)C(+57.02)E(+1.00)KPLLEK.S	N	19.48	1546.79	-6.3	774.396	2	12.73	702082	1	107	118	Y
3	23	tr|C9JKR2|C9JKR2_HUMAN	K.QNC(+57.02)E(+1.00)LFEQLGEYK.F	N	19.53	1657.74	6	829.883	2	30.76	108241	6	222	234	Y
3	23	tr|C9JKR2|C9JKR2_HUMAN	K.C(+57.02)C(+57.02)AAADPH.E	N	19.65	900.322	-2.8	451.167	2	4.3	100539	1	192	199	Y
3	23	tr|C9JKR2|C9JKR2_HUMAN	H.P(+119.04)DYSVVLLLR.L	N	19.91	1292.71	-7.3	647.359	2	48.33	912787	2	171	180	Y
3	23	tr|C9JKR2|C9JKR2_HUMAN	R.RHPDYSVVL.L	N	19.97	1084.57	0	543.29	2	19.72	904839	2	169	177	N
3	23	tr|C9JKR2|C9JKR2_HUMAN	V.LNQLC(+57.02)VLHEK.T	N	20.16	1252.66	1.2	418.561	3	14.68	702794	1	289	298	Y
3	23	tr|C9JKR2|C9JKR2_HUMAN	K.K(+57.02)(+57.02)VPQVSTPTLVEVSR.N	N	20.44	1752.97	-0.5	877.494	2	19.2	604297	1	246	260	Y
3	23	tr|C9JKR2|C9JKR2_HUMAN	K.AVMDDFAAFVE(+57.02)K.C	N	20.72	1398.65	-1	700.331	2	39.13	211040	1	378	389	Y
3	23	tr|C9JKR2|C9JKR2_HUMAN	R.L(+57.02)AKTYETTLEK.C	N	20.74	1352.72	-0.4	677.366	2	12.65	802001	1	181	191	Y
3	23	tr|C9JKR2|C9JKR2_HUMAN	K.C(+57.02)(+57.02)C(+57.02)TESLVNR.R	N	20.75	1194.51	-4.1	598.261	2	11.12	202258	1	308	316	Y
3	23	tr|C9JKR2|C9JKR2_HUMAN	K.A(+57.02)VM(+15.99)DDFAAFVEK.C	N	21.08	1414.64	1.5	708.33	2	29.1	107712	1	378	389	Y
3	23	tr|C9JKR2|C9JKR2_HUMAN	K.VHTEC(+57.02)C(+57.02)HGDLLEC(+57.02)ADD(+14.02)R.A	N	21.23	2099.85	-1.9	700.955	3	14.13	602548	1	73	89	Y
3	23	tr|C9JKR2|C9JKR2_HUMAN	K.KQT(+162.05)ALVELVK.H	N	21.24	1289.74	-0.1	430.922	3	15.84	703262	1	357	366	Y
3	23	tr|C9JKR2|C9JKR2_HUMAN	K.K(+57.02)(+57.02)QTALVELVK.H	N	21.47	1241.73	0.7	621.875	2	17.15	603609	1	357	366	Y
3	23	tr|C9JKR2|C9JKR2_HUMAN	K.VFDEFKPLVEEPQNLIK(+57.02).Q	N	21.57	2101.11	-2.6	1051.56	2	37.59	609447	4	205	221	Y
3	23	tr|C9JKR2|C9JKR2_HUMAN	R.HPD(+57.02)YSVVLLLR.L	N	21.69	1367.76	-1.1	684.885	2	51.33	913565	1	170	180	Y
3	23	tr|C9JKR2|C9JKR2_HUMAN	K.AVT(sub M)DDFAAFVEK.C	N	21.69	1311.63	5.9	656.828	2	30.05	108004	1	378	389	N
3	23	tr|C9JKR2|C9JKR2_HUMAN	R.F(+57.02)KDLGEENFK.A	N	22.05	1282.62	1.1	428.548	3	15.4	1203266	2	35	44	Y
3	23	tr|C9JKR2|C9JKR2_HUMAN	V.VLLLR.L	N	22.29	612.432	0	307.223	2	15.4	503568	4	176	180	N
3	23	tr|C9JKR2|C9JKR2_HUMAN	K.LVT(-18.01)DLTK.V	N	22.38	770.454	0.1	386.234	2	12	1102298	1	66	72	Y
3	23	tr|C9JKR2|C9JKR2_HUMAN	K.KVPQVSTPTLVEV.S	N	22.64	1395.8	-0.1	698.906	2	25.12	506446	1	246	258	N
3	23	tr|C9JKR2|C9JKR2_HUMAN	K.Y(+1.00)IC(+57.02)ENQDSISSK.L	N	22.75	1443.63	-3	722.821	2	11.2	202283	2	95	106	Y
3	23	tr|C9JKR2|C9JKR2_HUMAN	V.V(+57.02)LNQLC(+57.02)VLHEK.T	N	22.79	1408.75	-3.1	705.38	2	18.6	604099	1	288	298	Y
3	23	tr|C9JKR2|C9JKR2_HUMAN	K.VHTEC(+57.02)C(+57.02)HG(+1.00)DLLEC(+57.02)ADDR.A	N	22.81	2086.83	1.6	696.617	3	13.93	702530	3	73	89	Y
3	23	tr|C9JKR2|C9JKR2_HUMAN	K.P(+57.02)LVEEPQNLIK.Q	N	23.5	1335.74	0.3	668.877	2	22.36	105703	1	211	221	Y
3	23	tr|C9JKR2|C9JKR2_HUMAN	K.Q(-17.03)NC(+57.02)ELFEQLGE(+57.02)YK.F	N	23.5	1696.74	-7	849.371	2	36.76	1005653	1	222	234	Y
3	23	tr|C9JKR2|C9JKR2_HUMAN	K.SHC(+57.02)IAEVENDE(+57.02)MPADLPSLAADFVESK.D	N	23.54	3030.36	-0.3	1011.13	3	46.49	711418	2	119	145	Y
3	23	tr|C9JKR2|C9JKR2_HUMAN	R.ADLAK(+57.02)YIC(+57.02)ENQDSISSK.L	N	23.59	1997.94	-0.1	999.975	2	20.73	1204942	1	90	106	Y
3	23	tr|C9JKR2|C9JKR2_HUMAN	K.LVTDLTK.V	N	23.66	788.464	0.6	395.24	2	11.67	202463	16	66	72	N
3	23	tr|C9JKR2|C9JKR2_HUMAN	K.EFN(+.98)AETFTFH.A	N	23.68	1242.52	0.2	622.267	2	28.61	107559	2	333	342	Y
3	23	tr|C9JKR2|C9JKR2_HUMAN	K.F(+43.01)QNALLVR.Y	N	23.69	1002.56	-0.4	502.288	2	35.27	1005392	1	235	242	Y
3	23	tr|C9JKR2|C9JKR2_HUMAN	K.KVPQVSTPTLVEVS.R	N	23.86	1482.83	-0.7	742.421	2	21.31	505333	4	246	259	N
3	23	tr|C9JKR2|C9JKR2_HUMAN	S.KLVTDLTK.V	N	24.01	916.559	0.8	459.287	2	12.91	802104	1	65	72	N
3	23	tr|C9JKR2|C9JKR2_HUMAN	K.VFDEFKPLVEEPK(sub Q)NLIK.Q	N	24.21	2044.12	-6.8	1023.06	2	58.39	713682	1	205	221	N
3	23	tr|C9JKR2|C9JKR2_HUMAN	K.FQNALLVR(+14.02).Y	N	24.67	973.571	-1.4	487.792	2	23.67	805160	4	235	242	Y
3	23	tr|C9JKR2|C9JKR2_HUMAN	K.AVMDDFAAF.V	N	25.05	985.422	-0.2	493.718	2	38.48	1005981	1	378	386	N
3	23	tr|C9JKR2|C9JKR2_HUMAN	K.YIC(+57.02)ENQDSISSKR(sub L)K.E	N	25.23	1726.83	-3.5	864.42	2	17.81	204450	1	95	108	Y
3	23	tr|C9JKR2|C9JKR2_HUMAN	R.RPC(+57.02)FSAL.E	N	25.39	849.417	-0.9	425.715	2	18.29	603991	5	317	323	Y
3	23	tr|C9JKR2|C9JKR2_HUMAN	R.FPKAE(+57.02)FAEVSK.L	N	25.45	1308.67	0.6	437.231	3	15.92	603173	1	55	65	Y
3	23	tr|C9JKR2|C9JKR2_HUMAN	K.QNC(+57.02)ELFEQLGEYK(+14.02).F	N	25.7	1670.76	-1.2	836.387	2	34.08	509055	1	222	234	Y
3	23	tr|C9JKR2|C9JKR2_HUMAN	R.H(+43.01)PDYSVVLLLR.L	N	25.73	1353.74	0.2	677.878	2	51.86	812288	1	170	180	Y
3	23	tr|C9JKR2|C9JKR2_HUMAN	K.SHC(+57.02)IAEVENDEMPAD.L	N	26.1	1715.68	-2.2	858.844	2	14.7	203457	1	119	133	Y
3	23	tr|C9JKR2|C9JKR2_HUMAN	K.AVMDD(-18.01)FAAFVEK.C	N	26.16	1323.62	0.9	662.816	2	39.59	211179	1	378	389	Y
3	23	tr|C9JKR2|C9JKR2_HUMAN	K.VFDEFKPLVE(+57.02)EPQNLIK.Q	N	26.21	2101.11	1.9	701.378	3	44.8	1211765	3	205	221	Y
3	23	tr|C9JKR2|C9JKR2_HUMAN	K.FQ(+.98)NALLVR(+14.02).Y	N	26.26	974.555	-2.1	488.284	2	24.83	606017	3	235	242	Y
3	23	tr|C9JKR2|C9JKR2_HUMAN	L.FEQLGEYK.F	N	26.68	1012.49	-1.2	507.25	2	15.48	802938	1	227	234	N
3	23	tr|C9JKR2|C9JKR2_HUMAN	K.LVAASQAALGL(+21.98)	N	26.98	1034.57	-3.7	518.292	2	28.43	1004277	3	407	417	Y
3	23	tr|C9JKR2|C9JKR2_HUMAN	Q.LC(+57.02)VLHEK.T	N	27.08	897.474	0.1	449.744	2	12.27	801842	1	292	298	Y
3	23	tr|C9JKR2|C9JKR2_HUMAN	K.VHTEC(+57.02)C(+57.02)HGDLLEC(+57.02).A	N	27.1	1628.64	-1.3	815.325	2	12.71	1202347	1	73	85	Y
3	23	tr|C9JKR2|C9JKR2_HUMAN	K.KVPQVSTPTLV.E	N	27.12	1167.69	2.9	584.852	2	19.19	504682	1	246	256	N
3	23	tr|C9JKR2|C9JKR2_HUMAN	K.Q(-17.03)NC(+57.02)E(+21.98)LFEQLGEYK.F	N	27.17	1661.7	-0.6	831.857	2	36.94	1109237	3	222	234	Y
3	23	tr|C9JKR2|C9JKR2_HUMAN	K.QNC(+57.02)ELFEQLGEY.K	N	27.19	1528.65	2.6	765.335	2	37.38	1005772	2	222	233	Y
3	23	tr|C9JKR2|C9JKR2_HUMAN	K.FQ(+.98)N(+.98)ALLVR.Y	N	27.57	961.523	0.8	481.769	2	19.75	104948	1	235	242	Y
3	23	tr|C9JKR2|C9JKR2_HUMAN	C.ELFEQLGEYK.F	N	27.59	1254.61	-0.6	628.313	2	26.26	207079	1	225	234	N
3	23	tr|C9JKR2|C9JKR2_HUMAN	K.ADDKE(+57.02)TC(+57.02)FAEEGKK.L	N	27.66	1683.74	-0.3	562.254	3	11.13	1201711	1	393	406	Y
3	23	tr|C9JKR2|C9JKR2_HUMAN	S.TPTLVEVSR.N	N	27.68	1000.56	1.6	501.286	2	19.26	704141	2	252	260	N
3	23	tr|C9JKR2|C9JKR2_HUMAN	K.TYETTLEK(+57.02)C(+57.02)C(+57.02)AAADPHEC(+57.02)YAK.V	N	27.99	2574.08	-2.1	859.033	3	14.58	1202945	1	184	204	Y
3	23	tr|C9JKR2|C9JKR2_HUMAN	L.C(+57.02)VLHEK.T	N	28.09	784.39	0.7	393.203	2	6.29	700743	2	293	298	Y
3	23	tr|C9JKR2|C9JKR2_HUMAN	K.LVAASQAALG(+1.00)L	N	28.23	1013.59	0.6	507.802	2	45.62	112390	2	407	417	Y
3	23	tr|C9JKR2|C9JKR2_HUMAN	K.Q(-17.03)NC(+57.02)ELFEQLGEYK(+14.02).F	N	28.26	1653.73	1.6	827.876	2	41.17	407886	1	222	234	Y
3	23	tr|C9JKR2|C9JKR2_HUMAN	K.D(+57.02)LGEENFK.A	N	28.32	1007.46	0.1	504.735	2	13.7	1102825	1	37	44	Y
3	23	tr|C9JKR2|C9JKR2_HUMAN	K.Q(+.98)TALVELVK.H	N	28.67	1000.58	-1	501.297	2	21.49	205662	5	358	366	Y
3	23	tr|C9JKR2|C9JKR2_HUMAN	K.LKE(+57.02)C(+57.02)C(+57.02)EKPLLEK.S	N	28.89	1602.81	-1.1	535.277	3	12.2	701851	1	107	118	Y
3	23	tr|C9JKR2|C9JKR2_HUMAN	D.PHEC(+57.02)YAK.V	N	28.96	903.391	0.9	452.703	2	6.07	800578	9	198	204	Y
3	23	tr|C9JKR2|C9JKR2_HUMAN	K.VPQVSTPTLVEVSR(+14.02).N	N	28.98	1524.85	-2.2	763.431	2	23.31	106031	1	247	260	Y
3	23	tr|C9JKR2|C9JKR2_HUMAN	R.A(+162.05)DLAKYIC(+57.02)ENQDSISSK.L	N	29.16	2102.97	-2.3	701.995	3	19.58	504797	5	90	106	Y
3	23	tr|C9JKR2|C9JKR2_HUMAN	K.SHC(+57.02)IAEVENDEMPADLPS.L	N	29.24	2012.85	-1.8	1007.43	2	22.57	205940	2	119	136	Y
3	23	tr|C9JKR2|C9JKR2_HUMAN	K.VFDEFKPL.V	N	29.65	993.517	-2.8	497.764	2	27.97	207652	1	205	212	N
3	23	tr|C9JKR2|C9JKR2_HUMAN	K.YIC(+57.02)ENQDSISSK(+57.02)LK.E	N	29.71	1740.84	-2.2	871.423	2	13.86	602450	3	95	108	Y
3	23	tr|C9JKR2|C9JKR2_HUMAN	N.QLC(+57.02)VLHEK.T	N	29.81	1025.53	0.5	513.774	2	12.77	702097	4	291	298	Y
3	23	tr|C9JKR2|C9JKR2_HUMAN	K.N(+.98)YAEAK.D	N	29.88	695.313	-0.7	348.663	2	6.78	400710	1	150	155	Y
3	23	tr|C9JKR2|C9JKR2_HUMAN	K.EC(+57.02)C(+57.02)EKPLLEK(+14.02).S	N	29.94	1318.63	-1.1	660.32	2	12.66	602102	1	109	118	Y
3	23	tr|C9JKR2|C9JKR2_HUMAN	K.EFNAETFTFH.A	N	30.19	1241.54	-0.2	621.775	2	28.58	207829	6	333	342	N
3	23	tr|C9JKR2|C9JKR2_HUMAN	K.VFDEFKPLVEE(+57.02)PQNLIK.Q	N	30.19	2101.11	-1.4	701.376	3	43.02	610897	3	205	221	Y
3	23	tr|C9JKR2|C9JKR2_HUMAN	A.LEVDETYVPK.E	N	30.25	1191.6	2.5	596.81	2	17.02	1103838	2	323	332	N
3	23	tr|C9JKR2|C9JKR2_HUMAN	K.QTALVELVK(+57.02).H	N	30.27	1056.62	-0.5	529.316	2	20.13	105088	1	358	366	Y
3	23	tr|C9JKR2|C9JKR2_HUMAN	R.FPK(+43.01)AEFAEVSK.L	N	30.31	1294.66	-4.8	648.332	2	20.76	205421	1	55	65	Y
3	23	tr|C9JKR2|C9JKR2_HUMAN	C.FAEEGKK.L	N	30.33	807.413	0.4	404.714	2	2.57	600283	3	400	406	N
3	23	tr|C9JKR2|C9JKR2_HUMAN	K.QNC(+57.02)ELFEQLGEYK(+57.02).F	N	30.44	1713.77	-0.6	857.89	2	29.66	507799	3	222	234	Y
3	23	tr|C9JKR2|C9JKR2_HUMAN	K.VFDE(+57.02)FKPLVEEPQNLIK.Q	N	30.56	2101.11	-2.7	701.375	3	36.14	609060	3	205	221	Y
3	23	tr|C9JKR2|C9JKR2_HUMAN	K.VPK(sub Q)VSTPTLVEVSR.N	N	30.72	1510.87	-5.9	756.439	2	20.98	505234	2	247	260	N
3	23	tr|C9JKR2|C9JKR2_HUMAN	K.KVPQ(+.98)VSTPT(-18.01)LVEVSR.N	N	30.93	1621.9	-0.6	541.642	3	19.85	604465	1	246	260	Y
3	23	tr|C9JKR2|C9JKR2_HUMAN	L.NQLC(+57.02)VLHEK.T	N	31	1139.58	-1.6	570.794	2	13.07	802161	2	290	298	Y
3	23	tr|C9JKR2|C9JKR2_HUMAN	K.K(+43.01)QTALVELVK.H	N	31.14	1170.7	0.4	586.356	2	21.11	105342	3	357	366	Y
3	23	tr|C9JKR2|C9JKR2_HUMAN	K.FQN(+.98)ALLVR.Y	N	31.14	960.539	1.1	481.277	2	19.55	504786	9	235	242	Y
3	23	tr|C9JKR2|C9JKR2_HUMAN	H.ADIC(+57.02)TLSEK.E	N	31.25	1035.49	-2.5	518.751	2	11.45	102307	2	343	351	Y
3	23	tr|C9JKR2|C9JKR2_HUMAN	K.C(+57.02)(+57.02)C(+57.02)AAADPHEC(+57.02)YAK.V	N	31.31	1608.61	-7.4	805.307	2	11.23	1201746	2	192	204	Y
3	23	tr|C9JKR2|C9JKR2_HUMAN	K.SHC(+57.02)IAEVENDEMPA.D	N	31.53	1600.65	-1.8	801.331	2	14.82	503393	2	119	132	Y
3	23	tr|C9JKR2|C9JKR2_HUMAN	K.F(+57.02)QNALLVR.Y	N	31.79	1016.58	-0.2	509.296	2	18.53	504500	2	235	242	Y
3	23	tr|C9JKR2|C9JKR2_HUMAN	K.L(+27.99)VAASQAALGL	N	31.8	1040.59	-1.2	521.3	2	50.46	1008263	1	407	417	Y
3	23	tr|C9JKR2|C9JKR2_HUMAN	K.EFNAETFTF.H	N	31.86	1104.48	1	553.246	2	38.72	1006021	6	333	341	N
3	23	tr|C9JKR2|C9JKR2_HUMAN	K.DVFLGMF.L	N	32.03	827.389	-0.1	828.396	1	50.08	409553	3	156	162	N
3	23	tr|C9JKR2|C9JKR2_HUMAN	K.VFDEFKPLVEE(+21.98)PQNLIK.Q	N	32.22	2066.07	-1.2	1034.04	2	35.52	1209248	2	205	221	Y
3	23	tr|C9JKR2|C9JKR2_HUMAN	K.E(-18.01)TC(+57.02)FAEEGKK.L	N	32.23	1179.52	-1	590.768	2	7.48	1201193	1	397	406	Y
3	23	tr|C9JKR2|C9JKR2_HUMAN	R.LAK(+57.02)TYETTLEK.C	N	32.27	1352.72	1.6	451.914	3	12.32	601959	1	181	191	Y
3	23	tr|C9JKR2|C9JKR2_HUMAN	K.NYAEAK.D	N	32.64	694.329	0.4	348.172	2	4.45	200647	6	150	155	N
3	23	tr|C9JKR2|C9JKR2_HUMAN	K.C(+57.02)C(+57.02)AAAD(+21.98)PHEC(+57.02)YAK.V	N	32.87	1573.57	-2.2	787.792	2	7.08	1201117	1	192	204	Y
3	23	tr|C9JKR2|C9JKR2_HUMAN	K.VFDEFKPLVEEPQ.N	N	32.96	1575.78	-2.2	788.896	2	30.42	108117	1	205	217	N
3	23	tr|C9JKR2|C9JKR2_HUMAN	K.QN(+15.99)C(+57.02)ELFEQLGEYK.F	N	33.54	1672.74	-1.7	837.376	2	27.43	207462	3	222	234	Y
3	23	tr|C9JKR2|C9JKR2_HUMAN	A.VMDDFAAFVEK.C	N	33.57	1270.59	0.6	636.303	2	31.72	108541	1	379	389	N
3	23	tr|C9JKR2|C9JKR2_HUMAN	K.Q(+.98)NC(+57.02)E(+43.99)LFEQLGEYK.F	N	33.82	1701.72	-9.4	851.859	2	34.29	406568	1	222	234	Y
3	23	tr|C9JKR2|C9JKR2_HUMAN	K.K(+57.02)QTALVELVK.H	N	34.14	1184.71	0.6	593.364	2	17.05	703512	13	357	366	Y
3	23	tr|C9JKR2|C9JKR2_HUMAN	L.VAASQAALGL	N	34.2	899.508	-0.5	450.761	2	23.45	1003472	1	408	417	N
3	23	tr|C9JKR2|C9JKR2_HUMAN	K.VFDEFKPLVE(+21.98)EPQNLIK.Q	N	34.35	2066.07	-0.3	689.697	3	35.91	1209344	12	205	221	Y
3	23	tr|C9JKR2|C9JKR2_HUMAN	K.LVAAS(-18.01)QAALGL	N	34.36	994.581	-0.4	498.298	2	29.64	1004477	5	407	417	Y
3	23	tr|C9JKR2|C9JKR2_HUMAN	C.F(+57.02)SALEVDETYVPK.E	N	34.55	1553.76	-1	777.887	2	27.92	107357	1	320	332	Y
3	23	tr|C9JKR2|C9JKR2_HUMAN	K.LVAASQAAL.G	N	34.6	842.486	1.1	422.251	2	17.99	1002568	4	407	415	N
3	23	tr|C9JKR2|C9JKR2_HUMAN	K.QT(-18.01)ALVELVK.H	N	34.86	981.586	0.8	491.801	2	20.07	105062	20	358	366	Y
3	23	tr|C9JKR2|C9JKR2_HUMAN	K.YIC(+57.02)ENQD(+15.99)SISSK.L	N	35.24	1458.63	-0.4	730.322	2	10.84	202136	2	95	106	Y
3	23	tr|C9JKR2|C9JKR2_HUMAN	K.TPVSDR.V	N	35.48	673.34	0.3	337.677	2	2.9	200417	10	299	304	N
3	23	tr|C9JKR2|C9JKR2_HUMAN	S.LAADFVESK.D	N	35.48	978.502	1.5	490.259	2	13.76	103108	2	137	145	N
3	23	tr|C9JKR2|C9JKR2_HUMAN	K.AVM(-48.00)DDFAAFVEK.C	N	35.51	1293.62	-0.5	647.819	2	22.19	1205439	2	378	389	Y
3	23	tr|C9JKR2|C9JKR2_HUMAN	C.AAADPHEC(+57.02)YAK.V	N	35.57	1231.53	-1.2	616.771	2	6.62	1200939	1	194	204	Y
3	23	tr|C9JKR2|C9JKR2_HUMAN	K.V(+43.01)HTEC(+57.02)C(+57.02)HGDLLEC(+57.02)ADDR.A	N	35.6	2128.84	-0.4	710.619	3	14.37	503212	1	73	89	Y
3	23	tr|C9JKR2|C9JKR2_HUMAN	K.YIC(+57.02)ENQ(+.98)DSISSK.L	N	35.75	1443.62	1.7	722.818	2	11.06	102172	1	95	106	Y
3	23	tr|C9JKR2|C9JKR2_HUMAN	K.AVMD(+21.98)DFAAFVEK.C	N	35.92	1363.61	-1.1	682.811	2	38.03	110271	4	378	389	Y
3	23	tr|C9JKR2|C9JKR2_HUMAN	K.VFDEFKPLVEEPQ(+.98)NLIK.Q	N	36.15	2045.07	4.5	1023.55	2	34.94	1209088	1	205	221	Y
3	23	tr|C9JKR2|C9JKR2_HUMAN	K.L(+57.02)KEC(+57.02)C(+57.02)EKPLLEK.S	N	36.15	1602.81	1	802.413	2	12.22	701859	3	107	118	Y
3	23	tr|C9JKR2|C9JKR2_HUMAN	K.VHT(+1.00)EC(+57.02)C(+57.02)HGDLLEC(+57.02)ADDR.A	N	36.33	2086.83	-4.3	1044.42	2	14.19	702611	2	73	89	Y
3	23	tr|C9JKR2|C9JKR2_HUMAN	K.EC(+57.02)C(+57.02)EKPLLEK.S	N	36.42	1304.61	-0.2	653.312	2	11.87	1202003	6	109	118	Y
3	23	tr|C9JKR2|C9JKR2_HUMAN	K.K(+27.99)VPQVSTPTLVEVSR.N	N	36.48	1666.93	-2.9	834.467	2	25.16	1106112	1	246	260	Y
3	23	tr|C9JKR2|C9JKR2_HUMAN	V.PQVSTPTLVEVSR.N	N	36.94	1411.77	-2	706.889	2	19.21	704132	3	248	260	N
3	23	tr|C9JKR2|C9JKR2_HUMAN	K.KVPQVSTPTLVE(+57.02)VSR.N	N	37.03	1695.95	-2.6	848.981	2	19.83	904873	2	246	260	Y
3	23	tr|C9JKR2|C9JKR2_HUMAN	K.VFDEFKPLVEEPQN(+.98)LIK.Q	N	37.14	2045.07	3.9	1023.55	2	41.83	511341	3	205	221	Y
3	23	tr|C9JKR2|C9JKR2_HUMAN	L.SVVLNQLC(+57.02)VLHEK.T	N	37.21	1537.83	-2.1	769.92	2	23.77	705333	2	286	298	Y
3	23	tr|C9JKR2|C9JKR2_HUMAN	K.LKEC(+57.02)C(+57.02)EK.P	N	37.31	965.431	-0.4	483.723	2	1.88	600204	5	107	113	Y
3	23	tr|C9JKR2|C9JKR2_HUMAN	K.YIC(+57.02)ENQDSISSK(+57.02).L	N	37.38	1499.66	0.6	750.836	2	11.65	502166	1	95	106	Y
3	23	tr|C9JKR2|C9JKR2_HUMAN	R.H(+57.02)PDYSVVLLLR.L	N	37.42	1367.76	-1.2	684.885	2	50.05	913234	20	170	180	Y
3	23	tr|C9JKR2|C9JKR2_HUMAN	M.FLYEYAR.R	N	37.58	960.471	0.8	481.243	2	17.97	1204106	4	162	168	N
3	23	tr|C9JKR2|C9JKR2_HUMAN	K.KQ(+.98)TALVELVK.H	N	37.64	1128.68	0.6	377.233	3	18.62	704000	1	357	366	Y
3	23	tr|C9JKR2|C9JKR2_HUMAN	K.VHTE(+1.00)C(+57.02)C(+57.02)HGDLLEC(+57.02)ADDR.A	N	37.68	2086.83	-5.6	1044.42	2	13.71	1202639	3	73	89	Y
3	23	tr|C9JKR2|C9JKR2_HUMAN	H.GDLLEC(+57.02)ADDR.A	N	38.4	1162.49	0.2	582.254	2	14.11	103242	1	80	89	Y
3	23	tr|C9JKR2|C9JKR2_HUMAN	K.L(+43.01)VAASQAALGL	N	38.6	1055.6	0.1	528.806	2	51.84	1008532	3	407	417	Y
3	23	tr|C9JKR2|C9JKR2_HUMAN	K.QTALVELVK.H	N	39.18	999.596	0.4	500.806	2	38.73	110461	130	358	366	N
3	23	tr|C9JKR2|C9JKR2_HUMAN	K.Q(-17.03)TALVELVK.H	N	39.47	982.57	0.8	492.293	2	34.64	1005304	12	358	366	Y
3	23	tr|C9JKR2|C9JKR2_HUMAN	K.AVMDD(+21.98)FAAFVEK.C	N	39.62	1363.61	-2.6	682.81	2	37.51	110126	4	378	389	Y
3	23	tr|C9JKR2|C9JKR2_HUMAN	R.M(+15.99)PC(+57.02)AEDYLSVVLNQLC(+57.02)VLHEK.T	N	39.94	2533.2	0.7	845.408	3	51.4	913585	4	278	298	Y
3	23	tr|C9JKR2|C9JKR2_HUMAN	L.GMFLYEYAR.R	N	40.16	1148.53	-1.1	575.273	2	28.67	1207250	2	160	168	N
3	23	tr|C9JKR2|C9JKR2_HUMAN	K.VFDEFKPLVEEPQN.L	N	41.63	1689.83	-0.7	845.919	2	29.07	507618	5	205	218	N
3	23	tr|C9JKR2|C9JKR2_HUMAN	K.ETC(+57.02)FAEEGKK.L	N	42.16	1197.53	5.3	599.777	2	7.02	1201097	8	397	406	Y
3	23	tr|C9JKR2|C9JKR2_HUMAN	K.AEFAEVSK.L	N	42.16	879.434	-3.5	440.723	2	11.01	202212	12	58	65	N
3	23	tr|C9JKR2|C9JKR2_HUMAN	M.PADLPSLAADFVESK.D	N	42.44	1558.79	0	780.401	2	43.79	1110973	6	131	145	N
3	23	tr|C9JKR2|C9JKR2_HUMAN	R.FPK(+57.02)AEFAEVSK.L	N	42.67	1308.67	-0.7	655.342	2	15.64	703180	2	55	65	Y
3	23	tr|C9JKR2|C9JKR2_HUMAN	R.FK(+57.02)DLGEENFK.A	N	42.78	1282.62	1.5	642.318	2	14.3	1202854	2	35	44	Y
3	23	tr|C9JKR2|C9JKR2_HUMAN	C.HGDLLEC(+57.02)ADDR.A	N	42.81	1299.55	-0.8	650.783	2	12.72	1202353	1	79	89	Y
3	23	tr|C9JKR2|C9JKR2_HUMAN	N.Q(-17.03)LC(+57.02)VLHEK.T	N	43.01	1008.51	-2.5	505.259	2	18.55	803825	7	291	298	Y
3	23	tr|C9JKR2|C9JKR2_HUMAN	K.LVAASQAALG.L	N	43.24	899.508	1	450.762	2	16.09	1002217	18	407	416	N
3	23	tr|C9JKR2|C9JKR2_HUMAN	K.FQ(+.98)NALLVR.Y	N	43.33	960.539	0.3	481.277	2	19.82	1204655	4	235	242	Y
3	23	tr|C9JKR2|C9JKR2_HUMAN	K.DLGEEN(+.98)FK.A	N	43.44	951.418	-0.4	476.716	2	14.39	1103043	2	37	44	Y
3	23	tr|C9JKR2|C9JKR2_HUMAN	K.Y(+42.01)(+15.99)IC(+57.02)ENQDSISSK.L	N	44.21	1500.64	-2.3	751.326	2	12.13	401684	1	95	106	Y
3	23	tr|C9JKR2|C9JKR2_HUMAN	F.LGM(+15.99)FLYEYAR.R	N	44.21	1277.61	0.3	639.813	2	27.78	1206996	2	159	168	Y
3	23	tr|C9JKR2|C9JKR2_HUMAN	C.IAEVENDEMPADLPSLAADFVESK.D	N	44.54	2589.22	-0.8	1295.61	2	51.5	1112909	7	122	145	N
3	23	tr|C9JKR2|C9JKR2_HUMAN	C.IAEVENDEM(+15.99)PADLPSLAADFVESK.D	N	44.86	2605.21	1	1303.61	2	45.5	1111383	1	122	145	Y
3	23	tr|C9JKR2|C9JKR2_HUMAN	K.VFD(+57.02)EFKPLVEEPQNLIK.Q	N	44.93	2101.11	2.6	1051.56	2	50.98	1213381	10	205	221	Y
3	23	tr|C9JKR2|C9JKR2_HUMAN	K.FQNALLVR.Y	N	45.26	959.555	1.1	480.785	2	36.78	509843	188	235	242	N
3	23	tr|C9JKR2|C9JKR2_HUMAN	K.VHTEC(+57.02)C(+57.02)HGDLLEC(+57.02)ADDR(+14.02).A	N	45.39	2099.85	-6.3	1050.92	2	14.18	602562	1	73	89	Y
3	23	tr|C9JKR2|C9JKR2_HUMAN	K.KVPQVSTPTLVEVSR(+14.02).N	N	45.59	1652.95	-1.2	551.989	3	21.33	905325	4	246	260	Y
3	23	tr|C9JKR2|C9JKR2_HUMAN	K.KQTALVELVK.H	N	46.05	1127.69	-1	564.852	2	19.82	804152	23	357	366	N
3	23	tr|C9JKR2|C9JKR2_HUMAN	K.Q(-17.03)NC(+57.02)ELFEQ(+.98)LGEYK.F	N	46.17	1640.7	-0.1	821.359	2	39.28	110610	4	222	234	Y
3	23	tr|C9JKR2|C9JKR2_HUMAN	Y.IC(+57.02)ENQDSISSK.L	N	46.5	1279.57	-2.5	640.791	2	9.42	101611	9	96	106	Y
3	23	tr|C9JKR2|C9JKR2_HUMAN	K.C(+58.01)C(+57.02)TESLVNR.R	N	46.53	1138.47	2.8	570.246	2	12.06	502344	4	308	316	Y
3	23	tr|C9JKR2|C9JKR2_HUMAN	H.TEC(+57.02)C(+57.02)HGDLLEC(+57.02)ADDR.A	N	47.36	1849.7	-0.1	925.859	2	13.01	502720	1	75	89	Y
3	23	tr|C9JKR2|C9JKR2_HUMAN	R.FKDLGEENFK.A	N	47.56	1225.6	0.6	613.807	2	14.89	702881	11	35	44	N
3	23	tr|C9JKR2|C9JKR2_HUMAN	K.Q(+27.99)NC(+57.02)ELFEQLGEYK.F	N	47.69	1684.74	-2.7	843.375	2	36.34	1005575	1	222	234	Y
3	23	tr|C9JKR2|C9JKR2_HUMAN	K.K(+43.01)VPQVSTPTLVEVSR.N	N	47.93	1681.94	-4.4	841.972	2	23.22	105999	5	246	260	Y
3	23	tr|C9JKR2|C9JKR2_HUMAN	K.KVPQVSTPT(-18.01)LVEVSR.N	N	47.99	1620.92	-0.9	541.313	3	19.69	704233	4	246	260	Y
3	23	tr|C9JKR2|C9JKR2_HUMAN	D.YSVVLLLR.L	N	48.11	961.596	-0.6	481.805	2	48.56	912844	9	173	180	N
3	23	tr|C9JKR2|C9JKR2_HUMAN	K.Q(+57.02)NC(+57.02)ELFEQLGEYK.F	N	48.33	1713.77	-0.1	857.891	2	29.88	208217	2	222	234	Y
3	23	tr|C9JKR2|C9JKR2_HUMAN	F.LGMFLYEYAR.R	N	49.28	1261.62	-1.4	631.815	2	51.71	1213594	19	159	168	N
3	23	tr|C9JKR2|C9JKR2_HUMAN	K.Q(-17.03)NC(+57.02)E(+57.02)LFEQLGEYK.F	N	49.44	1696.74	-0.9	849.377	2	36.63	407009	4	222	234	Y
3	23	tr|C9JKR2|C9JKR2_HUMAN	K.VFDEFKPLVEEPQ(+.98)N.L	N	49.57	1690.81	-2.1	846.41	2	30.21	108054	1	205	218	Y
3	23	tr|C9JKR2|C9JKR2_HUMAN	K.V(+57.02)PQVSTPTLVEVSR.N	N	49.58	1567.86	-1.7	784.934	2	21.38	1105094	5	247	260	Y
3	23	tr|C9JKR2|C9JKR2_HUMAN	K.VFDEFK(+57.02)PLVEEPQNLIK.Q	N	49.79	2101.11	2	701.379	3	44.28	1211631	27	205	221	Y
3	23	tr|C9JKR2|C9JKR2_HUMAN	F.TFHADIC(+57.02)TLSEK.E	N	49.94	1420.67	-0.5	711.34	2	16.35	603344	10	340	351	Y
3	23	tr|C9JKR2|C9JKR2_HUMAN	V.VLNQLC(+57.02)VLHEK.T	N	50.21	1351.73	2	676.873	2	18.06	904308	5	288	298	Y
3	23	tr|C9JKR2|C9JKR2_HUMAN	F.HADIC(+57.02)TLSEK.E	N	50.28	1172.55	-0.6	587.282	2	12.3	801851	3	342	351	Y
3	23	tr|C9JKR2|C9JKR2_HUMAN	K.AVMDDFAAFVEK(+57.02).C	N	50.42	1398.65	-2.2	700.33	2	36.93	109970	1	378	389	Y
3	23	tr|C9JKR2|C9JKR2_HUMAN	V.MDDFAAFVEK.C	N	50.64	1171.52	-0.6	586.768	2	38.28	110339	7	380	389	N
3	23	tr|C9JKR2|C9JKR2_HUMAN	K.EQLK(+43.01)AVMDDFAAFVEK.C	N	51.16	1882.91	-1.8	942.462	2	50.75	913416	1	374	389	Y
3	23	tr|C9JKR2|C9JKR2_HUMAN	R.PC(+57.02)FSALEVDETYVPK.E	N	51.2	1753.82	-2.4	877.917	2	30.17	108043	3	318	332	Y
3	23	tr|C9JKR2|C9JKR2_HUMAN	K.VFDEFKPLVEEPQNL.I	N	51.42	1802.91	-1.8	902.46	2	38.2	210761	3	205	219	N
3	23	tr|C9JKR2|C9JKR2_HUMAN	K.C(+57.02)C(+57.02)AAADPHEC(+57.02)YAK(+14.02).V	N	51.76	1565.61	-2.2	783.809	2	11.74	801640	1	192	204	Y
3	23	tr|C9JKR2|C9JKR2_HUMAN	C.AEDYLSVVLNQLC(+57.02)VLHEK.T	N	52.5	2129.08	4	1065.55	2	50.32	913303	4	281	298	Y
3	23	tr|C9JKR2|C9JKR2_HUMAN	K.QNC(+57.02)ELFEQLGE(+57.02)YK.F	N	52.67	1713.77	1.6	857.892	2	29.95	1207650	2	222	234	Y
3	23	tr|C9JKR2|C9JKR2_HUMAN	P.DYSVVLLLR.L	N	52.89	1076.62	-0.2	539.319	2	51.9	712890	5	172	180	N
3	23	tr|C9JKR2|C9JKR2_HUMAN	K.A(+57.02)VMDDFAAFVEK.C	N	52.95	1398.65	-2	700.33	2	37.57	210571	31	378	389	Y
3	23	tr|C9JKR2|C9JKR2_HUMAN	K.Q(+43.01)NC(+57.02)ELFEQLGEYK.F	N	53.19	1699.75	-1.9	850.881	2	36.02	1005513	1	222	234	Y
3	23	tr|C9JKR2|C9JKR2_HUMAN	K.VHTE(+57.02)C(+57.02)C(+57.02)HGDLLEC(+57.02)ADDR.A	N	53.5	2142.85	-4.1	1072.43	2	12.64	1202321	3	73	89	Y
3	23	tr|C9JKR2|C9JKR2_HUMAN	K.TYETTLEK.C	N	54.02	983.481	-1.5	492.747	2	10.9	102105	6	184	191	N
3	23	tr|C9JKR2|C9JKR2_HUMAN	K.PLVEEPQNLIK.Q	N	54.62	1278.72	-0.2	640.366	2	21.02	205522	6	211	221	N
3	23	tr|C9JKR2|C9JKR2_HUMAN	K.ADDKETC(+57.02)FAEEGKK.L	N	55.07	1626.72	-2	543.246	3	10.89	1201640	3	393	406	Y
3	23	tr|C9JKR2|C9JKR2_HUMAN	M.DDFAAFVEK.C	N	55.62	1040.48	2.1	521.249	2	23.64	106162	2	381	389	N
3	23	tr|C9JKR2|C9JKR2_HUMAN	K.DLGEENFK.A	N	56.45	950.434	0.6	476.225	2	12.33	102627	62	37	44	N
3	23	tr|C9JKR2|C9JKR2_HUMAN	K.A(+43.01)VMDDFAAFVEK.C	N	56.65	1384.63	-2.6	693.322	2	50.64	1008306	6	378	389	Y
3	23	tr|C9JKR2|C9JKR2_HUMAN	K.KVPQ(+.98)VSTPTLVEVSR.N	N	57.38	1639.91	0	547.645	3	19.8	604450	12	246	260	Y
3	23	tr|C9JKR2|C9JKR2_HUMAN	F.SALEVDETYVPK.E	N	57.43	1349.67	0.1	675.843	2	20.99	1104980	12	321	332	N
3	23	tr|C9JKR2|C9JKR2_HUMAN	C.C(+57.02)HGDLLEC(+57.02)ADDR.A	N	57.43	1459.58	-0.4	730.798	2	13.17	1202462	2	78	89	Y
3	23	tr|C9JKR2|C9JKR2_HUMAN	K.V(+57.02)FDEFKPLVEEPQNLIK.Q	N	58.6	2101.11	-0.8	1051.56	2	47.27	512921	44	205	221	Y
3	23	tr|C9JKR2|C9JKR2_HUMAN	K.Q(+.98)NC(+57.02)ELFEQLGEYK.F	N	58.75	1657.73	1.2	829.873	2	33.05	209229	8	222	234	Y
3	23	tr|C9JKR2|C9JKR2_HUMAN	K.K(+57.02)VPQVSTPTLVEVSR.N	N	58.8	1695.95	-3.5	848.98	2	19.73	704244	9	246	260	Y
3	23	tr|C9JKR2|C9JKR2_HUMAN	K.QN(+.98)C(+57.02)ELFEQLGEYK.F	N	59.48	1657.73	-2.6	829.87	2	31.58	108505	6	222	234	Y
3	23	tr|C9JKR2|C9JKR2_HUMAN	R.MPC(+57.02)AEDYLSVVLNQLC(+57.02)VLHEK.T	N	59.77	2517.21	-4.6	1259.6	2	52	913777	5	278	298	Y
3	23	tr|C9JKR2|C9JKR2_HUMAN	K.V(+57.02)HTEC(+57.02)C(+57.02)HGDLLEC(+57.02)ADDR.A	N	60.4	2142.85	-4.1	1072.43	2	13.13	1202450	1	73	89	Y
3	23	tr|C9JKR2|C9JKR2_HUMAN	K.Q(-17.03)N(+.98)C(+57.02)ELFEQLGEYK.F	N	60.6	1640.7	-2.8	821.356	2	38.69	210909	5	222	234	Y
3	23	tr|C9JKR2|C9JKR2_HUMAN	Q.NC(+57.02)ELFEQLGEYK.F	N	61.04	1528.69	-2.3	765.349	2	30.58	208443	1	223	234	Y
3	23	tr|C9JKR2|C9JKR2_HUMAN	K.C(+57.02)(+43.01)C(+57.02)AAADPHEC(+57.02)YAK.V	N	61.88	1594.6	0.5	798.306	2	10.74	202091	1	192	204	Y
3	23	tr|C9JKR2|C9JKR2_HUMAN	K.VPQ(+.98)VSTPTLVEVSR.N	N	62.19	1511.82	2.3	756.919	2	23.68	1105639	4	247	260	Y
3	23	tr|C9JKR2|C9JKR2_HUMAN	K.C(+58.01)C(+57.02)AAADPHEC(+57.02)YAK.V	N	62.47	1552.57	-1.9	777.293	2	10.96	501883	2	192	204	Y
3	23	tr|C9JKR2|C9JKR2_HUMAN	K.SHC(+57.02)IAEVENDEM(+15.99)PADLPSLAADFVESK.D	N	62.61	2989.33	0.8	997.452	3	44.42	611258	19	119	145	Y
3	23	tr|C9JKR2|C9JKR2_HUMAN	A.DLPSLAADFVESK.D	N	63.03	1390.7	1.2	696.357	2	39.58	1109924	3	133	145	N
3	23	tr|C9JKR2|C9JKR2_HUMAN	S.ALEVDETYVPK.E	N	63.35	1262.64	2.3	632.328	2	18.16	1104180	3	322	332	N
3	23	tr|C9JKR2|C9JKR2_HUMAN	K.LKEC(+57.02)C(+57.02)EKPLLEK.S	N	64.61	1545.79	-0.9	773.901	2	12.01	601832	12	107	118	Y
3	23	tr|C9JKR2|C9JKR2_HUMAN	K.AVM(+15.99)DDFAAFVEK.C	N	65.51	1357.62	-0.8	679.818	2	28.77	907454	45	378	389	Y
3	23	tr|C9JKR2|C9JKR2_HUMAN	R.HPDYSVVLLLR.L	N	66.44	1310.73	-0.7	656.374	2	38.64	910195	73	170	180	N
3	23	tr|C9JKR2|C9JKR2_HUMAN	K.QNC(+57.02)ELFEQ(+.98)LGEYK.F	N	66.89	1657.73	-0.5	829.871	2	32.27	1208334	1	222	234	Y
3	23	tr|C9JKR2|C9JKR2_HUMAN	R.RPC(+57.02)FSALEVDETYVPK.E	N	67.4	1909.92	-0.3	637.649	3	30	707076	224	317	332	Y
3	23	tr|C9JKR2|C9JKR2_HUMAN	N.C(+57.02)ELFEQLGEYK.F	N	68.02	1414.64	-1.4	708.328	2	29.1	207987	2	224	234	Y
3	23	tr|C9JKR2|C9JKR2_HUMAN	K.LVAASQAALGL	N	68.02	1012.59	0.6	507.303	2	40.89	1006404	294	407	417	N
3	23	tr|C9JKR2|C9JKR2_HUMAN	K.VHTEC(+57.02)C(+57.02)HGDLLEC(+57.02)ADD(-18.01)R.A	N	68.09	2067.82	-4.6	1034.91	2	13.65	602379	1	73	89	Y
3	23	tr|C9JKR2|C9JKR2_HUMAN	K.C(+57.02)C(+57.02)TESLVNR.R	N	69.54	1137.49	-1.3	569.752	2	10.87	202152	6	308	316	Y
3	23	tr|C9JKR2|C9JKR2_HUMAN	K.SHC(+57.02)IAEVENDEMPADLPSLAADFVESK.D	N	70	2973.34	0.2	1487.68	2	47.78	711760	29	119	145	Y
3	23	tr|C9JKR2|C9JKR2_HUMAN	K.DVFLGM(+15.99)FLYEYAR.R	N	71.19	1638.78	-1.5	820.394	2	46.93	912429	20	156	168	Y
3	23	tr|C9JKR2|C9JKR2_HUMAN	K.VPQVSTPTLVEVSR.N	N	71.3	1510.84	-0.4	756.425	2	21.33	1105077	81	247	260	N
3	23	tr|C9JKR2|C9JKR2_HUMAN	K.VHTEC(+57.02)C(+57.02)HGDLLEC(+57.02)ADDR.A	N	72.07	2085.83	-0.2	1043.92	2	13.37	902660	76	73	89	Y
3	23	tr|C9JKR2|C9JKR2_HUMAN	H.C(+57.02)IAEVENDEMPADLPSLAADFVESK.D	N	72.33	2749.25	-3.2	917.42	3	51.93	1113034	6	121	145	Y
3	23	tr|C9JKR2|C9JKR2_HUMAN	K.KVPQVSTPTLVEVSR.N	N	73.59	1638.93	1.9	547.318	3	32.21	707675	142	246	260	N
3	23	tr|C9JKR2|C9JKR2_HUMAN	K.AVMDDFAAFVEK.C	N	74.42	1341.63	-0.5	671.821	2	39.33	110624	167	378	389	N
3	23	tr|C9JKR2|C9JKR2_HUMAN	K.QNC(+57.02)ELFEQLGEYK.F	N	74.72	1656.75	-0.8	829.379	2	29.2	507661	48	222	234	Y
3	23	tr|C9JKR2|C9JKR2_HUMAN	C.FSALEVDETYVPK.E	N	75.39	1496.74	-0.4	749.377	2	26.62	106971	99	320	332	N
3	23	tr|C9JKR2|C9JKR2_HUMAN	K.C(+57.02)C(+57.02)AAADPHEC(+57.02)YAK.V	N	76.06	1551.59	-1	776.802	2	10.54	1201585	12	192	204	Y
3	23	tr|C9JKR2|C9JKR2_HUMAN	K.Q(-17.03)NC(+57.02)ELFEQLGEYK.F	N	80.18	1639.72	-0.3	820.866	2	37.44	407174	46	222	234	Y
3	23	tr|C9JKR2|C9JKR2_HUMAN	K.YIC(+57.02)ENQDSISSK.L	N	81.99	1442.63	-3.1	722.322	2	10.79	102058	41	95	106	Y
3	23	tr|C9JKR2|C9JKR2_HUMAN	K.VFDEFKPLVEEPQNLIK.Q	N	86.78	2044.09	-1.6	1023.05	2	47.87	513079	291	205	221	N
4	13	tr|E9PEA4|E9PEA4_HUMAN	R.M(+57.02)ALFQTPSYTQPYQGSSVTL.S	Y	5.11	2275.08	-3	1138.55	2	32.75	1208478	1	493	512	Y
4	13	tr|E9PEA4|E9PEA4_HUMAN	K.C(+31.99)KPTC(+57.02)SGTR.F	Y	5.19	1040.44	-3.9	347.818	3	15.3	602949	1	611	619	Y
4	13	tr|E9PEA4|E9PEA4_HUMAN	R.DSTIQVVEN(+.98)GESSQ(+.98)GR.F	Y	5.36	1706.76	0.9	854.388	2	37.21	210460	1	565	580	Y
4	13	tr|E9PEA4|E9PEA4_HUMAN	T.D(+42.01)PLKYFIIQD(+57.02)R.C	Y	5.37	1505.79	-4.5	753.898	2	27.27	1106666	1	549	559	Y
4	13	tr|E9PEA4|E9PEA4_HUMAN	C.VC(+57.02)PEGFR.L	Y	5.41	863.396	-2.6	432.704	2	11.09	202244	1	126	132	Y
4	13	tr|E9PEA4|E9PEA4_HUMAN	R.KGVQATVSRAFS(+79.97)SLGLLK(+43.01).V	Y	5.6	1984.05	-0.9	993.032	2	46.7	1007542	1	640	657	Y
4	13	tr|E9PEA4|E9PEA4_HUMAN	K.VFMY(+1.00)LSDSR.C	Y	5.61	1117.52	4.5	559.772	2	56.08	514745	1	390	398	Y
4	13	tr|E9PEA4|E9PEA4_HUMAN	K.GVQATVSR(+6.02).A	Y	5.66	822.466	0	412.24	2	30.18	907847	1	641	648	Y
4	13	tr|E9PEA4|E9PEA4_HUMAN	R.TLDEYW(+13.98)R.S	Y	5.81	995.435	-2.3	498.724	2	20.16	1204766	1	212	218	Y
4	13	tr|E9PEA4|E9PEA4_HUMAN	R.L(sub M)AETC(+57.02)VPVLR.C	Y	5.87	1156.63	0	579.321	2	15.81	503731	1	246	255	Y
4	13	tr|E9PEA4|E9PEA4_HUMAN	R.AFS(+79.97)SLGLLK(+43.99).V	Y	5.92	1058.5	-0.8	530.259	2	23.57	404333	1	649	657	Y
4	13	tr|E9PEA4|E9PEA4_HUMAN	R.D(+14.02)STIQVVENGESSQGR.F	Y	5.98	1718.81	1	860.412	2	25.45	705801	1	565	580	Y
4	13	tr|E9PEA4|E9PEA4_HUMAN	R.D(+42.05)STIQVVENGESSQGR.F	Y	6.25	1746.84	-2.8	874.424	2	44.59	408565	1	565	580	Y
4	13	tr|E9PEA4|E9PEA4_HUMAN	K.YNC(+57.02)PARWS(-18.01)WR.T	Y	6.27	1376.62	-6.5	689.313	2	6.68	1100837	1	33	42	Y
4	13	tr|E9PEA4|E9PEA4_HUMAN	R.DSTIQVVE(+37.95)NGESSQGR.F	Y	6.3	1742.74	0.6	581.92	3	55.85	1113467	1	565	580	Y
4	13	tr|E9PEA4|E9PEA4_HUMAN	F.SC(+57.02)VC(+57.02)PEGFR(+14.02).L	Y	6.34	1124.47	4.8	563.247	2	16.92	803354	1	124	132	Y
4	13	tr|E9PEA4|E9PEA4_HUMAN	N.VVGSYL(+1.00)C(+57.02)VC(+57.02)PAGYR.G	Y	6.44	1600.75	-3.9	801.38	2	24.58	506279	1	162	175	Y
4	13	tr|E9PEA4|E9PEA4_HUMAN	S.Y(+57.02)LC(+57.02)VC(+57.02)PAGYR.G	Y	6.62	1314.58	2.8	658.302	2	16.89	504023	1	166	175	Y
4	13	tr|E9PEA4|E9PEA4_HUMAN	H.C(+57.02)C(+57.02)LWDASVQ(+.98)VK.A	Y	6.69	1365.61	5.4	683.814	2	27.3	907033	1	288	298	Y
4	13	tr|E9PEA4|E9PEA4_HUMAN	K.TALQPM(-48.00)VSALNIR.V	Y	6.78	1364.78	-0.3	683.396	2	18.56	904473	2	470	482	Y
4	13	tr|E9PEA4|E9PEA4_HUMAN	R.FSVQMFR(+14.02).F	Y	6.81	927.464	4.3	464.741	2	30.48	108138	1	581	587	Y
4	13	tr|E9PEA4|E9PEA4_HUMAN	R.C(+57.02)(+42.01)NTAAPM(+15.99)WLNGTHPSSD(+14.02)EGIVSR.K	Y	6.84	2571.15	-1.4	858.055	3	27.25	1106659	1	256	278	Y
4	13	tr|E9PEA4|E9PEA4_HUMAN	R.GDGWHC(+57.02)EC(+57.02)SPGSC(+57.02)GPGLDC(+57.02)VPEGDALVC(+57.02)ADPC(+57.02).Q	Y	6.91	3490.31	5.1	1746.17	2	29.78	107920	2	176	207	Y
4	13	tr|E9PEA4|E9PEA4_HUMAN	H.LAYC(+57.02)TDPSSVEGTC(+57.02)EE(+1.00)C(+57.02)SIDEDC(+57.02)K.S	Y	7.52	2825.08	-5.5	942.695	3	19.34	1104499	1	317	340	Y
4	13	tr|E9PEA4|E9PEA4_HUMAN	R.MAE(+57.02)TC(+57.02)VPVLR.C	Y	7.53	1231.61	0.3	411.543	3	13.41	702372	1	246	255	Y
4	13	tr|E9PEA4|E9PEA4_HUMAN	F.S(+1.00)C(+57.02)VC(+57.02)PEGFR.L	Y	7.57	1111.46	-8.7	556.73	2	13.31	102946	1	124	132	Y
4	13	tr|E9PEA4|E9PEA4_HUMAN	K.I(+57.02)NFAC(+57.02)S(+79.97)YPLDMK.V	Y	7.68	1594.66	1.4	798.336	2	29.03	1207360	1	454	465	Y
4	13	tr|E9PEA4|E9PEA4_HUMAN	R.TLDE(+57.02)YWR.S	Y	7.68	1038.48	-3.3	520.244	2	18.7	504550	1	212	218	Y
4	13	tr|E9PEA4|E9PEA4_HUMAN	R.LEC(+57.02)GANDMK(+42.02)VSLGK.C	Y	7.97	1562.75	0.9	521.926	3	12.02	401649	1	366	379	Y
4	13	tr|E9PEA4|E9PEA4_HUMAN	R.D(+21.98)GPC(+57.02)GTVLTR.N	Y	7.98	1096.49	-1.1	549.254	2	13.54	402053	1	419	428	Y
4	13	tr|E9PEA4|E9PEA4_HUMAN	R.FSVQM(-48.00)FR.F	Y	8.45	865.445	-0.6	433.729	2	15.15	802841	1	581	587	Y
4	13	tr|E9PEA4|E9PEA4_HUMAN	D.GPC(+57.02)GTVLTR.N	Y	9.01	959.486	-0.2	480.75	2	11.92	1102275	1	420	428	Y
4	13	tr|E9PEA4|E9PEA4_HUMAN	K.C(+57.02)QR(sub L)KSLGFDK.V	Y	9.02	1237.62	-4.3	619.816	2	19.16	204909	1	380	389	Y
4	13	tr|E9PEA4|E9PEA4_HUMAN	R.LEC(+57.02)GAND(+21.98)MK.V	Y	9.02	1058.41	-4.1	530.212	2	7.13	201302	1	366	374	Y
4	13	tr|E9PEA4|E9PEA4_HUMAN	R.V(+1.00)GGTGMFTVR.M	Y	9.03	1024.51	7.5	513.268	2	23.04	505777	1	483	492	Y
4	13	tr|E9PEA4|E9PEA4_HUMAN	H.C(+58.01)C(+57.02)LWDASVQVK.A	Y	9.1	1365.61	-4	683.807	2	43.97	111946	2	288	298	Y
4	13	tr|E9PEA4|E9PEA4_HUMAN	K.VSLGK(+43.01)C(+57.02)QLK.S	Y	9.15	1074.59	-1.2	538.299	2	13.29	502825	1	375	383	Y
4	13	tr|E9PEA4|E9PEA4_HUMAN	K.GVQATVS(+60.00)R.A	Y	9.31	876.449	-3.1	439.23	2	16.61	903822	1	641	648	Y
4	13	tr|E9PEA4|E9PEA4_HUMAN	K.VS(+79.97)LGKCQLK.S	Y	9.42	1054.52	4.5	528.272	2	24.92	206704	1	375	383	Y
4	13	tr|E9PEA4|E9PEA4_HUMAN	R.DWVS(-18.01)VVTPAR.D	Y	9.43	1110.58	1.8	556.299	2	24.26	106318	2	409	418	Y
4	13	tr|E9PEA4|E9PEA4_HUMAN	R.LEC(+57.02)GANDMKVSLGK(+31.99)C(+57.02)QLK.S	Y	9.5	2081.99	1.4	1042	2	33.55	108998	1	366	383	Y
4	13	tr|E9PEA4|E9PEA4_HUMAN	K.AC(+57.02)AHW(+29.97)SGH.C	Y	9.75	954.34	-2.9	478.176	2	1.26	900177	1	280	287	Y
4	13	tr|E9PEA4|E9PEA4_HUMAN	R.DWVSVVTPARG(sub D).G	Y	9.91	1185.61	-2.1	593.813	2	23.91	206395	1	409	419	N
4	13	tr|E9PEA4|E9PEA4_HUMAN	V.SLKTALQPMVSALN(+.98)IR.V	Y	10.2	1741.98	-1	581.665	3	44.28	1007087	1	467	482	Y
4	13	tr|E9PEA4|E9PEA4_HUMAN	K.QD(-18.01)FNIT(+79.97)DISLLEHR.L	Y	10.27	1761.81	-4	588.274	3	33.63	1208733	1	352	365	Y
4	13	tr|E9PEA4|E9PEA4_HUMAN	R.TLDEYW(+31.99)R.S	Y	10.35	1013.45	-2	507.729	2	56.87	514904	1	212	218	Y
4	13	tr|E9PEA4|E9PEA4_HUMAN	G.PC(+57.02)GTVLTR.N	Y	10.39	902.464	-0.7	452.239	2	11.64	202453	1	421	428	Y
4	13	tr|E9PEA4|E9PEA4_HUMAN	R.LSPGLGC(+57.02)TDVDE(+1.00)C(+57.02)AEPGLSHC(+57.02)H.A	Y	10.46	2411	-5	804.668	3	17.71	504247	1	133	154	Y
4	13	tr|E9PEA4|E9PEA4_HUMAN	R.LSPGLGC(+57.02)TDVDEC(+57.02)AEPGLSHC(+57.02)HALATC(+57.02)V.N	Y	10.62	3025.3	-2.2	1009.44	3	23.95	506066	1	133	160	Y
4	13	tr|E9PEA4|E9PEA4_HUMAN	R.T(+58.01)LDEYWR.S	Y	10.84	1039.46	0.4	520.738	2	24.03	1105755	1	212	218	Y
4	13	tr|E9PEA4|E9PEA4_HUMAN	R.M(+57.02)ALFQTPSYTQPYQGSS.V	Y	10.9	1961.88	-4.2	981.945	2	22.33	1205478	1	493	509	Y
4	13	tr|E9PEA4|E9PEA4_HUMAN	V.N(+115.07)VVGSYLC(+57.02)VC(+57.02)PAGYR.G	Y	10.97	1828.86	1.6	915.44	2	30.61	1207846	1	161	175	Y
4	13	tr|E9PEA4|E9PEA4_HUMAN	P.E(+57.02)GDALVC(+57.02)ADPC(+57.02)QAHR.T	Y	11.08	1754.75	1.6	878.382	2	10.84	401279	1	197	211	Y
4	13	tr|E9PEA4|E9PEA4_HUMAN	R.K(+57.02)GVQAT(+79.96)VSR.A	Y	11.23	1081.52	-2.1	541.765	2	6.77	600897	1	640	648	Y
4	13	tr|E9PEA4|E9PEA4_HUMAN	K.INFAC(+57.02)SYPLD.M	Y	11.32	1198.53	3.1	600.275	2	30.77	405858	1	454	463	Y
4	13	tr|E9PEA4|E9PEA4_HUMAN	K.VFM(-48.00)YLSDSR.C	Y	11.48	1068.52	-1.7	535.268	2	15.03	802801	3	390	398	Y
4	13	tr|E9PEA4|E9PEA4_HUMAN	R.LSPGLGC(+57.02)TDVDEC(+57.02)AEPGLSHC(+57.02)HALATC(+57.02)VN.V	Y	11.55	3139.35	-4	1570.67	2	21.59	505415	2	133	161	Y
4	13	tr|E9PEA4|E9PEA4_HUMAN	K.INFA(+1.00)C(+57.02)SYPLDMK.V	Y	11.66	1458.67	-0.2	730.34	2	32.91	508719	1	454	465	Y
4	13	tr|E9PEA4|E9PEA4_HUMAN	N.VVGSYLC(+57.02)VC(+57.02)P(+1.00)AGYR.G	Y	11.81	1600.75	-7.6	801.376	2	24.5	206570	1	162	175	Y
4	13	tr|E9PEA4|E9PEA4_HUMAN	R.VLN(+.98)LGPITRK.G	Y	11.98	1110.68	2.5	556.347	2	19.49	104865	1	631	640	Y
4	13	tr|E9PEA4|E9PEA4_HUMAN	R.DWVS(+79.97)VVT(+79.97)PAR.D	Y	12.12	1288.53	-1.8	645.269	2	33.7	209428	1	409	418	Y
4	13	tr|E9PEA4|E9PEA4_HUMAN	R.C(+57.02)NTAAPMWP(sub L)NGTHPSSDEGIVSR.K	Y	12.14	2483.1	-6.1	1242.55	2	30.49	1107495	1	256	278	Y
4	13	tr|E9PEA4|E9PEA4_HUMAN	M.VSALNIR.V	Y	12.35	771.46	2.6	386.738	2	12.89	502680	1	476	482	N
4	13	tr|E9PEA4|E9PEA4_HUMAN	M.VSALNIR(+14.02).V	Y	12.71	785.476	0.8	393.745	2	18.44	803796	2	476	482	Y
4	13	tr|E9PEA4|E9PEA4_HUMAN	R.MAETC(+57.02)VPVL.R	Y	12.75	1018.48	-1.8	510.248	2	28.51	1004288	1	246	254	Y
4	13	tr|E9PEA4|E9PEA4_HUMAN	R.TLDEYWR(+15.99).S	Y	12.79	997.451	-2.8	499.731	2	15.22	203629	1	212	218	Y
4	13	tr|E9PEA4|E9PEA4_HUMAN	R.LEC(+57.02)GANDM(-48.00)K.V	Y	12.87	988.428	-0.3	495.221	2	1.07	1200149	3	366	374	Y
4	13	tr|E9PEA4|E9PEA4_HUMAN	Y.C(+57.02)TDPSSVEGTC(+57.02)EEC(+57.02)SID(+15.99)EDC(+57.02)K.S	Y	12.97	2492.89	0	1247.45	2	12.15	1102335	1	320	340	Y
4	13	tr|E9PEA4|E9PEA4_HUMAN	L.KYFIIQDR.C	Y	13.68	1081.59	0.6	541.804	2	19.47	804059	1	552	559	N
4	13	tr|E9PEA4|E9PEA4_HUMAN	R.DGP(+15.99)C(+57.02)GTVLTR.N	Y	13.8	1090.51	1.5	546.262	2	12.79	1102528	2	419	428	Y
4	13	tr|E9PEA4|E9PEA4_HUMAN	R.MAET(-18.01)C(+57.02)VPVLR.C	Y	13.81	1156.57	-2.7	579.292	2	17.26	104228	3	246	255	Y
4	13	tr|E9PEA4|E9PEA4_HUMAN	R.TLDEYW(+3.99)R.S	Y	13.85	985.451	-1.7	493.732	2	17.61	504212	1	212	218	Y
4	13	tr|E9PEA4|E9PEA4_HUMAN	R.D(+14.02)W(+43.99)VSVVTPAR.D	Y	13.86	1186.6	0.5	594.307	2	29.49	405584	1	409	418	Y
4	13	tr|E9PEA4|E9PEA4_HUMAN	R.LSPGLGC(+57.02)T(+1.00)DVDEC(+57.02)AEPGLSHC(+57.02)H.A	Y	13.9	2411	-7.5	1206.5	2	18	504348	1	133	154	Y
4	13	tr|E9PEA4|E9PEA4_HUMAN	R.W(+29.97)HC(+57.02)QC(+57.02)K.Q	Y	14.23	947.338	-0.4	474.676	2	0.9	900123	2	346	351	Y
4	13	tr|E9PEA4|E9PEA4_HUMAN	R.M(+57.02)ALFQTPSYTQPY.Q	Y	14.31	1602.74	0.1	802.377	2	36.87	1005676	5	493	505	Y
4	13	tr|E9PEA4|E9PEA4_HUMAN	T.C(+57.02)VNVVGSY(+15.99)LC(+57.02)VC(+57.02)PAGYR.G	Y	14.32	1988.89	-0.5	663.971	3	31.65	1208147	2	159	175	Y
4	13	tr|E9PEA4|E9PEA4_HUMAN	R.LSPGLGC(+57.02)TDVDEC(+57.02)AEPGLSHC(+57.02)HALATC(+57.02).V	Y	14.5	2926.24	0	1464.12	2	20.38	505035	1	133	159	Y
4	13	tr|E9PEA4|E9PEA4_HUMAN	R.C(+57.02)(+57.02)SGFNDR.D	Y	14.88	911.356	3	456.686	2	7.47	501310	1	399	405	Y
4	13	tr|E9PEA4|E9PEA4_HUMAN	R.FAGNYDLVY.L	Y	14.96	1060.49	1.6	531.251	2	30.94	1004696	1	588	596	N
4	13	tr|E9PEA4|E9PEA4_HUMAN	R.WC(+57.02)SEC(+57.02)H.S	Y	14.98	877.285	-3.1	439.648	2	7.02	501202	1	64	69	Y
4	13	tr|E9PEA4|E9PEA4_HUMAN	K.A(+57.02)C(+57.02)AHWSGH.C	Y	15.08	981.388	-0.4	491.701	2	6.85	800839	1	280	287	Y
4	13	tr|E9PEA4|E9PEA4_HUMAN	R.L(+57.02)SPGLGC(+57.02)TDVDEC(+57.02)AEPGLSHC(+57.02)H.A	Y	15.16	2467.02	-0.2	1234.52	2	16.62	503937	1	133	154	Y
4	13	tr|E9PEA4|E9PEA4_HUMAN	I.SLLEHR.L	N	15.2	753.413	1.2	377.714	2	11.54	701583	1	360	365	N
4	13	tr|E9PEA4|E9PEA4_HUMAN	A.YC(+57.02)TDPSSVEGTC(+57.02)EEC(+57.02)SIDEDC(+57.02)K(+68.06).S	Y	15.22	2708.02	-1.3	1355.02	2	19.96	1104675	1	319	340	Y
4	13	tr|E9PEA4|E9PEA4_HUMAN	S.PGSC(+57.02)GPGLDC(+57.02)VPEGDALVC(+57.02)ADPC(+57.02)QAHR.T	Y	15.28	2894.22	1.1	965.749	3	22.92	505743	1	185	211	Y
4	13	tr|E9PEA4|E9PEA4_HUMAN	R.WH(+15.99)C(+57.02)QC(+57.02)K.Q	Y	15.43	933.359	-1.2	467.686	2	3.12	900479	1	346	351	Y
4	13	tr|E9PEA4|E9PEA4_HUMAN	R.DSTIQVVENG.E	Y	15.44	1060.5	-0.7	531.259	2	16.35	402725	1	565	574	N
4	13	tr|E9PEA4|E9PEA4_HUMAN	C.VC(+57.02)PAGYR.G	Y	15.5	821.385	0.1	411.7	2	10.18	1201539	3	169	175	Y
4	13	tr|E9PEA4|E9PEA4_HUMAN	S.FSC(+57.02)VC(+57.02)PEGFR.L	Y	15.8	1257.53	-6.4	629.767	2	16.41	503877	1	123	132	Y
4	13	tr|E9PEA4|E9PEA4_HUMAN	K.VV(sub F)MYLSDSR.C	Y	16.22	1068.53	-0.8	535.27	2	14.23	702625	2	390	398	N
4	13	tr|E9PEA4|E9PEA4_HUMAN	R.GDGWHC(+57.02)EC(+57.02)SPGSC(+57.02)GPGLDC(+57.02)VPEGDALVC(+57.02).A	Y	16.22	3047.16	-3.9	1524.58	2	28.23	107447	1	176	203	Y
4	13	tr|E9PEA4|E9PEA4_HUMAN	R.D(+1.00)STIQVVENGESSQGR.F	Y	16.23	1705.79	1.9	853.903	2	16	103820	1	565	580	Y
4	13	tr|E9PEA4|E9PEA4_HUMAN	R.W(+57.02)HC(+57.02)QC(+57.02)K.Q	Y	16.23	974.385	0.4	488.2	2	6.31	800651	1	346	351	Y
4	13	tr|E9PEA4|E9PEA4_HUMAN	F.LYV(+1.00)GTMLDGGDLSR.F	Y	16.47	1496.73	3.5	749.375	2	30.92	208548	1	518	531	Y
4	13	tr|E9PEA4|E9PEA4_HUMAN	R.W(+31.99)HC(+57.02)QC(+57.02)K.Q	Y	16.49	949.354	-0.8	475.684	2	0.7	900085	1	346	351	Y
4	13	tr|E9PEA4|E9PEA4_HUMAN	R.FSVQM(+15.99)FR(+14.02).F	Y	16.61	943.459	-0.5	472.736	2	32.08	406114	1	581	587	Y
4	13	tr|E9PEA4|E9PEA4_HUMAN	K.S(+58.01)LGFDK.V	Y	16.98	723.344	0	362.679	2	14.87	402390	1	384	389	Y
4	13	tr|E9PEA4|E9PEA4_HUMAN	R.LSPGLGC(+57.02)TDVDEC(+57.02)AEPGLSHC(+57.02)HALA.T	Y	16.99	2665.16	-2	1333.58	2	20.56	505101	1	133	157	Y
4	13	tr|E9PEA4|E9PEA4_HUMAN	R.T(sub M)AETC(+57.02)VPVLR.C	Y	17.3	1144.59	0.2	573.303	2	14.29	103299	2	246	255	Y
4	13	tr|E9PEA4|E9PEA4_HUMAN	R.FSVQMF.R	N	17.46	757.347	-0.8	379.68	2	36.37	1005581	1	581	586	N
4	13	tr|E9PEA4|E9PEA4_HUMAN	H.LAYC(+57.02)TDPSSVEGTC(+57.02)EEC(+57.02)SIDE(+1.00)DC(+57.02)K.S	Y	17.65	2825.08	-3.8	1413.54	2	19.15	1104449	1	317	340	Y
4	13	tr|E9PEA4|E9PEA4_HUMAN	R.DSTIQVVEN(+1.99)GESSQGR.F	Y	17.97	1706.79	-1.3	854.399	2	48.22	409210	1	565	580	Y
4	13	tr|E9PEA4|E9PEA4_HUMAN	R.DWM(sub V)SVVTPAR.D	Y	18.48	1160.56	2.4	581.291	2	2.91	200421	2	409	418	N
4	13	tr|E9PEA4|E9PEA4_HUMAN	R.D(+42.01)(+15.99)GPC(+57.02)GTVLTR.N	Y	18.75	1132.52	-0.5	567.266	2	14.18	402215	1	419	428	Y
4	13	tr|E9PEA4|E9PEA4_HUMAN	R.D(+42.01)GP(+15.99)C(+57.02)GTVLTR.N	Y	18.87	1132.52	0	567.266	2	14.7	402350	1	419	428	Y
4	13	tr|E9PEA4|E9PEA4_HUMAN	N.V(+57.02)VGSYLC(+57.02)VC(+57.02)PAGYR.G	Y	18.91	1656.78	-0.5	829.394	2	23.59	505939	1	162	175	Y
4	13	tr|E9PEA4|E9PEA4_HUMAN	S.TIQVVEN(+.98)GESSQGR.F	Y	18.97	1503.72	1.2	752.866	2	11.49	1102140	1	567	580	Y
4	13	tr|E9PEA4|E9PEA4_HUMAN	R.VGGTGM(-48.00)FTVR.M	Y	19.31	975.514	-1.9	488.763	2	12.04	601846	10	483	492	Y
4	13	tr|E9PEA4|E9PEA4_HUMAN	R.DSTIQ(+.98)VVEN(+.98)GESSQGR.F	Y	19.42	1706.76	7.2	854.393	2	38.54	407389	1	565	580	Y
4	13	tr|E9PEA4|E9PEA4_HUMAN	K.AC(+57.02)AHW(+31.99)SGH.C	Y	19.44	956.356	-0.6	479.185	2	1.45	900208	1	280	287	Y
4	13	tr|E9PEA4|E9PEA4_HUMAN	Y.VGTM(+15.99)LDGGDLSR.F	Y	19.59	1235.58	0.3	618.798	2	12.77	1102518	2	520	531	Y
4	13	tr|E9PEA4|E9PEA4_HUMAN	R.STEYGEGY(+31.99)AC(+57.02)DTDLR.G	Y	19.61	1767.69	-9.7	884.843	2	15.75	103736	1	219	233	Y
4	13	tr|E9PEA4|E9PEA4_HUMAN	R.STEYGEGYAC(+57.02)D(+15.99)TDLR.G	Y	19.63	1751.69	-1.1	876.854	2	13.67	103072	1	219	233	Y
4	13	tr|E9PEA4|E9PEA4_HUMAN	R.DGPC(+57.02)GTVLTR(+14.02).N	Y	19.66	1088.53	-3.2	545.27	2	12.94	202934	2	419	428	Y
4	13	tr|E9PEA4|E9PEA4_HUMAN	R.MAETC(+57.02)VPVL(+14.02)R.C	Y	19.75	1188.6	-1.3	595.306	2	20.22	205271	1	246	255	Y
4	13	tr|E9PEA4|E9PEA4_HUMAN	K.INFAC(+57.02)SYPLD(+57.02)MK.V	Y	20.23	1514.69	-1.2	758.351	2	27.55	207507	3	454	465	Y
4	13	tr|E9PEA4|E9PEA4_HUMAN	R.C(+57.02)NTAAPMWL.N	Y	20.27	1062.46	3	532.24	2	36.76	1005652	2	256	264	Y
4	13	tr|E9PEA4|E9PEA4_HUMAN	K.TALQPMVSAL.N	Y	20.3	1029.55	1.4	515.784	2	31.68	1004827	1	470	479	N
4	13	tr|E9PEA4|E9PEA4_HUMAN	R.DGPC(+57.02)GT(-18.01)VLTR.N	Y	20.37	1056.5	-3.1	529.257	2	11.53	102343	1	419	428	Y
4	13	tr|E9PEA4|E9PEA4_HUMAN	R.WH(+57.02)C(+57.02)QC(+57.02)K.Q	Y	20.41	974.385	0.1	488.2	2	6.17	900892	1	346	351	Y
4	13	tr|E9PEA4|E9PEA4_HUMAN	R.FSVQ(+.98)M(+15.99)FR.F	Y	20.53	930.427	-0.1	466.221	2	20.77	505162	1	581	587	Y
4	13	tr|E9PEA4|E9PEA4_HUMAN	R.T(+57.02)LDEYWR.S	Y	20.57	1038.48	0.6	520.246	2	19.73	504846	3	212	218	Y
4	13	tr|E9PEA4|E9PEA4_HUMAN	W.SGHC(+57.02)C(+57.02)LWDASVQVK.A	Y	20.76	1645.73	0.3	823.875	2	22.52	905665	1	285	298	Y
4	13	tr|E9PEA4|E9PEA4_HUMAN	R.TLDEYW(+15.99)R.S	Y	20.97	997.451	-0.6	499.732	2	15.11	503464	8	212	218	Y
4	13	tr|E9PEA4|E9PEA4_HUMAN	R.MALFQTPSYTQPYQGSS.V	Y	21.26	1904.86	-1.3	953.437	2	32.36	1004936	1	493	509	N
4	13	tr|E9PEA4|E9PEA4_HUMAN	R.DW(+3.99)VSVVTPAR.D	Y	21.35	1132.59	1.3	567.302	2	19.48	205026	2	409	418	Y
4	13	tr|E9PEA4|E9PEA4_HUMAN	K.TALQPM(+15.99)VSAL.N	Y	21.5	1045.55	-1	523.781	2	24.35	1003605	1	470	479	Y
4	13	tr|E9PEA4|E9PEA4_HUMAN	R.F(+57.02)VGQGGAR.M	Y	21.65	847.43	-0.6	424.722	2	7.19	1201140	3	238	245	Y
4	13	tr|E9PEA4|E9PEA4_HUMAN	R.DSTIQVVE(+1.00)NGESSQGR.F	Y	21.89	1705.79	-0.9	853.901	2	40.35	407728	2	565	580	Y
4	13	tr|E9PEA4|E9PEA4_HUMAN	R.DWVSVVT(-18.01)PAR.D	Y	22.12	1110.58	4.1	556.301	2	23.76	106200	1	409	418	Y
4	13	tr|E9PEA4|E9PEA4_HUMAN	K.AC(+57.02)AHWSGHC(+57.02).C	Y	22.31	1084.4	-0.2	543.206	2	7.06	901229	2	280	288	Y
4	13	tr|E9PEA4|E9PEA4_HUMAN	N.VVGSYLC(+57.02)VC(+57.02)PAGYR(+14.02).G	Y	22.44	1613.77	-0.8	807.891	2	26.59	805919	1	162	175	Y
4	13	tr|E9PEA4|E9PEA4_HUMAN	F.IIQDR.C	N	22.98	643.365	0.6	322.69	2	5.67	500790	2	555	559	N
4	13	tr|E9PEA4|E9PEA4_HUMAN	R.MP(sub A)ETC(+57.02)VPVLR.C	Y	23.37	1200.6	2	601.308	2	22.65	105797	1	246	255	Y
4	13	tr|E9PEA4|E9PEA4_HUMAN	R.MAETC(+57.02)V(+1.00)PVLR.C	Y	23.53	1175.58	-9.5	588.792	2	19.33	204969	1	246	255	Y
4	13	tr|E9PEA4|E9PEA4_HUMAN	K.YFIIQD(+57.02)R.C	Y	23.62	1010.52	0.6	506.267	2	19.46	1204551	2	553	559	Y
4	13	tr|E9PEA4|E9PEA4_HUMAN	K.INFAC(+57.02)SY(+15.99)PLDMK.V	Y	23.64	1473.66	-3.9	737.836	2	28.3	207749	2	454	465	Y
4	13	tr|E9PEA4|E9PEA4_HUMAN	L.YLADEIIIR.D	Y	23.76	1104.62	0.6	553.317	2	26.94	506974	3	440	448	N
4	13	tr|E9PEA4|E9PEA4_HUMAN	G.PGLDC(+57.02)VPEGDALVC(+57.02)ADPC(+57.02)QAHR.T	Y	24.07	2436.06	0.3	813.028	3	22.39	505601	1	190	211	Y
4	13	tr|E9PEA4|E9PEA4_HUMAN	F.MYLSDSR.C	Y	24.13	870.391	-1.5	436.202	2	11.26	202301	1	392	398	N
4	13	tr|E9PEA4|E9PEA4_HUMAN	R.D(+31.97)WVSVVTPAR.D	Y	24.18	1160.56	1.6	581.291	2	59.64	115389	8	409	418	Y
4	13	tr|E9PEA4|E9PEA4_HUMAN	R.FAGNYDLVYL.H	Y	24.25	1173.57	-0.7	587.792	2	41.58	1006543	2	588	597	N
4	13	tr|E9PEA4|E9PEA4_HUMAN	K.C(+57.02)QLK(+43.01)SLGFDK.V	Y	24.4	1237.61	-2.3	619.812	2	18.89	504601	1	380	389	Y
4	13	tr|E9PEA4|E9PEA4_HUMAN	C.V(+1.00)NVVGSYLC(+57.02)VC(+57.02)PAGYR.G	Y	24.64	1813.86	4.8	907.943	2	29.34	1207459	1	160	175	Y
4	13	tr|E9PEA4|E9PEA4_HUMAN	W.VSVVTPAR.D	Y	25.07	827.486	0	414.75	2	24.1	106289	2	411	418	N
4	13	tr|E9PEA4|E9PEA4_HUMAN	R.MALFQTPS.Y	Y	25.36	893.432	0.2	447.723	2	28.92	1004357	2	493	500	N
4	13	tr|E9PEA4|E9PEA4_HUMAN	R.LSPGLGC(+57.02)TDVDEC(+57.02)AEPGLSHC(+57.02)HALAT.C	Y	25.37	2766.2	-0.7	923.075	3	20.55	505094	3	133	158	Y
4	13	tr|E9PEA4|E9PEA4_HUMAN	K.Y(+57.02)FIIQDR.C	Y	25.45	1010.52	0	506.267	2	19.6	504805	4	553	559	Y
4	13	tr|E9PEA4|E9PEA4_HUMAN	K.INFAC(+57.02)S(+1.00)YPLDMK.V	Y	25.58	1458.67	-9.2	730.333	2	31.43	108454	3	454	465	Y
4	13	tr|E9PEA4|E9PEA4_HUMAN	R.DSTIQVVENGESSQ(+.98)GR.F	Y	25.75	1705.78	-7.7	853.888	2	43.1	408258	3	565	580	Y
4	13	tr|E9PEA4|E9PEA4_HUMAN	C.SYPLDMK.V	Y	26.02	852.405	-1	427.209	2	13.35	203089	3	459	465	N
4	13	tr|E9PEA4|E9PEA4_HUMAN	K.SLGFDK.V	Y	26.23	665.338	0.2	333.676	2	11.64	202451	2	384	389	N
4	13	tr|E9PEA4|E9PEA4_HUMAN	K.YFIIQD(+14.02)R.C	Y	26.24	967.513	0.6	484.764	2	21.59	605039	1	553	559	Y
4	13	tr|E9PEA4|E9PEA4_HUMAN	S.LLEHR.L	N	26.34	666.381	1.5	334.198	2	6.23	700722	1	361	365	N
4	13	tr|E9PEA4|E9PEA4_HUMAN	K.INFAC(+57.02)SYPLDMK(+43.01).V	Y	26.35	1500.67	-3.3	751.342	2	23.66	206302	1	454	465	Y
4	13	tr|E9PEA4|E9PEA4_HUMAN	K.C(+57.02)KPTC(+57.02)SGTR.F	Y	26.41	1065.47	0.6	533.742	2	0.62	900070	3	611	619	Y
4	13	tr|E9PEA4|E9PEA4_HUMAN	Y.LC(+57.02)VC(+57.02)PAGYR.G	Y	26.48	1094.5	0.1	548.257	2	14.32	1202861	3	167	175	Y
4	13	tr|E9PEA4|E9PEA4_HUMAN	S.SDEGIVSR.K	Y	26.57	861.419	0.1	431.717	2	9.91	101716	1	271	278	N
4	13	tr|E9PEA4|E9PEA4_HUMAN	K.INFAC(+57.02)SYPLDM(-48.00)K.V	Y	27.14	1409.66	-1.6	705.839	2	19.03	604246	7	454	465	Y
4	13	tr|E9PEA4|E9PEA4_HUMAN	R.STEYGEGYA(+1.00)C(+57.02)DTDLR.G	Y	27.19	1736.7	-3.9	869.352	2	15.81	103756	1	219	233	Y
4	13	tr|E9PEA4|E9PEA4_HUMAN	R.VLNLGPITR(+14.02).K	Y	27.4	995.613	-0.1	498.814	2	24.62	705566	3	631	639	Y
4	13	tr|E9PEA4|E9PEA4_HUMAN	K.YFIIQDR(+14.02).C	Y	27.67	967.513	-0.6	484.763	2	22.11	605197	3	553	559	Y
4	13	tr|E9PEA4|E9PEA4_HUMAN	R.V(+57.02)GGTGMFTVR.M	Y	27.72	1080.54	-3.3	541.275	2	17.57	504201	3	483	492	Y
4	13	tr|E9PEA4|E9PEA4_HUMAN	A.YC(+57.02)TDPSSVEGTC(+57.02)EEC(+57.02)SIDEDC(+57.02)K.S	Y	27.73	2639.96	-0.5	1320.99	2	14.42	1103057	1	319	340	Y
4	13	tr|E9PEA4|E9PEA4_HUMAN	R.TLDEYWR(+14.02).S	Y	27.8	995.471	-3.6	498.741	2	24.1	605794	1	212	218	Y
4	13	tr|E9PEA4|E9PEA4_HUMAN	K.INFAC(+57.02)SYPL.D	Y	27.96	1083.51	-1.2	542.76	2	34.54	1005291	2	454	462	Y
4	13	tr|E9PEA4|E9PEA4_HUMAN	K.AC(+57.02)AHWSGHC(+57.02)C(+57.02)L.W	Y	28.13	1357.51	-3.1	679.761	2	13.61	902757	1	280	290	Y
4	13	tr|E9PEA4|E9PEA4_HUMAN	R.DSTIQVVEN(+.98)GE(+57.02)SSQGR.F	Y	28.18	1762.8	2	882.408	2	12.57	1102455	1	565	580	Y
4	13	tr|E9PEA4|E9PEA4_HUMAN	R.DSTIQVVE(+21.98)NGESSQGR.F	Y	28.41	1726.77	-1.4	576.598	3	13.98	1102920	2	565	580	Y
4	13	tr|E9PEA4|E9PEA4_HUMAN	Q.VVENGESSQGR.F	Y	28.51	1160.54	-1.3	581.278	2	6.01	100757	1	570	580	N
4	13	tr|E9PEA4|E9PEA4_HUMAN	C.VN(+15.99)VVGSYLC(+57.02)VC(+57.02)PAGYR.G	Y	29.12	1828.86	0.5	915.438	2	29.88	208220	1	160	175	Y
4	13	tr|E9PEA4|E9PEA4_HUMAN	M.AETC(+57.02)VPVLR.C	Y	29.14	1043.54	0.1	522.779	2	14.07	103228	1	247	255	Y
4	13	tr|E9PEA4|E9PEA4_HUMAN	Y.VGTMLDGGDLSR.F	Y	29.27	1219.59	-0.8	610.8	2	16.02	103828	1	520	531	N
4	13	tr|E9PEA4|E9PEA4_HUMAN	R.D(+15.99)GPC(+57.02)GTVLTR.N	Y	29.41	1090.51	-6	546.258	2	13.2	401983	3	419	428	Y
4	13	tr|E9PEA4|E9PEA4_HUMAN	K.C(+57.02)KPTC(+57.02)SGT.R	Y	29.45	909.369	0.5	455.692	2	2.06	500285	13	611	618	Y
4	13	tr|E9PEA4|E9PEA4_HUMAN	K.VFMYLSD(+57.02)SR.C	Y	29.59	1173.55	-1.5	587.781	2	21.88	605123	2	390	398	Y
4	13	tr|E9PEA4|E9PEA4_HUMAN	R.W(+15.99)HC(+57.02)QC(+57.02)K.Q	Y	29.87	933.359	-1.4	467.686	2	2.62	900381	3	346	351	Y
4	13	tr|E9PEA4|E9PEA4_HUMAN	K.TALQPMVSALN.I	Y	29.96	1143.6	1.6	572.806	2	27.48	1004087	1	470	480	N
4	13	tr|E9PEA4|E9PEA4_HUMAN	R.DSTI(+1.00)QVVENGESSQGR.F	Y	30.12	1705.79	-0.2	853.901	2	14.42	103339	1	565	580	Y
4	13	tr|E9PEA4|E9PEA4_HUMAN	K.Y(+43.01)FIIQDR.C	Y	30.19	996.503	-0.8	499.258	2	34.81	1005331	1	553	559	Y
4	13	tr|E9PEA4|E9PEA4_HUMAN	R.LSPGLGC(+57.02)TDVD.E	Y	30.3	1132.51	2.2	567.262	2	17.54	402992	1	133	143	Y
4	13	tr|E9PEA4|E9PEA4_HUMAN	R.LEC(+57.02)GAND(+57.02)MK.V	Y	30.32	1093.45	-2	547.733	2	7.08	201282	1	366	374	Y
4	13	tr|E9PEA4|E9PEA4_HUMAN	R.D(+32.06)WVSVVTPAR.D	Y	30.32	1160.65	-4	581.33	2	3.55	200523	4	409	418	Y
4	13	tr|E9PEA4|E9PEA4_HUMAN	R.DLNIK.I	N	30.38	601.343	-0.1	301.679	2	12.44	401775	1	449	453	N
4	13	tr|E9PEA4|E9PEA4_HUMAN	C.ADPC(+57.02)QAHR.T	Y	30.39	953.414	-0.1	477.714	2	0.89	600089	1	204	211	Y
4	13	tr|E9PEA4|E9PEA4_HUMAN	R.DSTIQVVENGESSQG(+1.00)R.F	Y	30.45	1705.79	-2.4	853.899	2	24.91	1106034	1	565	580	Y
4	13	tr|E9PEA4|E9PEA4_HUMAN	R.FVGQ(+.98)GGAR.M	Y	31.18	791.393	-0.2	396.704	2	10.75	1201612	11	238	245	Y
4	13	tr|E9PEA4|E9PEA4_HUMAN	F.AC(+57.02)SYPLDMK.V	Y	31.3	1083.47	-2.2	542.742	2	14.29	203349	2	457	465	Y
4	13	tr|E9PEA4|E9PEA4_HUMAN	G.EGYAC(+57.02)DTDLR.G	Y	31.45	1198.49	-0.6	600.253	2	11.44	202371	1	224	233	Y
4	13	tr|E9PEA4|E9PEA4_HUMAN	L.C(+57.02)VC(+57.02)PAGYR.G	Y	31.87	981.416	-0.6	491.715	2	11.29	502022	2	168	175	Y
4	13	tr|E9PEA4|E9PEA4_HUMAN	R.STEYGEGYAC(+57.02)DTDLRG.W	Y	32.27	1792.72	-6.2	897.362	2	14.16	203316	1	219	234	Y
4	13	tr|E9PEA4|E9PEA4_HUMAN	R.VGGTGM(+15.99)FTVR.M	Y	32.31	1039.51	-0.9	520.763	2	12.11	202641	3	483	492	Y
4	13	tr|E9PEA4|E9PEA4_HUMAN	Y.LC(+57.02)DTMNEK.C	Y	32.83	1009.42	-0.4	505.717	2	9.93	201790	4	603	610	Y
4	13	tr|E9PEA4|E9PEA4_HUMAN	R.GDGWHC(+57.02)EC(+57.02)SPGSC(+57.02)GPGLD.C	Y	33.53	1946.7	-3.3	974.353	2	14.94	203536	1	176	193	Y
4	13	tr|E9PEA4|E9PEA4_HUMAN	S.C(+57.02)GPGLDC(+57.02)VPEGDALVC(+57.02)ADPC(+57.02)QAHR.T	Y	33.54	2653.11	-0.9	885.378	3	22.89	505733	2	188	211	Y
4	13	tr|E9PEA4|E9PEA4_HUMAN	K.VFMYLSDSR(+14.02).C	Y	33.58	1130.54	-4.6	566.276	2	24.28	605851	2	390	398	Y
4	13	tr|E9PEA4|E9PEA4_HUMAN	C.GPGLDC(+57.02)VPEGDALVC(+57.02)ADPC(+57.02)QAHR.T	Y	34.4	2493.08	-1.2	832.034	3	22.21	505552	1	189	211	Y
4	13	tr|E9PEA4|E9PEA4_HUMAN	C.EVYLC(+57.02)DTMNEK.C	Y	34.41	1400.6	1.3	701.306	2	15.9	103785	1	600	610	Y
4	13	tr|E9PEA4|E9PEA4_HUMAN	K.INFAC(+57.02)SYPLDMK(+57.02).V	Y	34.78	1514.69	-1	758.351	2	28.17	207707	3	454	465	Y
4	13	tr|E9PEA4|E9PEA4_HUMAN	R.MAETC(+57.02)VPVLR(+14.02).C	Y	35	1188.6	-1.6	595.306	2	20.06	504944	2	246	255	Y
4	13	tr|E9PEA4|E9PEA4_HUMAN	R.FSVQ(+.98)MFR.F	Y	35.25	914.432	-1.9	458.222	2	26.89	506955	5	581	587	Y
4	13	tr|E9PEA4|E9PEA4_HUMAN	R.MALFQTPSYTQPYQGS.S	Y	35.29	1817.83	1.2	909.923	2	32.78	1005005	1	493	508	N
4	13	tr|E9PEA4|E9PEA4_HUMAN	R.STEYGEGYAC(+57.02)D.T	Y	35.52	1250.44	-1.3	626.226	2	13.04	401950	1	219	229	Y
4	13	tr|E9PEA4|E9PEA4_HUMAN	R.D(+57.02)GPC(+57.02)GTVLTR.N	Y	35.55	1131.53	-3.3	566.773	2	13.57	402059	3	419	428	Y
4	13	tr|E9PEA4|E9PEA4_HUMAN	R.LSPGLGC(+57.02)TDVDEC(+57.02)AEPGLSHC(+57.02)HA.L	Y	35.62	2481.04	-5.5	1241.52	2	16.5	503905	1	133	155	Y
4	13	tr|E9PEA4|E9PEA4_HUMAN	K.YFIIQ(+.98)DR.C	Y	35.79	954.481	2.6	478.249	2	19.95	205181	4	553	559	Y
4	13	tr|E9PEA4|E9PEA4_HUMAN	R.L(+57.02)EC(+57.02)GANDMK.V	Y	36.39	1093.45	-1.1	547.733	2	7.2	101233	3	366	374	Y
4	13	tr|E9PEA4|E9PEA4_HUMAN	K.AC(+57.02)AHWSGHC(+57.02)C(+57.02).L	Y	36.72	1244.43	-0.2	623.221	2	7.62	901338	5	280	289	Y
4	13	tr|E9PEA4|E9PEA4_HUMAN	N.LTAPPEC(+57.02)HLAYC(+57.02)TDPSSVEGTC(+57.02)EEC(+57.02)SIDEDC(+57.02)K.S	Y	36.81	3729.49	-4.8	1244.16	3	20.37	1204828	2	309	340	Y
4	13	tr|E9PEA4|E9PEA4_HUMAN	R.GDGWHC(+57.02)EC(+57.02)SPGSC(+57.02)GPGLDC(+57.02)VPEGDAL.V	Y	36.85	2788.06	-7.7	1395.03	2	26.96	207299	1	176	201	Y
4	13	tr|E9PEA4|E9PEA4_HUMAN	R.F(+57.02)SVQMFR.F	Y	36.96	970.47	0.4	486.242	2	26.97	506982	5	581	587	Y
4	13	tr|E9PEA4|E9PEA4_HUMAN	R.SGSVIDQ(+.98)SR.V	Y	37.08	948.451	-1.4	475.232	2	10.4	101883	1	622	630	Y
4	13	tr|E9PEA4|E9PEA4_HUMAN	K.TALQPM(+15.99)VSALNIR.V	Y	37.32	1428.78	0.6	715.396	2	22.32	105690	4	470	482	Y
4	13	tr|E9PEA4|E9PEA4_HUMAN	C.VNVVGSYLC(+57.02)VC(+57.02)PAGYR.G	Y	37.33	1812.87	6.9	907.446	2	29.3	1207445	1	160	175	Y
4	13	tr|E9PEA4|E9PEA4_HUMAN	C.C(+57.02)LWDASVQVK.A	Y	37.39	1204.59	-2.5	603.301	2	35.22	509386	3	289	298	Y
4	13	tr|E9PEA4|E9PEA4_HUMAN	K.AC(+57.02)AGGYYVY.N	Y	37.39	1022.42	2	512.217	2	22.72	1003342	1	299	307	Y
4	13	tr|E9PEA4|E9PEA4_HUMAN	R.DWVSVVTPAR(+14.02).D	Y	37.55	1142.61	0.6	572.312	2	25.84	206955	3	409	418	Y
4	13	tr|E9PEA4|E9PEA4_HUMAN	R.D(-18.01)GPC(+57.02)GTVLTR.N	Y	37.63	1056.5	0.7	529.259	2	11.92	1102272	3	419	428	Y
4	13	tr|E9PEA4|E9PEA4_HUMAN	R.VLN(+.98)LGPITR.K	Y	37.79	982.581	0.4	492.298	2	21.39	205637	3	631	639	Y
4	13	tr|E9PEA4|E9PEA4_HUMAN	K.AC(+57.02)AHW(+15.99)SGH.C	Y	38.07	940.361	-0.3	471.188	2	1.14	900155	4	280	287	Y
4	13	tr|E9PEA4|E9PEA4_HUMAN	Y.LADEIIIR.D	Y	38.21	941.555	0.3	471.785	2	46.25	213201	101	441	448	N
4	13	tr|E9PEA4|E9PEA4_HUMAN	K.IN(-17.03)FAC(+57.02)SYPLDMK.V	Y	38.48	1440.64	-5.3	721.324	2	42.39	1006712	1	454	465	Y
4	13	tr|E9PEA4|E9PEA4_HUMAN	K.C(+57.02)QLK(+57.02)SLGFDK.V	Y	38.59	1251.63	-1.6	626.82	2	15.16	702980	3	380	389	Y
4	13	tr|E9PEA4|E9PEA4_HUMAN	T.C(+57.02)VN(-17.03)VVGSYLC(+57.02)VC(+57.02)PAGYR.G	Y	38.73	1955.87	-1.6	978.94	2	42.82	408202	4	159	175	Y
4	13	tr|E9PEA4|E9PEA4_HUMAN	R.FALLMTNC(+57.02).Y	Y	38.93	968.446	0.7	485.231	2	33.98	1005194	2	532	539	Y
4	13	tr|E9PEA4|E9PEA4_HUMAN	C.LWDASVQVK.A	Y	38.95	1044.56	1	523.288	2	35.2	209844	34	290	298	N
4	13	tr|E9PEA4|E9PEA4_HUMAN	R.D(+57.02)WVSVVTPAR.D	Y	39.08	1185.61	0.3	593.815	2	24.51	206576	6	409	418	Y
4	13	tr|E9PEA4|E9PEA4_HUMAN	R.M(+42.01)(+15.99)AETC(+57.02)VPVLR.C	Y	39.33	1232.59	-3.2	617.3	2	22.51	404110	1	246	255	Y
4	13	tr|E9PEA4|E9PEA4_HUMAN	R.DSTIQ(+.98)VVENGESSQGR.F	Y	39.49	1705.78	0.4	853.895	2	58.04	1113823	2	565	580	Y
4	13	tr|E9PEA4|E9PEA4_HUMAN	R.FVGQGGAR.M	Y	39.66	790.409	-0.2	396.212	2	10.9	501863	9	238	245	N
4	13	tr|E9PEA4|E9PEA4_HUMAN	R.DW(+15.99)VSVVTPAR.D	Y	39.93	1144.59	-0.1	573.301	2	18.27	1104213	3	409	418	Y
4	13	tr|E9PEA4|E9PEA4_HUMAN	R.C(+57.02)NTAAPMWLN(+.98)GTHPSSDEGIVSR.K	Y	39.97	2500.11	2.8	1251.07	2	23.86	506036	3	256	278	Y
4	13	tr|E9PEA4|E9PEA4_HUMAN	N.SSC(+57.02)VN(+15.99)TPGSFSC(+57.02)VC(+57.02)PEGFR.L	Y	40.09	2162.88	-3.6	1082.44	2	22.97	206067	2	114	132	Y
4	13	tr|E9PEA4|E9PEA4_HUMAN	R.WHC(+57.02)QC(+57.02)K.Q	Y	40.61	917.364	0	459.689	2	6.14	900875	3	346	351	Y
[truncated: 32,317 more rows]
